# Supplementary material for: Herpesviruses mimic zygotic genome activation to promote viral replication
Source: Nat Commun. 2025 Jan 16;16:710. doi: 10.1038/s41467-025-55928-5 (PMC11735616; doi:10.1038/s41467-025-55928-5)
Supplement: Supplementary file 4 — Supplementary Data 1 [file 41467_2025_55928_MOESM4_ESM.xlsx]

## Sheet: Overview
CUT&Tag, timecourse, MACS2 peaks with default parameters
Tab 1: Description Excel file
Tab 2: Peaks 2h timepoint
Tab 3: Peaks 4h timepoint
Tab 4: Peaks 6h timepoint
Tab 5: Peaks 8h timepoint
Tab 6: Peaks 10h timepoint
Tab 7: Peaks 12h timepoint

## Sheet: CutNTagII_2h
1.Chrom	2.Start	3.End	4	5
chr1	10117	10118	HEK_DUX4_2h_br1_sorted_bam_peak_1	1289348
chr1	567344	567345	HEK_DUX4_2h_br1_sorted_bam_peak_2	13156606
chr1	7844079	7844080	HEK_DUX4_2h_br1_sorted_bam_peak_3	373588
chr1	38077389	38077390	HEK_DUX4_2h_br1_sorted_bam_peak_4	2315277
chr1	45769296	45769297	HEK_DUX4_2h_br1_sorted_bam_peak_5	236657
chr1	53749661	53749662	HEK_DUX4_2h_br1_sorted_bam_peak_6	676616
chr1	63249561	63249562	HEK_DUX4_2h_br1_sorted_bam_peak_7	347832
chr1	65383296	65383297	HEK_DUX4_2h_br1_sorted_bam_peak_8	366344
chr1	70876691	70876692	HEK_DUX4_2h_br1_sorted_bam_peak_9	473053
chr1	71546781	71546782	HEK_DUX4_2h_br1_sorted_bam_peak_10	209378
chr1	77436944	77436945	HEK_DUX4_2h_br1_sorted_bam_peak_11	1147924
chr1	81645019	81645020	HEK_DUX4_2h_br1_sorted_bam_peak_12	333859
chr1	111506625	111506626	HEK_DUX4_2h_br1_sorted_bam_peak_13	713276
chr1	120838515	120838516	HEK_DUX4_2h_br1_sorted_bam_peak_14	243357
chr1	121484199	121484200	HEK_DUX4_2h_br1_sorted_bam_peak_15	614110
chr1	143913719	143913720	HEK_DUX4_2h_br1_sorted_bam_peak_16	1349656
chr1	152020564	152020565	HEK_DUX4_2h_br1_sorted_bam_peak_17	684808
chr1	161168837	161168838	HEK_DUX4_2h_br1_sorted_bam_peak_18	401195
chr1	167189881	167189882	HEK_DUX4_2h_br1_sorted_bam_peak_19	313443
chr1	174319892	174319893	HEK_DUX4_2h_br1_sorted_bam_peak_20	486806
chr1	201531957	201531958	HEK_DUX4_2h_br1_sorted_bam_peak_21	262083
chr1	206137946	206137947	HEK_DUX4_2h_br1_sorted_bam_peak_22	1111177
chr1	221509159	221509160	HEK_DUX4_2h_br1_sorted_bam_peak_23	236657
chr1	225888028	225888029	HEK_DUX4_2h_br1_sorted_bam_peak_24	409877
chr1	236878168	236878169	HEK_DUX4_2h_br1_sorted_bam_peak_25	292002
chr1	238107196	238107197	HEK_DUX4_2h_br1_sorted_bam_peak_26	2347127
chr1	244816244	244816245	HEK_DUX4_2h_br1_sorted_bam_peak_27	262083
chr1	249240225	249240226	HEK_DUX4_2h_br1_sorted_bam_peak_28	786859
chr10	644653	644654	HEK_DUX4_2h_br1_sorted_bam_peak_29	259620
chr10	1001011	1001012	HEK_DUX4_2h_br1_sorted_bam_peak_30	874951
chr10	15210940	15210941	HEK_DUX4_2h_br1_sorted_bam_peak_31	403222
chr10	23384598	23384599	HEK_DUX4_2h_br1_sorted_bam_peak_32	765143
chr10	38265498	38265499	HEK_DUX4_2h_br1_sorted_bam_peak_33	403222
chr10	42535190	42535191	HEK_DUX4_2h_br1_sorted_bam_peak_34	540662
chr10	42546054	42546055	HEK_DUX4_2h_br1_sorted_bam_peak_35	574703
chr10	47152748	47152749	HEK_DUX4_2h_br1_sorted_bam_peak_36	285907
chr10	47749524	47749525	HEK_DUX4_2h_br1_sorted_bam_peak_37	246372
chr10	48257692	48257693	HEK_DUX4_2h_br1_sorted_bam_peak_38	755242
chr10	49197471	49197472	HEK_DUX4_2h_br1_sorted_bam_peak_39	603000
chr10	86088239	86088240	HEK_DUX4_2h_br1_sorted_bam_peak_40	1323974
chr10	97453775	97453776	HEK_DUX4_2h_br1_sorted_bam_peak_41	558331
chr10	104262003	104262004	HEK_DUX4_2h_br1_sorted_bam_peak_42	246372
chr10	124134271	124134272	HEK_DUX4_2h_br1_sorted_bam_peak_43	236657
chr10	128361254	128361255	HEK_DUX4_2h_br1_sorted_bam_peak_44	501958
chr11	175428	175429	HEK_DUX4_2h_br1_sorted_bam_peak_45	1079800
chr11	175775	175776	HEK_DUX4_2h_br1_sorted_bam_peak_46	778739
chr11	695302	695303	HEK_DUX4_2h_br1_sorted_bam_peak_47	394249
chr11	1410932	1410933	HEK_DUX4_2h_br1_sorted_bam_peak_48	373588
chr11	4629507	4629508	HEK_DUX4_2h_br1_sorted_bam_peak_49	347832
chr11	5302088	5302089	HEK_DUX4_2h_br1_sorted_bam_peak_50	473053
chr11	6256185	6256186	HEK_DUX4_2h_br1_sorted_bam_peak_51	281291
chr11	10529713	10529714	HEK_DUX4_2h_br1_sorted_bam_peak_52	8142432
chr11	10531183	10531184	HEK_DUX4_2h_br1_sorted_bam_peak_53	9179521
chr11	20408855	20408856	HEK_DUX4_2h_br1_sorted_bam_peak_54	444753
chr11	44884067	44884068	HEK_DUX4_2h_br1_sorted_bam_peak_55	215527
chr11	45123639	45123640	HEK_DUX4_2h_br1_sorted_bam_peak_56	444753
chr11	71498041	71498042	HEK_DUX4_2h_br1_sorted_bam_peak_57	478141
chr11	73221794	73221795	HEK_DUX4_2h_br1_sorted_bam_peak_58	2175570
chr11	94964662	94964663	HEK_DUX4_2h_br1_sorted_bam_peak_59	473053
chr11	103275721	103275722	HEK_DUX4_2h_br1_sorted_bam_peak_60	4907401
chr11	103280417	103280418	HEK_DUX4_2h_br1_sorted_bam_peak_61	1045656
chr11	111797820	111797821	HEK_DUX4_2h_br1_sorted_bam_peak_62	323793
chr11	113061193	113061194	HEK_DUX4_2h_br1_sorted_bam_peak_63	809585
chr11	122874337	122874338	HEK_DUX4_2h_br1_sorted_bam_peak_64	862601
chr11	132502832	132502833	HEK_DUX4_2h_br1_sorted_bam_peak_65	953837
chr11	134607243	134607244	HEK_DUX4_2h_br1_sorted_bam_peak_66	497892
chr12	95488	95489	HEK_DUX4_2h_br1_sorted_bam_peak_67	1705121
chr12	6875264	6875265	HEK_DUX4_2h_br1_sorted_bam_peak_68	392494
chr12	8395886	8395887	HEK_DUX4_2h_br1_sorted_bam_peak_69	1595194
chr12	27393993	27393994	HEK_DUX4_2h_br1_sorted_bam_peak_70	246372
chr12	30948342	30948343	HEK_DUX4_2h_br1_sorted_bam_peak_71	284983
chr12	38710454	38710455	HEK_DUX4_2h_br1_sorted_bam_peak_72	401195
chr12	41757488	41757489	HEK_DUX4_2h_br1_sorted_bam_peak_73	5631031
chr12	56754236	56754237	HEK_DUX4_2h_br1_sorted_bam_peak_74	236657
chr12	56888021	56888022	HEK_DUX4_2h_br1_sorted_bam_peak_75	353807
chr12	107349488	107349489	HEK_DUX4_2h_br1_sorted_bam_peak_76	388974
chr12	114404126	114404127	HEK_DUX4_2h_br1_sorted_bam_peak_77	156546
chr12	133841726	133841727	HEK_DUX4_2h_br1_sorted_bam_peak_78	2158730
chr13	30435875	30435876	HEK_DUX4_2h_br1_sorted_bam_peak_79	353807
chr13	44716325	44716326	HEK_DUX4_2h_br1_sorted_bam_peak_80	924303
chr13	56545824	56545825	HEK_DUX4_2h_br1_sorted_bam_peak_81	6129102
chr13	67804767	67804768	HEK_DUX4_2h_br1_sorted_bam_peak_82	684808
chr13	98085503	98085504	HEK_DUX4_2h_br1_sorted_bam_peak_83	1095477
chr13	110076567	110076568	HEK_DUX4_2h_br1_sorted_bam_peak_84	7280230
chr14	20929946	20929947	HEK_DUX4_2h_br1_sorted_bam_peak_85	444753
chr14	23755568	23755569	HEK_DUX4_2h_br1_sorted_bam_peak_86	697797
chr14	31732881	31732882	HEK_DUX4_2h_br1_sorted_bam_peak_87	409877
chr14	32953717	32953718	HEK_DUX4_2h_br1_sorted_bam_peak_88	13510796
chr14	36295648	36295649	HEK_DUX4_2h_br1_sorted_bam_peak_89	251690
chr14	45385600	45385601	HEK_DUX4_2h_br1_sorted_bam_peak_90	281291
chr14	78105332	78105333	HEK_DUX4_2h_br1_sorted_bam_peak_91	684808
chr14	81687344	81687345	HEK_DUX4_2h_br1_sorted_bam_peak_92	862601
chr14	96858268	96858269	HEK_DUX4_2h_br1_sorted_bam_peak_93	876914
chr14	100150686	100150687	HEK_DUX4_2h_br1_sorted_bam_peak_94	208583
chr14	106317055	106317056	HEK_DUX4_2h_br1_sorted_bam_peak_95	603000
chr15	26076264	26076265	HEK_DUX4_2h_br1_sorted_bam_peak_96	765143
chr15	70422532	70422533	HEK_DUX4_2h_br1_sorted_bam_peak_97	393751
chr15	75744271	75744272	HEK_DUX4_2h_br1_sorted_bam_peak_98	336160
chr15	82798502	82798503	HEK_DUX4_2h_br1_sorted_bam_peak_99	353807
chr15	85044136	85044137	HEK_DUX4_2h_br1_sorted_bam_peak_100	318837
chr15	89089800	89089801	HEK_DUX4_2h_br1_sorted_bam_peak_101	156546
chr15	89631378	89631379	HEK_DUX4_2h_br1_sorted_bam_peak_102	572505
chr15	100347086	100347087	HEK_DUX4_2h_br1_sorted_bam_peak_103	456176
chr15	101259455	101259456	HEK_DUX4_2h_br1_sorted_bam_peak_104	236657
chr15	102521267	102521268	HEK_DUX4_2h_br1_sorted_bam_peak_105	667633
chr16	2186114	2186115	HEK_DUX4_2h_br1_sorted_bam_peak_106	473053
chr16	2390747	2390748	HEK_DUX4_2h_br1_sorted_bam_peak_107	514117
chr16	3422001	3422002	HEK_DUX4_2h_br1_sorted_bam_peak_108	2873797
chr16	5148155	5148156	HEK_DUX4_2h_br1_sorted_bam_peak_109	172097
chr16	16403733	16403734	HEK_DUX4_2h_br1_sorted_bam_peak_110	846235
chr16	18496072	18496073	HEK_DUX4_2h_br1_sorted_bam_peak_111	713276
chr16	19566853	19566854	HEK_DUX4_2h_br1_sorted_bam_peak_112	470632
chr16	22202144	22202145	HEK_DUX4_2h_br1_sorted_bam_peak_113	539994
chr16	50285432	50285433	HEK_DUX4_2h_br1_sorted_bam_peak_114	710083
chr16	50775768	50775769	HEK_DUX4_2h_br1_sorted_bam_peak_115	207394
chr16	77756403	77756404	HEK_DUX4_2h_br1_sorted_bam_peak_116	558331
chr16	78133430	78133431	HEK_DUX4_2h_br1_sorted_bam_peak_117	1169498
chr16	90189570	90189571	HEK_DUX4_2h_br1_sorted_bam_peak_118	347832
chr17	19506673	19506674	HEK_DUX4_2h_br1_sorted_bam_peak_119	953837
chr17	22020720	22020721	HEK_DUX4_2h_br1_sorted_bam_peak_120	6736678
chr17	22022120	22022121	HEK_DUX4_2h_br1_sorted_bam_peak_121	848367
chr17	22022667	22022668	HEK_DUX4_2h_br1_sorted_bam_peak_122	2703447
chr17	22023763	22023764	HEK_DUX4_2h_br1_sorted_bam_peak_123	10529996
chr17	22031921	22031922	HEK_DUX4_2h_br1_sorted_bam_peak_124	3736080
chr17	27278754	27278755	HEK_DUX4_2h_br1_sorted_bam_peak_125	156546
chr17	43170471	43170472	HEK_DUX4_2h_br1_sorted_bam_peak_126	409877
chr17	44487345	44487346	HEK_DUX4_2h_br1_sorted_bam_peak_127	347832
chr17	51183603	51183604	HEK_DUX4_2h_br1_sorted_bam_peak_128	10046311
chr17	81009756	81009757	HEK_DUX4_2h_br1_sorted_bam_peak_129	281291
chr17_gl000205_random	85582	85583	HEK_DUX4_2h_br1_sorted_bam_peak_130	840160
chr17_gl000205_random	86602	86603	HEK_DUX4_2h_br1_sorted_bam_peak_131	394249
chr18	10168	10169	HEK_DUX4_2h_br1_sorted_bam_peak_132	556056
chr18	63722	63723	HEK_DUX4_2h_br1_sorted_bam_peak_133	717975
chr18	2842293	2842294	HEK_DUX4_2h_br1_sorted_bam_peak_134	4986918
chr18	8705113	8705114	HEK_DUX4_2h_br1_sorted_bam_peak_135	347832
chr18	11981211	11981212	HEK_DUX4_2h_br1_sorted_bam_peak_136	232616
chr18	30050832	30050833	HEK_DUX4_2h_br1_sorted_bam_peak_137	895208
chr18	33077774	33077775	HEK_DUX4_2h_br1_sorted_bam_peak_138	401195
chr18	45379690	45379691	HEK_DUX4_2h_br1_sorted_bam_peak_139	7756709
chr18	48724588	48724589	HEK_DUX4_2h_br1_sorted_bam_peak_140	207394
chr18	60382377	60382378	HEK_DUX4_2h_br1_sorted_bam_peak_141	603000
chr18	65184174	65184175	HEK_DUX4_2h_br1_sorted_bam_peak_142	473053
chr19	1490917	1490918	HEK_DUX4_2h_br1_sorted_bam_peak_143	456176
chr19	8590858	8590859	HEK_DUX4_2h_br1_sorted_bam_peak_144	347832
chr19	9896333	9896334	HEK_DUX4_2h_br1_sorted_bam_peak_145	462084
chr19	12847843	12847844	HEK_DUX4_2h_br1_sorted_bam_peak_146	284983
chr19	14228792	14228793	HEK_DUX4_2h_br1_sorted_bam_peak_147	473053
chr19	39341065	39341066	HEK_DUX4_2h_br1_sorted_bam_peak_148	651179
chr19	42773164	42773165	HEK_DUX4_2h_br1_sorted_bam_peak_149	611977
chr19	51161457	51161458	HEK_DUX4_2h_br1_sorted_bam_peak_150	403222
chr19	54693823	54693824	HEK_DUX4_2h_br1_sorted_bam_peak_151	313443
chr19	54694576	54694577	HEK_DUX4_2h_br1_sorted_bam_peak_152	251690
chr19	56165794	56165795	HEK_DUX4_2h_br1_sorted_bam_peak_153	663467
chr19	59118926	59118927	HEK_DUX4_2h_br1_sorted_bam_peak_154	633314
chr2	676934	676935	HEK_DUX4_2h_br1_sorted_bam_peak_155	662415
chr2	740641	740642	HEK_DUX4_2h_br1_sorted_bam_peak_156	332402
chr2	9771197	9771198	HEK_DUX4_2h_br1_sorted_bam_peak_157	236657
chr2	30369675	30369676	HEK_DUX4_2h_br1_sorted_bam_peak_158	421459
chr2	33755130	33755131	HEK_DUX4_2h_br1_sorted_bam_peak_159	749780
chr2	48133495	48133496	HEK_DUX4_2h_br1_sorted_bam_peak_160	401195
chr2	48541554	48541555	HEK_DUX4_2h_br1_sorted_bam_peak_161	246372
chr2	49456917	49456918	HEK_DUX4_2h_br1_sorted_bam_peak_162	18212424
chr2	50816352	50816353	HEK_DUX4_2h_br1_sorted_bam_peak_163	1548313
chr2	88124448	88124449	HEK_DUX4_2h_br1_sorted_bam_peak_164	7295586
chr2	92008621	92008622	HEK_DUX4_2h_br1_sorted_bam_peak_165	347832
chr2	99952968	99952969	HEK_DUX4_2h_br1_sorted_bam_peak_166	551094
chr2	109816135	109816136	HEK_DUX4_2h_br1_sorted_bam_peak_167	1421130
chr2	117781180	117781181	HEK_DUX4_2h_br1_sorted_bam_peak_168	1425359
chr2	131032371	131032372	HEK_DUX4_2h_br1_sorted_bam_peak_169	1354329
chr2	132143155	132143156	HEK_DUX4_2h_br1_sorted_bam_peak_170	3250370
chr2	149639377	149639378	HEK_DUX4_2h_br1_sorted_bam_peak_171	5565776
chr2	156120557	156120558	HEK_DUX4_2h_br1_sorted_bam_peak_172	5252575
chr2	190526088	190526089	HEK_DUX4_2h_br1_sorted_bam_peak_173	895208
chr2	198570180	198570181	HEK_DUX4_2h_br1_sorted_bam_peak_174	323793
chr2	219135028	219135029	HEK_DUX4_2h_br1_sorted_bam_peak_175	156546
chr2	233562018	233562019	HEK_DUX4_2h_br1_sorted_bam_peak_176	167487
chr2	242295121	242295122	HEK_DUX4_2h_br1_sorted_bam_peak_177	499236
chr2	243152535	243152536	HEK_DUX4_2h_br1_sorted_bam_peak_178	1355171
chr20	18568563	18568564	HEK_DUX4_2h_br1_sorted_bam_peak_179	473053
chr20	29829624	29829625	HEK_DUX4_2h_br1_sorted_bam_peak_180	800406
chr20	41804419	41804420	HEK_DUX4_2h_br1_sorted_bam_peak_181	236657
chr20	55933737	55933738	HEK_DUX4_2h_br1_sorted_bam_peak_182	1073717
chr20	55935383	55935384	HEK_DUX4_2h_br1_sorted_bam_peak_183	585304
chr20	62918539	62918540	HEK_DUX4_2h_br1_sorted_bam_peak_184	1060088
chr21	10492922	10492923	HEK_DUX4_2h_br1_sorted_bam_peak_185	1044992
chr21	10819602	10819603	HEK_DUX4_2h_br1_sorted_bam_peak_186	423125
chr21	15755587	15755588	HEK_DUX4_2h_br1_sorted_bam_peak_187	251690
chr21	46796171	46796172	HEK_DUX4_2h_br1_sorted_bam_peak_188	6676942
chr21	47604459	47604460	HEK_DUX4_2h_br1_sorted_bam_peak_189	1262937
chr21	48119825	48119826	HEK_DUX4_2h_br1_sorted_bam_peak_190	295807
chr22	18842048	18842049	HEK_DUX4_2h_br1_sorted_bam_peak_191	749780
chr22	33291132	33291133	HEK_DUX4_2h_br1_sorted_bam_peak_192	1147924
chr22	41047837	41047838	HEK_DUX4_2h_br1_sorted_bam_peak_193	347832
chr3	5582858	5582859	HEK_DUX4_2h_br1_sorted_bam_peak_194	444753
chr3	43663689	43663690	HEK_DUX4_2h_br1_sorted_bam_peak_195	608254
chr3	96336785	96336786	HEK_DUX4_2h_br1_sorted_bam_peak_196	7127593
chr3	114866290	114866291	HEK_DUX4_2h_br1_sorted_bam_peak_197	603000
chr3	121554156	121554157	HEK_DUX4_2h_br1_sorted_bam_peak_198	347832
chr3	123828945	123828946	HEK_DUX4_2h_br1_sorted_bam_peak_199	583467
chr3	125635078	125635079	HEK_DUX4_2h_br1_sorted_bam_peak_200	1231339
chr3	129830850	129830851	HEK_DUX4_2h_br1_sorted_bam_peak_201	768908
chr3	131855128	131855129	HEK_DUX4_2h_br1_sorted_bam_peak_202	407926
chr3	132441333	132441334	HEK_DUX4_2h_br1_sorted_bam_peak_203	924303
chr3	132441740	132441741	HEK_DUX4_2h_br1_sorted_bam_peak_204	603000
chr3	133292323	133292324	HEK_DUX4_2h_br1_sorted_bam_peak_205	599107
chr3	139108569	139108570	HEK_DUX4_2h_br1_sorted_bam_peak_206	403222
chr3	154788755	154788756	HEK_DUX4_2h_br1_sorted_bam_peak_207	409877
chr3	158289033	158289034	HEK_DUX4_2h_br1_sorted_bam_peak_208	624081
chr3	160665475	160665476	HEK_DUX4_2h_br1_sorted_bam_peak_209	1754195
chr3	167453261	167453262	HEK_DUX4_2h_br1_sorted_bam_peak_210	232616
chr3	197900302	197900303	HEK_DUX4_2h_br1_sorted_bam_peak_211	846416
chr4	10087	10088	HEK_DUX4_2h_br1_sorted_bam_peak_212	590478
chr4	3511065	3511066	HEK_DUX4_2h_br1_sorted_bam_peak_213	184991
chr4	9154507	9154508	HEK_DUX4_2h_br1_sorted_bam_peak_214	196537
chr4	12642020	12642021	HEK_DUX4_2h_br1_sorted_bam_peak_215	6673004
chr4	27732111	27732112	HEK_DUX4_2h_br1_sorted_bam_peak_216	2175570
chr4	37688262	37688263	HEK_DUX4_2h_br1_sorted_bam_peak_217	676616
chr4	49151802	49151803	HEK_DUX4_2h_br1_sorted_bam_peak_218	514638
chr4	52709057	52709058	HEK_DUX4_2h_br1_sorted_bam_peak_219	236657
chr4	56194351	56194352	HEK_DUX4_2h_br1_sorted_bam_peak_220	1425359
chr4	71705896	71705897	HEK_DUX4_2h_br1_sorted_bam_peak_221	2175570
chr4	83206276	83206277	HEK_DUX4_2h_br1_sorted_bam_peak_222	1620599
chr4	84406167	84406168	HEK_DUX4_2h_br1_sorted_bam_peak_223	457508
chr4	107286990	107286991	HEK_DUX4_2h_br1_sorted_bam_peak_224	236657
chr4	129002886	129002887	HEK_DUX4_2h_br1_sorted_bam_peak_225	2175570
chr4	147162806	147162807	HEK_DUX4_2h_br1_sorted_bam_peak_226	392494
chr4	148024960	148024961	HEK_DUX4_2h_br1_sorted_bam_peak_227	236657
chr4	156385623	156385624	HEK_DUX4_2h_br1_sorted_bam_peak_228	1744465
chr4	159732042	159732043	HEK_DUX4_2h_br1_sorted_bam_peak_229	156546
chr4	163342622	163342623	HEK_DUX4_2h_br1_sorted_bam_peak_230	1548313
chr4	166034179	166034180	HEK_DUX4_2h_br1_sorted_bam_peak_231	473053
chr4	166248600	166248601	HEK_DUX4_2h_br1_sorted_bam_peak_232	333859
chr4	185458824	185458825	HEK_DUX4_2h_br1_sorted_bam_peak_233	215527
chr4	186392552	186392553	HEK_DUX4_2h_br1_sorted_bam_peak_234	340085
chr4	191044132	191044133	HEK_DUX4_2h_br1_sorted_bam_peak_235	710673
chr5	10219	10220	HEK_DUX4_2h_br1_sorted_bam_peak_236	2771679
chr5	44808852	44808853	HEK_DUX4_2h_br1_sorted_bam_peak_237	684808
chr5	60057393	60057394	HEK_DUX4_2h_br1_sorted_bam_peak_238	1963336
chr5	74632842	74632843	HEK_DUX4_2h_br1_sorted_bam_peak_239	1018620
chr5	79947334	79947335	HEK_DUX4_2h_br1_sorted_bam_peak_240	9138771
chr5	93905112	93905113	HEK_DUX4_2h_br1_sorted_bam_peak_241	5126849
chr5	97746607	97746608	HEK_DUX4_2h_br1_sorted_bam_peak_242	1548313
chr5	99382200	99382201	HEK_DUX4_2h_br1_sorted_bam_peak_243	4858408
chr5	99383296	99383297	HEK_DUX4_2h_br1_sorted_bam_peak_244	11174474
chr5	99384311	99384312	HEK_DUX4_2h_br1_sorted_bam_peak_245	3466058
chr5	99385152	99385153	HEK_DUX4_2h_br1_sorted_bam_peak_246	4828575
chr5	99385999	99386000	HEK_DUX4_2h_br1_sorted_bam_peak_247	8504785
chr5	99386768	99386769	HEK_DUX4_2h_br1_sorted_bam_peak_248	7218073
chr5	99388607	99388608	HEK_DUX4_2h_br1_sorted_bam_peak_249	9448937
chr5	105889154	105889155	HEK_DUX4_2h_br1_sorted_bam_peak_250	6935705
chr5	105899982	105899983	HEK_DUX4_2h_br1_sorted_bam_peak_251	583467
chr5	108441524	108441525	HEK_DUX4_2h_br1_sorted_bam_peak_252	251690
chr5	108745870	108745871	HEK_DUX4_2h_br1_sorted_bam_peak_253	672665
chr5	112043170	112043171	HEK_DUX4_2h_br1_sorted_bam_peak_254	473685
chr5	123096993	123096994	HEK_DUX4_2h_br1_sorted_bam_peak_255	2347127
chr5	134260274	134260275	HEK_DUX4_2h_br1_sorted_bam_peak_256	15681583
chr5	134263467	134263468	HEK_DUX4_2h_br1_sorted_bam_peak_257	18637950
chr5	154062285	154062286	HEK_DUX4_2h_br1_sorted_bam_peak_258	500337
chr5	159546688	159546689	HEK_DUX4_2h_br1_sorted_bam_peak_259	608254
chr5	167126646	167126647	HEK_DUX4_2h_br1_sorted_bam_peak_260	953837
chr5	172882158	172882159	HEK_DUX4_2h_br1_sorted_bam_peak_261	323793
chr6	520166	520167	HEK_DUX4_2h_br1_sorted_bam_peak_262	353807
chr6	20212864	20212865	HEK_DUX4_2h_br1_sorted_bam_peak_263	457508
chr6	28303432	28303433	HEK_DUX4_2h_br1_sorted_bam_peak_264	156546
chr6	41040555	41040556	HEK_DUX4_2h_br1_sorted_bam_peak_265	603266
chr6	53659290	53659291	HEK_DUX4_2h_br1_sorted_bam_peak_266	259620
chr6	62284089	62284090	HEK_DUX4_2h_br1_sorted_bam_peak_267	3996411
chr6	89673430	89673431	HEK_DUX4_2h_br1_sorted_bam_peak_268	603000
chr6	90348325	90348326	HEK_DUX4_2h_br1_sorted_bam_peak_269	551094
chr6	109804630	109804631	HEK_DUX4_2h_br1_sorted_bam_peak_270	473053
chr6	122720571	122720572	HEK_DUX4_2h_br1_sorted_bam_peak_271	444753
chr6	159122276	159122277	HEK_DUX4_2h_br1_sorted_bam_peak_272	948275
chr7	10066	10067	HEK_DUX4_2h_br1_sorted_bam_peak_273	380314
chr7	4784830	4784831	HEK_DUX4_2h_br1_sorted_bam_peak_274	603000
chr7	6312326	6312327	HEK_DUX4_2h_br1_sorted_bam_peak_275	407926
chr7	21467597	21467598	HEK_DUX4_2h_br1_sorted_bam_peak_276	403222
chr7	25902112	25902113	HEK_DUX4_2h_br1_sorted_bam_peak_277	347832
chr7	36192551	36192552	HEK_DUX4_2h_br1_sorted_bam_peak_278	375616
chr7	38217979	38217980	HEK_DUX4_2h_br1_sorted_bam_peak_279	473053
chr7	45291634	45291635	HEK_DUX4_2h_br1_sorted_bam_peak_280	3384897
chr7	57254093	57254094	HEK_DUX4_2h_br1_sorted_bam_peak_281	608254
chr7	63571965	63571966	HEK_DUX4_2h_br1_sorted_bam_peak_282	1198036
chr7	64106161	64106162	HEK_DUX4_2h_br1_sorted_bam_peak_283	353807
chr7	64498524	64498525	HEK_DUX4_2h_br1_sorted_bam_peak_284	340085
chr7	71674260	71674261	HEK_DUX4_2h_br1_sorted_bam_peak_285	132012
chr7	72649561	72649562	HEK_DUX4_2h_br1_sorted_bam_peak_286	421459
chr7	86974854	86974855	HEK_DUX4_2h_br1_sorted_bam_peak_287	281291
chr7	102146108	102146109	HEK_DUX4_2h_br1_sorted_bam_peak_288	1022272
chr7	123174806	123174807	HEK_DUX4_2h_br1_sorted_bam_peak_289	1045656
chr7	138144790	138144791	HEK_DUX4_2h_br1_sorted_bam_peak_290	444753
chr7	141505068	141505069	HEK_DUX4_2h_br1_sorted_bam_peak_291	1594943
chr7	142373996	142373997	HEK_DUX4_2h_br1_sorted_bam_peak_292	2006315
chr7	142375371	142375372	HEK_DUX4_2h_br1_sorted_bam_peak_293	3508336
chr7	143317880	143317881	HEK_DUX4_2h_br1_sorted_bam_peak_294	2033447
chr7	143533964	143533965	HEK_DUX4_2h_br1_sorted_bam_peak_295	1494923
chr7	145694478	145694479	HEK_DUX4_2h_br1_sorted_bam_peak_296	4840218
chr7	152161187	152161188	HEK_DUX4_2h_br1_sorted_bam_peak_297	457508
chr7	159128597	159128598	HEK_DUX4_2h_br1_sorted_bam_peak_298	1386520
chr7_gl000195_random	31059	31060	HEK_DUX4_2h_br1_sorted_bam_peak_299	1003892
chr7_gl000195_random	32521	32522	HEK_DUX4_2h_br1_sorted_bam_peak_300	928689
chr8	889162	889163	HEK_DUX4_2h_br1_sorted_bam_peak_301	259620
chr8	8085395	8085396	HEK_DUX4_2h_br1_sorted_bam_peak_302	364304
chr8	12051869	12051870	HEK_DUX4_2h_br1_sorted_bam_peak_303	2639171
chr8	12294272	12294273	HEK_DUX4_2h_br1_sorted_bam_peak_304	2007128
chr8	27168946	27168947	HEK_DUX4_2h_br1_sorted_bam_peak_305	727661
chr8	27474965	27474966	HEK_DUX4_2h_br1_sorted_bam_peak_306	870990
chr8	43092983	43092984	HEK_DUX4_2h_br1_sorted_bam_peak_307	251690
chr8	68497720	68497721	HEK_DUX4_2h_br1_sorted_bam_peak_308	2347127
chr8	100508137	100508138	HEK_DUX4_2h_br1_sorted_bam_peak_309	4063976
chr8	105601388	105601389	HEK_DUX4_2h_br1_sorted_bam_peak_310	207394
chr8	110551861	110551862	HEK_DUX4_2h_br1_sorted_bam_peak_311	551094
chr8	111946957	111946958	HEK_DUX4_2h_br1_sorted_bam_peak_312	953837
chr9	33659025	33659026	HEK_DUX4_2h_br1_sorted_bam_peak_313	1044992
chr9	70141878	70141879	HEK_DUX4_2h_br1_sorted_bam_peak_314	862601
chr9	83180650	83180651	HEK_DUX4_2h_br1_sorted_bam_peak_315	895208
chr9	86153676	86153677	HEK_DUX4_2h_br1_sorted_bam_peak_316	236657
chr9	86536594	86536595	HEK_DUX4_2h_br1_sorted_bam_peak_317	862601
chr9	119714475	119714476	HEK_DUX4_2h_br1_sorted_bam_peak_318	473053
chr9	140288826	140288827	HEK_DUX4_2h_br1_sorted_bam_peak_319	236657
chr9_gl000199_random	147141	147142	HEK_DUX4_2h_br1_sorted_bam_peak_320	713276
chrM	16347	16348	HEK_DUX4_2h_br1_sorted_bam_peak_321	11598486
chrUn_gl000216	75971	75972	HEK_DUX4_2h_br1_sorted_bam_peak_322	366959
chrUn_gl000220	7684	7685	HEK_DUX4_2h_br1_sorted_bam_peak_323	840160
chrUn_gl000225	112988	112989	HEK_DUX4_2h_br1_sorted_bam_peak_324	388409
chrUn_gl000227	73892	73893	HEK_DUX4_2h_br1_sorted_bam_peak_325	488453
chrX	49125747	49125748	HEK_DUX4_2h_br1_sorted_bam_peak_326	246372
chrX	49822168	49822169	HEK_DUX4_2h_br1_sorted_bam_peak_327	364304
chrX	55206641	55206642	HEK_DUX4_2h_br1_sorted_bam_peak_328	4931416
chrX	55208101	55208102	HEK_DUX4_2h_br1_sorted_bam_peak_329	8396748
chrX	55209957	55209958	HEK_DUX4_2h_br1_sorted_bam_peak_330	1185037
chrX	119868592	119868593	HEK_DUX4_2h_br1_sorted_bam_peak_331	409877
chrX	125605840	125605841	HEK_DUX4_2h_br1_sorted_bam_peak_332	5720271
chrX	125606621	125606622	HEK_DUX4_2h_br1_sorted_bam_peak_333	5784848
chrX	155260233	155260234	HEK_DUX4_2h_br1_sorted_bam_peak_334	1587875
chrY	1522784	1522785	HEK_DUX4_2h_br1_sorted_bam_peak_335	864089
chrY	4212851	4212852	HEK_DUX4_2h_br1_sorted_bam_peak_336	2485108
chrY	8979534	8979535	HEK_DUX4_2h_br1_sorted_bam_peak_337	1639633
chrY	13826135	13826136	HEK_DUX4_2h_br1_sorted_bam_peak_338	243357
chrY	13842727	13842728	HEK_DUX4_2h_br1_sorted_bam_peak_339	1034923
chrY	58865794	58865795	HEK_DUX4_2h_br1_sorted_bam_peak_340	323611
chrY	58871317	58871318	HEK_DUX4_2h_br1_sorted_bam_peak_341	269152
chrY	59363229	59363230	HEK_DUX4_2h_br1_sorted_bam_peak_342	2348963

## Sheet: CutNTagII_4h
1.Chrom	2.Start	3.End	4	5
chr1	10160	10161	HEK_DUX4_4h_br1_sorted_bam_peak_1	3092253
chr1	567342	567343	HEK_DUX4_4h_br1_sorted_bam_peak_2	8141803
chr1	1866093	1866094	HEK_DUX4_4h_br1_sorted_bam_peak_3	548643
chr1	3521857	3521858	HEK_DUX4_4h_br1_sorted_bam_peak_4	852823
chr1	6845335	6845336	HEK_DUX4_4h_br1_sorted_bam_peak_5	726814
chr1	6930536	6930537	HEK_DUX4_4h_br1_sorted_bam_peak_6	548643
chr1	7178000	7178001	HEK_DUX4_4h_br1_sorted_bam_peak_7	1008577
chr1	7844067	7844068	HEK_DUX4_4h_br1_sorted_bam_peak_8	148523
chr1	8229462	8229463	HEK_DUX4_4h_br1_sorted_bam_peak_9	226214
chr1	8772758	8772759	HEK_DUX4_4h_br1_sorted_bam_peak_10	280819
chr1	11160002	11160003	HEK_DUX4_4h_br1_sorted_bam_peak_11	2407795
chr1	15744223	15744224	HEK_DUX4_4h_br1_sorted_bam_peak_12	348995
chr1	20084059	20084060	HEK_DUX4_4h_br1_sorted_bam_peak_13	736938
chr1	24743573	24743574	HEK_DUX4_4h_br1_sorted_bam_peak_14	453046
chr1	24993623	24993624	HEK_DUX4_4h_br1_sorted_bam_peak_15	409536
chr1	25160087	25160088	HEK_DUX4_4h_br1_sorted_bam_peak_16	471332
chr1	25572625	25572626	HEK_DUX4_4h_br1_sorted_bam_peak_17	909790
chr1	26675963	26675964	HEK_DUX4_4h_br1_sorted_bam_peak_18	1363857
chr1	27050259	27050260	HEK_DUX4_4h_br1_sorted_bam_peak_19	664417
chr1	27691967	27691968	HEK_DUX4_4h_br1_sorted_bam_peak_20	549518
chr1	30161625	30161626	HEK_DUX4_4h_br1_sorted_bam_peak_21	579982
chr1	31297348	31297349	HEK_DUX4_4h_br1_sorted_bam_peak_22	333049
chr1	33314191	33314192	HEK_DUX4_4h_br1_sorted_bam_peak_23	471332
chr1	33899543	33899544	HEK_DUX4_4h_br1_sorted_bam_peak_24	409536
chr1	36632501	36632502	HEK_DUX4_4h_br1_sorted_bam_peak_25	827021
chr1	38077389	38077390	HEK_DUX4_4h_br1_sorted_bam_peak_26	1143060
chr1	41433708	41433709	HEK_DUX4_4h_br1_sorted_bam_peak_27	439642
chr1	41588912	41588913	HEK_DUX4_4h_br1_sorted_bam_peak_28	1683054
chr1	41618379	41618380	HEK_DUX4_4h_br1_sorted_bam_peak_29	169131
chr1	43938531	43938532	HEK_DUX4_4h_br1_sorted_bam_peak_30	954531
chr1	45805419	45805420	HEK_DUX4_4h_br1_sorted_bam_peak_31	673639
chr1	46312839	46312840	HEK_DUX4_4h_br1_sorted_bam_peak_32	471332
chr1	48847978	48847979	HEK_DUX4_4h_br1_sorted_bam_peak_33	238641
chr1	52363494	52363495	HEK_DUX4_4h_br1_sorted_bam_peak_34	280819
chr1	55894885	55894886	HEK_DUX4_4h_br1_sorted_bam_peak_35	541320
chr1	56530876	56530877	HEK_DUX4_4h_br1_sorted_bam_peak_36	439642
chr1	57424489	57424490	HEK_DUX4_4h_br1_sorted_bam_peak_37	3423481
chr1	59084128	59084129	HEK_DUX4_4h_br1_sorted_bam_peak_38	622109
chr1	61615151	61615152	HEK_DUX4_4h_br1_sorted_bam_peak_39	1279523
chr1	62902280	62902281	HEK_DUX4_4h_br1_sorted_bam_peak_40	421491
chr1	63189748	63189749	HEK_DUX4_4h_br1_sorted_bam_peak_41	605890
chr1	64354825	64354826	HEK_DUX4_4h_br1_sorted_bam_peak_42	775064
chr1	64577603	64577604	HEK_DUX4_4h_br1_sorted_bam_peak_43	359170
chr1	64661408	64661409	HEK_DUX4_4h_br1_sorted_bam_peak_44	943955
chr1	64689421	64689422	HEK_DUX4_4h_br1_sorted_bam_peak_45	1834109
chr1	64809281	64809282	HEK_DUX4_4h_br1_sorted_bam_peak_46	306361
chr1	65886035	65886036	HEK_DUX4_4h_br1_sorted_bam_peak_47	496341
chr1	66930688	66930689	HEK_DUX4_4h_br1_sorted_bam_peak_48	1169002
chr1	67029114	67029115	HEK_DUX4_4h_br1_sorted_bam_peak_49	423822
chr1	68166938	68166939	HEK_DUX4_4h_br1_sorted_bam_peak_50	547638
chr1	68304569	68304570	HEK_DUX4_4h_br1_sorted_bam_peak_51	280819
chr1	68962916	68962917	HEK_DUX4_4h_br1_sorted_bam_peak_52	664344
chr1	72750777	72750778	HEK_DUX4_4h_br1_sorted_bam_peak_53	598776
chr1	76351842	76351843	HEK_DUX4_4h_br1_sorted_bam_peak_54	471332
chr1	78227796	78227797	HEK_DUX4_4h_br1_sorted_bam_peak_55	503925
chr1	86393159	86393160	HEK_DUX4_4h_br1_sorted_bam_peak_56	439642
chr1	86682057	86682058	HEK_DUX4_4h_br1_sorted_bam_peak_57	333049
chr1	86741265	86741266	HEK_DUX4_4h_br1_sorted_bam_peak_58	159374
chr1	87689997	87689998	HEK_DUX4_4h_br1_sorted_bam_peak_59	234120
chr1	91487707	91487708	HEK_DUX4_4h_br1_sorted_bam_peak_60	167517
chr1	92021835	92021836	HEK_DUX4_4h_br1_sorted_bam_peak_61	280819
chr1	92134327	92134328	HEK_DUX4_4h_br1_sorted_bam_peak_62	333049
chr1	99923186	99923187	HEK_DUX4_4h_br1_sorted_bam_peak_63	943955
chr1	109032287	109032288	HEK_DUX4_4h_br1_sorted_bam_peak_64	409536
chr1	110577766	110577767	HEK_DUX4_4h_br1_sorted_bam_peak_65	359170
chr1	110661631	110661632	HEK_DUX4_4h_br1_sorted_bam_peak_66	601471
chr1	114889177	114889178	HEK_DUX4_4h_br1_sorted_bam_peak_67	1309490
chr1	115212117	115212118	HEK_DUX4_4h_br1_sorted_bam_peak_68	541320
chr1	115212657	115212658	HEK_DUX4_4h_br1_sorted_bam_peak_69	359170
chr1	115261766	115261767	HEK_DUX4_4h_br1_sorted_bam_peak_70	533194
chr1	116610262	116610263	HEK_DUX4_4h_br1_sorted_bam_peak_71	159374
chr1	118356928	118356929	HEK_DUX4_4h_br1_sorted_bam_peak_72	452884
chr1	120612560	120612561	HEK_DUX4_4h_br1_sorted_bam_peak_73	500837
chr1	120789191	120789192	HEK_DUX4_4h_br1_sorted_bam_peak_74	664417
chr1	120820039	120820040	HEK_DUX4_4h_br1_sorted_bam_peak_75	664417
chr1	120838867	120838868	HEK_DUX4_4h_br1_sorted_bam_peak_76	644470
chr1	120865526	120865527	HEK_DUX4_4h_br1_sorted_bam_peak_77	1056376
chr1	121089664	121089665	HEK_DUX4_4h_br1_sorted_bam_peak_78	909790
chr1	121090137	121090138	HEK_DUX4_4h_br1_sorted_bam_peak_79	359170
chr1	121352069	121352070	HEK_DUX4_4h_br1_sorted_bam_peak_80	442075
chr1	121357520	121357521	HEK_DUX4_4h_br1_sorted_bam_peak_81	572158
chr1	121360073	121360074	HEK_DUX4_4h_br1_sorted_bam_peak_82	461838
chr1	121387631	121387632	HEK_DUX4_4h_br1_sorted_bam_peak_83	439642
chr1	121389503	121389504	HEK_DUX4_4h_br1_sorted_bam_peak_84	605890
chr1	143449809	143449810	HEK_DUX4_4h_br1_sorted_bam_peak_85	423822
chr1	143886634	143886635	HEK_DUX4_4h_br1_sorted_bam_peak_86	954531
chr1	143913609	143913610	HEK_DUX4_4h_br1_sorted_bam_peak_87	1207229
chr1	143932092	143932093	HEK_DUX4_4h_br1_sorted_bam_peak_88	548643
chr1	143962896	143962897	HEK_DUX4_4h_br1_sorted_bam_peak_89	1037843
chr1	144540984	144540985	HEK_DUX4_4h_br1_sorted_bam_peak_90	202135
chr1	144941179	144941180	HEK_DUX4_4h_br1_sorted_bam_peak_91	572756
chr1	147422150	147422151	HEK_DUX4_4h_br1_sorted_bam_peak_92	331591
chr1	149034363	149034364	HEK_DUX4_4h_br1_sorted_bam_peak_93	280819
chr1	149440038	149440039	HEK_DUX4_4h_br1_sorted_bam_peak_94	840322
chr1	149820302	149820303	HEK_DUX4_4h_br1_sorted_bam_peak_95	520297
chr1	152020533	152020534	HEK_DUX4_4h_br1_sorted_bam_peak_96	469669
chr1	154941523	154941524	HEK_DUX4_4h_br1_sorted_bam_peak_97	273800
chr1	155161429	155161430	HEK_DUX4_4h_br1_sorted_bam_peak_98	467853
chr1	162957898	162957899	HEK_DUX4_4h_br1_sorted_bam_peak_99	547638
chr1	163634658	163634659	HEK_DUX4_4h_br1_sorted_bam_peak_100	226214
chr1	171750595	171750596	HEK_DUX4_4h_br1_sorted_bam_peak_101	280819
chr1	172224315	172224316	HEK_DUX4_4h_br1_sorted_bam_peak_102	1466003
chr1	172321376	172321377	HEK_DUX4_4h_br1_sorted_bam_peak_103	169131
chr1	172897737	172897738	HEK_DUX4_4h_br1_sorted_bam_peak_104	622109
chr1	174191445	174191446	HEK_DUX4_4h_br1_sorted_bam_peak_105	471332
chr1	174319945	174319946	HEK_DUX4_4h_br1_sorted_bam_peak_106	397265
chr1	174946085	174946086	HEK_DUX4_4h_br1_sorted_bam_peak_107	333049
chr1	177224761	177224762	HEK_DUX4_4h_br1_sorted_bam_peak_108	752824
chr1	178322944	178322945	HEK_DUX4_4h_br1_sorted_bam_peak_109	1335868
chr1	182564019	182564020	HEK_DUX4_4h_br1_sorted_bam_peak_110	784270
chr1	183013453	183013454	HEK_DUX4_4h_br1_sorted_bam_peak_111	943955
chr1	183178634	183178635	HEK_DUX4_4h_br1_sorted_bam_peak_112	409536
chr1	184026412	184026413	HEK_DUX4_4h_br1_sorted_bam_peak_113	1582924
chr1	185469355	185469356	HEK_DUX4_4h_br1_sorted_bam_peak_114	238641
chr1	186468181	186468182	HEK_DUX4_4h_br1_sorted_bam_peak_115	280819
chr1	198143712	198143713	HEK_DUX4_4h_br1_sorted_bam_peak_116	471332
chr1	204476046	204476047	HEK_DUX4_4h_br1_sorted_bam_peak_117	465403
chr1	205126007	205126008	HEK_DUX4_4h_br1_sorted_bam_peak_118	622109
chr1	205145032	205145033	HEK_DUX4_4h_br1_sorted_bam_peak_119	1593944
chr1	206088683	206088684	HEK_DUX4_4h_br1_sorted_bam_peak_120	359170
chr1	206137956	206137957	HEK_DUX4_4h_br1_sorted_bam_peak_121	784078
chr1	206138459	206138460	HEK_DUX4_4h_br1_sorted_bam_peak_122	277479
chr1	206164965	206164966	HEK_DUX4_4h_br1_sorted_bam_peak_123	1470173
chr1	206535594	206535595	HEK_DUX4_4h_br1_sorted_bam_peak_124	378560
chr1	206539795	206539796	HEK_DUX4_4h_br1_sorted_bam_peak_125	733208
chr1	206540277	206540278	HEK_DUX4_4h_br1_sorted_bam_peak_126	280819
chr1	206590207	206590208	HEK_DUX4_4h_br1_sorted_bam_peak_127	202135
chr1	210612441	210612442	HEK_DUX4_4h_br1_sorted_bam_peak_128	846025
chr1	211552385	211552386	HEK_DUX4_4h_br1_sorted_bam_peak_129	780141
chr1	211777002	211777003	HEK_DUX4_4h_br1_sorted_bam_peak_130	622109
chr1	212305648	212305649	HEK_DUX4_4h_br1_sorted_bam_peak_131	547638
chr1	215076631	215076632	HEK_DUX4_4h_br1_sorted_bam_peak_132	1004966
chr1	215287728	215287729	HEK_DUX4_4h_br1_sorted_bam_peak_133	331591
chr1	221135561	221135562	HEK_DUX4_4h_br1_sorted_bam_peak_134	2215269
chr1	221785632	221785633	HEK_DUX4_4h_br1_sorted_bam_peak_135	1861139
chr1	222000232	222000233	HEK_DUX4_4h_br1_sorted_bam_peak_136	202135
chr1	224201454	224201455	HEK_DUX4_4h_br1_sorted_bam_peak_137	340965
chr1	224447762	224447763	HEK_DUX4_4h_br1_sorted_bam_peak_138	909790
chr1	224450572	224450573	HEK_DUX4_4h_br1_sorted_bam_peak_139	943955
chr1	232468034	232468035	HEK_DUX4_4h_br1_sorted_bam_peak_140	533194
chr1	233004918	233004919	HEK_DUX4_4h_br1_sorted_bam_peak_141	711871
chr1	236877770	236877771	HEK_DUX4_4h_br1_sorted_bam_peak_142	263185
chr1	238107196	238107197	HEK_DUX4_4h_br1_sorted_bam_peak_143	1303899
chr1	240422297	240422298	HEK_DUX4_4h_br1_sorted_bam_peak_144	1168577
chr1	245748889	245748890	HEK_DUX4_4h_br1_sorted_bam_peak_145	840322
chr1	245754199	245754200	HEK_DUX4_4h_br1_sorted_bam_peak_146	439642
chr1	248547487	248547488	HEK_DUX4_4h_br1_sorted_bam_peak_147	306361
chr1	249240197	249240198	HEK_DUX4_4h_br1_sorted_bam_peak_148	1909095
chr10	110422	110423	HEK_DUX4_4h_br1_sorted_bam_peak_149	642110
chr10	3356521	3356522	HEK_DUX4_4h_br1_sorted_bam_peak_150	384218
chr10	3511271	3511272	HEK_DUX4_4h_br1_sorted_bam_peak_151	409536
chr10	3573057	3573058	HEK_DUX4_4h_br1_sorted_bam_peak_152	279221
chr10	3817742	3817743	HEK_DUX4_4h_br1_sorted_bam_peak_153	503925
chr10	4309139	4309140	HEK_DUX4_4h_br1_sorted_bam_peak_154	1648345
chr10	4569761	4569762	HEK_DUX4_4h_br1_sorted_bam_peak_155	548643
chr10	10872892	10872893	HEK_DUX4_4h_br1_sorted_bam_peak_156	471332
chr10	18270814	18270815	HEK_DUX4_4h_br1_sorted_bam_peak_157	471332
chr10	21653796	21653797	HEK_DUX4_4h_br1_sorted_bam_peak_158	780141
chr10	22909501	22909502	HEK_DUX4_4h_br1_sorted_bam_peak_159	331591
chr10	24745530	24745531	HEK_DUX4_4h_br1_sorted_bam_peak_160	280819
chr10	24754424	24754425	HEK_DUX4_4h_br1_sorted_bam_peak_161	238641
chr10	24945829	24945830	HEK_DUX4_4h_br1_sorted_bam_peak_162	423822
chr10	25155649	25155650	HEK_DUX4_4h_br1_sorted_bam_peak_163	238641
chr10	28489867	28489868	HEK_DUX4_4h_br1_sorted_bam_peak_164	471332
chr10	29935498	29935499	HEK_DUX4_4h_br1_sorted_bam_peak_165	1466003
chr10	29948161	29948162	HEK_DUX4_4h_br1_sorted_bam_peak_166	422609
chr10	33425455	33425456	HEK_DUX4_4h_br1_sorted_bam_peak_167	1037843
chr10	33507049	33507050	HEK_DUX4_4h_br1_sorted_bam_peak_168	943955
chr10	35807874	35807875	HEK_DUX4_4h_br1_sorted_bam_peak_169	1975017
chr10	38265460	38265461	HEK_DUX4_4h_br1_sorted_bam_peak_170	275357
chr10	38880990	38880991	HEK_DUX4_4h_br1_sorted_bam_peak_171	486694
chr10	42357030	42357031	HEK_DUX4_4h_br1_sorted_bam_peak_172	680285
chr10	42360772	42360773	HEK_DUX4_4h_br1_sorted_bam_peak_173	283249
chr10	42364750	42364751	HEK_DUX4_4h_br1_sorted_bam_peak_174	471332
chr10	42374321	42374322	HEK_DUX4_4h_br1_sorted_bam_peak_175	718146
chr10	42377891	42377892	HEK_DUX4_4h_br1_sorted_bam_peak_176	746249
chr10	42380267	42380268	HEK_DUX4_4h_br1_sorted_bam_peak_177	477217
chr10	42380899	42380900	HEK_DUX4_4h_br1_sorted_bam_peak_178	595410
chr10	42384295	42384296	HEK_DUX4_4h_br1_sorted_bam_peak_179	1039256
chr10	42385572	42385573	HEK_DUX4_4h_br1_sorted_bam_peak_180	1046645
chr10	42386063	42386064	HEK_DUX4_4h_br1_sorted_bam_peak_181	968470
chr10	42387956	42387957	HEK_DUX4_4h_br1_sorted_bam_peak_182	968470
chr10	42389422	42389423	HEK_DUX4_4h_br1_sorted_bam_peak_183	1143239
chr10	42391031	42391032	HEK_DUX4_4h_br1_sorted_bam_peak_184	136817
chr10	42391524	42391525	HEK_DUX4_4h_br1_sorted_bam_peak_185	1260143
chr10	42392716	42392717	HEK_DUX4_4h_br1_sorted_bam_peak_186	806771
chr10	42393332	42393333	HEK_DUX4_4h_br1_sorted_bam_peak_187	775091
chr10	42394056	42394057	HEK_DUX4_4h_br1_sorted_bam_peak_188	768105
chr10	42394480	42394481	HEK_DUX4_4h_br1_sorted_bam_peak_189	1162049
chr10	42394875	42394876	HEK_DUX4_4h_br1_sorted_bam_peak_190	810359
chr10	42396081	42396082	HEK_DUX4_4h_br1_sorted_bam_peak_191	280819
chr10	42535182	42535183	HEK_DUX4_4h_br1_sorted_bam_peak_192	484422
chr10	42539942	42539943	HEK_DUX4_4h_br1_sorted_bam_peak_193	735237
chr10	42540635	42540636	HEK_DUX4_4h_br1_sorted_bam_peak_194	185205
chr10	42597057	42597058	HEK_DUX4_4h_br1_sorted_bam_peak_195	890769
chr10	42598085	42598086	HEK_DUX4_4h_br1_sorted_bam_peak_196	709875
chr10	42599154	42599155	HEK_DUX4_4h_br1_sorted_bam_peak_197	602284
chr10	42599895	42599896	HEK_DUX4_4h_br1_sorted_bam_peak_198	713826
chr10	42600450	42600451	HEK_DUX4_4h_br1_sorted_bam_peak_199	634101
chr10	42683593	42683594	HEK_DUX4_4h_br1_sorted_bam_peak_200	238641
chr10	44357956	44357957	HEK_DUX4_4h_br1_sorted_bam_peak_201	660019
chr10	45123697	45123698	HEK_DUX4_4h_br1_sorted_bam_peak_202	780141
chr10	45453733	45453734	HEK_DUX4_4h_br1_sorted_bam_peak_203	622109
chr10	48410476	48410477	HEK_DUX4_4h_br1_sorted_bam_peak_204	453046
chr10	49197453	49197454	HEK_DUX4_4h_br1_sorted_bam_peak_205	336209
chr10	53141236	53141237	HEK_DUX4_4h_br1_sorted_bam_peak_206	1401619
chr10	54246731	54246732	HEK_DUX4_4h_br1_sorted_bam_peak_207	148523
chr10	60385073	60385074	HEK_DUX4_4h_br1_sorted_bam_peak_208	1466003
chr10	61267318	61267319	HEK_DUX4_4h_br1_sorted_bam_peak_209	471332
chr10	62677422	62677423	HEK_DUX4_4h_br1_sorted_bam_peak_210	280819
chr10	62740557	62740558	HEK_DUX4_4h_br1_sorted_bam_peak_211	331591
chr10	63786356	63786357	HEK_DUX4_4h_br1_sorted_bam_peak_212	409536
chr10	64112587	64112588	HEK_DUX4_4h_br1_sorted_bam_peak_213	664417
chr10	64143997	64143998	HEK_DUX4_4h_br1_sorted_bam_peak_214	471332
chr10	64186491	64186492	HEK_DUX4_4h_br1_sorted_bam_peak_215	649638
chr10	69971443	69971444	HEK_DUX4_4h_br1_sorted_bam_peak_216	280819
chr10	70977026	70977027	HEK_DUX4_4h_br1_sorted_bam_peak_217	943955
chr10	70982215	70982216	HEK_DUX4_4h_br1_sorted_bam_peak_218	1686826
chr10	72413277	72413278	HEK_DUX4_4h_br1_sorted_bam_peak_219	825189
chr10	74448177	74448178	HEK_DUX4_4h_br1_sorted_bam_peak_220	3200035
chr10	74523536	74523537	HEK_DUX4_4h_br1_sorted_bam_peak_221	622109
chr10	74804260	74804261	HEK_DUX4_4h_br1_sorted_bam_peak_222	622109
chr10	77055722	77055723	HEK_DUX4_4h_br1_sorted_bam_peak_223	549518
chr10	77863345	77863346	HEK_DUX4_4h_br1_sorted_bam_peak_224	423822
chr10	79034112	79034113	HEK_DUX4_4h_br1_sorted_bam_peak_225	331591
chr10	79066211	79066212	HEK_DUX4_4h_br1_sorted_bam_peak_226	1648345
chr10	80938622	80938623	HEK_DUX4_4h_br1_sorted_bam_peak_227	672119
chr10	81080778	81080779	HEK_DUX4_4h_br1_sorted_bam_peak_228	548643
chr10	86088340	86088341	HEK_DUX4_4h_br1_sorted_bam_peak_229	226214
chr10	87048003	87048004	HEK_DUX4_4h_br1_sorted_bam_peak_230	409536
chr10	93271706	93271707	HEK_DUX4_4h_br1_sorted_bam_peak_231	622109
chr10	95069116	95069117	HEK_DUX4_4h_br1_sorted_bam_peak_232	202135
chr10	95714507	95714508	HEK_DUX4_4h_br1_sorted_bam_peak_233	943955
chr10	99258485	99258486	HEK_DUX4_4h_br1_sorted_bam_peak_234	202135
chr10	99409090	99409091	HEK_DUX4_4h_br1_sorted_bam_peak_235	1287349
chr10	99447130	99447131	HEK_DUX4_4h_br1_sorted_bam_peak_236	2006353
chr10	116586239	116586240	HEK_DUX4_4h_br1_sorted_bam_peak_237	780141
chr10	119739931	119739932	HEK_DUX4_4h_br1_sorted_bam_peak_238	333049
chr10	121435643	121435644	HEK_DUX4_4h_br1_sorted_bam_peak_239	238641
chr10	135502869	135502870	HEK_DUX4_4h_br1_sorted_bam_peak_240	733208
chr10	135524673	135524674	HEK_DUX4_4h_br1_sorted_bam_peak_241	418577
chr11	175785	175786	HEK_DUX4_4h_br1_sorted_bam_peak_242	2070937
chr11	1433549	1433550	HEK_DUX4_4h_br1_sorted_bam_peak_243	513095
chr11	3220667	3220668	HEK_DUX4_4h_br1_sorted_bam_peak_244	541320
chr11	3444214	3444215	HEK_DUX4_4h_br1_sorted_bam_peak_245	344638
chr11	3675676	3675677	HEK_DUX4_4h_br1_sorted_bam_peak_246	263185
chr11	4629303	4629304	HEK_DUX4_4h_br1_sorted_bam_peak_247	547638
chr11	6628262	6628263	HEK_DUX4_4h_br1_sorted_bam_peak_248	664417
chr11	8790429	8790430	HEK_DUX4_4h_br1_sorted_bam_peak_249	306361
chr11	9928138	9928139	HEK_DUX4_4h_br1_sorted_bam_peak_250	692912
chr11	10531182	10531183	HEK_DUX4_4h_br1_sorted_bam_peak_251	5427936
chr11	12340732	12340733	HEK_DUX4_4h_br1_sorted_bam_peak_252	331591
chr11	15919332	15919333	HEK_DUX4_4h_br1_sorted_bam_peak_253	333049
chr11	19101511	19101512	HEK_DUX4_4h_br1_sorted_bam_peak_254	169131
chr11	20052994	20052995	HEK_DUX4_4h_br1_sorted_bam_peak_255	333049
chr11	26478292	26478293	HEK_DUX4_4h_br1_sorted_bam_peak_256	471332
chr11	27240357	27240358	HEK_DUX4_4h_br1_sorted_bam_peak_257	409536
chr11	27490400	27490401	HEK_DUX4_4h_br1_sorted_bam_peak_258	909790
chr11	33712411	33712412	HEK_DUX4_4h_br1_sorted_bam_peak_259	530104
chr11	33714987	33714988	HEK_DUX4_4h_br1_sorted_bam_peak_260	784270
chr11	35561513	35561514	HEK_DUX4_4h_br1_sorted_bam_peak_261	736938
chr11	35576992	35576993	HEK_DUX4_4h_br1_sorted_bam_peak_262	471332
chr11	43333428	43333429	HEK_DUX4_4h_br1_sorted_bam_peak_263	167517
chr11	44860051	44860052	HEK_DUX4_4h_br1_sorted_bam_peak_264	438169
chr11	47883497	47883498	HEK_DUX4_4h_br1_sorted_bam_peak_265	1582924
chr11	51588400	51588401	HEK_DUX4_4h_br1_sorted_bam_peak_266	471332
chr11	57829768	57829769	HEK_DUX4_4h_br1_sorted_bam_peak_267	293153
chr11	59383528	59383529	HEK_DUX4_4h_br1_sorted_bam_peak_268	909790
chr11	59474548	59474549	HEK_DUX4_4h_br1_sorted_bam_peak_269	547638
chr11	59478036	59478037	HEK_DUX4_4h_br1_sorted_bam_peak_270	1834109
chr11	64546473	64546474	HEK_DUX4_4h_br1_sorted_bam_peak_271	366582
chr11	64889934	64889935	HEK_DUX4_4h_br1_sorted_bam_peak_272	390361
chr11	64890422	64890423	HEK_DUX4_4h_br1_sorted_bam_peak_273	808731
chr11	66369935	66369936	HEK_DUX4_4h_br1_sorted_bam_peak_274	238641
chr11	67573133	67573134	HEK_DUX4_4h_br1_sorted_bam_peak_275	1704956
chr11	71498236	71498237	HEK_DUX4_4h_br1_sorted_bam_peak_276	2765564
chr11	73006401	73006402	HEK_DUX4_4h_br1_sorted_bam_peak_277	622109
chr11	73221789	73221790	HEK_DUX4_4h_br1_sorted_bam_peak_278	1442232
chr11	73846503	73846504	HEK_DUX4_4h_br1_sorted_bam_peak_279	664417
chr11	73995520	73995521	HEK_DUX4_4h_br1_sorted_bam_peak_280	846025
chr11	74814626	74814627	HEK_DUX4_4h_br1_sorted_bam_peak_281	622109
chr11	75526034	75526035	HEK_DUX4_4h_br1_sorted_bam_peak_282	1037843
chr11	77642018	77642019	HEK_DUX4_4h_br1_sorted_bam_peak_283	331591
chr11	78419670	78419671	HEK_DUX4_4h_br1_sorted_bam_peak_284	684722
chr11	85036085	85036086	HEK_DUX4_4h_br1_sorted_bam_peak_285	306361
chr11	86454541	86454542	HEK_DUX4_4h_br1_sorted_bam_peak_286	825189
chr11	86513844	86513845	HEK_DUX4_4h_br1_sorted_bam_peak_287	660019
chr11	92093158	92093159	HEK_DUX4_4h_br1_sorted_bam_peak_288	331591
chr11	93680223	93680224	HEK_DUX4_4h_br1_sorted_bam_peak_289	684722
chr11	94470394	94470395	HEK_DUX4_4h_br1_sorted_bam_peak_290	548643
chr11	94480543	94480544	HEK_DUX4_4h_br1_sorted_bam_peak_291	780141
chr11	94480973	94480974	HEK_DUX4_4h_br1_sorted_bam_peak_292	331591
chr11	94770491	94770492	HEK_DUX4_4h_br1_sorted_bam_peak_293	548643
chr11	94800127	94800128	HEK_DUX4_4h_br1_sorted_bam_peak_294	2418638
chr11	94867744	94867745	HEK_DUX4_4h_br1_sorted_bam_peak_295	741984
chr11	94964563	94964564	HEK_DUX4_4h_br1_sorted_bam_peak_296	1037843
chr11	94965661	94965662	HEK_DUX4_4h_br1_sorted_bam_peak_297	547638
chr11	95992939	95992940	HEK_DUX4_4h_br1_sorted_bam_peak_298	333049
chr11	101737800	101737801	HEK_DUX4_4h_br1_sorted_bam_peak_299	1287349
chr11	102116059	102116060	HEK_DUX4_4h_br1_sorted_bam_peak_300	280819
chr11	102140845	102140846	HEK_DUX4_4h_br1_sorted_bam_peak_301	1466003
chr11	103275721	103275722	HEK_DUX4_4h_br1_sorted_bam_peak_302	4101253
chr11	103280414	103280415	HEK_DUX4_4h_br1_sorted_bam_peak_303	692912
chr11	103496240	103496241	HEK_DUX4_4h_br1_sorted_bam_peak_304	684722
chr11	103571515	103571516	HEK_DUX4_4h_br1_sorted_bam_peak_305	331591
chr11	104643870	104643871	HEK_DUX4_4h_br1_sorted_bam_peak_306	1004966
chr11	106858983	106858984	HEK_DUX4_4h_br1_sorted_bam_peak_307	1582924
chr11	109447577	109447578	HEK_DUX4_4h_br1_sorted_bam_peak_308	471332
chr11	109963797	109963798	HEK_DUX4_4h_br1_sorted_bam_peak_309	409536
chr11	110019508	110019509	HEK_DUX4_4h_br1_sorted_bam_peak_310	280819
chr11	111432708	111432709	HEK_DUX4_4h_br1_sorted_bam_peak_311	331591
chr11	113061122	113061123	HEK_DUX4_4h_br1_sorted_bam_peak_312	306361
chr11	114248873	114248874	HEK_DUX4_4h_br1_sorted_bam_peak_313	238641
chr11	120435930	120435931	HEK_DUX4_4h_br1_sorted_bam_peak_314	409536
chr11	121337348	121337349	HEK_DUX4_4h_br1_sorted_bam_peak_315	279221
chr11	121526841	121526842	HEK_DUX4_4h_br1_sorted_bam_peak_316	548643
chr11	122073141	122073142	HEK_DUX4_4h_br1_sorted_bam_peak_317	683383
chr11	124805097	124805098	HEK_DUX4_4h_br1_sorted_bam_peak_318	622109
chr11	130903210	130903211	HEK_DUX4_4h_br1_sorted_bam_peak_319	280819
chr11	131212231	131212232	HEK_DUX4_4h_br1_sorted_bam_peak_320	421491
chr12	95501	95502	HEK_DUX4_4h_br1_sorted_bam_peak_321	3018740
chr12	1499927	1499928	HEK_DUX4_4h_br1_sorted_bam_peak_322	562656
chr12	2193917	2193918	HEK_DUX4_4h_br1_sorted_bam_peak_323	1169002
chr12	2366046	2366047	HEK_DUX4_4h_br1_sorted_bam_peak_324	359170
chr12	2405255	2405256	HEK_DUX4_4h_br1_sorted_bam_peak_325	306361
chr12	3613816	3613817	HEK_DUX4_4h_br1_sorted_bam_peak_326	280819
chr12	5252452	5252453	HEK_DUX4_4h_br1_sorted_bam_peak_327	784270
chr12	5597481	5597482	HEK_DUX4_4h_br1_sorted_bam_peak_328	676213
chr12	7349846	7349847	HEK_DUX4_4h_br1_sorted_bam_peak_329	471332
chr12	10358144	10358145	HEK_DUX4_4h_br1_sorted_bam_peak_330	622109
chr12	14410842	14410843	HEK_DUX4_4h_br1_sorted_bam_peak_331	731797
chr12	15432606	15432607	HEK_DUX4_4h_br1_sorted_bam_peak_332	469669
chr12	19848684	19848685	HEK_DUX4_4h_br1_sorted_bam_peak_333	1648345
chr12	21654396	21654397	HEK_DUX4_4h_br1_sorted_bam_peak_334	365144
chr12	26522901	26522902	HEK_DUX4_4h_br1_sorted_bam_peak_335	471332
chr12	28176297	28176298	HEK_DUX4_4h_br1_sorted_bam_peak_336	471332
chr12	29894684	29894685	HEK_DUX4_4h_br1_sorted_bam_peak_337	202135
chr12	30570789	30570790	HEK_DUX4_4h_br1_sorted_bam_peak_338	331591
chr12	30775724	30775725	HEK_DUX4_4h_br1_sorted_bam_peak_339	1004966
chr12	30948245	30948246	HEK_DUX4_4h_br1_sorted_bam_peak_340	468071
chr12	31902289	31902290	HEK_DUX4_4h_br1_sorted_bam_peak_341	471332
chr12	32259889	32259890	HEK_DUX4_4h_br1_sorted_bam_peak_342	780141
chr12	41757486	41757487	HEK_DUX4_4h_br1_sorted_bam_peak_343	3755803
chr12	47670569	47670570	HEK_DUX4_4h_br1_sorted_bam_peak_344	333049
chr12	47737821	47737822	HEK_DUX4_4h_br1_sorted_bam_peak_345	409536
chr12	49350142	49350143	HEK_DUX4_4h_br1_sorted_bam_peak_346	139338
chr12	53773706	53773707	HEK_DUX4_4h_br1_sorted_bam_peak_347	2347649
chr12	54616361	54616362	HEK_DUX4_4h_br1_sorted_bam_peak_348	547638
chr12	56114123	56114124	HEK_DUX4_4h_br1_sorted_bam_peak_349	530104
chr12	58087659	58087660	HEK_DUX4_4h_br1_sorted_bam_peak_350	471332
chr12	58852140	58852141	HEK_DUX4_4h_br1_sorted_bam_peak_351	333049
chr12	58898428	58898429	HEK_DUX4_4h_br1_sorted_bam_peak_352	541320
chr12	58903164	58903165	HEK_DUX4_4h_br1_sorted_bam_peak_353	664417
chr12	59435711	59435712	HEK_DUX4_4h_br1_sorted_bam_peak_354	622109
chr12	59991393	59991394	HEK_DUX4_4h_br1_sorted_bam_peak_355	159374
chr12	64567327	64567328	HEK_DUX4_4h_br1_sorted_bam_peak_356	471332
chr12	64954870	64954871	HEK_DUX4_4h_br1_sorted_bam_peak_357	1004966
chr12	66025639	66025640	HEK_DUX4_4h_br1_sorted_bam_peak_358	159374
chr12	66247587	66247588	HEK_DUX4_4h_br1_sorted_bam_peak_359	469669
chr12	68634009	68634010	HEK_DUX4_4h_br1_sorted_bam_peak_360	471332
chr12	68844836	68844837	HEK_DUX4_4h_br1_sorted_bam_peak_361	159374
chr12	68845295	68845296	HEK_DUX4_4h_br1_sorted_bam_peak_362	943955
chr12	71950780	71950781	HEK_DUX4_4h_br1_sorted_bam_peak_363	780141
chr12	71993519	71993520	HEK_DUX4_4h_br1_sorted_bam_peak_364	336209
chr12	72941298	72941299	HEK_DUX4_4h_br1_sorted_bam_peak_365	1466003
chr12	76671473	76671474	HEK_DUX4_4h_br1_sorted_bam_peak_366	533194
chr12	77583499	77583500	HEK_DUX4_4h_br1_sorted_bam_peak_367	2320767
chr12	80991876	80991877	HEK_DUX4_4h_br1_sorted_bam_peak_368	780141
chr12	83080752	83080753	HEK_DUX4_4h_br1_sorted_bam_peak_369	423822
chr12	84274525	84274526	HEK_DUX4_4h_br1_sorted_bam_peak_370	331591
chr12	88693727	88693728	HEK_DUX4_4h_br1_sorted_bam_peak_371	1648345
chr12	88719156	88719157	HEK_DUX4_4h_br1_sorted_bam_peak_372	471332
chr12	88897102	88897103	HEK_DUX4_4h_br1_sorted_bam_peak_373	622109
chr12	92474728	92474729	HEK_DUX4_4h_br1_sorted_bam_peak_374	331591
chr12	93018150	93018151	HEK_DUX4_4h_br1_sorted_bam_peak_375	1168577
chr12	93349925	93349926	HEK_DUX4_4h_br1_sorted_bam_peak_376	439642
chr12	93396536	93396537	HEK_DUX4_4h_br1_sorted_bam_peak_377	780141
chr12	93592118	93592119	HEK_DUX4_4h_br1_sorted_bam_peak_378	549518
chr12	94684011	94684012	HEK_DUX4_4h_br1_sorted_bam_peak_379	409536
chr12	96865377	96865378	HEK_DUX4_4h_br1_sorted_bam_peak_380	622109
chr12	102930034	102930035	HEK_DUX4_4h_br1_sorted_bam_peak_381	439642
chr12	102933671	102933672	HEK_DUX4_4h_br1_sorted_bam_peak_382	487804
chr12	104235725	104235726	HEK_DUX4_4h_br1_sorted_bam_peak_383	234120
chr12	104363425	104363426	HEK_DUX4_4h_br1_sorted_bam_peak_384	548643
chr12	104680313	104680314	HEK_DUX4_4h_br1_sorted_bam_peak_385	683383
chr12	104997396	104997397	HEK_DUX4_4h_br1_sorted_bam_peak_386	226214
chr12	106501280	106501281	HEK_DUX4_4h_br1_sorted_bam_peak_387	547638
chr12	110326341	110326342	HEK_DUX4_4h_br1_sorted_bam_peak_388	280819
chr12	112560753	112560754	HEK_DUX4_4h_br1_sorted_bam_peak_389	360260
chr12	114868454	114868455	HEK_DUX4_4h_br1_sorted_bam_peak_390	780141
chr12	115205924	115205925	HEK_DUX4_4h_br1_sorted_bam_peak_391	471332
chr12	116573529	116573530	HEK_DUX4_4h_br1_sorted_bam_peak_392	280819
chr12	116958620	116958621	HEK_DUX4_4h_br1_sorted_bam_peak_393	618495
chr12	120668638	120668639	HEK_DUX4_4h_br1_sorted_bam_peak_394	568946
chr12	120669308	120669309	HEK_DUX4_4h_br1_sorted_bam_peak_395	610648
chr12	122596620	122596621	HEK_DUX4_4h_br1_sorted_bam_peak_396	943955
chr12	125313498	125313499	HEK_DUX4_4h_br1_sorted_bam_peak_397	280819
chr12	126664913	126664914	HEK_DUX4_4h_br1_sorted_bam_peak_398	159374
chr12	126789389	126789390	HEK_DUX4_4h_br1_sorted_bam_peak_399	280819
chr12	126887866	126887867	HEK_DUX4_4h_br1_sorted_bam_peak_400	549518
chr12	128294810	128294811	HEK_DUX4_4h_br1_sorted_bam_peak_401	664417
chr12	132061536	132061537	HEK_DUX4_4h_br1_sorted_bam_peak_402	331591
chr12	132067073	132067074	HEK_DUX4_4h_br1_sorted_bam_peak_403	137151
chr12	133841698	133841699	HEK_DUX4_4h_br1_sorted_bam_peak_404	4128890
chr13	20976426	20976427	HEK_DUX4_4h_br1_sorted_bam_peak_405	548643
chr13	20994272	20994273	HEK_DUX4_4h_br1_sorted_bam_peak_406	333049
chr13	24503266	24503267	HEK_DUX4_4h_br1_sorted_bam_peak_407	471332
chr13	30157763	30157764	HEK_DUX4_4h_br1_sorted_bam_peak_408	825189
chr13	30436050	30436051	HEK_DUX4_4h_br1_sorted_bam_peak_409	912528
chr13	30844523	30844524	HEK_DUX4_4h_br1_sorted_bam_peak_410	547638
chr13	31160134	31160135	HEK_DUX4_4h_br1_sorted_bam_peak_411	471332
chr13	31293031	31293032	HEK_DUX4_4h_br1_sorted_bam_peak_412	752824
chr13	31293650	31293651	HEK_DUX4_4h_br1_sorted_bam_peak_413	1582924
chr13	31314165	31314166	HEK_DUX4_4h_br1_sorted_bam_peak_414	547638
chr13	31318028	31318029	HEK_DUX4_4h_br1_sorted_bam_peak_415	333049
chr13	31426321	31426322	HEK_DUX4_4h_br1_sorted_bam_peak_416	238641
chr13	31444852	31444853	HEK_DUX4_4h_br1_sorted_bam_peak_417	299475
chr13	31778974	31778975	HEK_DUX4_4h_br1_sorted_bam_peak_418	448547
chr13	32330618	32330619	HEK_DUX4_4h_br1_sorted_bam_peak_419	159374
chr13	32699969	32699970	HEK_DUX4_4h_br1_sorted_bam_peak_420	943955
chr13	33452462	33452463	HEK_DUX4_4h_br1_sorted_bam_peak_421	684722
chr13	34933422	34933423	HEK_DUX4_4h_br1_sorted_bam_peak_422	331591
chr13	37724606	37724607	HEK_DUX4_4h_br1_sorted_bam_peak_423	622109
chr13	38230723	38230724	HEK_DUX4_4h_br1_sorted_bam_peak_424	1920432
chr13	45992563	45992564	HEK_DUX4_4h_br1_sorted_bam_peak_425	280819
chr13	48054239	48054240	HEK_DUX4_4h_br1_sorted_bam_peak_426	605890
chr13	49672502	49672503	HEK_DUX4_4h_br1_sorted_bam_peak_427	618495
chr13	50373671	50373672	HEK_DUX4_4h_br1_sorted_bam_peak_428	547638
chr13	50656336	50656337	HEK_DUX4_4h_br1_sorted_bam_peak_429	541320
chr13	50985530	50985531	HEK_DUX4_4h_br1_sorted_bam_peak_430	238641
chr13	51164268	51164269	HEK_DUX4_4h_br1_sorted_bam_peak_431	306361
chr13	51200458	51200459	HEK_DUX4_4h_br1_sorted_bam_peak_432	202135
chr13	52050015	52050016	HEK_DUX4_4h_br1_sorted_bam_peak_433	1168577
chr13	52099849	52099850	HEK_DUX4_4h_br1_sorted_bam_peak_434	448547
chr13	56545800	56545801	HEK_DUX4_4h_br1_sorted_bam_peak_435	3632336
chr13	59999538	59999539	HEK_DUX4_4h_br1_sorted_bam_peak_436	846025
chr13	65297997	65297998	HEK_DUX4_4h_br1_sorted_bam_peak_437	333049
chr13	75755170	75755171	HEK_DUX4_4h_br1_sorted_bam_peak_438	331591
chr13	83178756	83178757	HEK_DUX4_4h_br1_sorted_bam_peak_439	692912
chr13	93343073	93343074	HEK_DUX4_4h_br1_sorted_bam_peak_440	780141
chr13	94718081	94718082	HEK_DUX4_4h_br1_sorted_bam_peak_441	471332
chr13	94962749	94962750	HEK_DUX4_4h_br1_sorted_bam_peak_442	622109
chr13	101414558	101414559	HEK_DUX4_4h_br1_sorted_bam_peak_443	293153
chr13	102848320	102848321	HEK_DUX4_4h_br1_sorted_bam_peak_444	780141
chr13	110076565	110076566	HEK_DUX4_4h_br1_sorted_bam_peak_445	4301852
chr13	114238308	114238309	HEK_DUX4_4h_br1_sorted_bam_peak_446	333049
chr13	114745851	114745852	HEK_DUX4_4h_br1_sorted_bam_peak_447	2149573
chr14	20929981	20929982	HEK_DUX4_4h_br1_sorted_bam_peak_448	636252
chr14	20937528	20937529	HEK_DUX4_4h_br1_sorted_bam_peak_449	2795288
chr14	20975061	20975062	HEK_DUX4_4h_br1_sorted_bam_peak_450	561995
chr14	23755519	23755520	HEK_DUX4_4h_br1_sorted_bam_peak_451	414641
chr14	32350319	32350320	HEK_DUX4_4h_br1_sorted_bam_peak_452	331591
chr14	32953731	32953732	HEK_DUX4_4h_br1_sorted_bam_peak_453	9562386
chr14	39644080	39644081	HEK_DUX4_4h_br1_sorted_bam_peak_454	2297363
chr14	50799772	50799773	HEK_DUX4_4h_br1_sorted_bam_peak_455	780141
chr14	51235557	51235558	HEK_DUX4_4h_br1_sorted_bam_peak_456	549518
chr14	51771330	51771331	HEK_DUX4_4h_br1_sorted_bam_peak_457	622109
chr14	52547527	52547528	HEK_DUX4_4h_br1_sorted_bam_peak_458	692912
chr14	54822943	54822944	HEK_DUX4_4h_br1_sorted_bam_peak_459	548643
chr14	55597117	55597118	HEK_DUX4_4h_br1_sorted_bam_peak_460	148523
chr14	56735813	56735814	HEK_DUX4_4h_br1_sorted_bam_peak_461	664417
chr14	61244749	61244750	HEK_DUX4_4h_br1_sorted_bam_peak_462	409536
chr14	61570751	61570752	HEK_DUX4_4h_br1_sorted_bam_peak_463	280819
chr14	61680133	61680134	HEK_DUX4_4h_br1_sorted_bam_peak_464	238641
chr14	65361257	65361258	HEK_DUX4_4h_br1_sorted_bam_peak_465	471332
chr14	67432703	67432704	HEK_DUX4_4h_br1_sorted_bam_peak_466	471332
chr14	70891586	70891587	HEK_DUX4_4h_br1_sorted_bam_peak_467	438169
chr14	73132134	73132135	HEK_DUX4_4h_br1_sorted_bam_peak_468	1169002
chr14	73614235	73614236	HEK_DUX4_4h_br1_sorted_bam_peak_469	909790
chr14	73925425	73925426	HEK_DUX4_4h_br1_sorted_bam_peak_470	418819
chr14	73930310	73930311	HEK_DUX4_4h_br1_sorted_bam_peak_471	796549
chr14	74129403	74129404	HEK_DUX4_4h_br1_sorted_bam_peak_472	333049
chr14	75038903	75038904	HEK_DUX4_4h_br1_sorted_bam_peak_473	139338
chr14	77351070	77351071	HEK_DUX4_4h_br1_sorted_bam_peak_474	371903
chr14	78105211	78105212	HEK_DUX4_4h_br1_sorted_bam_peak_475	409536
chr14	80631793	80631794	HEK_DUX4_4h_br1_sorted_bam_peak_476	238641
chr14	80941472	80941473	HEK_DUX4_4h_br1_sorted_bam_peak_477	549518
chr14	81104121	81104122	HEK_DUX4_4h_br1_sorted_bam_peak_478	333049
chr14	85784085	85784086	HEK_DUX4_4h_br1_sorted_bam_peak_479	585774
chr14	85903536	85903537	HEK_DUX4_4h_br1_sorted_bam_peak_480	333049
chr14	85993581	85993582	HEK_DUX4_4h_br1_sorted_bam_peak_481	2235008
chr14	85993976	85993977	HEK_DUX4_4h_br1_sorted_bam_peak_482	490216
chr14	88336542	88336543	HEK_DUX4_4h_br1_sorted_bam_peak_483	1975017
chr14	89322923	89322924	HEK_DUX4_4h_br1_sorted_bam_peak_484	780141
chr14	90007459	90007460	HEK_DUX4_4h_br1_sorted_bam_peak_485	471332
chr14	92970554	92970555	HEK_DUX4_4h_br1_sorted_bam_peak_486	943955
chr14	93377987	93377988	HEK_DUX4_4h_br1_sorted_bam_peak_487	348995
chr14	96718238	96718239	HEK_DUX4_4h_br1_sorted_bam_peak_488	452884
chr14	97263752	97263753	HEK_DUX4_4h_br1_sorted_bam_peak_489	605890
chr14	101213559	101213560	HEK_DUX4_4h_br1_sorted_bam_peak_490	983226
chr14	101439073	101439074	HEK_DUX4_4h_br1_sorted_bam_peak_491	487804
chr14	101467734	101467735	HEK_DUX4_4h_br1_sorted_bam_peak_492	1400735
chr14	101539783	101539784	HEK_DUX4_4h_br1_sorted_bam_peak_493	333049
chr14	102038726	102038727	HEK_DUX4_4h_br1_sorted_bam_peak_494	605890
chr14	103529041	103529042	HEK_DUX4_4h_br1_sorted_bam_peak_495	453046
chr14	103950290	103950291	HEK_DUX4_4h_br1_sorted_bam_peak_496	1785024
chr14	104717715	104717716	HEK_DUX4_4h_br1_sorted_bam_peak_497	159374
chr14	104718114	104718115	HEK_DUX4_4h_br1_sorted_bam_peak_498	548643
chr14	105957447	105957448	HEK_DUX4_4h_br1_sorted_bam_peak_499	189274
chr15	25773403	25773404	HEK_DUX4_4h_br1_sorted_bam_peak_500	409536
chr15	26874510	26874511	HEK_DUX4_4h_br1_sorted_bam_peak_501	1113750
chr15	29963180	29963181	HEK_DUX4_4h_br1_sorted_bam_peak_502	336209
chr15	31308819	31308820	HEK_DUX4_4h_br1_sorted_bam_peak_503	409536
chr15	33142598	33142599	HEK_DUX4_4h_br1_sorted_bam_peak_504	780141
chr15	35239050	35239051	HEK_DUX4_4h_br1_sorted_bam_peak_505	331591
chr15	38422011	38422012	HEK_DUX4_4h_br1_sorted_bam_peak_506	409536
chr15	39752097	39752098	HEK_DUX4_4h_br1_sorted_bam_peak_507	331591
chr15	47610788	47610789	HEK_DUX4_4h_br1_sorted_bam_peak_508	331591
chr15	48885275	48885276	HEK_DUX4_4h_br1_sorted_bam_peak_509	943955
chr15	48973432	48973433	HEK_DUX4_4h_br1_sorted_bam_peak_510	331591
chr15	50148482	50148483	HEK_DUX4_4h_br1_sorted_bam_peak_511	622109
chr15	56757406	56757407	HEK_DUX4_4h_br1_sorted_bam_peak_512	331591
chr15	58624724	58624725	HEK_DUX4_4h_br1_sorted_bam_peak_513	280819
chr15	58839759	58839760	HEK_DUX4_4h_br1_sorted_bam_peak_514	1430844
chr15	59501461	59501462	HEK_DUX4_4h_br1_sorted_bam_peak_515	397265
chr15	61051256	61051257	HEK_DUX4_4h_br1_sorted_bam_peak_516	238641
chr15	61092516	61092517	HEK_DUX4_4h_br1_sorted_bam_peak_517	825189
chr15	62749549	62749550	HEK_DUX4_4h_br1_sorted_bam_peak_518	642110
chr15	63531184	63531185	HEK_DUX4_4h_br1_sorted_bam_peak_519	1113750
chr15	63542696	63542697	HEK_DUX4_4h_br1_sorted_bam_peak_520	2016384
chr15	63757516	63757517	HEK_DUX4_4h_br1_sorted_bam_peak_521	471332
chr15	63824587	63824588	HEK_DUX4_4h_br1_sorted_bam_peak_522	471332
chr15	67334379	67334380	HEK_DUX4_4h_br1_sorted_bam_peak_523	1582924
chr15	67335272	67335273	HEK_DUX4_4h_br1_sorted_bam_peak_524	396401
chr15	71069763	71069764	HEK_DUX4_4h_br1_sorted_bam_peak_525	306361
chr15	71070941	71070942	HEK_DUX4_4h_br1_sorted_bam_peak_526	1258709
chr15	71144877	71144878	HEK_DUX4_4h_br1_sorted_bam_peak_527	280819
chr15	71149293	71149294	HEK_DUX4_4h_br1_sorted_bam_peak_528	238641
chr15	71587409	71587410	HEK_DUX4_4h_br1_sorted_bam_peak_529	439642
chr15	71587812	71587813	HEK_DUX4_4h_br1_sorted_bam_peak_530	548643
chr15	75932731	75932732	HEK_DUX4_4h_br1_sorted_bam_peak_531	280819
chr15	76603154	76603155	HEK_DUX4_4h_br1_sorted_bam_peak_532	280819
chr15	80263418	80263419	HEK_DUX4_4h_br1_sorted_bam_peak_533	331591
chr15	80881175	80881176	HEK_DUX4_4h_br1_sorted_bam_peak_534	452884
chr15	83182983	83182984	HEK_DUX4_4h_br1_sorted_bam_peak_535	238641
chr15	83955310	83955311	HEK_DUX4_4h_br1_sorted_bam_peak_536	306361
chr15	83956453	83956454	HEK_DUX4_4h_br1_sorted_bam_peak_537	280819
chr15	84048766	84048767	HEK_DUX4_4h_br1_sorted_bam_peak_538	882858
chr15	85043992	85043993	HEK_DUX4_4h_br1_sorted_bam_peak_539	202135
chr15	85353902	85353903	HEK_DUX4_4h_br1_sorted_bam_peak_540	471332
chr15	85535838	85535839	HEK_DUX4_4h_br1_sorted_bam_peak_541	333049
chr15	88308329	88308330	HEK_DUX4_4h_br1_sorted_bam_peak_542	331591
chr15	90197786	90197787	HEK_DUX4_4h_br1_sorted_bam_peak_543	618495
chr15	90199796	90199797	HEK_DUX4_4h_br1_sorted_bam_peak_544	622109
chr15	90325278	90325279	HEK_DUX4_4h_br1_sorted_bam_peak_545	439642
chr15	94572936	94572937	HEK_DUX4_4h_br1_sorted_bam_peak_546	622109
chr15	102521230	102521231	HEK_DUX4_4h_br1_sorted_bam_peak_547	1984576
chr16	1143017	1143018	HEK_DUX4_4h_br1_sorted_bam_peak_548	1278447
chr16	2955845	2955846	HEK_DUX4_4h_br1_sorted_bam_peak_549	340691
chr16	3421998	3421999	HEK_DUX4_4h_br1_sorted_bam_peak_550	2168910
chr16	5252374	5252375	HEK_DUX4_4h_br1_sorted_bam_peak_551	179014
chr16	8612334	8612335	HEK_DUX4_4h_br1_sorted_bam_peak_552	858095
chr16	8612750	8612751	HEK_DUX4_4h_br1_sorted_bam_peak_553	2016384
chr16	8614533	8614534	HEK_DUX4_4h_br1_sorted_bam_peak_554	1685935
chr16	12156644	12156645	HEK_DUX4_4h_br1_sorted_bam_peak_555	333049
chr16	14051444	14051445	HEK_DUX4_4h_br1_sorted_bam_peak_556	636252
chr16	14107609	14107610	HEK_DUX4_4h_br1_sorted_bam_peak_557	909790
chr16	15150214	15150215	HEK_DUX4_4h_br1_sorted_bam_peak_558	1430844
chr16	19103500	19103501	HEK_DUX4_4h_br1_sorted_bam_peak_559	471332
chr16	21780925	21780926	HEK_DUX4_4h_br1_sorted_bam_peak_560	867138
chr16	21846943	21846944	HEK_DUX4_4h_br1_sorted_bam_peak_561	238641
chr16	22364978	22364979	HEK_DUX4_4h_br1_sorted_bam_peak_562	547638
chr16	22365693	22365694	HEK_DUX4_4h_br1_sorted_bam_peak_563	1648345
chr16	24537810	24537811	HEK_DUX4_4h_br1_sorted_bam_peak_564	409536
chr16	24548987	24548988	HEK_DUX4_4h_br1_sorted_bam_peak_565	448547
chr16	25047497	25047498	HEK_DUX4_4h_br1_sorted_bam_peak_566	384218
chr16	29232269	29232270	HEK_DUX4_4h_br1_sorted_bam_peak_567	233750
chr16	29495829	29495830	HEK_DUX4_4h_br1_sorted_bam_peak_568	232862
chr16	30234932	30234933	HEK_DUX4_4h_br1_sorted_bam_peak_569	605890
chr16	30669589	30669590	HEK_DUX4_4h_br1_sorted_bam_peak_570	427678
chr16	31471349	31471350	HEK_DUX4_4h_br1_sorted_bam_peak_571	1593944
chr16	33755490	33755491	HEK_DUX4_4h_br1_sorted_bam_peak_572	306150
chr16	33899869	33899870	HEK_DUX4_4h_br1_sorted_bam_peak_573	561242
chr16	46386487	46386488	HEK_DUX4_4h_br1_sorted_bam_peak_574	202135
chr16	46386965	46386966	HEK_DUX4_4h_br1_sorted_bam_peak_575	1061729
chr16	46387839	46387840	HEK_DUX4_4h_br1_sorted_bam_peak_576	954531
chr16	46389741	46389742	HEK_DUX4_4h_br1_sorted_bam_peak_577	730392
chr16	46391594	46391595	HEK_DUX4_4h_br1_sorted_bam_peak_578	890109
chr16	46393403	46393404	HEK_DUX4_4h_br1_sorted_bam_peak_579	281292
chr16	46394144	46394145	HEK_DUX4_4h_br1_sorted_bam_peak_580	306819
chr16	46395319	46395320	HEK_DUX4_4h_br1_sorted_bam_peak_581	389276
chr16	46395776	46395777	HEK_DUX4_4h_br1_sorted_bam_peak_582	712870
chr16	46398194	46398195	HEK_DUX4_4h_br1_sorted_bam_peak_583	1433087
chr16	46399567	46399568	HEK_DUX4_4h_br1_sorted_bam_peak_584	1008445
chr16	46399971	46399972	HEK_DUX4_4h_br1_sorted_bam_peak_585	426446
chr16	46401135	46401136	HEK_DUX4_4h_br1_sorted_bam_peak_586	431006
chr16	46402058	46402059	HEK_DUX4_4h_br1_sorted_bam_peak_587	425458
chr16	46403670	46403671	HEK_DUX4_4h_br1_sorted_bam_peak_588	907964
chr16	46404105	46404106	HEK_DUX4_4h_br1_sorted_bam_peak_589	1869546
chr16	46405510	46405511	HEK_DUX4_4h_br1_sorted_bam_peak_590	852823
chr16	46406885	46406886	HEK_DUX4_4h_br1_sorted_bam_peak_591	539846
chr16	46407967	46407968	HEK_DUX4_4h_br1_sorted_bam_peak_592	607475
chr16	46408404	46408405	HEK_DUX4_4h_br1_sorted_bam_peak_593	594676
chr16	46413126	46413127	HEK_DUX4_4h_br1_sorted_bam_peak_594	990484
chr16	46413922	46413923	HEK_DUX4_4h_br1_sorted_bam_peak_595	629074
chr16	46419257	46419258	HEK_DUX4_4h_br1_sorted_bam_peak_596	1501707
chr16	46420417	46420418	HEK_DUX4_4h_br1_sorted_bam_peak_597	588330
chr16	46420883	46420884	HEK_DUX4_4h_br1_sorted_bam_peak_598	976877
chr16	46421853	46421854	HEK_DUX4_4h_br1_sorted_bam_peak_599	932130
chr16	46423058	46423059	HEK_DUX4_4h_br1_sorted_bam_peak_600	331591
chr16	46423817	46423818	HEK_DUX4_4h_br1_sorted_bam_peak_601	684722
chr16	46425147	46425148	HEK_DUX4_4h_br1_sorted_bam_peak_602	420637
chr16	46428691	46428692	HEK_DUX4_4h_br1_sorted_bam_peak_603	1166416
chr16	46431316	46431317	HEK_DUX4_4h_br1_sorted_bam_peak_604	1032008
chr16	46432242	46432243	HEK_DUX4_4h_br1_sorted_bam_peak_605	1727868
chr16	46433093	46433094	HEK_DUX4_4h_br1_sorted_bam_peak_606	359675
chr16	46434049	46434050	HEK_DUX4_4h_br1_sorted_bam_peak_607	1019478
chr16	46435048	46435049	HEK_DUX4_4h_br1_sorted_bam_peak_608	202135
chr16	46435426	46435427	HEK_DUX4_4h_br1_sorted_bam_peak_609	599523
chr16	49677768	49677769	HEK_DUX4_4h_br1_sorted_bam_peak_610	448547
chr16	51426771	51426772	HEK_DUX4_4h_br1_sorted_bam_peak_611	622109
chr16	51427361	51427362	HEK_DUX4_4h_br1_sorted_bam_peak_612	331591
chr16	51573236	51573237	HEK_DUX4_4h_br1_sorted_bam_peak_613	1406836
chr16	54061266	54061267	HEK_DUX4_4h_br1_sorted_bam_peak_614	238641
chr16	54436352	54436353	HEK_DUX4_4h_br1_sorted_bam_peak_615	280819
chr16	55576881	55576882	HEK_DUX4_4h_br1_sorted_bam_peak_616	331591
chr16	57106312	57106313	HEK_DUX4_4h_br1_sorted_bam_peak_617	664417
chr16	58486149	58486150	HEK_DUX4_4h_br1_sorted_bam_peak_618	452884
chr16	58663758	58663759	HEK_DUX4_4h_br1_sorted_bam_peak_619	882858
chr16	67430264	67430265	HEK_DUX4_4h_br1_sorted_bam_peak_620	225029
chr16	70085289	70085290	HEK_DUX4_4h_br1_sorted_bam_peak_621	331591
chr16	70085946	70085947	HEK_DUX4_4h_br1_sorted_bam_peak_622	547638
chr16	70607469	70607470	HEK_DUX4_4h_br1_sorted_bam_peak_623	1767721
chr16	70610525	70610526	HEK_DUX4_4h_br1_sorted_bam_peak_624	840322
chr16	70611294	70611295	HEK_DUX4_4h_br1_sorted_bam_peak_625	448547
chr16	83826484	83826485	HEK_DUX4_4h_br1_sorted_bam_peak_626	471332
chr16	85019018	85019019	HEK_DUX4_4h_br1_sorted_bam_peak_627	549518
chr16	88219848	88219849	HEK_DUX4_4h_br1_sorted_bam_peak_628	423822
chr16	88226721	88226722	HEK_DUX4_4h_br1_sorted_bam_peak_629	333049
chr16	88960770	88960771	HEK_DUX4_4h_br1_sorted_bam_peak_630	548643
chr17	253715	253716	HEK_DUX4_4h_br1_sorted_bam_peak_631	169131
chr17	855796	855797	HEK_DUX4_4h_br1_sorted_bam_peak_632	359170
chr17	868916	868917	HEK_DUX4_4h_br1_sorted_bam_peak_633	840322
chr17	5419732	5419733	HEK_DUX4_4h_br1_sorted_bam_peak_634	969775
chr17	7990578	7990579	HEK_DUX4_4h_br1_sorted_bam_peak_635	548643
chr17	10550002	10550003	HEK_DUX4_4h_br1_sorted_bam_peak_636	547638
chr17	13631245	13631246	HEK_DUX4_4h_br1_sorted_bam_peak_637	780141
chr17	14641645	14641646	HEK_DUX4_4h_br1_sorted_bam_peak_638	238641
chr17	15247392	15247393	HEK_DUX4_4h_br1_sorted_bam_peak_639	1113750
chr17	16914196	16914197	HEK_DUX4_4h_br1_sorted_bam_peak_640	238641
chr17	17338763	17338764	HEK_DUX4_4h_br1_sorted_bam_peak_641	968470
chr17	17345339	17345340	HEK_DUX4_4h_br1_sorted_bam_peak_642	280819
chr17	17846278	17846279	HEK_DUX4_4h_br1_sorted_bam_peak_643	1249783
chr17	17850822	17850823	HEK_DUX4_4h_br1_sorted_bam_peak_644	1037843
chr17	21104631	21104632	HEK_DUX4_4h_br1_sorted_bam_peak_645	775064
chr17	22020729	22020730	HEK_DUX4_4h_br1_sorted_bam_peak_646	3214188
chr17	22022655	22022656	HEK_DUX4_4h_br1_sorted_bam_peak_647	1886757
chr17	22023763	22023764	HEK_DUX4_4h_br1_sorted_bam_peak_648	7632906
chr17	22031916	22031917	HEK_DUX4_4h_br1_sorted_bam_peak_649	3216447
chr17	22245101	22245102	HEK_DUX4_4h_br1_sorted_bam_peak_650	687302
chr17	22246163	22246164	HEK_DUX4_4h_br1_sorted_bam_peak_651	675482
chr17	22247137	22247138	HEK_DUX4_4h_br1_sorted_bam_peak_652	1106751
chr17	22247809	22247810	HEK_DUX4_4h_br1_sorted_bam_peak_653	471332
chr17	22248411	22248412	HEK_DUX4_4h_br1_sorted_bam_peak_654	379754
chr17	22249054	22249055	HEK_DUX4_4h_br1_sorted_bam_peak_655	641100
chr17	22249597	22249598	HEK_DUX4_4h_br1_sorted_bam_peak_656	262335
chr17	22250001	22250002	HEK_DUX4_4h_br1_sorted_bam_peak_657	747771
chr17	22250935	22250936	HEK_DUX4_4h_br1_sorted_bam_peak_658	666051
chr17	22252205	22252206	HEK_DUX4_4h_br1_sorted_bam_peak_659	386355
chr17	22253227	22253228	HEK_DUX4_4h_br1_sorted_bam_peak_660	331674
chr17	22253747	22253748	HEK_DUX4_4h_br1_sorted_bam_peak_661	547153
chr17	22254206	22254207	HEK_DUX4_4h_br1_sorted_bam_peak_662	680914
chr17	22254740	22254741	HEK_DUX4_4h_br1_sorted_bam_peak_663	274879
chr17	22256133	22256134	HEK_DUX4_4h_br1_sorted_bam_peak_664	566534
chr17	22256708	22256709	HEK_DUX4_4h_br1_sorted_bam_peak_665	394414
chr17	22257118	22257119	HEK_DUX4_4h_br1_sorted_bam_peak_666	305753
chr17	22258565	22258566	HEK_DUX4_4h_br1_sorted_bam_peak_667	654290
chr17	22259083	22259084	HEK_DUX4_4h_br1_sorted_bam_peak_668	518315
chr17	22261258	22261259	HEK_DUX4_4h_br1_sorted_bam_peak_669	873901
chr17	22262755	22262756	HEK_DUX4_4h_br1_sorted_bam_peak_670	766629
chr17	25263891	25263892	HEK_DUX4_4h_br1_sorted_bam_peak_671	730587
chr17	27278648	27278649	HEK_DUX4_4h_br1_sorted_bam_peak_672	513095
chr17	29888740	29888741	HEK_DUX4_4h_br1_sorted_bam_peak_673	1127638
chr17	36112706	36112707	HEK_DUX4_4h_br1_sorted_bam_peak_674	1119556
chr17	36425667	36425668	HEK_DUX4_4h_br1_sorted_bam_peak_675	333049
chr17	38267840	38267841	HEK_DUX4_4h_br1_sorted_bam_peak_676	378560
chr17	38574314	38574315	HEK_DUX4_4h_br1_sorted_bam_peak_677	1169002
chr17	38642454	38642455	HEK_DUX4_4h_br1_sorted_bam_peak_678	331591
chr17	38677834	38677835	HEK_DUX4_4h_br1_sorted_bam_peak_679	238641
chr17	39109051	39109052	HEK_DUX4_4h_br1_sorted_bam_peak_680	238641
chr17	39222432	39222433	HEK_DUX4_4h_br1_sorted_bam_peak_681	471332
chr17	39524088	39524089	HEK_DUX4_4h_br1_sorted_bam_peak_682	1507809
chr17	39940707	39940708	HEK_DUX4_4h_br1_sorted_bam_peak_683	808097
chr17	43397486	43397487	HEK_DUX4_4h_br1_sorted_bam_peak_684	423822
chr17	43398245	43398246	HEK_DUX4_4h_br1_sorted_bam_peak_685	548643
chr17	45596452	45596453	HEK_DUX4_4h_br1_sorted_bam_peak_686	548643
chr17	51183601	51183602	HEK_DUX4_4h_br1_sorted_bam_peak_687	5936423
chr17	54911195	54911196	HEK_DUX4_4h_br1_sorted_bam_peak_688	707236
chr17	57232782	57232783	HEK_DUX4_4h_br1_sorted_bam_peak_689	202135
chr17	57408973	57408974	HEK_DUX4_4h_br1_sorted_bam_peak_690	471332
chr17	57512955	57512956	HEK_DUX4_4h_br1_sorted_bam_peak_691	909790
chr17	57903089	57903090	HEK_DUX4_4h_br1_sorted_bam_peak_692	562656
chr17	58629091	58629092	HEK_DUX4_4h_br1_sorted_bam_peak_693	331591
chr17	59037386	59037387	HEK_DUX4_4h_br1_sorted_bam_peak_694	471332
chr17	62280049	62280050	HEK_DUX4_4h_br1_sorted_bam_peak_695	471332
chr17	63128395	63128396	HEK_DUX4_4h_br1_sorted_bam_peak_696	333049
chr17	63385731	63385732	HEK_DUX4_4h_br1_sorted_bam_peak_697	323250
chr17	64547326	64547327	HEK_DUX4_4h_br1_sorted_bam_peak_698	684722
chr17	66995425	66995426	HEK_DUX4_4h_br1_sorted_bam_peak_699	202135
chr17	67463685	67463686	HEK_DUX4_4h_br1_sorted_bam_peak_700	318702
chr17	67488837	67488838	HEK_DUX4_4h_br1_sorted_bam_peak_701	664417
chr17	70971054	70971055	HEK_DUX4_4h_br1_sorted_bam_peak_702	636252
chr17	78904158	78904159	HEK_DUX4_4h_br1_sorted_bam_peak_703	622109
chr17	79392766	79392767	HEK_DUX4_4h_br1_sorted_bam_peak_704	636252
chr17	79398918	79398919	HEK_DUX4_4h_br1_sorted_bam_peak_705	404057
chr17	79849668	79849669	HEK_DUX4_4h_br1_sorted_bam_peak_706	909790
chr17	81195015	81195016	HEK_DUX4_4h_br1_sorted_bam_peak_707	1803948
chr17_gl000205_random	85601	85602	HEK_DUX4_4h_br1_sorted_bam_peak_708	264591
chr17_gl000205_random	86760	86761	HEK_DUX4_4h_br1_sorted_bam_peak_709	467377
chr18	10164	10165	HEK_DUX4_4h_br1_sorted_bam_peak_710	3141495
chr18	63719	63720	HEK_DUX4_4h_br1_sorted_bam_peak_711	1431267
chr18	105294	105295	HEK_DUX4_4h_br1_sorted_bam_peak_712	1860791
chr18	2842292	2842293	HEK_DUX4_4h_br1_sorted_bam_peak_713	3527482
chr18	3674842	3674843	HEK_DUX4_4h_br1_sorted_bam_peak_714	471332
chr18	6055976	6055977	HEK_DUX4_4h_br1_sorted_bam_peak_715	2145012
chr18	8425653	8425654	HEK_DUX4_4h_br1_sorted_bam_peak_716	397265
chr18	8615768	8615769	HEK_DUX4_4h_br1_sorted_bam_peak_717	1168577
chr18	9782526	9782527	HEK_DUX4_4h_br1_sorted_bam_peak_718	1287349
chr18	10519296	10519297	HEK_DUX4_4h_br1_sorted_bam_peak_719	409536
chr18	14641275	14641276	HEK_DUX4_4h_br1_sorted_bam_peak_720	618495
chr18	19327728	19327729	HEK_DUX4_4h_br1_sorted_bam_peak_721	159374
chr18	32347810	32347811	HEK_DUX4_4h_br1_sorted_bam_peak_722	636252
chr18	37478257	37478258	HEK_DUX4_4h_br1_sorted_bam_peak_723	202135
chr18	41242815	41242816	HEK_DUX4_4h_br1_sorted_bam_peak_724	159374
chr18	42749552	42749553	HEK_DUX4_4h_br1_sorted_bam_peak_725	622109
chr18	43311729	43311730	HEK_DUX4_4h_br1_sorted_bam_peak_726	548643
chr18	45379697	45379698	HEK_DUX4_4h_br1_sorted_bam_peak_727	5207456
chr18	46253002	46253003	HEK_DUX4_4h_br1_sorted_bam_peak_728	882858
chr18	46254822	46254823	HEK_DUX4_4h_br1_sorted_bam_peak_729	360067
chr18	46456579	46456580	HEK_DUX4_4h_br1_sorted_bam_peak_730	1999394
chr18	46524348	46524349	HEK_DUX4_4h_br1_sorted_bam_peak_731	139338
chr18	48596531	48596532	HEK_DUX4_4h_br1_sorted_bam_peak_732	622109
chr18	55872793	55872794	HEK_DUX4_4h_br1_sorted_bam_peak_733	1037843
chr18	55892368	55892369	HEK_DUX4_4h_br1_sorted_bam_peak_734	238641
chr18	55981791	55981792	HEK_DUX4_4h_br1_sorted_bam_peak_735	139338
chr18	57713252	57713253	HEK_DUX4_4h_br1_sorted_bam_peak_736	439642
chr18	57715039	57715040	HEK_DUX4_4h_br1_sorted_bam_peak_737	846025
chr18	59865334	59865335	HEK_DUX4_4h_br1_sorted_bam_peak_738	784270
chr18	65184278	65184279	HEK_DUX4_4h_br1_sorted_bam_peak_739	333049
chr18	68051807	68051808	HEK_DUX4_4h_br1_sorted_bam_peak_740	439642
chr18	72911515	72911516	HEK_DUX4_4h_br1_sorted_bam_peak_741	238641
chr18	73256526	73256527	HEK_DUX4_4h_br1_sorted_bam_peak_742	943955
chr18	76197586	76197587	HEK_DUX4_4h_br1_sorted_bam_peak_743	253737
chr18	76262823	76262824	HEK_DUX4_4h_br1_sorted_bam_peak_744	761324
chr18	76592461	76592462	HEK_DUX4_4h_br1_sorted_bam_peak_745	423822
chr18	77265215	77265216	HEK_DUX4_4h_br1_sorted_bam_peak_746	684722
chr18	77654784	77654785	HEK_DUX4_4h_br1_sorted_bam_peak_747	439642
chr18	78016258	78016259	HEK_DUX4_4h_br1_sorted_bam_peak_748	306361
chr19	245686	245687	HEK_DUX4_4h_br1_sorted_bam_peak_749	882858
chr19	4342821	4342822	HEK_DUX4_4h_br1_sorted_bam_peak_750	1011350
chr19	6392354	6392355	HEK_DUX4_4h_br1_sorted_bam_peak_751	1690115
chr19	6393199	6393200	HEK_DUX4_4h_br1_sorted_bam_peak_752	564693
chr19	6425419	6425420	HEK_DUX4_4h_br1_sorted_bam_peak_753	673639
chr19	7309960	7309961	HEK_DUX4_4h_br1_sorted_bam_peak_754	1037843
chr19	8590864	8590865	HEK_DUX4_4h_br1_sorted_bam_peak_755	572756
chr19	8943525	8943526	HEK_DUX4_4h_br1_sorted_bam_peak_756	448547
chr19	9707735	9707736	HEK_DUX4_4h_br1_sorted_bam_peak_757	359170
chr19	9929932	9929933	HEK_DUX4_4h_br1_sorted_bam_peak_758	310665
chr19	12847861	12847862	HEK_DUX4_4h_br1_sorted_bam_peak_759	1333948
chr19	16042458	16042459	HEK_DUX4_4h_br1_sorted_bam_peak_760	469669
chr19	16729595	16729596	HEK_DUX4_4h_br1_sorted_bam_peak_761	727049
chr19	20260742	20260743	HEK_DUX4_4h_br1_sorted_bam_peak_762	333049
chr19	31715143	31715144	HEK_DUX4_4h_br1_sorted_bam_peak_763	471332
chr19	31967157	31967158	HEK_DUX4_4h_br1_sorted_bam_peak_764	471332
chr19	33237442	33237443	HEK_DUX4_4h_br1_sorted_bam_peak_765	761324
chr19	34761244	34761245	HEK_DUX4_4h_br1_sorted_bam_peak_766	622109
chr19	36135547	36135548	HEK_DUX4_4h_br1_sorted_bam_peak_767	359170
chr19	39142145	39142146	HEK_DUX4_4h_br1_sorted_bam_peak_768	333049
chr19	39156888	39156889	HEK_DUX4_4h_br1_sorted_bam_peak_769	1273927
chr19	39182747	39182748	HEK_DUX4_4h_br1_sorted_bam_peak_770	1169002
chr19	41121293	41121294	HEK_DUX4_4h_br1_sorted_bam_peak_771	647595
chr19	43469668	43469669	HEK_DUX4_4h_br1_sorted_bam_peak_772	471332
chr19	43582429	43582430	HEK_DUX4_4h_br1_sorted_bam_peak_773	471332
chr19	44981264	44981265	HEK_DUX4_4h_br1_sorted_bam_peak_774	1648345
chr19	45188388	45188389	HEK_DUX4_4h_br1_sorted_bam_peak_775	1442232
chr19	45579364	45579365	HEK_DUX4_4h_br1_sorted_bam_peak_776	365144
chr19	45579820	45579821	HEK_DUX4_4h_br1_sorted_bam_peak_777	1283701
chr19	47394107	47394108	HEK_DUX4_4h_br1_sorted_bam_peak_778	1004966
chr19	47625704	47625705	HEK_DUX4_4h_br1_sorted_bam_peak_779	642110
chr19	50320922	50320923	HEK_DUX4_4h_br1_sorted_bam_peak_780	541320
chr19	54372385	54372386	HEK_DUX4_4h_br1_sorted_bam_peak_781	333049
chr19	55538455	55538456	HEK_DUX4_4h_br1_sorted_bam_peak_782	660019
chr19	55998743	55998744	HEK_DUX4_4h_br1_sorted_bam_peak_783	234120
chr19	56165776	56165777	HEK_DUX4_4h_br1_sorted_bam_peak_784	983685
chr19	56183896	56183897	HEK_DUX4_4h_br1_sorted_bam_peak_785	396401
chr19	56957200	56957201	HEK_DUX4_4h_br1_sorted_bam_peak_786	409536
chr19	58181786	58181787	HEK_DUX4_4h_br1_sorted_bam_peak_787	439642
chr19	59098022	59098023	HEK_DUX4_4h_br1_sorted_bam_peak_788	1053753
chr19	59118932	59118933	HEK_DUX4_4h_br1_sorted_bam_peak_789	1016082
chr19_gl000208_random	56119	56120	HEK_DUX4_4h_br1_sorted_bam_peak_790	784270
chr2	10263	10264	HEK_DUX4_4h_br1_sorted_bam_peak_791	2016384
chr2	488106	488107	HEK_DUX4_4h_br1_sorted_bam_peak_792	280819
chr2	495611	495612	HEK_DUX4_4h_br1_sorted_bam_peak_793	359170
chr2	1734305	1734306	HEK_DUX4_4h_br1_sorted_bam_peak_794	333049
chr2	3834146	3834147	HEK_DUX4_4h_br1_sorted_bam_peak_795	983685
chr2	7629093	7629094	HEK_DUX4_4h_br1_sorted_bam_peak_796	409536
chr2	9341985	9341986	HEK_DUX4_4h_br1_sorted_bam_peak_797	238641
chr2	9771162	9771163	HEK_DUX4_4h_br1_sorted_bam_peak_798	439642
chr2	9815733	9815734	HEK_DUX4_4h_br1_sorted_bam_peak_799	684722
chr2	10529902	10529903	HEK_DUX4_4h_br1_sorted_bam_peak_800	1442232
chr2	13064368	13064369	HEK_DUX4_4h_br1_sorted_bam_peak_801	453046
chr2	16780463	16780464	HEK_DUX4_4h_br1_sorted_bam_peak_802	471332
chr2	18158638	18158639	HEK_DUX4_4h_br1_sorted_bam_peak_803	409536
chr2	18476926	18476927	HEK_DUX4_4h_br1_sorted_bam_peak_804	727049
chr2	20111674	20111675	HEK_DUX4_4h_br1_sorted_bam_peak_805	1442232
chr2	27780321	27780322	HEK_DUX4_4h_br1_sorted_bam_peak_806	238641
chr2	33248635	33248636	HEK_DUX4_4h_br1_sorted_bam_peak_807	331591
chr2	33391722	33391723	HEK_DUX4_4h_br1_sorted_bam_peak_808	1004966
chr2	33392893	33392894	HEK_DUX4_4h_br1_sorted_bam_peak_809	2140968
chr2	33651885	33651886	HEK_DUX4_4h_br1_sorted_bam_peak_810	2413829
chr2	36584736	36584737	HEK_DUX4_4h_br1_sorted_bam_peak_811	548643
chr2	36713655	36713656	HEK_DUX4_4h_br1_sorted_bam_peak_812	331591
chr2	36959221	36959222	HEK_DUX4_4h_br1_sorted_bam_peak_813	1582924
chr2	37605686	37605687	HEK_DUX4_4h_br1_sorted_bam_peak_814	548643
chr2	37862956	37862957	HEK_DUX4_4h_br1_sorted_bam_peak_815	1397261
chr2	37864978	37864979	HEK_DUX4_4h_br1_sorted_bam_peak_816	2122551
chr2	40098650	40098651	HEK_DUX4_4h_br1_sorted_bam_peak_817	548643
chr2	42422721	42422722	HEK_DUX4_4h_br1_sorted_bam_peak_818	846025
chr2	42720735	42720736	HEK_DUX4_4h_br1_sorted_bam_peak_819	272996
chr2	43124236	43124237	HEK_DUX4_4h_br1_sorted_bam_peak_820	968470
chr2	45998210	45998211	HEK_DUX4_4h_br1_sorted_bam_peak_821	924170
chr2	47516155	47516156	HEK_DUX4_4h_br1_sorted_bam_peak_822	169131
chr2	49456931	49456932	HEK_DUX4_4h_br1_sorted_bam_peak_823	12920174
chr2	50816352	50816353	HEK_DUX4_4h_br1_sorted_bam_peak_824	1834109
chr2	54799343	54799344	HEK_DUX4_4h_br1_sorted_bam_peak_825	238641
chr2	62081775	62081776	HEK_DUX4_4h_br1_sorted_bam_peak_826	333049
chr2	64500156	64500157	HEK_DUX4_4h_br1_sorted_bam_peak_827	548643
chr2	64738892	64738893	HEK_DUX4_4h_br1_sorted_bam_peak_828	409536
chr2	65827943	65827944	HEK_DUX4_4h_br1_sorted_bam_peak_829	471332
chr2	67066956	67066957	HEK_DUX4_4h_br1_sorted_bam_peak_830	471332
chr2	67096343	67096344	HEK_DUX4_4h_br1_sorted_bam_peak_831	969775
chr2	67126937	67126938	HEK_DUX4_4h_br1_sorted_bam_peak_832	622109
chr2	67487287	67487288	HEK_DUX4_4h_br1_sorted_bam_peak_833	605890
chr2	67517435	67517436	HEK_DUX4_4h_br1_sorted_bam_peak_834	4197512
chr2	67788683	67788684	HEK_DUX4_4h_br1_sorted_bam_peak_835	1834109
chr2	68685418	68685419	HEK_DUX4_4h_br1_sorted_bam_peak_836	1168577
chr2	68686086	68686087	HEK_DUX4_4h_br1_sorted_bam_peak_837	1861139
chr2	74166290	74166291	HEK_DUX4_4h_br1_sorted_bam_peak_838	280819
chr2	75326761	75326762	HEK_DUX4_4h_br1_sorted_bam_peak_839	439642
chr2	75327688	75327689	HEK_DUX4_4h_br1_sorted_bam_peak_840	306361
chr2	85208222	85208223	HEK_DUX4_4h_br1_sorted_bam_peak_841	1113750
chr2	85879932	85879933	HEK_DUX4_4h_br1_sorted_bam_peak_842	784270
chr2	85883222	85883223	HEK_DUX4_4h_br1_sorted_bam_peak_843	622109
chr2	86850888	86850889	HEK_DUX4_4h_br1_sorted_bam_peak_844	548643
chr2	86931869	86931870	HEK_DUX4_4h_br1_sorted_bam_peak_845	1725801
chr2	87411878	87411879	HEK_DUX4_4h_br1_sorted_bam_peak_846	331591
chr2	87929199	87929200	HEK_DUX4_4h_br1_sorted_bam_peak_847	649638
chr2	88124450	88124451	HEK_DUX4_4h_br1_sorted_bam_peak_848	4472255
chr2	89865291	89865292	HEK_DUX4_4h_br1_sorted_bam_peak_849	714705
chr2	89868274	89868275	HEK_DUX4_4h_br1_sorted_bam_peak_850	790161
chr2	89869847	89869848	HEK_DUX4_4h_br1_sorted_bam_peak_851	1313599
chr2	89875310	89875311	HEK_DUX4_4h_br1_sorted_bam_peak_852	144808
chr2	89875987	89875988	HEK_DUX4_4h_br1_sorted_bam_peak_853	519259
chr2	89876915	89876916	HEK_DUX4_4h_br1_sorted_bam_peak_854	637607
chr2	89877462	89877463	HEK_DUX4_4h_br1_sorted_bam_peak_855	642071
chr2	89879152	89879153	HEK_DUX4_4h_br1_sorted_bam_peak_856	207312
chr2	89879891	89879892	HEK_DUX4_4h_br1_sorted_bam_peak_857	874185
chr2	90375249	90375250	HEK_DUX4_4h_br1_sorted_bam_peak_858	527026
chr2	90377216	90377217	HEK_DUX4_4h_br1_sorted_bam_peak_859	510109
chr2	90378440	90378441	HEK_DUX4_4h_br1_sorted_bam_peak_860	329774
chr2	90389587	90389588	HEK_DUX4_4h_br1_sorted_bam_peak_861	568946
chr2	91596830	91596831	HEK_DUX4_4h_br1_sorted_bam_peak_862	555480
chr2	91597333	91597334	HEK_DUX4_4h_br1_sorted_bam_peak_863	487319
chr2	91597955	91597956	HEK_DUX4_4h_br1_sorted_bam_peak_864	427678
chr2	91598758	91598759	HEK_DUX4_4h_br1_sorted_bam_peak_865	496341
chr2	91605623	91605624	HEK_DUX4_4h_br1_sorted_bam_peak_866	299475
chr2	91611075	91611076	HEK_DUX4_4h_br1_sorted_bam_peak_867	1981592
chr2	92008645	92008646	HEK_DUX4_4h_br1_sorted_bam_peak_868	548643
chr2	92010931	92010932	HEK_DUX4_4h_br1_sorted_bam_peak_869	541320
chr2	92217872	92217873	HEK_DUX4_4h_br1_sorted_bam_peak_870	1069655
chr2	92220170	92220171	HEK_DUX4_4h_br1_sorted_bam_peak_871	784270
chr2	92269540	92269541	HEK_DUX4_4h_br1_sorted_bam_peak_872	130613
chr2	92310136	92310137	HEK_DUX4_4h_br1_sorted_bam_peak_873	345925
chr2	92318295	92318296	HEK_DUX4_4h_br1_sorted_bam_peak_874	386812
chr2	92323300	92323301	HEK_DUX4_4h_br1_sorted_bam_peak_875	291529
chr2	98519151	98519152	HEK_DUX4_4h_br1_sorted_bam_peak_876	1834109
chr2	100907582	100907583	HEK_DUX4_4h_br1_sorted_bam_peak_877	202135
chr2	101348350	101348351	HEK_DUX4_4h_br1_sorted_bam_peak_878	333049
chr2	102515171	102515172	HEK_DUX4_4h_br1_sorted_bam_peak_879	409536
chr2	102517211	102517212	HEK_DUX4_4h_br1_sorted_bam_peak_880	471332
chr2	102844522	102844523	HEK_DUX4_4h_br1_sorted_bam_peak_881	636252
chr2	106406726	106406727	HEK_DUX4_4h_br1_sorted_bam_peak_882	660043
chr2	107587520	107587521	HEK_DUX4_4h_br1_sorted_bam_peak_883	664417
chr2	109269243	109269244	HEK_DUX4_4h_br1_sorted_bam_peak_884	421491
chr2	109270826	109270827	HEK_DUX4_4h_br1_sorted_bam_peak_885	1888841
chr2	109816140	109816141	HEK_DUX4_4h_br1_sorted_bam_peak_886	3682188
chr2	110653969	110653970	HEK_DUX4_4h_br1_sorted_bam_peak_887	840322
chr2	110655892	110655893	HEK_DUX4_4h_br1_sorted_bam_peak_888	1888841
chr2	111230684	111230685	HEK_DUX4_4h_br1_sorted_bam_peak_889	2264257
chr2	111232653	111232654	HEK_DUX4_4h_br1_sorted_bam_peak_890	946552
chr2	112078696	112078697	HEK_DUX4_4h_br1_sorted_bam_peak_891	280819
chr2	114360654	114360655	HEK_DUX4_4h_br1_sorted_bam_peak_892	1607638
chr2	117781176	117781177	HEK_DUX4_4h_br1_sorted_bam_peak_893	1168577
chr2	119060503	119060504	HEK_DUX4_4h_br1_sorted_bam_peak_894	159374
chr2	119061868	119061869	HEK_DUX4_4h_br1_sorted_bam_peak_895	549518
chr2	119062321	119062322	HEK_DUX4_4h_br1_sorted_bam_peak_896	280819
chr2	121371872	121371873	HEK_DUX4_4h_br1_sorted_bam_peak_897	202135
chr2	121377639	121377640	HEK_DUX4_4h_br1_sorted_bam_peak_898	331591
chr2	121781593	121781594	HEK_DUX4_4h_br1_sorted_bam_peak_899	422609
chr2	123401521	123401522	HEK_DUX4_4h_br1_sorted_bam_peak_900	471332
chr2	126492326	126492327	HEK_DUX4_4h_br1_sorted_bam_peak_901	471332
chr2	131032357	131032358	HEK_DUX4_4h_br1_sorted_bam_peak_902	664417
chr2	131579942	131579943	HEK_DUX4_4h_br1_sorted_bam_peak_903	333049
chr2	132143154	132143155	HEK_DUX4_4h_br1_sorted_bam_peak_904	1400735
chr2	134575920	134575921	HEK_DUX4_4h_br1_sorted_bam_peak_905	306361
chr2	135675911	135675912	HEK_DUX4_4h_br1_sorted_bam_peak_906	642110
chr2	139032265	139032266	HEK_DUX4_4h_br1_sorted_bam_peak_907	548643
chr2	140977989	140977990	HEK_DUX4_4h_br1_sorted_bam_peak_908	780141
chr2	145764961	145764962	HEK_DUX4_4h_br1_sorted_bam_peak_909	692912
chr2	149639377	149639378	HEK_DUX4_4h_br1_sorted_bam_peak_910	2967351
chr2	150423345	150423346	HEK_DUX4_4h_br1_sorted_bam_peak_911	238641
chr2	151538124	151538125	HEK_DUX4_4h_br1_sorted_bam_peak_912	423822
chr2	152685176	152685177	HEK_DUX4_4h_br1_sorted_bam_peak_913	306361
chr2	153057211	153057212	HEK_DUX4_4h_br1_sorted_bam_peak_914	622109
chr2	156120558	156120559	HEK_DUX4_4h_br1_sorted_bam_peak_915	4101253
chr2	161066148	161066149	HEK_DUX4_4h_br1_sorted_bam_peak_916	331591
chr2	164631941	164631942	HEK_DUX4_4h_br1_sorted_bam_peak_917	547638
chr2	169135054	169135055	HEK_DUX4_4h_br1_sorted_bam_peak_918	622109
chr2	174153526	174153527	HEK_DUX4_4h_br1_sorted_bam_peak_919	159374
chr2	175837433	175837434	HEK_DUX4_4h_br1_sorted_bam_peak_920	784270
chr2	181386065	181386066	HEK_DUX4_4h_br1_sorted_bam_peak_921	780141
chr2	182140553	182140554	HEK_DUX4_4h_br1_sorted_bam_peak_922	359170
chr2	189834268	189834269	HEK_DUX4_4h_br1_sorted_bam_peak_923	2020807
chr2	192198945	192198946	HEK_DUX4_4h_br1_sorted_bam_peak_924	1113750
chr2	197099698	197099699	HEK_DUX4_4h_br1_sorted_bam_peak_925	331591
chr2	199503498	199503499	HEK_DUX4_4h_br1_sorted_bam_peak_926	331591
chr2	201473738	201473739	HEK_DUX4_4h_br1_sorted_bam_peak_927	622109
chr2	201727479	201727480	HEK_DUX4_4h_br1_sorted_bam_peak_928	1254517
chr2	201729350	201729351	HEK_DUX4_4h_br1_sorted_bam_peak_929	726814
chr2	202978589	202978590	HEK_DUX4_4h_br1_sorted_bam_peak_930	664417
chr2	204450911	204450912	HEK_DUX4_4h_br1_sorted_bam_peak_931	238641
chr2	208475997	208475998	HEK_DUX4_4h_br1_sorted_bam_peak_932	397265
chr2	208481879	208481880	HEK_DUX4_4h_br1_sorted_bam_peak_933	169131
chr2	212639260	212639261	HEK_DUX4_4h_br1_sorted_bam_peak_934	780141
chr2	223907471	223907472	HEK_DUX4_4h_br1_sorted_bam_peak_935	333049
chr2	224413848	224413849	HEK_DUX4_4h_br1_sorted_bam_peak_936	547638
chr2	224711472	224711473	HEK_DUX4_4h_br1_sorted_bam_peak_937	238641
chr2	224808662	224808663	HEK_DUX4_4h_br1_sorted_bam_peak_938	530104
chr2	225012097	225012098	HEK_DUX4_4h_br1_sorted_bam_peak_939	409536
chr2	228271309	228271310	HEK_DUX4_4h_br1_sorted_bam_peak_940	1861139
chr2	228683234	228683235	HEK_DUX4_4h_br1_sorted_bam_peak_941	448547
chr2	231869819	231869820	HEK_DUX4_4h_br1_sorted_bam_peak_942	453046
chr2	234395860	234395861	HEK_DUX4_4h_br1_sorted_bam_peak_943	660019
chr2	234744816	234744817	HEK_DUX4_4h_br1_sorted_bam_peak_944	1028420
chr2	238442553	238442554	HEK_DUX4_4h_br1_sorted_bam_peak_945	409536
chr2	238611796	238611797	HEK_DUX4_4h_br1_sorted_bam_peak_946	1056376
chr2	238612420	238612421	HEK_DUX4_4h_br1_sorted_bam_peak_947	273800
chr2	239632614	239632615	HEK_DUX4_4h_br1_sorted_bam_peak_948	846025
chr2	239637346	239637347	HEK_DUX4_4h_br1_sorted_bam_peak_949	2631187
chr2	241500716	241500717	HEK_DUX4_4h_br1_sorted_bam_peak_950	279221
chr2	242097490	242097491	HEK_DUX4_4h_br1_sorted_bam_peak_951	1037843
chr2	242295156	242295157	HEK_DUX4_4h_br1_sorted_bam_peak_952	351034
chr2	243152535	243152536	HEK_DUX4_4h_br1_sorted_bam_peak_953	2934163
chr20	1789580	1789581	HEK_DUX4_4h_br1_sorted_bam_peak_954	1273927
chr20	2566571	2566572	HEK_DUX4_4h_br1_sorted_bam_peak_955	780141
chr20	3776598	3776599	HEK_DUX4_4h_br1_sorted_bam_peak_956	344638
chr20	6514266	6514267	HEK_DUX4_4h_br1_sorted_bam_peak_957	280819
chr20	10287609	10287610	HEK_DUX4_4h_br1_sorted_bam_peak_958	846025
chr20	10290302	10290303	HEK_DUX4_4h_br1_sorted_bam_peak_959	238641
chr20	13212252	13212253	HEK_DUX4_4h_br1_sorted_bam_peak_960	673639
chr20	14860113	14860114	HEK_DUX4_4h_br1_sorted_bam_peak_961	1037843
chr20	16208779	16208780	HEK_DUX4_4h_br1_sorted_bam_peak_962	306150
chr20	16269284	16269285	HEK_DUX4_4h_br1_sorted_bam_peak_963	2423987
chr20	17824125	17824126	HEK_DUX4_4h_br1_sorted_bam_peak_964	503925
chr20	23426180	23426181	HEK_DUX4_4h_br1_sorted_bam_peak_965	622109
chr20	25399488	25399489	HEK_DUX4_4h_br1_sorted_bam_peak_966	622109
chr20	29829507	29829508	HEK_DUX4_4h_br1_sorted_bam_peak_967	1554887
chr20	31089780	31089781	HEK_DUX4_4h_br1_sorted_bam_peak_968	397265
chr20	33983702	33983703	HEK_DUX4_4h_br1_sorted_bam_peak_969	439642
chr20	34035224	34035225	HEK_DUX4_4h_br1_sorted_bam_peak_970	471332
chr20	35476753	35476754	HEK_DUX4_4h_br1_sorted_bam_peak_971	423598
chr20	36738567	36738568	HEK_DUX4_4h_br1_sorted_bam_peak_972	909790
chr20	36755618	36755619	HEK_DUX4_4h_br1_sorted_bam_peak_973	1037843
chr20	37393614	37393615	HEK_DUX4_4h_br1_sorted_bam_peak_974	333049
chr20	39632294	39632295	HEK_DUX4_4h_br1_sorted_bam_peak_975	572756
chr20	39852095	39852096	HEK_DUX4_4h_br1_sorted_bam_peak_976	1638622
chr20	39916198	39916199	HEK_DUX4_4h_br1_sorted_bam_peak_977	1834109
chr20	39950449	39950450	HEK_DUX4_4h_br1_sorted_bam_peak_978	605890
chr20	43324906	43324907	HEK_DUX4_4h_br1_sorted_bam_peak_979	549518
chr20	43349776	43349777	HEK_DUX4_4h_br1_sorted_bam_peak_980	471332
chr20	43717236	43717237	HEK_DUX4_4h_br1_sorted_bam_peak_981	622109
chr20	43941998	43941999	HEK_DUX4_4h_br1_sorted_bam_peak_982	626670
chr20	45285045	45285046	HEK_DUX4_4h_br1_sorted_bam_peak_983	1113750
chr20	48600278	48600279	HEK_DUX4_4h_br1_sorted_bam_peak_984	572049
chr20	49440688	49440689	HEK_DUX4_4h_br1_sorted_bam_peak_985	333049
chr20	52210909	52210910	HEK_DUX4_4h_br1_sorted_bam_peak_986	439642
chr20	52390440	52390441	HEK_DUX4_4h_br1_sorted_bam_peak_987	547638
chr20	52543209	52543210	HEK_DUX4_4h_br1_sorted_bam_peak_988	622109
chr20	53261961	53261962	HEK_DUX4_4h_br1_sorted_bam_peak_989	1287349
chr20	55450244	55450245	HEK_DUX4_4h_br1_sorted_bam_peak_990	163905
chr20	56884605	56884606	HEK_DUX4_4h_br1_sorted_bam_peak_991	340691
chr20	57657518	57657519	HEK_DUX4_4h_br1_sorted_bam_peak_992	448547
chr20	62918664	62918665	HEK_DUX4_4h_br1_sorted_bam_peak_993	1952618
chr21	9595001	9595002	HEK_DUX4_4h_br1_sorted_bam_peak_994	280819
chr21	10493018	10493019	HEK_DUX4_4h_br1_sorted_bam_peak_995	548643
chr21	10819569	10819570	HEK_DUX4_4h_br1_sorted_bam_peak_996	1296701
chr21	16404056	16404057	HEK_DUX4_4h_br1_sorted_bam_peak_997	333049
chr21	30502712	30502713	HEK_DUX4_4h_br1_sorted_bam_peak_998	331591
chr21	30634187	30634188	HEK_DUX4_4h_br1_sorted_bam_peak_999	471332
chr21	35501514	35501515	HEK_DUX4_4h_br1_sorted_bam_peak_1000	1004966
chr21	36272891	36272892	HEK_DUX4_4h_br1_sorted_bam_peak_1001	622109
chr21	36590189	36590190	HEK_DUX4_4h_br1_sorted_bam_peak_1002	471332
chr21	36629049	36629050	HEK_DUX4_4h_br1_sorted_bam_peak_1003	1400735
chr21	40018435	40018436	HEK_DUX4_4h_br1_sorted_bam_peak_1004	684722
chr21	40635545	40635546	HEK_DUX4_4h_br1_sorted_bam_peak_1005	471332
chr21	44007891	44007892	HEK_DUX4_4h_br1_sorted_bam_peak_1006	397265
chr21	46796179	46796180	HEK_DUX4_4h_br1_sorted_bam_peak_1007	5594793
chr21	47560697	47560698	HEK_DUX4_4h_br1_sorted_bam_peak_1008	761324
chr21	47604528	47604529	HEK_DUX4_4h_br1_sorted_bam_peak_1009	907370
chr21	48119835	48119836	HEK_DUX4_4h_br1_sorted_bam_peak_1010	1188787
chr22	24439419	24439420	HEK_DUX4_4h_br1_sorted_bam_peak_1011	2578390
chr22	24596809	24596810	HEK_DUX4_4h_br1_sorted_bam_peak_1012	1285423
chr22	26834920	26834921	HEK_DUX4_4h_br1_sorted_bam_peak_1013	1402309
chr22	30390237	30390238	HEK_DUX4_4h_br1_sorted_bam_peak_1014	2226760
chr22	30412029	30412030	HEK_DUX4_4h_br1_sorted_bam_peak_1015	331591
chr22	31989665	31989666	HEK_DUX4_4h_br1_sorted_bam_peak_1016	409536
chr22	33291126	33291127	HEK_DUX4_4h_br1_sorted_bam_peak_1017	1466003
chr22	33328010	33328011	HEK_DUX4_4h_br1_sorted_bam_peak_1018	471332
chr22	36391647	36391648	HEK_DUX4_4h_br1_sorted_bam_peak_1019	384218
chr22	36425226	36425227	HEK_DUX4_4h_br1_sorted_bam_peak_1020	159374
chr22	38301292	38301293	HEK_DUX4_4h_br1_sorted_bam_peak_1021	333049
chr22	39002856	39002857	HEK_DUX4_4h_br1_sorted_bam_peak_1022	943955
chr22	40896634	40896635	HEK_DUX4_4h_br1_sorted_bam_peak_1023	331591
chr22	41048131	41048132	HEK_DUX4_4h_br1_sorted_bam_peak_1024	585774
chr22	41844667	41844668	HEK_DUX4_4h_br1_sorted_bam_peak_1025	280819
chr22	50552552	50552553	HEK_DUX4_4h_br1_sorted_bam_peak_1026	397265
chr22	50607112	50607113	HEK_DUX4_4h_br1_sorted_bam_peak_1027	4550462
chr3	4872919	4872920	HEK_DUX4_4h_br1_sorted_bam_peak_1028	518277
chr3	5280928	5280929	HEK_DUX4_4h_br1_sorted_bam_peak_1029	359170
chr3	8453722	8453723	HEK_DUX4_4h_br1_sorted_bam_peak_1030	333049
chr3	11178871	11178872	HEK_DUX4_4h_br1_sorted_bam_peak_1031	323250
chr3	12791894	12791895	HEK_DUX4_4h_br1_sorted_bam_peak_1032	331591
chr3	15634232	15634233	HEK_DUX4_4h_br1_sorted_bam_peak_1033	471332
chr3	16024577	16024578	HEK_DUX4_4h_br1_sorted_bam_peak_1034	1287349
chr3	17746496	17746497	HEK_DUX4_4h_br1_sorted_bam_peak_1035	238641
chr3	20616864	20616865	HEK_DUX4_4h_br1_sorted_bam_peak_1036	331591
chr3	23653770	23653771	HEK_DUX4_4h_br1_sorted_bam_peak_1037	547638
chr3	23709303	23709304	HEK_DUX4_4h_br1_sorted_bam_peak_1038	548643
chr3	23710113	23710114	HEK_DUX4_4h_br1_sorted_bam_peak_1039	439642
chr3	24241572	24241573	HEK_DUX4_4h_br1_sorted_bam_peak_1040	238641
chr3	25862050	25862051	HEK_DUX4_4h_br1_sorted_bam_peak_1041	331591
chr3	27586693	27586694	HEK_DUX4_4h_br1_sorted_bam_peak_1042	471332
chr3	37164421	37164422	HEK_DUX4_4h_br1_sorted_bam_peak_1043	622109
chr3	38193521	38193522	HEK_DUX4_4h_br1_sorted_bam_peak_1044	439642
chr3	39033849	39033850	HEK_DUX4_4h_br1_sorted_bam_peak_1045	909790
chr3	40341643	40341644	HEK_DUX4_4h_br1_sorted_bam_peak_1046	333049
chr3	42137323	42137324	HEK_DUX4_4h_br1_sorted_bam_peak_1047	622109
chr3	43663707	43663708	HEK_DUX4_4h_br1_sorted_bam_peak_1048	664417
chr3	43673867	43673868	HEK_DUX4_4h_br1_sorted_bam_peak_1049	664417
chr3	44110807	44110808	HEK_DUX4_4h_br1_sorted_bam_peak_1050	1021499
chr3	44862182	44862183	HEK_DUX4_4h_br1_sorted_bam_peak_1051	202135
chr3	45685889	45685890	HEK_DUX4_4h_br1_sorted_bam_peak_1052	562656
chr3	45697535	45697536	HEK_DUX4_4h_br1_sorted_bam_peak_1053	471332
chr3	46537669	46537670	HEK_DUX4_4h_br1_sorted_bam_peak_1054	775064
chr3	46598443	46598444	HEK_DUX4_4h_br1_sorted_bam_peak_1055	622109
chr3	47018223	47018224	HEK_DUX4_4h_br1_sorted_bam_peak_1056	585774
chr3	47155752	47155753	HEK_DUX4_4h_br1_sorted_bam_peak_1057	780141
chr3	47156769	47156770	HEK_DUX4_4h_br1_sorted_bam_peak_1058	202135
chr3	48106142	48106143	HEK_DUX4_4h_br1_sorted_bam_peak_1059	409536
chr3	52080569	52080570	HEK_DUX4_4h_br1_sorted_bam_peak_1060	636252
chr3	55194709	55194710	HEK_DUX4_4h_br1_sorted_bam_peak_1061	159374
chr3	55203579	55203580	HEK_DUX4_4h_br1_sorted_bam_peak_1062	306361
chr3	57263508	57263509	HEK_DUX4_4h_br1_sorted_bam_peak_1063	397265
chr3	57789532	57789533	HEK_DUX4_4h_br1_sorted_bam_peak_1064	618495
chr3	57937980	57937981	HEK_DUX4_4h_br1_sorted_bam_peak_1065	293153
chr3	58420083	58420084	HEK_DUX4_4h_br1_sorted_bam_peak_1066	453046
chr3	62589781	62589782	HEK_DUX4_4h_br1_sorted_bam_peak_1067	280819
chr3	64176875	64176876	HEK_DUX4_4h_br1_sorted_bam_peak_1068	202135
chr3	66391821	66391822	HEK_DUX4_4h_br1_sorted_bam_peak_1069	471332
chr3	66523108	66523109	HEK_DUX4_4h_br1_sorted_bam_peak_1070	784270
chr3	69811718	69811719	HEK_DUX4_4h_br1_sorted_bam_peak_1071	159374
chr3	72388202	72388203	HEK_DUX4_4h_br1_sorted_bam_peak_1072	487319
chr3	73818253	73818254	HEK_DUX4_4h_br1_sorted_bam_peak_1073	471332
chr3	73835695	73835696	HEK_DUX4_4h_br1_sorted_bam_peak_1074	547638
chr3	75484564	75484565	HEK_DUX4_4h_br1_sorted_bam_peak_1075	190088
chr3	93781814	93781815	HEK_DUX4_4h_br1_sorted_bam_peak_1076	336209
chr3	96336793	96336794	HEK_DUX4_4h_br1_sorted_bam_peak_1077	4563335
chr3	98620614	98620615	HEK_DUX4_4h_br1_sorted_bam_peak_1078	1357916
chr3	98641745	98641746	HEK_DUX4_4h_br1_sorted_bam_peak_1079	4269380
chr3	98681686	98681687	HEK_DUX4_4h_br1_sorted_bam_peak_1080	409536
chr3	101809699	101809700	HEK_DUX4_4h_br1_sorted_bam_peak_1081	439642
chr3	105074730	105074731	HEK_DUX4_4h_br1_sorted_bam_peak_1082	622109
chr3	107111765	107111766	HEK_DUX4_4h_br1_sorted_bam_peak_1083	1303899
chr3	108919163	108919164	HEK_DUX4_4h_br1_sorted_bam_peak_1084	471332
chr3	109746520	109746521	HEK_DUX4_4h_br1_sorted_bam_peak_1085	409536
chr3	111487679	111487680	HEK_DUX4_4h_br1_sorted_bam_peak_1086	331591
chr3	111655396	111655397	HEK_DUX4_4h_br1_sorted_bam_peak_1087	664417
chr3	112930785	112930786	HEK_DUX4_4h_br1_sorted_bam_peak_1088	409536
chr3	113558590	113558591	HEK_DUX4_4h_br1_sorted_bam_peak_1089	937772
chr3	114598200	114598201	HEK_DUX4_4h_br1_sorted_bam_peak_1090	169131
chr3	114866230	114866231	HEK_DUX4_4h_br1_sorted_bam_peak_1091	969775
chr3	115507978	115507979	HEK_DUX4_4h_br1_sorted_bam_peak_1092	238641
chr3	115511354	115511355	HEK_DUX4_4h_br1_sorted_bam_peak_1093	233750
chr3	115709106	115709107	HEK_DUX4_4h_br1_sorted_bam_peak_1094	622109
chr3	116755351	116755352	HEK_DUX4_4h_br1_sorted_bam_peak_1095	2604064
chr3	119027547	119027548	HEK_DUX4_4h_br1_sorted_bam_peak_1096	1507809
chr3	119029253	119029254	HEK_DUX4_4h_br1_sorted_bam_peak_1097	846025
chr3	119030446	119030447	HEK_DUX4_4h_br1_sorted_bam_peak_1098	1138356
chr3	120154672	120154673	HEK_DUX4_4h_br1_sorted_bam_peak_1099	1430844
chr3	120342383	120342384	HEK_DUX4_4h_br1_sorted_bam_peak_1100	547638
chr3	121468690	121468691	HEK_DUX4_4h_br1_sorted_bam_peak_1101	421491
chr3	122657174	122657175	HEK_DUX4_4h_br1_sorted_bam_peak_1102	306150
chr3	123319799	123319800	HEK_DUX4_4h_br1_sorted_bam_peak_1103	409536
chr3	125635125	125635126	HEK_DUX4_4h_br1_sorted_bam_peak_1104	1910282
chr3	125927555	125927556	HEK_DUX4_4h_br1_sorted_bam_peak_1105	784270
chr3	129831028	129831029	HEK_DUX4_4h_br1_sorted_bam_peak_1106	822588
chr3	130587448	130587449	HEK_DUX4_4h_br1_sorted_bam_peak_1107	622109
chr3	131854995	131854996	HEK_DUX4_4h_br1_sorted_bam_peak_1108	618495
chr3	132189778	132189779	HEK_DUX4_4h_br1_sorted_bam_peak_1109	453046
chr3	132441816	132441817	HEK_DUX4_4h_br1_sorted_bam_peak_1110	549518
chr3	133292373	133292374	HEK_DUX4_4h_br1_sorted_bam_peak_1111	232862
chr3	133728707	133728708	HEK_DUX4_4h_br1_sorted_bam_peak_1112	664417
chr3	133797571	133797572	HEK_DUX4_4h_br1_sorted_bam_peak_1113	547638
chr3	134202502	134202503	HEK_DUX4_4h_br1_sorted_bam_peak_1114	279221
chr3	135588527	135588528	HEK_DUX4_4h_br1_sorted_bam_peak_1115	202135
chr3	138847537	138847538	HEK_DUX4_4h_br1_sorted_bam_peak_1116	547638
chr3	139108982	139108983	HEK_DUX4_4h_br1_sorted_bam_peak_1117	1004966
chr3	141242842	141242843	HEK_DUX4_4h_br1_sorted_bam_peak_1118	238641
chr3	142877308	142877309	HEK_DUX4_4h_br1_sorted_bam_peak_1119	1582924
chr3	143690782	143690783	HEK_DUX4_4h_br1_sorted_bam_peak_1120	453046
chr3	146686826	146686827	HEK_DUX4_4h_br1_sorted_bam_peak_1121	409536
chr3	147660060	147660061	HEK_DUX4_4h_br1_sorted_bam_peak_1122	139338
chr3	149294044	149294045	HEK_DUX4_4h_br1_sorted_bam_peak_1123	238641
chr3	150537451	150537452	HEK_DUX4_4h_br1_sorted_bam_peak_1124	360067
chr3	155134699	155134700	HEK_DUX4_4h_br1_sorted_bam_peak_1125	280819
chr3	156411503	156411504	HEK_DUX4_4h_br1_sorted_bam_peak_1126	548643
chr3	156469038	156469039	HEK_DUX4_4h_br1_sorted_bam_peak_1127	331591
chr3	156536893	156536894	HEK_DUX4_4h_br1_sorted_bam_peak_1128	280819
chr3	157000420	157000421	HEK_DUX4_4h_br1_sorted_bam_peak_1129	469669
chr3	157447446	157447447	HEK_DUX4_4h_br1_sorted_bam_peak_1130	202135
chr3	158427709	158427710	HEK_DUX4_4h_br1_sorted_bam_peak_1131	409536
chr3	159858868	159858869	HEK_DUX4_4h_br1_sorted_bam_peak_1132	780141
chr3	160665468	160665469	HEK_DUX4_4h_br1_sorted_bam_peak_1133	471332
chr3	162108994	162108995	HEK_DUX4_4h_br1_sorted_bam_peak_1134	780141
chr3	170720035	170720036	HEK_DUX4_4h_br1_sorted_bam_peak_1135	202135
chr3	170746414	170746415	HEK_DUX4_4h_br1_sorted_bam_peak_1136	909790
chr3	170910331	170910332	HEK_DUX4_4h_br1_sorted_bam_peak_1137	784270
chr3	171252293	171252294	HEK_DUX4_4h_br1_sorted_bam_peak_1138	692912
chr3	179280683	179280684	HEK_DUX4_4h_br1_sorted_bam_peak_1139	761324
chr3	182826066	182826067	HEK_DUX4_4h_br1_sorted_bam_peak_1140	333049
chr3	184925883	184925884	HEK_DUX4_4h_br1_sorted_bam_peak_1141	548643
chr3	186150432	186150433	HEK_DUX4_4h_br1_sorted_bam_peak_1142	548643
chr3	187070609	187070610	HEK_DUX4_4h_br1_sorted_bam_peak_1143	409536
chr3	189949954	189949955	HEK_DUX4_4h_br1_sorted_bam_peak_1144	333049
chr3	190057113	190057114	HEK_DUX4_4h_br1_sorted_bam_peak_1145	548643
chr3	191094697	191094698	HEK_DUX4_4h_br1_sorted_bam_peak_1146	202135
chr3	193590267	193590268	HEK_DUX4_4h_br1_sorted_bam_peak_1147	1056376
chr3	193788594	193788595	HEK_DUX4_4h_br1_sorted_bam_peak_1148	251326
chr3	193852686	193852687	HEK_DUX4_4h_br1_sorted_bam_peak_1149	423822
chr3	194489971	194489972	HEK_DUX4_4h_br1_sorted_bam_peak_1150	1888841
chr3	194592487	194592488	HEK_DUX4_4h_br1_sorted_bam_peak_1151	587556
chr3	194593079	194593080	HEK_DUX4_4h_br1_sorted_bam_peak_1152	139338
chr3	195503935	195503936	HEK_DUX4_4h_br1_sorted_bam_peak_1153	359170
chr3	195689189	195689190	HEK_DUX4_4h_br1_sorted_bam_peak_1154	273800
chr3	195782723	195782724	HEK_DUX4_4h_br1_sorted_bam_peak_1155	572756
chr3	197186596	197186597	HEK_DUX4_4h_br1_sorted_bam_peak_1156	4403430
chr3	197406525	197406526	HEK_DUX4_4h_br1_sorted_bam_peak_1157	234120
chr3	197506921	197506922	HEK_DUX4_4h_br1_sorted_bam_peak_1158	684722
chr3	197635296	197635297	HEK_DUX4_4h_br1_sorted_bam_peak_1159	12928949
chr3	197808135	197808136	HEK_DUX4_4h_br1_sorted_bam_peak_1160	306361
chr3	197900296	197900297	HEK_DUX4_4h_br1_sorted_bam_peak_1161	1593005
chr3	197900793	197900794	HEK_DUX4_4h_br1_sorted_bam_peak_1162	1687491
chr3	197901319	197901320	HEK_DUX4_4h_br1_sorted_bam_peak_1163	568946
chr3	197947828	197947829	HEK_DUX4_4h_br1_sorted_bam_peak_1164	238151
chr4	10093	10094	HEK_DUX4_4h_br1_sorted_bam_peak_1165	1466178
chr4	1318056	1318057	HEK_DUX4_4h_br1_sorted_bam_peak_1166	1987899
chr4	1391403	1391404	HEK_DUX4_4h_br1_sorted_bam_peak_1167	448547
chr4	1830918	1830919	HEK_DUX4_4h_br1_sorted_bam_peak_1168	533194
chr4	2902651	2902652	HEK_DUX4_4h_br1_sorted_bam_peak_1169	2410375
chr4	3957466	3957467	HEK_DUX4_4h_br1_sorted_bam_peak_1170	1477053
chr4	4432403	4432404	HEK_DUX4_4h_br1_sorted_bam_peak_1171	622109
chr4	4784539	4784540	HEK_DUX4_4h_br1_sorted_bam_peak_1172	409536
chr4	5640315	5640316	HEK_DUX4_4h_br1_sorted_bam_peak_1173	202135
chr4	7006124	7006125	HEK_DUX4_4h_br1_sorted_bam_peak_1174	272996
chr4	7659572	7659573	HEK_DUX4_4h_br1_sorted_bam_peak_1175	572756
chr4	9154436	9154437	HEK_DUX4_4h_br1_sorted_bam_peak_1176	162394
chr4	12642010	12642011	HEK_DUX4_4h_br1_sorted_bam_peak_1177	4260797
chr4	15792796	15792797	HEK_DUX4_4h_br1_sorted_bam_peak_1178	471332
chr4	20339073	20339074	HEK_DUX4_4h_br1_sorted_bam_peak_1179	333049
chr4	26199157	26199158	HEK_DUX4_4h_br1_sorted_bam_peak_1180	692912
chr4	26211233	26211234	HEK_DUX4_4h_br1_sorted_bam_peak_1181	359170
chr4	26559234	26559235	HEK_DUX4_4h_br1_sorted_bam_peak_1182	331591
chr4	26567270	26567271	HEK_DUX4_4h_br1_sorted_bam_peak_1183	622109
chr4	27732105	27732106	HEK_DUX4_4h_br1_sorted_bam_peak_1184	1466003
chr4	28289621	28289622	HEK_DUX4_4h_br1_sorted_bam_peak_1185	159374
chr4	34183124	34183125	HEK_DUX4_4h_br1_sorted_bam_peak_1186	943955
chr4	37688271	37688272	HEK_DUX4_4h_br1_sorted_bam_peak_1187	202135
chr4	39037198	39037199	HEK_DUX4_4h_br1_sorted_bam_peak_1188	664417
chr4	40257103	40257104	HEK_DUX4_4h_br1_sorted_bam_peak_1189	684722
chr4	41127513	41127514	HEK_DUX4_4h_br1_sorted_bam_peak_1190	1287349
chr4	47858599	47858600	HEK_DUX4_4h_br1_sorted_bam_peak_1191	409536
chr4	48333994	48333995	HEK_DUX4_4h_br1_sorted_bam_peak_1192	579982
chr4	49093927	49093928	HEK_DUX4_4h_br1_sorted_bam_peak_1193	260341
chr4	49094849	49094850	HEK_DUX4_4h_br1_sorted_bam_peak_1194	949536
chr4	49095352	49095353	HEK_DUX4_4h_br1_sorted_bam_peak_1195	419016
chr4	49095947	49095948	HEK_DUX4_4h_br1_sorted_bam_peak_1196	349670
chr4	49096634	49096635	HEK_DUX4_4h_br1_sorted_bam_peak_1197	479238
chr4	49097536	49097537	HEK_DUX4_4h_br1_sorted_bam_peak_1198	400844
chr4	49099742	49099743	HEK_DUX4_4h_br1_sorted_bam_peak_1199	364697
chr4	49100648	49100649	HEK_DUX4_4h_br1_sorted_bam_peak_1200	695430
chr4	49104485	49104486	HEK_DUX4_4h_br1_sorted_bam_peak_1201	765188
chr4	49105622	49105623	HEK_DUX4_4h_br1_sorted_bam_peak_1202	733667
chr4	49105975	49105976	HEK_DUX4_4h_br1_sorted_bam_peak_1203	559036
chr4	49106456	49106457	HEK_DUX4_4h_br1_sorted_bam_peak_1204	529390
chr4	49107920	49107921	HEK_DUX4_4h_br1_sorted_bam_peak_1205	604108
chr4	49110489	49110490	HEK_DUX4_4h_br1_sorted_bam_peak_1206	667827
chr4	49111122	49111123	HEK_DUX4_4h_br1_sorted_bam_peak_1207	451929
chr4	49112072	49112073	HEK_DUX4_4h_br1_sorted_bam_peak_1208	274879
chr4	49112766	49112767	HEK_DUX4_4h_br1_sorted_bam_peak_1209	774759
chr4	49114409	49114410	HEK_DUX4_4h_br1_sorted_bam_peak_1210	497889
chr4	49114794	49114795	HEK_DUX4_4h_br1_sorted_bam_peak_1211	928507
chr4	49117339	49117340	HEK_DUX4_4h_br1_sorted_bam_peak_1212	256275
chr4	49120624	49120625	HEK_DUX4_4h_br1_sorted_bam_peak_1213	832442
chr4	49122525	49122526	HEK_DUX4_4h_br1_sorted_bam_peak_1214	699394
chr4	49124850	49124851	HEK_DUX4_4h_br1_sorted_bam_peak_1215	312896
chr4	49125667	49125668	HEK_DUX4_4h_br1_sorted_bam_peak_1216	688363
chr4	49129060	49129061	HEK_DUX4_4h_br1_sorted_bam_peak_1217	335812
chr4	49132927	49132928	HEK_DUX4_4h_br1_sorted_bam_peak_1218	505246
chr4	49138097	49138098	HEK_DUX4_4h_br1_sorted_bam_peak_1219	238641
chr4	49139244	49139245	HEK_DUX4_4h_br1_sorted_bam_peak_1220	680914
chr4	49141773	49141774	HEK_DUX4_4h_br1_sorted_bam_peak_1221	802496
chr4	49143918	49143919	HEK_DUX4_4h_br1_sorted_bam_peak_1222	714807
chr4	49146699	49146700	HEK_DUX4_4h_br1_sorted_bam_peak_1223	722971
chr4	49149417	49149418	HEK_DUX4_4h_br1_sorted_bam_peak_1224	1595240
chr4	49151770	49151771	HEK_DUX4_4h_br1_sorted_bam_peak_1225	1131996
chr4	49155238	49155239	HEK_DUX4_4h_br1_sorted_bam_peak_1226	420147
chr4	49155627	49155628	HEK_DUX4_4h_br1_sorted_bam_peak_1227	934219
chr4	49156525	49156526	HEK_DUX4_4h_br1_sorted_bam_peak_1228	973153
chr4	49634713	49634714	HEK_DUX4_4h_br1_sorted_bam_peak_1229	1443835
chr4	49635447	49635448	HEK_DUX4_4h_br1_sorted_bam_peak_1230	680285
chr4	49636271	49636272	HEK_DUX4_4h_br1_sorted_bam_peak_1231	352221
chr4	49637227	49637228	HEK_DUX4_4h_br1_sorted_bam_peak_1232	840960
chr4	49639652	49639653	HEK_DUX4_4h_br1_sorted_bam_peak_1233	422609
chr4	49641152	49641153	HEK_DUX4_4h_br1_sorted_bam_peak_1234	621508
chr4	49642374	49642375	HEK_DUX4_4h_br1_sorted_bam_peak_1235	932089
chr4	49643114	49643115	HEK_DUX4_4h_br1_sorted_bam_peak_1236	851659
chr4	49643572	49643573	HEK_DUX4_4h_br1_sorted_bam_peak_1237	981093
chr4	49644716	49644717	HEK_DUX4_4h_br1_sorted_bam_peak_1238	817592
chr4	49646699	49646700	HEK_DUX4_4h_br1_sorted_bam_peak_1239	669967
chr4	49648331	49648332	HEK_DUX4_4h_br1_sorted_bam_peak_1240	1315449
chr4	49649381	49649382	HEK_DUX4_4h_br1_sorted_bam_peak_1241	531697
chr4	49649944	49649945	HEK_DUX4_4h_br1_sorted_bam_peak_1242	466301
chr4	49652552	49652553	HEK_DUX4_4h_br1_sorted_bam_peak_1243	547153
chr4	49654332	49654333	HEK_DUX4_4h_br1_sorted_bam_peak_1244	802290
chr4	49659618	49659619	HEK_DUX4_4h_br1_sorted_bam_peak_1245	712252
chr4	52709125	52709126	HEK_DUX4_4h_br1_sorted_bam_peak_1246	548643
chr4	53439200	53439201	HEK_DUX4_4h_br1_sorted_bam_peak_1247	622109
chr4	53439536	53439537	HEK_DUX4_4h_br1_sorted_bam_peak_1248	331591
chr4	53708364	53708365	HEK_DUX4_4h_br1_sorted_bam_peak_1249	547638
chr4	54213364	54213365	HEK_DUX4_4h_br1_sorted_bam_peak_1250	2215269
chr4	58723183	58723184	HEK_DUX4_4h_br1_sorted_bam_peak_1251	202135
chr4	69227039	69227040	HEK_DUX4_4h_br1_sorted_bam_peak_1252	1004966
chr4	71705881	71705882	HEK_DUX4_4h_br1_sorted_bam_peak_1253	1400735
chr4	74181225	74181226	HEK_DUX4_4h_br1_sorted_bam_peak_1254	238641
chr4	83206263	83206264	HEK_DUX4_4h_br1_sorted_bam_peak_1255	547638
chr4	83909278	83909279	HEK_DUX4_4h_br1_sorted_bam_peak_1256	471332
chr4	84469605	84469606	HEK_DUX4_4h_br1_sorted_bam_peak_1257	622109
chr4	86890573	86890574	HEK_DUX4_4h_br1_sorted_bam_peak_1258	331591
chr4	109771453	109771454	HEK_DUX4_4h_br1_sorted_bam_peak_1259	331591
chr4	112563028	112563029	HEK_DUX4_4h_br1_sorted_bam_peak_1260	780141
chr4	112844989	112844990	HEK_DUX4_4h_br1_sorted_bam_peak_1261	471332
chr4	119273166	119273167	HEK_DUX4_4h_br1_sorted_bam_peak_1262	664417
chr4	119910972	119910973	HEK_DUX4_4h_br1_sorted_bam_peak_1263	331591
chr4	124753800	124753801	HEK_DUX4_4h_br1_sorted_bam_peak_1264	331591
chr4	125197595	125197596	HEK_DUX4_4h_br1_sorted_bam_peak_1265	331591
chr4	125901726	125901727	HEK_DUX4_4h_br1_sorted_bam_peak_1266	1287349
chr4	128703164	128703165	HEK_DUX4_4h_br1_sorted_bam_peak_1267	306361
chr4	129002886	129002887	HEK_DUX4_4h_br1_sorted_bam_peak_1268	1287349
chr4	129209249	129209250	HEK_DUX4_4h_br1_sorted_bam_peak_1269	359170
chr4	129449194	129449195	HEK_DUX4_4h_br1_sorted_bam_peak_1270	471332
chr4	129733671	129733672	HEK_DUX4_4h_br1_sorted_bam_peak_1271	333049
chr4	129744466	129744467	HEK_DUX4_4h_br1_sorted_bam_peak_1272	1582924
chr4	131317096	131317097	HEK_DUX4_4h_br1_sorted_bam_peak_1273	453046
chr4	138392822	138392823	HEK_DUX4_4h_br1_sorted_bam_peak_1274	547638
chr4	140324801	140324802	HEK_DUX4_4h_br1_sorted_bam_peak_1275	622109
chr4	140737309	140737310	HEK_DUX4_4h_br1_sorted_bam_peak_1276	622109
chr4	141980244	141980245	HEK_DUX4_4h_br1_sorted_bam_peak_1277	471332
chr4	143329295	143329296	HEK_DUX4_4h_br1_sorted_bam_peak_1278	548643
chr4	151086353	151086354	HEK_DUX4_4h_br1_sorted_bam_peak_1279	825189
chr4	153083643	153083644	HEK_DUX4_4h_br1_sorted_bam_peak_1280	471332
chr4	153181255	153181256	HEK_DUX4_4h_br1_sorted_bam_peak_1281	439642
chr4	154055013	154055014	HEK_DUX4_4h_br1_sorted_bam_peak_1282	622109
chr4	156313968	156313969	HEK_DUX4_4h_br1_sorted_bam_peak_1283	943955
chr4	156355034	156355035	HEK_DUX4_4h_br1_sorted_bam_peak_1284	202135
chr4	156385628	156385629	HEK_DUX4_4h_br1_sorted_bam_peak_1285	1638622
chr4	157090308	157090309	HEK_DUX4_4h_br1_sorted_bam_peak_1286	331591
chr4	159731923	159731924	HEK_DUX4_4h_br1_sorted_bam_peak_1287	909790
chr4	159996785	159996786	HEK_DUX4_4h_br1_sorted_bam_peak_1288	549518
chr4	163342617	163342618	HEK_DUX4_4h_br1_sorted_bam_peak_1289	622109
chr4	169406009	169406010	HEK_DUX4_4h_br1_sorted_bam_peak_1290	409536
chr4	169408415	169408416	HEK_DUX4_4h_br1_sorted_bam_peak_1291	1287349
chr4	169555771	169555772	HEK_DUX4_4h_br1_sorted_bam_peak_1292	238641
chr4	170581509	170581510	HEK_DUX4_4h_br1_sorted_bam_peak_1293	471332
chr4	174255767	174255768	HEK_DUX4_4h_br1_sorted_bam_peak_1294	191930
chr4	175261850	175261851	HEK_DUX4_4h_br1_sorted_bam_peak_1295	331591
chr4	177715291	177715292	HEK_DUX4_4h_br1_sorted_bam_peak_1296	241102
chr4	183753181	183753182	HEK_DUX4_4h_br1_sorted_bam_peak_1297	477435
chr4	184062301	184062302	HEK_DUX4_4h_br1_sorted_bam_peak_1298	628457
chr4	184270318	184270319	HEK_DUX4_4h_br1_sorted_bam_peak_1299	439642
chr4	184276708	184276709	HEK_DUX4_4h_br1_sorted_bam_peak_1300	518277
chr4	188226052	188226053	HEK_DUX4_4h_br1_sorted_bam_peak_1301	422609
chr4	189943925	189943926	HEK_DUX4_4h_br1_sorted_bam_peak_1302	471332
chr4	189972086	189972087	HEK_DUX4_4h_br1_sorted_bam_peak_1303	780141
chr4	190999971	190999972	HEK_DUX4_4h_br1_sorted_bam_peak_1304	137151
chr4	191009798	191009799	HEK_DUX4_4h_br1_sorted_bam_peak_1305	216172
chr4	191044033	191044034	HEK_DUX4_4h_br1_sorted_bam_peak_1306	2063939
chr5	10175	10176	HEK_DUX4_4h_br1_sorted_bam_peak_1307	4037233
chr5	164999	165000	HEK_DUX4_4h_br1_sorted_bam_peak_1308	202135
chr5	175856	175857	HEK_DUX4_4h_br1_sorted_bam_peak_1309	238641
chr5	564615	564616	HEK_DUX4_4h_br1_sorted_bam_peak_1310	422609
chr5	1042727	1042728	HEK_DUX4_4h_br1_sorted_bam_peak_1311	2407795
chr5	1045103	1045104	HEK_DUX4_4h_br1_sorted_bam_peak_1312	3314448
chr5	1273144	1273145	HEK_DUX4_4h_br1_sorted_bam_peak_1313	453046
chr5	1328223	1328224	HEK_DUX4_4h_br1_sorted_bam_peak_1314	1681891
chr5	1459299	1459300	HEK_DUX4_4h_br1_sorted_bam_peak_1315	331591
chr5	2145863	2145864	HEK_DUX4_4h_br1_sorted_bam_peak_1316	5280070
chr5	5336169	5336170	HEK_DUX4_4h_br1_sorted_bam_peak_1317	148523
chr5	5422508	5422509	HEK_DUX4_4h_br1_sorted_bam_peak_1318	280819
chr5	6159522	6159523	HEK_DUX4_4h_br1_sorted_bam_peak_1319	169131
chr5	9348580	9348581	HEK_DUX4_4h_br1_sorted_bam_peak_1320	159374
chr5	9869684	9869685	HEK_DUX4_4h_br1_sorted_bam_peak_1321	548643
chr5	14098560	14098561	HEK_DUX4_4h_br1_sorted_bam_peak_1322	423822
chr5	14634430	14634431	HEK_DUX4_4h_br1_sorted_bam_peak_1323	572049
chr5	17512736	17512737	HEK_DUX4_4h_br1_sorted_bam_peak_1324	547638
chr5	31365419	31365420	HEK_DUX4_4h_br1_sorted_bam_peak_1325	438169
chr5	32508294	32508295	HEK_DUX4_4h_br1_sorted_bam_peak_1326	622109
chr5	34307529	34307530	HEK_DUX4_4h_br1_sorted_bam_peak_1327	409536
chr5	38808222	38808223	HEK_DUX4_4h_br1_sorted_bam_peak_1328	141604
chr5	38872449	38872450	HEK_DUX4_4h_br1_sorted_bam_peak_1329	1834109
chr5	40230940	40230941	HEK_DUX4_4h_br1_sorted_bam_peak_1330	622109
chr5	40382417	40382418	HEK_DUX4_4h_br1_sorted_bam_peak_1331	331591
chr5	41527723	41527724	HEK_DUX4_4h_br1_sorted_bam_peak_1332	1113750
chr5	43313708	43313709	HEK_DUX4_4h_br1_sorted_bam_peak_1333	238641
chr5	46394143	46394144	HEK_DUX4_4h_br1_sorted_bam_peak_1334	202135
chr5	49417066	49417067	HEK_DUX4_4h_br1_sorted_bam_peak_1335	280819
chr5	55310017	55310018	HEK_DUX4_4h_br1_sorted_bam_peak_1336	331591
chr5	55761810	55761811	HEK_DUX4_4h_br1_sorted_bam_peak_1337	238641
chr5	56834530	56834531	HEK_DUX4_4h_br1_sorted_bam_peak_1338	331591
chr5	57703172	57703173	HEK_DUX4_4h_br1_sorted_bam_peak_1339	159374
chr5	58362560	58362561	HEK_DUX4_4h_br1_sorted_bam_peak_1340	2215269
chr5	58375731	58375732	HEK_DUX4_4h_br1_sorted_bam_peak_1341	238641
chr5	58496237	58496238	HEK_DUX4_4h_br1_sorted_bam_peak_1342	439642
chr5	58814162	58814163	HEK_DUX4_4h_br1_sorted_bam_peak_1343	761324
chr5	59388425	59388426	HEK_DUX4_4h_br1_sorted_bam_peak_1344	548643
chr5	60057393	60057394	HEK_DUX4_4h_br1_sorted_bam_peak_1345	1113750
chr5	67615438	67615439	HEK_DUX4_4h_br1_sorted_bam_peak_1346	618495
chr5	71178794	71178795	HEK_DUX4_4h_br1_sorted_bam_peak_1347	471332
chr5	71179138	71179139	HEK_DUX4_4h_br1_sorted_bam_peak_1348	234120
chr5	72617972	72617973	HEK_DUX4_4h_br1_sorted_bam_peak_1349	780141
chr5	72988132	72988133	HEK_DUX4_4h_br1_sorted_bam_peak_1350	336209
chr5	73060851	73060852	HEK_DUX4_4h_br1_sorted_bam_peak_1351	331591
chr5	73871745	73871746	HEK_DUX4_4h_br1_sorted_bam_peak_1352	1113750
chr5	74632767	74632768	HEK_DUX4_4h_br1_sorted_bam_peak_1353	642110
chr5	75985289	75985290	HEK_DUX4_4h_br1_sorted_bam_peak_1354	234120
chr5	76238612	76238613	HEK_DUX4_4h_br1_sorted_bam_peak_1355	280819
chr5	77810953	77810954	HEK_DUX4_4h_br1_sorted_bam_peak_1356	439642
chr5	79141444	79141445	HEK_DUX4_4h_br1_sorted_bam_peak_1357	2790884
chr5	79502019	79502020	HEK_DUX4_4h_br1_sorted_bam_peak_1358	547638
chr5	79947332	79947333	HEK_DUX4_4h_br1_sorted_bam_peak_1359	5053020
chr5	88081864	88081865	HEK_DUX4_4h_br1_sorted_bam_peak_1360	784270
chr5	89704936	89704937	HEK_DUX4_4h_br1_sorted_bam_peak_1361	832215
chr5	89705328	89705329	HEK_DUX4_4h_br1_sorted_bam_peak_1362	467853
chr5	89770394	89770395	HEK_DUX4_4h_br1_sorted_bam_peak_1363	202135
chr5	90676767	90676768	HEK_DUX4_4h_br1_sorted_bam_peak_1364	909790
chr5	92172683	92172684	HEK_DUX4_4h_br1_sorted_bam_peak_1365	692912
chr5	92414497	92414498	HEK_DUX4_4h_br1_sorted_bam_peak_1366	423822
chr5	93554030	93554031	HEK_DUX4_4h_br1_sorted_bam_peak_1367	280819
chr5	93904717	93904718	HEK_DUX4_4h_br1_sorted_bam_peak_1368	549518
chr5	93905188	93905189	HEK_DUX4_4h_br1_sorted_bam_peak_1369	2407795
chr5	95059711	95059712	HEK_DUX4_4h_br1_sorted_bam_peak_1370	1113750
chr5	95297711	95297712	HEK_DUX4_4h_br1_sorted_bam_peak_1371	1053753
chr5	95988354	95988355	HEK_DUX4_4h_br1_sorted_bam_peak_1372	547638
chr5	96159793	96159794	HEK_DUX4_4h_br1_sorted_bam_peak_1373	943955
chr5	97746609	97746610	HEK_DUX4_4h_br1_sorted_bam_peak_1374	943955
chr5	97967673	97967674	HEK_DUX4_4h_br1_sorted_bam_peak_1375	664417
chr5	99382065	99382066	HEK_DUX4_4h_br1_sorted_bam_peak_1376	3602997
chr5	99383345	99383346	HEK_DUX4_4h_br1_sorted_bam_peak_1377	7666108
chr5	99384054	99384055	HEK_DUX4_4h_br1_sorted_bam_peak_1378	1363231
chr5	99385158	99385159	HEK_DUX4_4h_br1_sorted_bam_peak_1379	3396483
chr5	99385984	99385985	HEK_DUX4_4h_br1_sorted_bam_peak_1380	5576733
chr5	99386768	99386769	HEK_DUX4_4h_br1_sorted_bam_peak_1381	4399796
chr5	99387573	99387574	HEK_DUX4_4h_br1_sorted_bam_peak_1382	3768156
chr5	99388607	99388608	HEK_DUX4_4h_br1_sorted_bam_peak_1383	6002162
chr5	99389254	99389255	HEK_DUX4_4h_br1_sorted_bam_peak_1384	5646077
chr5	102594294	102594295	HEK_DUX4_4h_br1_sorted_bam_peak_1385	279221
chr5	102697891	102697892	HEK_DUX4_4h_br1_sorted_bam_peak_1386	439642
chr5	105889148	105889149	HEK_DUX4_4h_br1_sorted_bam_peak_1387	6215177
chr5	112112138	112112139	HEK_DUX4_4h_br1_sorted_bam_peak_1388	1037843
chr5	112123006	112123007	HEK_DUX4_4h_br1_sorted_bam_peak_1389	622109
chr5	112256872	112256873	HEK_DUX4_4h_br1_sorted_bam_peak_1390	234120
chr5	112269693	112269694	HEK_DUX4_4h_br1_sorted_bam_peak_1391	547638
chr5	117877928	117877929	HEK_DUX4_4h_br1_sorted_bam_peak_1392	858095
chr5	120114379	120114380	HEK_DUX4_4h_br1_sorted_bam_peak_1393	622109
chr5	121305099	121305100	HEK_DUX4_4h_br1_sorted_bam_peak_1394	1834109
chr5	122577767	122577768	HEK_DUX4_4h_br1_sorted_bam_peak_1395	331591
chr5	123097001	123097002	HEK_DUX4_4h_br1_sorted_bam_peak_1396	1582924
chr5	123970412	123970413	HEK_DUX4_4h_br1_sorted_bam_peak_1397	692912
chr5	124077003	124077004	HEK_DUX4_4h_br1_sorted_bam_peak_1398	272996
chr5	124078073	124078074	HEK_DUX4_4h_br1_sorted_bam_peak_1399	692912
chr5	126337781	126337782	HEK_DUX4_4h_br1_sorted_bam_peak_1400	622109
chr5	130300502	130300503	HEK_DUX4_4h_br1_sorted_bam_peak_1401	943955
chr5	131561454	131561455	HEK_DUX4_4h_br1_sorted_bam_peak_1402	518277
chr5	134260274	134260275	HEK_DUX4_4h_br1_sorted_bam_peak_1403	9864185
chr5	134262756	134262757	HEK_DUX4_4h_br1_sorted_bam_peak_1404	11758531
chr5	135329852	135329853	HEK_DUX4_4h_br1_sorted_bam_peak_1405	1287349
chr5	135349145	135349146	HEK_DUX4_4h_br1_sorted_bam_peak_1406	622109
chr5	136705534	136705535	HEK_DUX4_4h_br1_sorted_bam_peak_1407	148523
chr5	136806472	136806473	HEK_DUX4_4h_br1_sorted_bam_peak_1408	234120
chr5	139677846	139677847	HEK_DUX4_4h_br1_sorted_bam_peak_1409	622109
chr5	140079477	140079478	HEK_DUX4_4h_br1_sorted_bam_peak_1410	734092
chr5	140894270	140894271	HEK_DUX4_4h_br1_sorted_bam_peak_1411	414183
chr5	140900959	140900960	HEK_DUX4_4h_br1_sorted_bam_peak_1412	189274
chr5	141455866	141455867	HEK_DUX4_4h_br1_sorted_bam_peak_1413	780141
chr5	142105040	142105041	HEK_DUX4_4h_br1_sorted_bam_peak_1414	664417
chr5	142886873	142886874	HEK_DUX4_4h_br1_sorted_bam_peak_1415	784270
chr5	142936942	142936943	HEK_DUX4_4h_br1_sorted_bam_peak_1416	1705690
chr5	148290426	148290427	HEK_DUX4_4h_br1_sorted_bam_peak_1417	423822
chr5	148292689	148292690	HEK_DUX4_4h_br1_sorted_bam_peak_1418	280819
chr5	148382965	148382966	HEK_DUX4_4h_br1_sorted_bam_peak_1419	333049
chr5	151121115	151121116	HEK_DUX4_4h_br1_sorted_bam_peak_1420	179014
chr5	152782100	152782101	HEK_DUX4_4h_br1_sorted_bam_peak_1421	622109
chr5	157812252	157812253	HEK_DUX4_4h_br1_sorted_bam_peak_1422	736938
chr5	157816834	157816835	HEK_DUX4_4h_br1_sorted_bam_peak_1423	692912
chr5	159546734	159546735	HEK_DUX4_4h_br1_sorted_bam_peak_1424	664417
chr5	169230235	169230236	HEK_DUX4_4h_br1_sorted_bam_peak_1425	1335868
chr5	169261394	169261395	HEK_DUX4_4h_br1_sorted_bam_peak_1426	238641
chr5	170831081	170831082	HEK_DUX4_4h_br1_sorted_bam_peak_1427	269029
chr5	173960876	173960877	HEK_DUX4_4h_br1_sorted_bam_peak_1428	664417
chr5	176558719	176558720	HEK_DUX4_4h_br1_sorted_bam_peak_1429	444949
chr6	147903	147904	HEK_DUX4_4h_br1_sorted_bam_peak_1430	3091458
chr6	292923	292924	HEK_DUX4_4h_br1_sorted_bam_peak_1431	605890
chr6	862165	862166	HEK_DUX4_4h_br1_sorted_bam_peak_1432	968470
chr6	863338	863339	HEK_DUX4_4h_br1_sorted_bam_peak_1433	273800
chr6	1927522	1927523	HEK_DUX4_4h_br1_sorted_bam_peak_1434	471332
chr6	2423889	2423890	HEK_DUX4_4h_br1_sorted_bam_peak_1435	409536
chr6	4942542	4942543	HEK_DUX4_4h_br1_sorted_bam_peak_1436	333049
chr6	7313417	7313418	HEK_DUX4_4h_br1_sorted_bam_peak_1437	439642
chr6	9482361	9482362	HEK_DUX4_4h_br1_sorted_bam_peak_1438	622109
chr6	11771191	11771192	HEK_DUX4_4h_br1_sorted_bam_peak_1439	547638
chr6	12573369	12573370	HEK_DUX4_4h_br1_sorted_bam_peak_1440	202135
chr6	13766437	13766438	HEK_DUX4_4h_br1_sorted_bam_peak_1441	439642
chr6	15188902	15188903	HEK_DUX4_4h_br1_sorted_bam_peak_1442	384218
chr6	15477156	15477157	HEK_DUX4_4h_br1_sorted_bam_peak_1443	280819
chr6	16320704	16320705	HEK_DUX4_4h_br1_sorted_bam_peak_1444	384218
chr6	16346080	16346081	HEK_DUX4_4h_br1_sorted_bam_peak_1445	3139364
chr6	16589072	16589073	HEK_DUX4_4h_br1_sorted_bam_peak_1446	548643
chr6	16769721	16769722	HEK_DUX4_4h_br1_sorted_bam_peak_1447	664417
chr6	16948367	16948368	HEK_DUX4_4h_br1_sorted_bam_peak_1448	622109
chr6	17418303	17418304	HEK_DUX4_4h_br1_sorted_bam_peak_1449	360067
chr6	21856726	21856727	HEK_DUX4_4h_br1_sorted_bam_peak_1450	622109
chr6	24903220	24903221	HEK_DUX4_4h_br1_sorted_bam_peak_1451	333049
chr6	25054684	25054685	HEK_DUX4_4h_br1_sorted_bam_peak_1452	471332
chr6	26158186	26158187	HEK_DUX4_4h_br1_sorted_bam_peak_1453	280819
chr6	26225397	26225398	HEK_DUX4_4h_br1_sorted_bam_peak_1454	1008577
chr6	26310073	26310074	HEK_DUX4_4h_br1_sorted_bam_peak_1455	712419
chr6	27101547	27101548	HEK_DUX4_4h_br1_sorted_bam_peak_1456	1256697
chr6	29083411	29083412	HEK_DUX4_4h_br1_sorted_bam_peak_1457	471332
chr6	32145811	32145812	HEK_DUX4_4h_br1_sorted_bam_peak_1458	727049
chr6	33378166	33378167	HEK_DUX4_4h_br1_sorted_bam_peak_1459	352259
chr6	35359293	35359294	HEK_DUX4_4h_br1_sorted_bam_peak_1460	384218
chr6	36321503	36321504	HEK_DUX4_4h_br1_sorted_bam_peak_1461	780141
chr6	36400360	36400361	HEK_DUX4_4h_br1_sorted_bam_peak_1462	1004966
chr6	36561404	36561405	HEK_DUX4_4h_br1_sorted_bam_peak_1463	549518
chr6	36562225	36562226	HEK_DUX4_4h_br1_sorted_bam_peak_1464	279221
chr6	41040562	41040563	HEK_DUX4_4h_br1_sorted_bam_peak_1465	1546442
chr6	42104820	42104821	HEK_DUX4_4h_br1_sorted_bam_peak_1466	238641
chr6	42172244	42172245	HEK_DUX4_4h_br1_sorted_bam_peak_1467	280819
chr6	42259923	42259924	HEK_DUX4_4h_br1_sorted_bam_peak_1468	692912
chr6	43964257	43964258	HEK_DUX4_4h_br1_sorted_bam_peak_1469	333049
chr6	47210516	47210517	HEK_DUX4_4h_br1_sorted_bam_peak_1470	1466003
chr6	47474239	47474240	HEK_DUX4_4h_br1_sorted_bam_peak_1471	622109
chr6	52612182	52612183	HEK_DUX4_4h_br1_sorted_bam_peak_1472	439642
chr6	52654594	52654595	HEK_DUX4_4h_br1_sorted_bam_peak_1473	1113750
chr6	54147177	54147178	HEK_DUX4_4h_br1_sorted_bam_peak_1474	471332
chr6	56212365	56212366	HEK_DUX4_4h_br1_sorted_bam_peak_1475	622109
chr6	56389977	56389978	HEK_DUX4_4h_br1_sorted_bam_peak_1476	238641
chr6	56390387	56390388	HEK_DUX4_4h_br1_sorted_bam_peak_1477	780141
chr6	56594616	56594617	HEK_DUX4_4h_br1_sorted_bam_peak_1478	471332
chr6	56674003	56674004	HEK_DUX4_4h_br1_sorted_bam_peak_1479	2215269
chr6	62284085	62284086	HEK_DUX4_4h_br1_sorted_bam_peak_1480	2787868
chr6	72114217	72114218	HEK_DUX4_4h_br1_sorted_bam_peak_1481	453046
chr6	73497514	73497515	HEK_DUX4_4h_br1_sorted_bam_peak_1482	1037843
chr6	73943896	73943897	HEK_DUX4_4h_br1_sorted_bam_peak_1483	827021
chr6	74513633	74513634	HEK_DUX4_4h_br1_sorted_bam_peak_1484	1507809
chr6	75953231	75953232	HEK_DUX4_4h_br1_sorted_bam_peak_1485	585774
chr6	81164194	81164195	HEK_DUX4_4h_br1_sorted_bam_peak_1486	471332
chr6	82649226	82649227	HEK_DUX4_4h_br1_sorted_bam_peak_1487	471332
chr6	82705647	82705648	HEK_DUX4_4h_br1_sorted_bam_peak_1488	547638
chr6	82706623	82706624	HEK_DUX4_4h_br1_sorted_bam_peak_1489	943955
chr6	84572579	84572580	HEK_DUX4_4h_br1_sorted_bam_peak_1490	618495
chr6	85362554	85362555	HEK_DUX4_4h_br1_sorted_bam_peak_1491	549518
chr6	86071241	86071242	HEK_DUX4_4h_br1_sorted_bam_peak_1492	409536
chr6	99963197	99963198	HEK_DUX4_4h_br1_sorted_bam_peak_1493	422609
chr6	100651270	100651271	HEK_DUX4_4h_br1_sorted_bam_peak_1494	423822
chr6	102911762	102911763	HEK_DUX4_4h_br1_sorted_bam_peak_1495	622109
chr6	106035346	106035347	HEK_DUX4_4h_br1_sorted_bam_peak_1496	159374
chr6	107898424	107898425	HEK_DUX4_4h_br1_sorted_bam_peak_1497	547638
chr6	108944399	108944400	HEK_DUX4_4h_br1_sorted_bam_peak_1498	438169
chr6	109072239	109072240	HEK_DUX4_4h_br1_sorted_bam_peak_1499	331591
chr6	112543467	112543468	HEK_DUX4_4h_br1_sorted_bam_peak_1500	1113750
chr6	112651587	112651588	HEK_DUX4_4h_br1_sorted_bam_peak_1501	471332
chr6	113907900	113907901	HEK_DUX4_4h_br1_sorted_bam_peak_1502	909790
chr6	117762050	117762051	HEK_DUX4_4h_br1_sorted_bam_peak_1503	1004966
chr6	117869925	117869926	HEK_DUX4_4h_br1_sorted_bam_peak_1504	572756
chr6	118709369	118709370	HEK_DUX4_4h_br1_sorted_bam_peak_1505	409536
chr6	119468440	119468441	HEK_DUX4_4h_br1_sorted_bam_peak_1506	409536
chr6	121655782	121655783	HEK_DUX4_4h_br1_sorted_bam_peak_1507	409536
chr6	125583651	125583652	HEK_DUX4_4h_br1_sorted_bam_peak_1508	780141
chr6	126115550	126115551	HEK_DUX4_4h_br1_sorted_bam_peak_1509	587556
chr6	127621691	127621692	HEK_DUX4_4h_br1_sorted_bam_peak_1510	439642
chr6	129352505	129352506	HEK_DUX4_4h_br1_sorted_bam_peak_1511	780141
chr6	130022992	130022993	HEK_DUX4_4h_br1_sorted_bam_peak_1512	159374
chr6	130175510	130175511	HEK_DUX4_4h_br1_sorted_bam_peak_1513	622109
chr6	130182418	130182419	HEK_DUX4_4h_br1_sorted_bam_peak_1514	549518
chr6	132077062	132077063	HEK_DUX4_4h_br1_sorted_bam_peak_1515	331591
chr6	132271270	132271271	HEK_DUX4_4h_br1_sorted_bam_peak_1516	572049
chr6	132512269	132512270	HEK_DUX4_4h_br1_sorted_bam_peak_1517	471332
chr6	132766621	132766622	HEK_DUX4_4h_br1_sorted_bam_peak_1518	1287349
chr6	134433436	134433437	HEK_DUX4_4h_br1_sorted_bam_peak_1519	618495
chr6	135655425	135655426	HEK_DUX4_4h_br1_sorted_bam_peak_1520	548643
chr6	138409562	138409563	HEK_DUX4_4h_br1_sorted_bam_peak_1521	1106605
chr6	140784750	140784751	HEK_DUX4_4h_br1_sorted_bam_peak_1522	622109
chr6	142622061	142622062	HEK_DUX4_4h_br1_sorted_bam_peak_1523	1273927
chr6	142956605	142956606	HEK_DUX4_4h_br1_sorted_bam_peak_1524	331591
chr6	145119694	145119695	HEK_DUX4_4h_br1_sorted_bam_peak_1525	780141
chr6	145393602	145393603	HEK_DUX4_4h_br1_sorted_bam_peak_1526	409536
chr6	146679083	146679084	HEK_DUX4_4h_br1_sorted_bam_peak_1527	159374
chr6	149191263	149191264	HEK_DUX4_4h_br1_sorted_bam_peak_1528	409536
chr6	149353988	149353989	HEK_DUX4_4h_br1_sorted_bam_peak_1529	775064
chr6	149450618	149450619	HEK_DUX4_4h_br1_sorted_bam_peak_1530	1037843
chr6	151098178	151098179	HEK_DUX4_4h_br1_sorted_bam_peak_1531	681991
chr6	151362308	151362309	HEK_DUX4_4h_br1_sorted_bam_peak_1532	825189
chr6	152701833	152701834	HEK_DUX4_4h_br1_sorted_bam_peak_1533	318702
chr6	153304626	153304627	HEK_DUX4_4h_br1_sorted_bam_peak_1534	558948
chr6	159122375	159122376	HEK_DUX4_4h_br1_sorted_bam_peak_1535	746129
chr6	163834992	163834993	HEK_DUX4_4h_br1_sorted_bam_peak_1536	423822
chr6	164167131	164167132	HEK_DUX4_4h_br1_sorted_bam_peak_1537	549518
chr6	166880347	166880348	HEK_DUX4_4h_br1_sorted_bam_peak_1538	1056376
chr6	168340944	168340945	HEK_DUX4_4h_br1_sorted_bam_peak_1539	293153
chr6	170747740	170747741	HEK_DUX4_4h_br1_sorted_bam_peak_1540	438169
chr7	10091	10092	HEK_DUX4_4h_br1_sorted_bam_peak_1541	2245090
chr7	2355555	2355556	HEK_DUX4_4h_br1_sorted_bam_peak_1542	784270
chr7	3748195	3748196	HEK_DUX4_4h_br1_sorted_bam_peak_1543	622109
chr7	5013734	5013735	HEK_DUX4_4h_br1_sorted_bam_peak_1544	280819
chr7	13889931	13889932	HEK_DUX4_4h_br1_sorted_bam_peak_1545	333049
chr7	13959960	13959961	HEK_DUX4_4h_br1_sorted_bam_peak_1546	202135
chr7	17401487	17401488	HEK_DUX4_4h_br1_sorted_bam_peak_1547	692912
chr7	17412051	17412052	HEK_DUX4_4h_br1_sorted_bam_peak_1548	4055202
chr7	19148212	19148213	HEK_DUX4_4h_br1_sorted_bam_peak_1549	371903
chr7	22536704	22536705	HEK_DUX4_4h_br1_sorted_bam_peak_1550	1401619
chr7	22707547	22707548	HEK_DUX4_4h_br1_sorted_bam_peak_1551	238641
chr7	25064979	25064980	HEK_DUX4_4h_br1_sorted_bam_peak_1552	780141
chr7	25065423	25065424	HEK_DUX4_4h_br1_sorted_bam_peak_1553	471332
chr7	25902184	25902185	HEK_DUX4_4h_br1_sorted_bam_peak_1554	333049
chr7	26222729	26222730	HEK_DUX4_4h_br1_sorted_bam_peak_1555	518355
chr7	33021043	33021044	HEK_DUX4_4h_br1_sorted_bam_peak_1556	159374
chr7	38217782	38217783	HEK_DUX4_4h_br1_sorted_bam_peak_1557	238641
chr7	41271961	41271962	HEK_DUX4_4h_br1_sorted_bam_peak_1558	159374
chr7	41278639	41278640	HEK_DUX4_4h_br1_sorted_bam_peak_1559	471332
chr7	41676743	41676744	HEK_DUX4_4h_br1_sorted_bam_peak_1560	780141
chr7	43896836	43896837	HEK_DUX4_4h_br1_sorted_bam_peak_1561	692912
chr7	44008387	44008388	HEK_DUX4_4h_br1_sorted_bam_peak_1562	448547
chr7	44128105	44128106	HEK_DUX4_4h_br1_sorted_bam_peak_1563	1008577
chr7	44773504	44773505	HEK_DUX4_4h_br1_sorted_bam_peak_1564	660019
chr7	45291634	45291635	HEK_DUX4_4h_br1_sorted_bam_peak_1565	1830372
chr7	47092192	47092193	HEK_DUX4_4h_br1_sorted_bam_peak_1566	547638
chr7	47151538	47151539	HEK_DUX4_4h_br1_sorted_bam_peak_1567	202135
chr7	48170661	48170662	HEK_DUX4_4h_br1_sorted_bam_peak_1568	409536
chr7	50603388	50603389	HEK_DUX4_4h_br1_sorted_bam_peak_1569	1184865
chr7	55260606	55260607	HEK_DUX4_4h_br1_sorted_bam_peak_1570	280819
chr7	57949162	57949163	HEK_DUX4_4h_br1_sorted_bam_peak_1571	471332
chr7	61192185	61192186	HEK_DUX4_4h_br1_sorted_bam_peak_1572	331591
chr7	61618170	61618171	HEK_DUX4_4h_br1_sorted_bam_peak_1573	322124
chr7	61620057	61620058	HEK_DUX4_4h_br1_sorted_bam_peak_1574	427678
chr7	61744214	61744215	HEK_DUX4_4h_br1_sorted_bam_peak_1575	340691
chr7	65148614	65148615	HEK_DUX4_4h_br1_sorted_bam_peak_1576	684722
chr7	65715771	65715772	HEK_DUX4_4h_br1_sorted_bam_peak_1577	622109
chr7	66093946	66093947	HEK_DUX4_4h_br1_sorted_bam_peak_1578	548643
chr7	73236782	73236783	HEK_DUX4_4h_br1_sorted_bam_peak_1579	2297363
chr7	77316547	77316548	HEK_DUX4_4h_br1_sorted_bam_peak_1580	664417
chr7	77463976	77463977	HEK_DUX4_4h_br1_sorted_bam_peak_1581	471332
chr7	78332120	78332121	HEK_DUX4_4h_br1_sorted_bam_peak_1582	2215269
chr7	80352315	80352316	HEK_DUX4_4h_br1_sorted_bam_peak_1583	1442232
chr7	80740833	80740834	HEK_DUX4_4h_br1_sorted_bam_peak_1584	622109
chr7	81314493	81314494	HEK_DUX4_4h_br1_sorted_bam_peak_1585	139338
chr7	89786833	89786834	HEK_DUX4_4h_br1_sorted_bam_peak_1586	1466003
chr7	89787378	89787379	HEK_DUX4_4h_br1_sorted_bam_peak_1587	331591
chr7	89808315	89808316	HEK_DUX4_4h_br1_sorted_bam_peak_1588	471332
chr7	90033194	90033195	HEK_DUX4_4h_br1_sorted_bam_peak_1589	547638
chr7	90454432	90454433	HEK_DUX4_4h_br1_sorted_bam_peak_1590	251326
chr7	90810395	90810396	HEK_DUX4_4h_br1_sorted_bam_peak_1591	471332
chr7	90812650	90812651	HEK_DUX4_4h_br1_sorted_bam_peak_1592	471332
chr7	91788341	91788342	HEK_DUX4_4h_br1_sorted_bam_peak_1593	306361
chr7	92956510	92956511	HEK_DUX4_4h_br1_sorted_bam_peak_1594	618495
chr7	93578848	93578849	HEK_DUX4_4h_br1_sorted_bam_peak_1595	622109
chr7	95933579	95933580	HEK_DUX4_4h_br1_sorted_bam_peak_1596	2413829
chr7	95944596	95944597	HEK_DUX4_4h_br1_sorted_bam_peak_1597	622109
chr7	101324775	101324776	HEK_DUX4_4h_br1_sorted_bam_peak_1598	439642
chr7	102633722	102633723	HEK_DUX4_4h_br1_sorted_bam_peak_1599	1287349
chr7	106358912	106358913	HEK_DUX4_4h_br1_sorted_bam_peak_1600	943955
chr7	106489680	106489681	HEK_DUX4_4h_br1_sorted_bam_peak_1601	4920288
chr7	107028327	107028328	HEK_DUX4_4h_br1_sorted_bam_peak_1602	2813409
chr7	108151720	108151721	HEK_DUX4_4h_br1_sorted_bam_peak_1603	331591
chr7	112580004	112580005	HEK_DUX4_4h_br1_sorted_bam_peak_1604	548643
chr7	116416782	116416783	HEK_DUX4_4h_br1_sorted_bam_peak_1605	471332
chr7	120918758	120918759	HEK_DUX4_4h_br1_sorted_bam_peak_1606	1113750
chr7	123174903	123174904	HEK_DUX4_4h_br1_sorted_bam_peak_1607	692912
chr7	125808434	125808435	HEK_DUX4_4h_br1_sorted_bam_peak_1608	202135
chr7	127515289	127515290	HEK_DUX4_4h_br1_sorted_bam_peak_1609	331591
chr7	130858137	130858138	HEK_DUX4_4h_br1_sorted_bam_peak_1610	1113750
chr7	132423333	132423334	HEK_DUX4_4h_br1_sorted_bam_peak_1611	605890
chr7	132427112	132427113	HEK_DUX4_4h_br1_sorted_bam_peak_1612	1335868
chr7	134610712	134610713	HEK_DUX4_4h_br1_sorted_bam_peak_1613	331591
chr7	137352534	137352535	HEK_DUX4_4h_br1_sorted_bam_peak_1614	471332
chr7	141505068	141505069	HEK_DUX4_4h_br1_sorted_bam_peak_1615	946552
chr7	142375371	142375372	HEK_DUX4_4h_br1_sorted_bam_peak_1616	2796125
chr7	143317881	143317882	HEK_DUX4_4h_br1_sorted_bam_peak_1617	858095
chr7	145694484	145694485	HEK_DUX4_4h_br1_sorted_bam_peak_1618	3199151
chr7	152034188	152034189	HEK_DUX4_4h_br1_sorted_bam_peak_1619	409536
chr7	154998525	154998526	HEK_DUX4_4h_br1_sorted_bam_peak_1620	727049
chr7	155142973	155142974	HEK_DUX4_4h_br1_sorted_bam_peak_1621	784270
chr7	156433398	156433399	HEK_DUX4_4h_br1_sorted_bam_peak_1622	280819
chr7	159128612	159128613	HEK_DUX4_4h_br1_sorted_bam_peak_1623	2268085
chr7_gl000195_random	31038	31039	HEK_DUX4_4h_br1_sorted_bam_peak_1624	734277
chr7_gl000195_random	32538	32539	HEK_DUX4_4h_br1_sorted_bam_peak_1625	549076
chr8	155419	155420	HEK_DUX4_4h_br1_sorted_bam_peak_1626	1168577
chr8	798557	798558	HEK_DUX4_4h_br1_sorted_bam_peak_1627	1582924
chr8	1131157	1131158	HEK_DUX4_4h_br1_sorted_bam_peak_1628	784270
chr8	1333160	1333161	HEK_DUX4_4h_br1_sorted_bam_peak_1629	262624
chr8	1333772	1333773	HEK_DUX4_4h_br1_sorted_bam_peak_1630	226214
chr8	2075569	2075570	HEK_DUX4_4h_br1_sorted_bam_peak_1631	1273927
chr8	7294872	7294873	HEK_DUX4_4h_br1_sorted_bam_peak_1632	2529018
chr8	7305030	7305031	HEK_DUX4_4h_br1_sorted_bam_peak_1633	414183
chr8	7731722	7731723	HEK_DUX4_4h_br1_sorted_bam_peak_1634	2168910
chr8	8085385	8085386	HEK_DUX4_4h_br1_sorted_bam_peak_1635	465403
chr8	10641420	10641421	HEK_DUX4_4h_br1_sorted_bam_peak_1636	202135
chr8	12051003	12051004	HEK_DUX4_4h_br1_sorted_bam_peak_1637	216172
chr8	12051916	12051917	HEK_DUX4_4h_br1_sorted_bam_peak_1638	1764313
chr8	12294285	12294286	HEK_DUX4_4h_br1_sorted_bam_peak_1639	1114586
chr8	16932856	16932857	HEK_DUX4_4h_br1_sorted_bam_peak_1640	238641
chr8	17456194	17456195	HEK_DUX4_4h_br1_sorted_bam_peak_1641	423598
chr8	17468627	17468628	HEK_DUX4_4h_br1_sorted_bam_peak_1642	471332
chr8	17975824	17975825	HEK_DUX4_4h_br1_sorted_bam_peak_1643	846025
chr8	18986002	18986003	HEK_DUX4_4h_br1_sorted_bam_peak_1644	159374
chr8	18992161	18992162	HEK_DUX4_4h_br1_sorted_bam_peak_1645	359170
chr8	19149121	19149122	HEK_DUX4_4h_br1_sorted_bam_peak_1646	471332
chr8	19156175	19156176	HEK_DUX4_4h_br1_sorted_bam_peak_1647	471332
chr8	23412086	23412087	HEK_DUX4_4h_br1_sorted_bam_peak_1648	1335868
chr8	25316134	25316135	HEK_DUX4_4h_br1_sorted_bam_peak_1649	818647
chr8	27474946	27474947	HEK_DUX4_4h_br1_sorted_bam_peak_1650	422609
chr8	27975640	27975641	HEK_DUX4_4h_br1_sorted_bam_peak_1651	775064
chr8	32290527	32290528	HEK_DUX4_4h_br1_sorted_bam_peak_1652	622109
chr8	41112787	41112788	HEK_DUX4_4h_br1_sorted_bam_peak_1653	471332
chr8	43785898	43785899	HEK_DUX4_4h_br1_sorted_bam_peak_1654	333049
chr8	49217942	49217943	HEK_DUX4_4h_br1_sorted_bam_peak_1655	692912
chr8	66556937	66556938	HEK_DUX4_4h_br1_sorted_bam_peak_1656	333049
chr8	67036310	67036311	HEK_DUX4_4h_br1_sorted_bam_peak_1657	1039024
chr8	68497720	68497721	HEK_DUX4_4h_br1_sorted_bam_peak_1658	1582924
chr8	69880190	69880191	HEK_DUX4_4h_br1_sorted_bam_peak_1659	780141
chr8	70556471	70556472	HEK_DUX4_4h_br1_sorted_bam_peak_1660	780141
chr8	80212579	80212580	HEK_DUX4_4h_br1_sorted_bam_peak_1661	1113750
chr8	80984757	80984758	HEK_DUX4_4h_br1_sorted_bam_peak_1662	1004966
chr8	89952411	89952412	HEK_DUX4_4h_br1_sorted_bam_peak_1663	423822
chr8	92131180	92131181	HEK_DUX4_4h_br1_sorted_bam_peak_1664	471332
chr8	95048274	95048275	HEK_DUX4_4h_br1_sorted_bam_peak_1665	280819
chr8	98630645	98630646	HEK_DUX4_4h_br1_sorted_bam_peak_1666	1861139
chr8	99411406	99411407	HEK_DUX4_4h_br1_sorted_bam_peak_1667	547638
chr8	99838371	99838372	HEK_DUX4_4h_br1_sorted_bam_peak_1668	139338
chr8	100508136	100508137	HEK_DUX4_4h_br1_sorted_bam_peak_1669	2813409
chr8	100559865	100559866	HEK_DUX4_4h_br1_sorted_bam_peak_1670	585774
chr8	102039829	102039830	HEK_DUX4_4h_br1_sorted_bam_peak_1671	684722
chr8	102167468	102167469	HEK_DUX4_4h_br1_sorted_bam_peak_1672	572756
chr8	104357350	104357351	HEK_DUX4_4h_br1_sorted_bam_peak_1673	1424365
chr8	107059915	107059916	HEK_DUX4_4h_br1_sorted_bam_peak_1674	423822
chr8	108036447	108036448	HEK_DUX4_4h_br1_sorted_bam_peak_1675	471332
chr8	110551880	110551881	HEK_DUX4_4h_br1_sorted_bam_peak_1676	547638
chr8	111946957	111946958	HEK_DUX4_4h_br1_sorted_bam_peak_1677	780141
chr8	115298477	115298478	HEK_DUX4_4h_br1_sorted_bam_peak_1678	547638
chr8	118907118	118907119	HEK_DUX4_4h_br1_sorted_bam_peak_1679	471332
chr8	120591257	120591258	HEK_DUX4_4h_br1_sorted_bam_peak_1680	202135
chr8	120835507	120835508	HEK_DUX4_4h_br1_sorted_bam_peak_1681	452884
chr8	121822309	121822310	HEK_DUX4_4h_br1_sorted_bam_peak_1682	780141
chr8	122794480	122794481	HEK_DUX4_4h_br1_sorted_bam_peak_1683	622109
chr8	123179519	123179520	HEK_DUX4_4h_br1_sorted_bam_peak_1684	331591
chr8	123331009	123331010	HEK_DUX4_4h_br1_sorted_bam_peak_1685	1113750
chr8	124428916	124428917	HEK_DUX4_4h_br1_sorted_bam_peak_1686	226214
chr8	124890328	124890329	HEK_DUX4_4h_br1_sorted_bam_peak_1687	983685
chr8	125212636	125212637	HEK_DUX4_4h_br1_sorted_bam_peak_1688	676213
chr8	129838021	129838022	HEK_DUX4_4h_br1_sorted_bam_peak_1689	159374
chr8	130984983	130984984	HEK_DUX4_4h_br1_sorted_bam_peak_1690	423822
chr8	131917079	131917080	HEK_DUX4_4h_br1_sorted_bam_peak_1691	1424365
chr8	134368442	134368443	HEK_DUX4_4h_br1_sorted_bam_peak_1692	272996
chr8	135088793	135088794	HEK_DUX4_4h_br1_sorted_bam_peak_1693	452884
chr8	135904987	135904988	HEK_DUX4_4h_br1_sorted_bam_peak_1694	1754557
chr8	136592568	136592569	HEK_DUX4_4h_br1_sorted_bam_peak_1695	1430844
chr8	139218788	139218789	HEK_DUX4_4h_br1_sorted_bam_peak_1696	421491
chr8	143304101	143304102	HEK_DUX4_4h_br1_sorted_bam_peak_1697	605890
chr8	144096374	144096375	HEK_DUX4_4h_br1_sorted_bam_peak_1698	333049
chr8	144154704	144154705	HEK_DUX4_4h_br1_sorted_bam_peak_1699	615748
chr9	10138	10139	HEK_DUX4_4h_br1_sorted_bam_peak_1700	733116
chr9	751784	751785	HEK_DUX4_4h_br1_sorted_bam_peak_1701	622109
chr9	3200500	3200501	HEK_DUX4_4h_br1_sorted_bam_peak_1702	622109
chr9	4225506	4225507	HEK_DUX4_4h_br1_sorted_bam_peak_1703	780141
chr9	5833290	5833291	HEK_DUX4_4h_br1_sorted_bam_peak_1704	832215
chr9	15697500	15697501	HEK_DUX4_4h_br1_sorted_bam_peak_1705	1335868
chr9	18722185	18722186	HEK_DUX4_4h_br1_sorted_bam_peak_1706	711871
chr9	33659023	33659024	HEK_DUX4_4h_br1_sorted_bam_peak_1707	548643
chr9	35367649	35367650	HEK_DUX4_4h_br1_sorted_bam_peak_1708	909790
chr9	38242755	38242756	HEK_DUX4_4h_br1_sorted_bam_peak_1709	547638
chr9	42754358	42754359	HEK_DUX4_4h_br1_sorted_bam_peak_1710	673639
chr9	42849637	42849638	HEK_DUX4_4h_br1_sorted_bam_peak_1711	924634
chr9	46578736	46578737	HEK_DUX4_4h_br1_sorted_bam_peak_1712	622109
chr9	66820147	66820148	HEK_DUX4_4h_br1_sorted_bam_peak_1713	423822
chr9	66971176	66971177	HEK_DUX4_4h_br1_sorted_bam_peak_1714	280819
chr9	67022635	67022636	HEK_DUX4_4h_br1_sorted_bam_peak_1715	758807
chr9	69659711	69659712	HEK_DUX4_4h_br1_sorted_bam_peak_1716	563213
chr9	69711005	69711006	HEK_DUX4_4h_br1_sorted_bam_peak_1717	222490
chr9	69772711	69772712	HEK_DUX4_4h_br1_sorted_bam_peak_1718	423822
chr9	69775113	69775114	HEK_DUX4_4h_br1_sorted_bam_peak_1719	448547
chr9	70009886	70009887	HEK_DUX4_4h_br1_sorted_bam_peak_1720	359170
chr9	70139500	70139501	HEK_DUX4_4h_br1_sorted_bam_peak_1721	439642
chr9	70141786	70141787	HEK_DUX4_4h_br1_sorted_bam_peak_1722	1309490
chr9	70392270	70392271	HEK_DUX4_4h_br1_sorted_bam_peak_1723	448547
chr9	72264501	72264502	HEK_DUX4_4h_br1_sorted_bam_peak_1724	384218
chr9	72653255	72653256	HEK_DUX4_4h_br1_sorted_bam_peak_1725	480750
chr9	73189625	73189626	HEK_DUX4_4h_br1_sorted_bam_peak_1726	692912
chr9	73204676	73204677	HEK_DUX4_4h_br1_sorted_bam_peak_1727	333049
chr9	74296892	74296893	HEK_DUX4_4h_br1_sorted_bam_peak_1728	2813409
chr9	75192393	75192394	HEK_DUX4_4h_br1_sorted_bam_peak_1729	846025
chr9	77643317	77643318	HEK_DUX4_4h_br1_sorted_bam_peak_1730	139338
chr9	78986878	78986879	HEK_DUX4_4h_br1_sorted_bam_peak_1731	549518
chr9	79056727	79056728	HEK_DUX4_4h_br1_sorted_bam_peak_1732	946552
chr9	80515062	80515063	HEK_DUX4_4h_br1_sorted_bam_peak_1733	1442232
chr9	82224999	82225000	HEK_DUX4_4h_br1_sorted_bam_peak_1734	331591
chr9	83180650	83180651	HEK_DUX4_4h_br1_sorted_bam_peak_1735	333049
chr9	89563331	89563332	HEK_DUX4_4h_br1_sorted_bam_peak_1736	306150
chr9	91429659	91429660	HEK_DUX4_4h_br1_sorted_bam_peak_1737	280819
chr9	93959741	93959742	HEK_DUX4_4h_br1_sorted_bam_peak_1738	469669
chr9	101781968	101781969	HEK_DUX4_4h_br1_sorted_bam_peak_1739	331591
chr9	108444250	108444251	HEK_DUX4_4h_br1_sorted_bam_peak_1740	784270
chr9	111313698	111313699	HEK_DUX4_4h_br1_sorted_bam_peak_1741	202135
chr9	113681314	113681315	HEK_DUX4_4h_br1_sorted_bam_peak_1742	2397044
chr9	113681940	113681941	HEK_DUX4_4h_br1_sorted_bam_peak_1743	618495
chr9	113880798	113880799	HEK_DUX4_4h_br1_sorted_bam_peak_1744	548643
chr9	115829670	115829671	HEK_DUX4_4h_br1_sorted_bam_peak_1745	418109
chr9	115834368	115834369	HEK_DUX4_4h_br1_sorted_bam_peak_1746	273800
chr9	115834989	115834990	HEK_DUX4_4h_br1_sorted_bam_peak_1747	273800
chr9	115840432	115840433	HEK_DUX4_4h_br1_sorted_bam_peak_1748	273800
chr9	115845995	115845996	HEK_DUX4_4h_br1_sorted_bam_peak_1749	758695
chr9	117965889	117965890	HEK_DUX4_4h_br1_sorted_bam_peak_1750	469669
chr9	117972037	117972038	HEK_DUX4_4h_br1_sorted_bam_peak_1751	943955
chr9	117974186	117974187	HEK_DUX4_4h_br1_sorted_bam_peak_1752	1119556
chr9	119714760	119714761	HEK_DUX4_4h_br1_sorted_bam_peak_1753	969775
chr9	120434743	120434744	HEK_DUX4_4h_br1_sorted_bam_peak_1754	409536
chr9	124023334	124023335	HEK_DUX4_4h_br1_sorted_bam_peak_1755	333049
chr9	124048495	124048496	HEK_DUX4_4h_br1_sorted_bam_peak_1756	1283701
chr9	128508796	128508797	HEK_DUX4_4h_br1_sorted_bam_peak_1757	365144
chr9	129280449	129280450	HEK_DUX4_4h_br1_sorted_bam_peak_1758	159374
chr9	130301860	130301861	HEK_DUX4_4h_br1_sorted_bam_peak_1759	1069655
chr9	130461786	130461787	HEK_DUX4_4h_br1_sorted_bam_peak_1760	397265
chr9	132337583	132337584	HEK_DUX4_4h_br1_sorted_bam_peak_1761	969775
chr9	134510986	134510987	HEK_DUX4_4h_br1_sorted_bam_peak_1762	471332
chr9	136213868	136213869	HEK_DUX4_4h_br1_sorted_bam_peak_1763	238641
chr9	136610047	136610048	HEK_DUX4_4h_br1_sorted_bam_peak_1764	409536
chr9	137536686	137536687	HEK_DUX4_4h_br1_sorted_bam_peak_1765	448547
chr9	137554317	137554318	HEK_DUX4_4h_br1_sorted_bam_peak_1766	453046
chr9	138150916	138150917	HEK_DUX4_4h_br1_sorted_bam_peak_1767	323250
chr9	140460512	140460513	HEK_DUX4_4h_br1_sorted_bam_peak_1768	323250
chr9_gl000199_random	55006	55007	HEK_DUX4_4h_br1_sorted_bam_peak_1769	264591
chr9_gl000199_random	61561	61562	HEK_DUX4_4h_br1_sorted_bam_peak_1770	471332
chr9_gl000199_random	72895	72896	HEK_DUX4_4h_br1_sorted_bam_peak_1771	167673
chr9_gl000199_random	79242	79243	HEK_DUX4_4h_br1_sorted_bam_peak_1772	190088
chr9_gl000199_random	99712	99713	HEK_DUX4_4h_br1_sorted_bam_peak_1773	290096
chr9_gl000199_random	109076	109077	HEK_DUX4_4h_br1_sorted_bam_peak_1774	169131
chr9_gl000199_random	120592	120593	HEK_DUX4_4h_br1_sorted_bam_peak_1775	299475
chr9_gl000199_random	146411	146412	HEK_DUX4_4h_br1_sorted_bam_peak_1776	323206
chr9_gl000199_random	148539	148540	HEK_DUX4_4h_br1_sorted_bam_peak_1777	204289
chrM	16347	16348	HEK_DUX4_4h_br1_sorted_bam_peak_1778	5879814
chrUn_gl000214	64506	64507	HEK_DUX4_4h_br1_sorted_bam_peak_1779	208820
chrUn_gl000214	65147	65148	HEK_DUX4_4h_br1_sorted_bam_peak_1780	331591
chrUn_gl000214	65594	65595	HEK_DUX4_4h_br1_sorted_bam_peak_1781	202135
chrUn_gl000216	22186	22187	HEK_DUX4_4h_br1_sorted_bam_peak_1782	379572
chrUn_gl000216	75862	75863	HEK_DUX4_4h_br1_sorted_bam_peak_1783	1178922
chrUn_gl000216	148832	148833	HEK_DUX4_4h_br1_sorted_bam_peak_1784	371948
chrUn_gl000216	164495	164496	HEK_DUX4_4h_br1_sorted_bam_peak_1785	364697
chrUn_gl000216	168459	168460	HEK_DUX4_4h_br1_sorted_bam_peak_1786	150106
chrUn_gl000225	102093	102094	HEK_DUX4_4h_br1_sorted_bam_peak_1787	467839
chrUn_gl000225	108352	108353	HEK_DUX4_4h_br1_sorted_bam_peak_1788	415191
chrUn_gl000225	110353	110354	HEK_DUX4_4h_br1_sorted_bam_peak_1789	386812
chrUn_gl000225	122931	122932	HEK_DUX4_4h_br1_sorted_bam_peak_1790	420410
chrUn_gl000226	2294	2295	HEK_DUX4_4h_br1_sorted_bam_peak_1791	138691
chrUn_gl000226	5189	5190	HEK_DUX4_4h_br1_sorted_bam_peak_1792	619258
chrUn_gl000226	6598	6599	HEK_DUX4_4h_br1_sorted_bam_peak_1793	791066
chrUn_gl000226	11883	11884	HEK_DUX4_4h_br1_sorted_bam_peak_1794	132729
chrUn_gl000226	14735	14736	HEK_DUX4_4h_br1_sorted_bam_peak_1795	359048
chrUn_gl000227	73886	73887	HEK_DUX4_4h_br1_sorted_bam_peak_1796	2357106
chrUn_gl000228	70503	70504	HEK_DUX4_4h_br1_sorted_bam_peak_1797	280819
chrUn_gl000228	73170	73171	HEK_DUX4_4h_br1_sorted_bam_peak_1798	340691
chrUn_gl000228	93309	93310	HEK_DUX4_4h_br1_sorted_bam_peak_1799	151451
chrUn_gl000228	99826	99827	HEK_DUX4_4h_br1_sorted_bam_peak_1800	216172
chrUn_gl000228	103246	103247	HEK_DUX4_4h_br1_sorted_bam_peak_1801	191642
chrUn_gl000228	103632	103633	HEK_DUX4_4h_br1_sorted_bam_peak_1802	164308
chrUn_gl000228	106306	106307	HEK_DUX4_4h_br1_sorted_bam_peak_1803	238600
chrUn_gl000228	110152	110153	HEK_DUX4_4h_br1_sorted_bam_peak_1804	251633
chrX	1047263	1047264	HEK_DUX4_4h_br1_sorted_bam_peak_1805	2474991
chrX	1110140	1110141	HEK_DUX4_4h_br1_sorted_bam_peak_1806	2016384
chrX	1186171	1186172	HEK_DUX4_4h_br1_sorted_bam_peak_1807	2555570
chrX	2333865	2333866	HEK_DUX4_4h_br1_sorted_bam_peak_1808	692912
chrX	2334260	2334261	HEK_DUX4_4h_br1_sorted_bam_peak_1809	280819
chrX	2335684	2335685	HEK_DUX4_4h_br1_sorted_bam_peak_1810	280819
chrX	2336176	2336177	HEK_DUX4_4h_br1_sorted_bam_peak_1811	453046
chrX	9099332	9099333	HEK_DUX4_4h_br1_sorted_bam_peak_1812	2122551
chrX	18891513	18891514	HEK_DUX4_4h_br1_sorted_bam_peak_1813	471332
chrX	20526156	20526157	HEK_DUX4_4h_br1_sorted_bam_peak_1814	331591
chrX	30621108	30621109	HEK_DUX4_4h_br1_sorted_bam_peak_1815	202135
chrX	31415178	31415179	HEK_DUX4_4h_br1_sorted_bam_peak_1816	622109
chrX	37752246	37752247	HEK_DUX4_4h_br1_sorted_bam_peak_1817	331591
chrX	45602969	45602970	HEK_DUX4_4h_br1_sorted_bam_peak_1818	530104
chrX	47510237	47510238	HEK_DUX4_4h_br1_sorted_bam_peak_1819	1273927
chrX	54666275	54666276	HEK_DUX4_4h_br1_sorted_bam_peak_1820	238641
chrX	55206644	55206645	HEK_DUX4_4h_br1_sorted_bam_peak_1821	3602997
chrX	55208101	55208102	HEK_DUX4_4h_br1_sorted_bam_peak_1822	6036281
chrX	55209956	55209957	HEK_DUX4_4h_br1_sorted_bam_peak_1823	636252
chrX	58568976	58568977	HEK_DUX4_4h_br1_sorted_bam_peak_1824	717830
chrX	58574855	58574856	HEK_DUX4_4h_br1_sorted_bam_peak_1825	519870
chrX	58579320	58579321	HEK_DUX4_4h_br1_sorted_bam_peak_1826	405572
chrX	61700625	61700626	HEK_DUX4_4h_br1_sorted_bam_peak_1827	192519
chrX	61710719	61710720	HEK_DUX4_4h_br1_sorted_bam_peak_1828	818979
chrX	61723248	61723249	HEK_DUX4_4h_br1_sorted_bam_peak_1829	178575
chrX	73756249	73756250	HEK_DUX4_4h_br1_sorted_bam_peak_1830	547638
chrX	77908964	77908965	HEK_DUX4_4h_br1_sorted_bam_peak_1831	692912
chrX	82320214	82320215	HEK_DUX4_4h_br1_sorted_bam_peak_1832	692912
chrX	102231517	102231518	HEK_DUX4_4h_br1_sorted_bam_peak_1833	471332
chrX	108975830	108975831	HEK_DUX4_4h_br1_sorted_bam_peak_1834	471332
chrX	109070989	109070990	HEK_DUX4_4h_br1_sorted_bam_peak_1835	202135
chrX	109091053	109091054	HEK_DUX4_4h_br1_sorted_bam_peak_1836	1168577
chrX	116955053	116955054	HEK_DUX4_4h_br1_sorted_bam_peak_1837	202135
chrX	125605828	125605829	HEK_DUX4_4h_br1_sorted_bam_peak_1838	3437140
chrX	125606627	125606628	HEK_DUX4_4h_br1_sorted_bam_peak_1839	3880972
chrX	126496405	126496406	HEK_DUX4_4h_br1_sorted_bam_peak_1840	409536
chrX	130622004	130622005	HEK_DUX4_4h_br1_sorted_bam_peak_1841	471332
chrX	149108053	149108054	HEK_DUX4_4h_br1_sorted_bam_peak_1842	421491
chrX	151149876	151149877	HEK_DUX4_4h_br1_sorted_bam_peak_1843	471332
chrX	153193872	153193873	HEK_DUX4_4h_br1_sorted_bam_peak_1844	636252
chrX	155260231	155260232	HEK_DUX4_4h_br1_sorted_bam_peak_1845	2904678
chrY	135250	135251	HEK_DUX4_4h_br1_sorted_bam_peak_1846	453046
chrY	997263	997264	HEK_DUX4_4h_br1_sorted_bam_peak_1847	2145012
chrY	1060140	1060141	HEK_DUX4_4h_br1_sorted_bam_peak_1848	2275123
chrY	1136680	1136681	HEK_DUX4_4h_br1_sorted_bam_peak_1849	3632336
chrY	2283204	2283205	HEK_DUX4_4h_br1_sorted_bam_peak_1850	692912
chrY	2283865	2283866	HEK_DUX4_4h_br1_sorted_bam_peak_1851	731797
chrY	2285684	2285685	HEK_DUX4_4h_br1_sorted_bam_peak_1852	548643
chrY	4212852	4212853	HEK_DUX4_4h_br1_sorted_bam_peak_1853	1377837
chrY	8979534	8979535	HEK_DUX4_4h_br1_sorted_bam_peak_1854	1258709
chrY	13141068	13141069	HEK_DUX4_4h_br1_sorted_bam_peak_1855	646817
chrY	13453361	13453362	HEK_DUX4_4h_br1_sorted_bam_peak_1856	235837
chrY	13722906	13722907	HEK_DUX4_4h_br1_sorted_bam_peak_1857	204289
chrY	13728502	13728503	HEK_DUX4_4h_br1_sorted_bam_peak_1858	1326171
chrY	13842724	13842725	HEK_DUX4_4h_br1_sorted_bam_peak_1859	1079344
chrY	13844009	13844010	HEK_DUX4_4h_br1_sorted_bam_peak_1860	551223
chrY	58829977	58829978	HEK_DUX4_4h_br1_sorted_bam_peak_1861	202135
chrY	58832017	58832018	HEK_DUX4_4h_br1_sorted_bam_peak_1862	164938
chrY	58835832	58835833	HEK_DUX4_4h_br1_sorted_bam_peak_1863	323798
chrY	58839075	58839076	HEK_DUX4_4h_br1_sorted_bam_peak_1864	377133
chrY	58841006	58841007	HEK_DUX4_4h_br1_sorted_bam_peak_1865	602536
chrY	58849966	58849967	HEK_DUX4_4h_br1_sorted_bam_peak_1866	221972
chrY	58850895	58850896	HEK_DUX4_4h_br1_sorted_bam_peak_1867	298019
chrY	58851609	58851610	HEK_DUX4_4h_br1_sorted_bam_peak_1868	344118
chrY	58853060	58853061	HEK_DUX4_4h_br1_sorted_bam_peak_1869	410142
chrY	58854079	58854080	HEK_DUX4_4h_br1_sorted_bam_peak_1870	279474
chrY	58855315	58855316	HEK_DUX4_4h_br1_sorted_bam_peak_1871	174359
chrY	58858753	58858754	HEK_DUX4_4h_br1_sorted_bam_peak_1872	390208
chrY	58864244	58864245	HEK_DUX4_4h_br1_sorted_bam_peak_1873	202135
chrY	58865909	58865910	HEK_DUX4_4h_br1_sorted_bam_peak_1874	491627
chrY	58868897	58868898	HEK_DUX4_4h_br1_sorted_bam_peak_1875	452897
chrY	58871322	58871323	HEK_DUX4_4h_br1_sorted_bam_peak_1876	559036
chrY	58872019	58872020	HEK_DUX4_4h_br1_sorted_bam_peak_1877	360208
chrY	58882706	58882707	HEK_DUX4_4h_br1_sorted_bam_peak_1878	287167
chrY	58885538	58885539	HEK_DUX4_4h_br1_sorted_bam_peak_1879	500141
chrY	58887292	58887293	HEK_DUX4_4h_br1_sorted_bam_peak_1880	459697
chrY	58889122	58889123	HEK_DUX4_4h_br1_sorted_bam_peak_1881	313284
chrY	58894583	58894584	HEK_DUX4_4h_br1_sorted_bam_peak_1882	222490
chrY	58896375	58896376	HEK_DUX4_4h_br1_sorted_bam_peak_1883	344118
chrY	58897724	58897725	HEK_DUX4_4h_br1_sorted_bam_peak_1884	267980
chrY	58905268	58905269	HEK_DUX4_4h_br1_sorted_bam_peak_1885	306819
chrY	58908852	58908853	HEK_DUX4_4h_br1_sorted_bam_peak_1886	253418
chrY	58916177	58916178	HEK_DUX4_4h_br1_sorted_bam_peak_1887	280819
chrY	59363211	59363212	HEK_DUX4_4h_br1_sorted_bam_peak_1888	3525776

## Sheet: CutNTagII_6h
1.Chrom	2.Start	3.End	4	5
chr1	10169	10170	HEK_DUX4_6h_br1_sorted_bam_peak_1	2267835
chr1	29142	29143	HEK_DUX4_6h_br1_sorted_bam_peak_2	498488
chr1	227524	227525	HEK_DUX4_6h_br1_sorted_bam_peak_3	788022
chr1	322779	322780	HEK_DUX4_6h_br1_sorted_bam_peak_4	352266
chr1	566220	566221	HEK_DUX4_6h_br1_sorted_bam_peak_5	4180865
chr1	567427	567428	HEK_DUX4_6h_br1_sorted_bam_peak_6	5741256
chr1	666716	666717	HEK_DUX4_6h_br1_sorted_bam_peak_7	671916
chr1	669243	669244	HEK_DUX4_6h_br1_sorted_bam_peak_8	369615
chr1	670215	670216	HEK_DUX4_6h_br1_sorted_bam_peak_9	458704
chr1	672780	672781	HEK_DUX4_6h_br1_sorted_bam_peak_10	686256
chr1	1137656	1137657	HEK_DUX4_6h_br1_sorted_bam_peak_11	366947
chr1	1333547	1333548	HEK_DUX4_6h_br1_sorted_bam_peak_12	757976
chr1	1510764	1510765	HEK_DUX4_6h_br1_sorted_bam_peak_13	346494
chr1	1511598	1511599	HEK_DUX4_6h_br1_sorted_bam_peak_14	591219
chr1	1714154	1714155	HEK_DUX4_6h_br1_sorted_bam_peak_15	279703
chr1	3521719	3521720	HEK_DUX4_6h_br1_sorted_bam_peak_16	1909270
chr1	6661507	6661508	HEK_DUX4_6h_br1_sorted_bam_peak_17	264327
chr1	6663333	6663334	HEK_DUX4_6h_br1_sorted_bam_peak_18	219527
chr1	6792150	6792151	HEK_DUX4_6h_br1_sorted_bam_peak_19	649139
chr1	6845245	6845246	HEK_DUX4_6h_br1_sorted_bam_peak_20	156508
chr1	6880109	6880110	HEK_DUX4_6h_br1_sorted_bam_peak_21	799740
chr1	6920420	6920421	HEK_DUX4_6h_br1_sorted_bam_peak_22	317205
chr1	6927901	6927902	HEK_DUX4_6h_br1_sorted_bam_peak_23	361971
chr1	6930530	6930531	HEK_DUX4_6h_br1_sorted_bam_peak_24	2538809
chr1	7178000	7178001	HEK_DUX4_6h_br1_sorted_bam_peak_25	1774736
chr1	8065312	8065313	HEK_DUX4_6h_br1_sorted_bam_peak_26	590902
chr1	8229565	8229566	HEK_DUX4_6h_br1_sorted_bam_peak_27	919057
chr1	8457233	8457234	HEK_DUX4_6h_br1_sorted_bam_peak_28	649139
chr1	8457994	8457995	HEK_DUX4_6h_br1_sorted_bam_peak_29	504274
chr1	8918665	8918666	HEK_DUX4_6h_br1_sorted_bam_peak_30	957143
chr1	8938959	8938960	HEK_DUX4_6h_br1_sorted_bam_peak_31	156508
chr1	9355155	9355156	HEK_DUX4_6h_br1_sorted_bam_peak_32	904577
chr1	9363313	9363314	HEK_DUX4_6h_br1_sorted_bam_peak_33	904577
chr1	9537112	9537113	HEK_DUX4_6h_br1_sorted_bam_peak_34	714498
chr1	11160100	11160101	HEK_DUX4_6h_br1_sorted_bam_peak_35	5640836
chr1	11741421	11741422	HEK_DUX4_6h_br1_sorted_bam_peak_36	346494
chr1	12633860	12633861	HEK_DUX4_6h_br1_sorted_bam_peak_37	841626
chr1	12768381	12768382	HEK_DUX4_6h_br1_sorted_bam_peak_38	649139
chr1	12891278	12891279	HEK_DUX4_6h_br1_sorted_bam_peak_39	563954
chr1	12916868	12916869	HEK_DUX4_6h_br1_sorted_bam_peak_40	366306
chr1	13167257	13167258	HEK_DUX4_6h_br1_sorted_bam_peak_41	633714
chr1	13194387	13194388	HEK_DUX4_6h_br1_sorted_bam_peak_42	887440
chr1	13361690	13361691	HEK_DUX4_6h_br1_sorted_bam_peak_43	966650
chr1	13421180	13421181	HEK_DUX4_6h_br1_sorted_bam_peak_44	181959
chr1	13421949	13421950	HEK_DUX4_6h_br1_sorted_bam_peak_45	442566
chr1	13641977	13641978	HEK_DUX4_6h_br1_sorted_bam_peak_46	649139
chr1	14813397	14813398	HEK_DUX4_6h_br1_sorted_bam_peak_47	701913
chr1	15743984	15743985	HEK_DUX4_6h_br1_sorted_bam_peak_48	624931
chr1	16992875	16992876	HEK_DUX4_6h_br1_sorted_bam_peak_49	634223
chr1	16993388	16993389	HEK_DUX4_6h_br1_sorted_bam_peak_50	574021
chr1	17067219	17067220	HEK_DUX4_6h_br1_sorted_bam_peak_51	650275
chr1	17096962	17096963	HEK_DUX4_6h_br1_sorted_bam_peak_52	153277
chr1	17347685	17347686	HEK_DUX4_6h_br1_sorted_bam_peak_53	452785
chr1	18056905	18056906	HEK_DUX4_6h_br1_sorted_bam_peak_54	652662
chr1	18165122	18165123	HEK_DUX4_6h_br1_sorted_bam_peak_55	497028
chr1	19229131	19229132	HEK_DUX4_6h_br1_sorted_bam_peak_56	296646
chr1	19280733	19280734	HEK_DUX4_6h_br1_sorted_bam_peak_57	264327
chr1	19360730	19360731	HEK_DUX4_6h_br1_sorted_bam_peak_58	181959
chr1	20084010	20084011	HEK_DUX4_6h_br1_sorted_bam_peak_59	4758772
chr1	20822947	20822948	HEK_DUX4_6h_br1_sorted_bam_peak_60	822905
chr1	21532900	21532901	HEK_DUX4_6h_br1_sorted_bam_peak_61	366947
chr1	21607087	21607088	HEK_DUX4_6h_br1_sorted_bam_peak_62	458704
chr1	21624799	21624800	HEK_DUX4_6h_br1_sorted_bam_peak_63	357261
chr1	21625537	21625538	HEK_DUX4_6h_br1_sorted_bam_peak_64	834924
chr1	23639294	23639295	HEK_DUX4_6h_br1_sorted_bam_peak_65	649139
chr1	24068997	24068998	HEK_DUX4_6h_br1_sorted_bam_peak_66	2595802
chr1	24604029	24604030	HEK_DUX4_6h_br1_sorted_bam_peak_67	421723
chr1	24743709	24743710	HEK_DUX4_6h_br1_sorted_bam_peak_68	904577
chr1	24788725	24788726	HEK_DUX4_6h_br1_sorted_bam_peak_69	788022
chr1	24970241	24970242	HEK_DUX4_6h_br1_sorted_bam_peak_70	370167
chr1	24993578	24993579	HEK_DUX4_6h_br1_sorted_bam_peak_71	2181397
chr1	25572848	25572849	HEK_DUX4_6h_br1_sorted_bam_peak_72	2874397
chr1	25586424	25586425	HEK_DUX4_6h_br1_sorted_bam_peak_73	504274
chr1	25656577	25656578	HEK_DUX4_6h_br1_sorted_bam_peak_74	1631109
chr1	25698251	25698252	HEK_DUX4_6h_br1_sorted_bam_peak_75	366947
chr1	25756797	25756798	HEK_DUX4_6h_br1_sorted_bam_peak_76	156508
chr1	25763053	25763054	HEK_DUX4_6h_br1_sorted_bam_peak_77	1809503
chr1	26232251	26232252	HEK_DUX4_6h_br1_sorted_bam_peak_78	574021
chr1	26266202	26266203	HEK_DUX4_6h_br1_sorted_bam_peak_79	361971
chr1	26560621	26560622	HEK_DUX4_6h_br1_sorted_bam_peak_80	188172
chr1	26633245	26633246	HEK_DUX4_6h_br1_sorted_bam_peak_81	456219
chr1	26676102	26676103	HEK_DUX4_6h_br1_sorted_bam_peak_82	2538809
chr1	26677140	26677141	HEK_DUX4_6h_br1_sorted_bam_peak_83	186566
chr1	26677864	26677865	HEK_DUX4_6h_br1_sorted_bam_peak_84	904577
chr1	26704910	26704911	HEK_DUX4_6h_br1_sorted_bam_peak_85	366947
chr1	26799244	26799245	HEK_DUX4_6h_br1_sorted_bam_peak_86	219527
chr1	26804348	26804349	HEK_DUX4_6h_br1_sorted_bam_peak_87	286147
chr1	27024520	27024521	HEK_DUX4_6h_br1_sorted_bam_peak_88	361971
chr1	27048485	27048486	HEK_DUX4_6h_br1_sorted_bam_peak_89	504274
chr1	27050266	27050267	HEK_DUX4_6h_br1_sorted_bam_peak_90	2361800
chr1	27144081	27144082	HEK_DUX4_6h_br1_sorted_bam_peak_91	240995
chr1	27412930	27412931	HEK_DUX4_6h_br1_sorted_bam_peak_92	346494
chr1	27692197	27692198	HEK_DUX4_6h_br1_sorted_bam_peak_93	153277
chr1	28286284	28286285	HEK_DUX4_6h_br1_sorted_bam_peak_94	458704
chr1	28456887	28456888	HEK_DUX4_6h_br1_sorted_bam_peak_95	366947
chr1	28764538	28764539	HEK_DUX4_6h_br1_sorted_bam_peak_96	724399
chr1	28832507	28832508	HEK_DUX4_6h_br1_sorted_bam_peak_97	296646
chr1	28888772	28888773	HEK_DUX4_6h_br1_sorted_bam_peak_98	1387947
chr1	28891912	28891913	HEK_DUX4_6h_br1_sorted_bam_peak_99	384055
chr1	28892408	28892409	HEK_DUX4_6h_br1_sorted_bam_peak_100	224742
chr1	28904945	28904946	HEK_DUX4_6h_br1_sorted_bam_peak_101	269295
chr1	28905333	28905334	HEK_DUX4_6h_br1_sorted_bam_peak_102	637484
chr1	28906216	28906217	HEK_DUX4_6h_br1_sorted_bam_peak_103	219527
chr1	28907724	28907725	HEK_DUX4_6h_br1_sorted_bam_peak_104	1264200
chr1	30160810	30160811	HEK_DUX4_6h_br1_sorted_bam_peak_105	417415
chr1	30161468	30161469	HEK_DUX4_6h_br1_sorted_bam_peak_106	456219
chr1	30447498	30447499	HEK_DUX4_6h_br1_sorted_bam_peak_107	608556
chr1	31181054	31181055	HEK_DUX4_6h_br1_sorted_bam_peak_108	563954
chr1	31538532	31538533	HEK_DUX4_6h_br1_sorted_bam_peak_109	251562
chr1	31545815	31545816	HEK_DUX4_6h_br1_sorted_bam_peak_110	2937934
chr1	31625461	31625462	HEK_DUX4_6h_br1_sorted_bam_peak_111	574021
chr1	31904909	31904910	HEK_DUX4_6h_br1_sorted_bam_peak_112	250091
chr1	32577555	32577556	HEK_DUX4_6h_br1_sorted_bam_peak_113	1278426
chr1	33169408	33169409	HEK_DUX4_6h_br1_sorted_bam_peak_114	649783
chr1	33264298	33264299	HEK_DUX4_6h_br1_sorted_bam_peak_115	171812
chr1	33264881	33264882	HEK_DUX4_6h_br1_sorted_bam_peak_116	458704
chr1	33314143	33314144	HEK_DUX4_6h_br1_sorted_bam_peak_117	3732121
chr1	33815056	33815057	HEK_DUX4_6h_br1_sorted_bam_peak_118	295303
chr1	35588035	35588036	HEK_DUX4_6h_br1_sorted_bam_peak_119	504274
chr1	35658060	35658061	HEK_DUX4_6h_br1_sorted_bam_peak_120	369615
chr1	36632572	36632573	HEK_DUX4_6h_br1_sorted_bam_peak_121	2684151
chr1	36727752	36727753	HEK_DUX4_6h_br1_sorted_bam_peak_122	442566
chr1	36851696	36851697	HEK_DUX4_6h_br1_sorted_bam_peak_123	296646
chr1	36916282	36916283	HEK_DUX4_6h_br1_sorted_bam_peak_124	361971
chr1	38077392	38077393	HEK_DUX4_6h_br1_sorted_bam_peak_125	760271
chr1	40456369	40456370	HEK_DUX4_6h_br1_sorted_bam_peak_126	1285085
chr1	40480942	40480943	HEK_DUX4_6h_br1_sorted_bam_peak_127	240995
chr1	40652266	40652267	HEK_DUX4_6h_br1_sorted_bam_peak_128	563954
chr1	40653609	40653610	HEK_DUX4_6h_br1_sorted_bam_peak_129	1167745
chr1	40723909	40723910	HEK_DUX4_6h_br1_sorted_bam_peak_130	341716
chr1	40897903	40897904	HEK_DUX4_6h_br1_sorted_bam_peak_131	317205
chr1	41588966	41588967	HEK_DUX4_6h_br1_sorted_bam_peak_132	2389351
chr1	41781418	41781419	HEK_DUX4_6h_br1_sorted_bam_peak_133	1119027
chr1	42010529	42010530	HEK_DUX4_6h_br1_sorted_bam_peak_134	966650
chr1	42386007	42386008	HEK_DUX4_6h_br1_sorted_bam_peak_135	458704
chr1	42386548	42386549	HEK_DUX4_6h_br1_sorted_bam_peak_136	456219
chr1	42386941	42386942	HEK_DUX4_6h_br1_sorted_bam_peak_137	574021
chr1	42401980	42401981	HEK_DUX4_6h_br1_sorted_bam_peak_138	452785
chr1	42421409	42421410	HEK_DUX4_6h_br1_sorted_bam_peak_139	458704
chr1	42423366	42423367	HEK_DUX4_6h_br1_sorted_bam_peak_140	714498
chr1	42673408	42673409	HEK_DUX4_6h_br1_sorted_bam_peak_141	366947
chr1	42692385	42692386	HEK_DUX4_6h_br1_sorted_bam_peak_142	671916
chr1	42725355	42725356	HEK_DUX4_6h_br1_sorted_bam_peak_143	788022
chr1	42734554	42734555	HEK_DUX4_6h_br1_sorted_bam_peak_144	317205
chr1	42915146	42915147	HEK_DUX4_6h_br1_sorted_bam_peak_145	503633
chr1	43160268	43160269	HEK_DUX4_6h_br1_sorted_bam_peak_146	366947
chr1	43464366	43464367	HEK_DUX4_6h_br1_sorted_bam_peak_147	341873
chr1	43465181	43465182	HEK_DUX4_6h_br1_sorted_bam_peak_148	542541
chr1	43938624	43938625	HEK_DUX4_6h_br1_sorted_bam_peak_149	2148844
chr1	43941582	43941583	HEK_DUX4_6h_br1_sorted_bam_peak_150	904577
chr1	44514528	44514529	HEK_DUX4_6h_br1_sorted_bam_peak_151	452785
chr1	44613016	44613017	HEK_DUX4_6h_br1_sorted_bam_peak_152	3530775
chr1	44619885	44619886	HEK_DUX4_6h_br1_sorted_bam_peak_153	1119027
chr1	44704081	44704082	HEK_DUX4_6h_br1_sorted_bam_peak_154	634223
chr1	44870945	44870946	HEK_DUX4_6h_br1_sorted_bam_peak_155	799740
chr1	45434002	45434003	HEK_DUX4_6h_br1_sorted_bam_peak_156	504274
chr1	45434925	45434926	HEK_DUX4_6h_br1_sorted_bam_peak_157	1119027
chr1	45477879	45477880	HEK_DUX4_6h_br1_sorted_bam_peak_158	346494
chr1	45712434	45712435	HEK_DUX4_6h_br1_sorted_bam_peak_159	972768
chr1	45738580	45738581	HEK_DUX4_6h_br1_sorted_bam_peak_160	233109
chr1	45805601	45805602	HEK_DUX4_6h_br1_sorted_bam_peak_161	1915563
chr1	45956903	45956904	HEK_DUX4_6h_br1_sorted_bam_peak_162	794151
chr1	46190625	46190626	HEK_DUX4_6h_br1_sorted_bam_peak_163	563954
chr1	46312896	46312897	HEK_DUX4_6h_br1_sorted_bam_peak_164	366947
chr1	48116054	48116055	HEK_DUX4_6h_br1_sorted_bam_peak_165	823254
chr1	50996950	50996951	HEK_DUX4_6h_br1_sorted_bam_peak_166	504274
chr1	51703290	51703291	HEK_DUX4_6h_br1_sorted_bam_peak_167	452785
chr1	52024392	52024393	HEK_DUX4_6h_br1_sorted_bam_peak_168	714498
chr1	52090956	52090957	HEK_DUX4_6h_br1_sorted_bam_peak_169	1285085
chr1	52107011	52107012	HEK_DUX4_6h_br1_sorted_bam_peak_170	355377
chr1	52115643	52115644	HEK_DUX4_6h_br1_sorted_bam_peak_171	649139
chr1	52362769	52362770	HEK_DUX4_6h_br1_sorted_bam_peak_172	240995
chr1	52363792	52363793	HEK_DUX4_6h_br1_sorted_bam_peak_173	181959
chr1	52700471	52700472	HEK_DUX4_6h_br1_sorted_bam_peak_174	972768
chr1	53612067	53612068	HEK_DUX4_6h_br1_sorted_bam_peak_175	799740
chr1	53908267	53908268	HEK_DUX4_6h_br1_sorted_bam_peak_176	504274
chr1	54567098	54567099	HEK_DUX4_6h_br1_sorted_bam_peak_177	240995
chr1	55028453	55028454	HEK_DUX4_6h_br1_sorted_bam_peak_178	404791
chr1	55388651	55388652	HEK_DUX4_6h_br1_sorted_bam_peak_179	361971
chr1	55393426	55393427	HEK_DUX4_6h_br1_sorted_bam_peak_180	504274
chr1	55441447	55441448	HEK_DUX4_6h_br1_sorted_bam_peak_181	1024756
chr1	55804300	55804301	HEK_DUX4_6h_br1_sorted_bam_peak_182	504274
chr1	55895034	55895035	HEK_DUX4_6h_br1_sorted_bam_peak_183	1200775
chr1	56004252	56004253	HEK_DUX4_6h_br1_sorted_bam_peak_184	1119027
chr1	56530851	56530852	HEK_DUX4_6h_br1_sorted_bam_peak_185	1814834
chr1	56531555	56531556	HEK_DUX4_6h_br1_sorted_bam_peak_186	1024756
chr1	56781274	56781275	HEK_DUX4_6h_br1_sorted_bam_peak_187	233109
chr1	57291534	57291535	HEK_DUX4_6h_br1_sorted_bam_peak_188	952411
chr1	57359416	57359417	HEK_DUX4_6h_br1_sorted_bam_peak_189	799740
chr1	57423617	57423618	HEK_DUX4_6h_br1_sorted_bam_peak_190	366947
chr1	57424377	57424378	HEK_DUX4_6h_br1_sorted_bam_peak_191	7153523
chr1	57567077	57567078	HEK_DUX4_6h_br1_sorted_bam_peak_192	233109
chr1	58898763	58898764	HEK_DUX4_6h_br1_sorted_bam_peak_193	563954
chr1	59095312	59095313	HEK_DUX4_6h_br1_sorted_bam_peak_194	1864980
chr1	59245572	59245573	HEK_DUX4_6h_br1_sorted_bam_peak_195	276139
chr1	59248071	59248072	HEK_DUX4_6h_br1_sorted_bam_peak_196	351320
chr1	59248532	59248533	HEK_DUX4_6h_br1_sorted_bam_peak_197	498488
chr1	59347276	59347277	HEK_DUX4_6h_br1_sorted_bam_peak_198	470477
chr1	59850004	59850005	HEK_DUX4_6h_br1_sorted_bam_peak_199	649139
chr1	59897702	59897703	HEK_DUX4_6h_br1_sorted_bam_peak_200	1024756
chr1	59912171	59912172	HEK_DUX4_6h_br1_sorted_bam_peak_201	1990843
chr1	59913248	59913249	HEK_DUX4_6h_br1_sorted_bam_peak_202	458704
chr1	60072280	60072281	HEK_DUX4_6h_br1_sorted_bam_peak_203	698431
chr1	60534266	60534267	HEK_DUX4_6h_br1_sorted_bam_peak_204	442566
chr1	61332604	61332605	HEK_DUX4_6h_br1_sorted_bam_peak_205	366947
chr1	61340500	61340501	HEK_DUX4_6h_br1_sorted_bam_peak_206	546245
chr1	61382268	61382269	HEK_DUX4_6h_br1_sorted_bam_peak_207	223306
chr1	61455604	61455605	HEK_DUX4_6h_br1_sorted_bam_peak_208	532174
chr1	61607395	61607396	HEK_DUX4_6h_br1_sorted_bam_peak_209	1901296
chr1	61609032	61609033	HEK_DUX4_6h_br1_sorted_bam_peak_210	1814834
chr1	61615152	61615153	HEK_DUX4_6h_br1_sorted_bam_peak_211	3713805
chr1	61719568	61719569	HEK_DUX4_6h_br1_sorted_bam_peak_212	574021
chr1	61962241	61962242	HEK_DUX4_6h_br1_sorted_bam_peak_213	366947
chr1	61962517	61962518	HEK_DUX4_6h_br1_sorted_bam_peak_214	317205
chr1	62191065	62191066	HEK_DUX4_6h_br1_sorted_bam_peak_215	361971
chr1	62295224	62295225	HEK_DUX4_6h_br1_sorted_bam_peak_216	504274
chr1	62303748	62303749	HEK_DUX4_6h_br1_sorted_bam_peak_217	477249
chr1	62696672	62696673	HEK_DUX4_6h_br1_sorted_bam_peak_218	430445
chr1	62834746	62834747	HEK_DUX4_6h_br1_sorted_bam_peak_219	1809503
chr1	62902252	62902253	HEK_DUX4_6h_br1_sorted_bam_peak_220	890859
chr1	63151284	63151285	HEK_DUX4_6h_br1_sorted_bam_peak_221	788022
chr1	63189670	63189671	HEK_DUX4_6h_br1_sorted_bam_peak_222	1676517
chr1	63880603	63880604	HEK_DUX4_6h_br1_sorted_bam_peak_223	860852
chr1	64001143	64001144	HEK_DUX4_6h_br1_sorted_bam_peak_224	649139
chr1	64128517	64128518	HEK_DUX4_6h_br1_sorted_bam_peak_225	763546
chr1	64192670	64192671	HEK_DUX4_6h_br1_sorted_bam_peak_226	361971
chr1	64197367	64197368	HEK_DUX4_6h_br1_sorted_bam_peak_227	504274
chr1	64219677	64219678	HEK_DUX4_6h_br1_sorted_bam_peak_228	296571
chr1	64354854	64354855	HEK_DUX4_6h_br1_sorted_bam_peak_229	1448302
chr1	64505519	64505520	HEK_DUX4_6h_br1_sorted_bam_peak_230	317205
chr1	64577667	64577668	HEK_DUX4_6h_br1_sorted_bam_peak_231	2299082
chr1	64649998	64649999	HEK_DUX4_6h_br1_sorted_bam_peak_232	1412704
chr1	64661324	64661325	HEK_DUX4_6h_br1_sorted_bam_peak_233	1814834
chr1	64689389	64689390	HEK_DUX4_6h_br1_sorted_bam_peak_234	3732121
chr1	64809407	64809408	HEK_DUX4_6h_br1_sorted_bam_peak_235	860852
chr1	65046832	65046833	HEK_DUX4_6h_br1_sorted_bam_peak_236	1809503
chr1	65089661	65089662	HEK_DUX4_6h_br1_sorted_bam_peak_237	972768
chr1	65364181	65364182	HEK_DUX4_6h_br1_sorted_bam_peak_238	574021
chr1	65613505	65613506	HEK_DUX4_6h_br1_sorted_bam_peak_239	430445
chr1	65886007	65886008	HEK_DUX4_6h_br1_sorted_bam_peak_240	784211
chr1	65888605	65888606	HEK_DUX4_6h_br1_sorted_bam_peak_241	458704
chr1	66078401	66078402	HEK_DUX4_6h_br1_sorted_bam_peak_242	649139
chr1	66419026	66419027	HEK_DUX4_6h_br1_sorted_bam_peak_243	181959
chr1	66749525	66749526	HEK_DUX4_6h_br1_sorted_bam_peak_244	504274
chr1	66768985	66768986	HEK_DUX4_6h_br1_sorted_bam_peak_245	504274
chr1	66840414	66840415	HEK_DUX4_6h_br1_sorted_bam_peak_246	649139
chr1	66915870	66915871	HEK_DUX4_6h_br1_sorted_bam_peak_247	1167745
chr1	66930678	66930679	HEK_DUX4_6h_br1_sorted_bam_peak_248	2839815
chr1	67029947	67029948	HEK_DUX4_6h_br1_sorted_bam_peak_249	1720080
chr1	67391041	67391042	HEK_DUX4_6h_br1_sorted_bam_peak_250	421723
chr1	67519957	67519958	HEK_DUX4_6h_br1_sorted_bam_peak_251	171561
chr1	67522271	67522272	HEK_DUX4_6h_br1_sorted_bam_peak_252	898545
chr1	67525495	67525496	HEK_DUX4_6h_br1_sorted_bam_peak_253	2004684
chr1	67865899	67865900	HEK_DUX4_6h_br1_sorted_bam_peak_254	574021
chr1	68150952	68150953	HEK_DUX4_6h_br1_sorted_bam_peak_255	822905
chr1	68151726	68151727	HEK_DUX4_6h_br1_sorted_bam_peak_256	134864
chr1	68152382	68152383	HEK_DUX4_6h_br1_sorted_bam_peak_257	552704
chr1	68166905	68166906	HEK_DUX4_6h_br1_sorted_bam_peak_258	1659899
chr1	68298550	68298551	HEK_DUX4_6h_br1_sorted_bam_peak_259	181959
chr1	68304488	68304489	HEK_DUX4_6h_br1_sorted_bam_peak_260	542541
chr1	68346344	68346345	HEK_DUX4_6h_br1_sorted_bam_peak_261	563954
chr1	68440869	68440870	HEK_DUX4_6h_br1_sorted_bam_peak_262	504274
chr1	68651594	68651595	HEK_DUX4_6h_br1_sorted_bam_peak_263	2937934
chr1	68797136	68797137	HEK_DUX4_6h_br1_sorted_bam_peak_264	2542798
chr1	68850378	68850379	HEK_DUX4_6h_br1_sorted_bam_peak_265	264211
chr1	68962796	68962797	HEK_DUX4_6h_br1_sorted_bam_peak_266	224742
chr1	70612275	70612276	HEK_DUX4_6h_br1_sorted_bam_peak_267	1012488
chr1	70822545	70822546	HEK_DUX4_6h_br1_sorted_bam_peak_268	430445
chr1	71476223	71476224	HEK_DUX4_6h_br1_sorted_bam_peak_269	574021
chr1	71480045	71480046	HEK_DUX4_6h_br1_sorted_bam_peak_270	317205
chr1	71546934	71546935	HEK_DUX4_6h_br1_sorted_bam_peak_271	546245
chr1	71552252	71552253	HEK_DUX4_6h_br1_sorted_bam_peak_272	381344
chr1	71553464	71553465	HEK_DUX4_6h_br1_sorted_bam_peak_273	1411421
chr1	71956390	71956391	HEK_DUX4_6h_br1_sorted_bam_peak_274	503633
chr1	72087622	72087623	HEK_DUX4_6h_br1_sorted_bam_peak_275	504274
chr1	72253770	72253771	HEK_DUX4_6h_br1_sorted_bam_peak_276	366947
chr1	72816541	72816542	HEK_DUX4_6h_br1_sorted_bam_peak_277	904577
chr1	76233638	76233639	HEK_DUX4_6h_br1_sorted_bam_peak_278	799740
chr1	77416342	77416343	HEK_DUX4_6h_br1_sorted_bam_peak_279	361971
chr1	77436944	77436945	HEK_DUX4_6h_br1_sorted_bam_peak_280	799740
chr1	78227862	78227863	HEK_DUX4_6h_br1_sorted_bam_peak_281	1412704
chr1	78275962	78275963	HEK_DUX4_6h_br1_sorted_bam_peak_282	503633
chr1	78675981	78675982	HEK_DUX4_6h_br1_sorted_bam_peak_283	574021
chr1	78735522	78735523	HEK_DUX4_6h_br1_sorted_bam_peak_284	1456256
chr1	78789085	78789086	HEK_DUX4_6h_br1_sorted_bam_peak_285	799740
chr1	78906215	78906216	HEK_DUX4_6h_br1_sorted_bam_peak_286	649139
chr1	78907811	78907812	HEK_DUX4_6h_br1_sorted_bam_peak_287	458704
chr1	79157976	79157977	HEK_DUX4_6h_br1_sorted_bam_peak_288	1149392
chr1	79297610	79297611	HEK_DUX4_6h_br1_sorted_bam_peak_289	458704
chr1	80282894	80282895	HEK_DUX4_6h_br1_sorted_bam_peak_290	1278426
chr1	80379040	80379041	HEK_DUX4_6h_br1_sorted_bam_peak_291	361971
chr1	80796207	80796208	HEK_DUX4_6h_br1_sorted_bam_peak_292	649139
chr1	81640746	81640747	HEK_DUX4_6h_br1_sorted_bam_peak_293	369615
chr1	81645053	81645054	HEK_DUX4_6h_br1_sorted_bam_peak_294	546245
chr1	81918898	81918899	HEK_DUX4_6h_br1_sorted_bam_peak_295	240995
chr1	82168850	82168851	HEK_DUX4_6h_br1_sorted_bam_peak_296	860852
chr1	85076533	85076534	HEK_DUX4_6h_br1_sorted_bam_peak_297	1167745
chr1	85764003	85764004	HEK_DUX4_6h_br1_sorted_bam_peak_298	1023200
chr1	85832454	85832455	HEK_DUX4_6h_br1_sorted_bam_peak_299	563954
chr1	85929668	85929669	HEK_DUX4_6h_br1_sorted_bam_peak_300	361971
chr1	85930421	85930422	HEK_DUX4_6h_br1_sorted_bam_peak_301	224742
chr1	86032912	86032913	HEK_DUX4_6h_br1_sorted_bam_peak_302	860852
chr1	86047192	86047193	HEK_DUX4_6h_br1_sorted_bam_peak_303	498488
chr1	86047972	86047973	HEK_DUX4_6h_br1_sorted_bam_peak_304	563954
chr1	86049492	86049493	HEK_DUX4_6h_br1_sorted_bam_peak_305	341242
chr1	87286582	87286583	HEK_DUX4_6h_br1_sorted_bam_peak_306	1012488
chr1	87286978	87286979	HEK_DUX4_6h_br1_sorted_bam_peak_307	504274
chr1	87459551	87459552	HEK_DUX4_6h_br1_sorted_bam_peak_308	714498
chr1	87459986	87459987	HEK_DUX4_6h_br1_sorted_bam_peak_309	882091
chr1	87670044	87670045	HEK_DUX4_6h_br1_sorted_bam_peak_310	181959
chr1	87690016	87690017	HEK_DUX4_6h_br1_sorted_bam_peak_311	1149392
chr1	87692111	87692112	HEK_DUX4_6h_br1_sorted_bam_peak_312	574021
chr1	88422121	88422122	HEK_DUX4_6h_br1_sorted_bam_peak_313	957143
chr1	88534406	88534407	HEK_DUX4_6h_br1_sorted_bam_peak_314	1456256
chr1	89229630	89229631	HEK_DUX4_6h_br1_sorted_bam_peak_315	442566
chr1	89239538	89239539	HEK_DUX4_6h_br1_sorted_bam_peak_316	522577
chr1	89240022	89240023	HEK_DUX4_6h_br1_sorted_bam_peak_317	1149392
chr1	89458707	89458708	HEK_DUX4_6h_br1_sorted_bam_peak_318	836336
chr1	90158414	90158415	HEK_DUX4_6h_br1_sorted_bam_peak_319	725847
chr1	90418961	90418962	HEK_DUX4_6h_br1_sorted_bam_peak_320	714498
chr1	91487820	91487821	HEK_DUX4_6h_br1_sorted_bam_peak_321	2195048
chr1	91966426	91966427	HEK_DUX4_6h_br1_sorted_bam_peak_322	338679
chr1	92021960	92021961	HEK_DUX4_6h_br1_sorted_bam_peak_323	1830198
chr1	92035582	92035583	HEK_DUX4_6h_br1_sorted_bam_peak_324	627194
chr1	92306917	92306918	HEK_DUX4_6h_br1_sorted_bam_peak_325	338679
chr1	92737508	92737509	HEK_DUX4_6h_br1_sorted_bam_peak_326	701913
chr1	92742935	92742936	HEK_DUX4_6h_br1_sorted_bam_peak_327	181959
chr1	93072239	93072240	HEK_DUX4_6h_br1_sorted_bam_peak_328	1285085
chr1	93079958	93079959	HEK_DUX4_6h_br1_sorted_bam_peak_329	224742
chr1	93272115	93272116	HEK_DUX4_6h_br1_sorted_bam_peak_330	366947
chr1	93591275	93591276	HEK_DUX4_6h_br1_sorted_bam_peak_331	366947
chr1	93621271	93621272	HEK_DUX4_6h_br1_sorted_bam_peak_332	1119027
chr1	93949410	93949411	HEK_DUX4_6h_br1_sorted_bam_peak_333	1456256
chr1	94158860	94158861	HEK_DUX4_6h_br1_sorted_bam_peak_334	1411421
chr1	94752756	94752757	HEK_DUX4_6h_br1_sorted_bam_peak_335	504274
chr1	94789924	94789925	HEK_DUX4_6h_br1_sorted_bam_peak_336	504274
chr1	94791464	94791465	HEK_DUX4_6h_br1_sorted_bam_peak_337	1149392
chr1	94792012	94792013	HEK_DUX4_6h_br1_sorted_bam_peak_338	181959
chr1	94883715	94883716	HEK_DUX4_6h_br1_sorted_bam_peak_339	543986
chr1	95403387	95403388	HEK_DUX4_6h_br1_sorted_bam_peak_340	366947
chr1	95501690	95501691	HEK_DUX4_6h_br1_sorted_bam_peak_341	366947
chr1	96881818	96881819	HEK_DUX4_6h_br1_sorted_bam_peak_342	563954
chr1	96987851	96987852	HEK_DUX4_6h_br1_sorted_bam_peak_343	317205
chr1	97452282	97452283	HEK_DUX4_6h_br1_sorted_bam_peak_344	1631109
chr1	97464896	97464897	HEK_DUX4_6h_br1_sorted_bam_peak_345	799740
chr1	97674368	97674369	HEK_DUX4_6h_br1_sorted_bam_peak_346	361971
chr1	97675035	97675036	HEK_DUX4_6h_br1_sorted_bam_peak_347	2743846
chr1	97720877	97720878	HEK_DUX4_6h_br1_sorted_bam_peak_348	361971
chr1	97816183	97816184	HEK_DUX4_6h_br1_sorted_bam_peak_349	264327
chr1	97850139	97850140	HEK_DUX4_6h_br1_sorted_bam_peak_350	361971
chr1	98047495	98047496	HEK_DUX4_6h_br1_sorted_bam_peak_351	714498
chr1	98403505	98403506	HEK_DUX4_6h_br1_sorted_bam_peak_352	361971
chr1	98556019	98556020	HEK_DUX4_6h_br1_sorted_bam_peak_353	503633
chr1	98556794	98556795	HEK_DUX4_6h_br1_sorted_bam_peak_354	1119027
chr1	98568294	98568295	HEK_DUX4_6h_br1_sorted_bam_peak_355	366947
chr1	98854150	98854151	HEK_DUX4_6h_br1_sorted_bam_peak_356	957143
chr1	99139975	99139976	HEK_DUX4_6h_br1_sorted_bam_peak_357	796264
chr1	99169881	99169882	HEK_DUX4_6h_br1_sorted_bam_peak_358	1119027
chr1	99923330	99923331	HEK_DUX4_6h_br1_sorted_bam_peak_359	1285085
chr1	99924045	99924046	HEK_DUX4_6h_br1_sorted_bam_peak_360	649139
chr1	99931125	99931126	HEK_DUX4_6h_br1_sorted_bam_peak_361	366947
chr1	100037067	100037068	HEK_DUX4_6h_br1_sorted_bam_peak_362	649139
chr1	100079577	100079578	HEK_DUX4_6h_br1_sorted_bam_peak_363	504274
chr1	100148045	100148046	HEK_DUX4_6h_br1_sorted_bam_peak_364	1939484
chr1	100151325	100151326	HEK_DUX4_6h_br1_sorted_bam_peak_365	1024756
chr1	100817094	100817095	HEK_DUX4_6h_br1_sorted_bam_peak_366	361971
chr1	101654120	101654121	HEK_DUX4_6h_br1_sorted_bam_peak_367	957143
chr1	101669962	101669963	HEK_DUX4_6h_br1_sorted_bam_peak_368	442566
chr1	101726395	101726396	HEK_DUX4_6h_br1_sorted_bam_peak_369	1119027
chr1	101726975	101726976	HEK_DUX4_6h_br1_sorted_bam_peak_370	361971
chr1	101750213	101750214	HEK_DUX4_6h_br1_sorted_bam_peak_371	774636
chr1	101825065	101825066	HEK_DUX4_6h_br1_sorted_bam_peak_372	1144887
chr1	101831502	101831503	HEK_DUX4_6h_br1_sorted_bam_peak_373	430445
chr1	103367565	103367566	HEK_DUX4_6h_br1_sorted_bam_peak_374	366947
chr1	103820004	103820005	HEK_DUX4_6h_br1_sorted_bam_peak_375	649139
chr1	103959736	103959737	HEK_DUX4_6h_br1_sorted_bam_peak_376	649139
chr1	106664465	106664466	HEK_DUX4_6h_br1_sorted_bam_peak_377	366947
chr1	108191904	108191905	HEK_DUX4_6h_br1_sorted_bam_peak_378	366947
chr1	108741918	108741919	HEK_DUX4_6h_br1_sorted_bam_peak_379	1814834
chr1	108742866	108742867	HEK_DUX4_6h_br1_sorted_bam_peak_380	369615
chr1	109989003	109989004	HEK_DUX4_6h_br1_sorted_bam_peak_381	574021
chr1	110577722	110577723	HEK_DUX4_6h_br1_sorted_bam_peak_382	634223
chr1	110661655	110661656	HEK_DUX4_6h_br1_sorted_bam_peak_383	2154391
chr1	110881452	110881453	HEK_DUX4_6h_br1_sorted_bam_peak_384	258563
chr1	111020355	111020356	HEK_DUX4_6h_br1_sorted_bam_peak_385	671916
chr1	111457169	111457170	HEK_DUX4_6h_br1_sorted_bam_peak_386	799740
chr1	111461362	111461363	HEK_DUX4_6h_br1_sorted_bam_peak_387	317205
chr1	111461827	111461828	HEK_DUX4_6h_br1_sorted_bam_peak_388	671916
chr1	111506524	111506525	HEK_DUX4_6h_br1_sorted_bam_peak_389	240995
chr1	112252575	112252576	HEK_DUX4_6h_br1_sorted_bam_peak_390	366947
chr1	112286418	112286419	HEK_DUX4_6h_br1_sorted_bam_peak_391	753454
chr1	113278779	113278780	HEK_DUX4_6h_br1_sorted_bam_peak_392	1411421
chr1	113334615	113334616	HEK_DUX4_6h_br1_sorted_bam_peak_393	701913
chr1	113443643	113443644	HEK_DUX4_6h_br1_sorted_bam_peak_394	264211
chr1	113445620	113445621	HEK_DUX4_6h_br1_sorted_bam_peak_395	1475472
chr1	113446416	113446417	HEK_DUX4_6h_br1_sorted_bam_peak_396	264211
chr1	113447262	113447263	HEK_DUX4_6h_br1_sorted_bam_peak_397	805019
chr1	113448064	113448065	HEK_DUX4_6h_br1_sorted_bam_peak_398	1412704
chr1	113449295	113449296	HEK_DUX4_6h_br1_sorted_bam_peak_399	1012488
chr1	113465673	113465674	HEK_DUX4_6h_br1_sorted_bam_peak_400	224742
chr1	113479060	113479061	HEK_DUX4_6h_br1_sorted_bam_peak_401	649139
chr1	113498205	113498206	HEK_DUX4_6h_br1_sorted_bam_peak_402	473391
chr1	114355000	114355001	HEK_DUX4_6h_br1_sorted_bam_peak_403	477249
chr1	114447675	114447676	HEK_DUX4_6h_br1_sorted_bam_peak_404	574021
chr1	114473516	114473517	HEK_DUX4_6h_br1_sorted_bam_peak_405	563954
chr1	114552174	114552175	HEK_DUX4_6h_br1_sorted_bam_peak_406	563954
chr1	114832767	114832768	HEK_DUX4_6h_br1_sorted_bam_peak_407	649139
chr1	114889218	114889219	HEK_DUX4_6h_br1_sorted_bam_peak_408	2824788
chr1	115053366	115053367	HEK_DUX4_6h_br1_sorted_bam_peak_409	338679
chr1	115075058	115075059	HEK_DUX4_6h_br1_sorted_bam_peak_410	733748
chr1	115212640	115212641	HEK_DUX4_6h_br1_sorted_bam_peak_411	1583610
chr1	115300680	115300681	HEK_DUX4_6h_br1_sorted_bam_peak_412	442566
chr1	115652168	115652169	HEK_DUX4_6h_br1_sorted_bam_peak_413	574021
chr1	115753161	115753162	HEK_DUX4_6h_br1_sorted_bam_peak_414	504274
chr1	115990563	115990564	HEK_DUX4_6h_br1_sorted_bam_peak_415	503633
chr1	116829401	116829402	HEK_DUX4_6h_br1_sorted_bam_peak_416	574021
chr1	117029731	117029732	HEK_DUX4_6h_br1_sorted_bam_peak_417	317205
chr1	117048933	117048934	HEK_DUX4_6h_br1_sorted_bam_peak_418	264327
chr1	117080213	117080214	HEK_DUX4_6h_br1_sorted_bam_peak_419	366947
chr1	117101281	117101282	HEK_DUX4_6h_br1_sorted_bam_peak_420	1034808
chr1	117391811	117391812	HEK_DUX4_6h_br1_sorted_bam_peak_421	649139
chr1	117635936	117635937	HEK_DUX4_6h_br1_sorted_bam_peak_422	317205
chr1	118338054	118338055	HEK_DUX4_6h_br1_sorted_bam_peak_423	799740
chr1	118356583	118356584	HEK_DUX4_6h_br1_sorted_bam_peak_424	470477
chr1	118356942	118356943	HEK_DUX4_6h_br1_sorted_bam_peak_425	1586419
chr1	118683956	118683957	HEK_DUX4_6h_br1_sorted_bam_peak_426	574021
chr1	118836580	118836581	HEK_DUX4_6h_br1_sorted_bam_peak_427	1167745
chr1	119503550	119503551	HEK_DUX4_6h_br1_sorted_bam_peak_428	904577
chr1	119551980	119551981	HEK_DUX4_6h_br1_sorted_bam_peak_429	733434
chr1	119618509	119618510	HEK_DUX4_6h_br1_sorted_bam_peak_430	366947
chr1	119679255	119679256	HEK_DUX4_6h_br1_sorted_bam_peak_431	361971
chr1	119683128	119683129	HEK_DUX4_6h_br1_sorted_bam_peak_432	662885
chr1	120568720	120568721	HEK_DUX4_6h_br1_sorted_bam_peak_433	458704
chr1	120612385	120612386	HEK_DUX4_6h_br1_sorted_bam_peak_434	1509401
chr1	120630742	120630743	HEK_DUX4_6h_br1_sorted_bam_peak_435	452785
chr1	120767314	120767315	HEK_DUX4_6h_br1_sorted_bam_peak_436	224742
chr1	120779115	120779116	HEK_DUX4_6h_br1_sorted_bam_peak_437	561546
chr1	120789225	120789226	HEK_DUX4_6h_br1_sorted_bam_peak_438	1024756
chr1	120820062	120820063	HEK_DUX4_6h_br1_sorted_bam_peak_439	2098578
chr1	120837102	120837103	HEK_DUX4_6h_br1_sorted_bam_peak_440	369615
chr1	120838471	120838472	HEK_DUX4_6h_br1_sorted_bam_peak_441	1326468
chr1	120865529	120865530	HEK_DUX4_6h_br1_sorted_bam_peak_442	2425025
chr1	120906287	120906288	HEK_DUX4_6h_br1_sorted_bam_peak_443	506124
chr1	120907163	120907164	HEK_DUX4_6h_br1_sorted_bam_peak_444	458704
chr1	121090141	121090142	HEK_DUX4_6h_br1_sorted_bam_peak_445	1809503
chr1	121117116	121117117	HEK_DUX4_6h_br1_sorted_bam_peak_446	546245
chr1	121185073	121185074	HEK_DUX4_6h_br1_sorted_bam_peak_447	366947
chr1	121352057	121352058	HEK_DUX4_6h_br1_sorted_bam_peak_448	351027
chr1	121353208	121353209	HEK_DUX4_6h_br1_sorted_bam_peak_449	335020
chr1	121353965	121353966	HEK_DUX4_6h_br1_sorted_bam_peak_450	558946
chr1	121356748	121356749	HEK_DUX4_6h_br1_sorted_bam_peak_451	1043638
chr1	121357520	121357521	HEK_DUX4_6h_br1_sorted_bam_peak_452	942492
chr1	121358013	121358014	HEK_DUX4_6h_br1_sorted_bam_peak_453	144998
chr1	121359030	121359031	HEK_DUX4_6h_br1_sorted_bam_peak_454	1087742
chr1	121360065	121360066	HEK_DUX4_6h_br1_sorted_bam_peak_455	975854
chr1	121362647	121362648	HEK_DUX4_6h_br1_sorted_bam_peak_456	509041
chr1	121363489	121363490	HEK_DUX4_6h_br1_sorted_bam_peak_457	304853
chr1	121365240	121365241	HEK_DUX4_6h_br1_sorted_bam_peak_458	926218
chr1	121365905	121365906	HEK_DUX4_6h_br1_sorted_bam_peak_459	156508
chr1	121367448	121367449	HEK_DUX4_6h_br1_sorted_bam_peak_460	623457
chr1	121376653	121376654	HEK_DUX4_6h_br1_sorted_bam_peak_461	292418
chr1	121389272	121389273	HEK_DUX4_6h_br1_sorted_bam_peak_462	361971
chr1	121396978	121396979	HEK_DUX4_6h_br1_sorted_bam_peak_463	458704
chr1	121397629	121397630	HEK_DUX4_6h_br1_sorted_bam_peak_464	458704
chr1	121398854	121398855	HEK_DUX4_6h_br1_sorted_bam_peak_465	671916
chr1	121400688	121400689	HEK_DUX4_6h_br1_sorted_bam_peak_466	153277
chr1	121402550	121402551	HEK_DUX4_6h_br1_sorted_bam_peak_467	804748
chr1	121424947	121424948	HEK_DUX4_6h_br1_sorted_bam_peak_468	369615
chr1	121429732	121429733	HEK_DUX4_6h_br1_sorted_bam_peak_469	458704
chr1	121430535	121430536	HEK_DUX4_6h_br1_sorted_bam_peak_470	219527
chr1	121431284	121431285	HEK_DUX4_6h_br1_sorted_bam_peak_471	153277
chr1	121432425	121432426	HEK_DUX4_6h_br1_sorted_bam_peak_472	671916
chr1	121433150	121433151	HEK_DUX4_6h_br1_sorted_bam_peak_473	361971
chr1	121462552	121462553	HEK_DUX4_6h_br1_sorted_bam_peak_474	498488
chr1	121467681	121467682	HEK_DUX4_6h_br1_sorted_bam_peak_475	424725
chr1	121468196	121468197	HEK_DUX4_6h_br1_sorted_bam_peak_476	634223
chr1	121471731	121471732	HEK_DUX4_6h_br1_sorted_bam_peak_477	295303
chr1	121479971	121479972	HEK_DUX4_6h_br1_sorted_bam_peak_478	1524044
chr1	143282628	143282629	HEK_DUX4_6h_br1_sorted_bam_peak_479	162231
chr1	143886594	143886595	HEK_DUX4_6h_br1_sorted_bam_peak_480	2943787
chr1	143913598	143913599	HEK_DUX4_6h_br1_sorted_bam_peak_481	1981443
chr1	143932034	143932035	HEK_DUX4_6h_br1_sorted_bam_peak_482	2538809
chr1	143962881	143962882	HEK_DUX4_6h_br1_sorted_bam_peak_483	2098578
chr1	143973004	143973005	HEK_DUX4_6h_br1_sorted_bam_peak_484	484807
chr1	144060442	144060443	HEK_DUX4_6h_br1_sorted_bam_peak_485	181959
chr1	144072577	144072578	HEK_DUX4_6h_br1_sorted_bam_peak_486	634223
chr1	144072878	144072879	HEK_DUX4_6h_br1_sorted_bam_peak_487	591219
chr1	144077292	144077293	HEK_DUX4_6h_br1_sorted_bam_peak_488	1500670
chr1	144540932	144540933	HEK_DUX4_6h_br1_sorted_bam_peak_489	923878
chr1	144932325	144932326	HEK_DUX4_6h_br1_sorted_bam_peak_490	1063824
chr1	144937559	144937560	HEK_DUX4_6h_br1_sorted_bam_peak_491	396997
chr1	144941383	144941384	HEK_DUX4_6h_br1_sorted_bam_peak_492	1130335
chr1	145003351	145003352	HEK_DUX4_6h_br1_sorted_bam_peak_493	1278426
chr1	145189206	145189207	HEK_DUX4_6h_br1_sorted_bam_peak_494	458704
chr1	145208953	145208954	HEK_DUX4_6h_br1_sorted_bam_peak_495	751201
chr1	145617989	145617990	HEK_DUX4_6h_br1_sorted_bam_peak_496	1144887
chr1	145663798	145663799	HEK_DUX4_6h_br1_sorted_bam_peak_497	649139
chr1	145668905	145668906	HEK_DUX4_6h_br1_sorted_bam_peak_498	338679
chr1	145669287	145669288	HEK_DUX4_6h_br1_sorted_bam_peak_499	1024756
chr1	146002819	146002820	HEK_DUX4_6h_br1_sorted_bam_peak_500	952949
chr1	146501924	146501925	HEK_DUX4_6h_br1_sorted_bam_peak_501	503633
chr1	146714690	146714691	HEK_DUX4_6h_br1_sorted_bam_peak_502	219527
chr1	147505298	147505299	HEK_DUX4_6h_br1_sorted_bam_peak_503	224742
chr1	147544606	147544607	HEK_DUX4_6h_br1_sorted_bam_peak_504	563954
chr1	148555823	148555824	HEK_DUX4_6h_br1_sorted_bam_peak_505	563954
chr1	149033359	149033360	HEK_DUX4_6h_br1_sorted_bam_peak_506	896700
chr1	149035311	149035312	HEK_DUX4_6h_br1_sorted_bam_peak_507	1709901
chr1	149398064	149398065	HEK_DUX4_6h_br1_sorted_bam_peak_508	442780
chr1	149399313	149399314	HEK_DUX4_6h_br1_sorted_bam_peak_509	563954
chr1	149432044	149432045	HEK_DUX4_6h_br1_sorted_bam_peak_510	366947
chr1	149439993	149439994	HEK_DUX4_6h_br1_sorted_bam_peak_511	4263130
chr1	149783581	149783582	HEK_DUX4_6h_br1_sorted_bam_peak_512	542541
chr1	149784989	149784990	HEK_DUX4_6h_br1_sorted_bam_peak_513	563954
chr1	149804484	149804485	HEK_DUX4_6h_br1_sorted_bam_peak_514	679999
chr1	149805234	149805235	HEK_DUX4_6h_br1_sorted_bam_peak_515	1605375
chr1	149812255	149812256	HEK_DUX4_6h_br1_sorted_bam_peak_516	642773
chr1	149813147	149813148	HEK_DUX4_6h_br1_sorted_bam_peak_517	448542
chr1	149814552	149814553	HEK_DUX4_6h_br1_sorted_bam_peak_518	968789
chr1	149820257	149820258	HEK_DUX4_6h_br1_sorted_bam_peak_519	2887173
chr1	149821042	149821043	HEK_DUX4_6h_br1_sorted_bam_peak_520	1015809
chr1	149822382	149822383	HEK_DUX4_6h_br1_sorted_bam_peak_521	816768
chr1	149823796	149823797	HEK_DUX4_6h_br1_sorted_bam_peak_522	566303
chr1	149824685	149824686	HEK_DUX4_6h_br1_sorted_bam_peak_523	296761
chr1	149825619	149825620	HEK_DUX4_6h_br1_sorted_bam_peak_524	162231
chr1	149831777	149831778	HEK_DUX4_6h_br1_sorted_bam_peak_525	1393605
chr1	149858036	149858037	HEK_DUX4_6h_br1_sorted_bam_peak_526	227952
chr1	150684950	150684951	HEK_DUX4_6h_br1_sorted_bam_peak_527	264327
chr1	150737389	150737390	HEK_DUX4_6h_br1_sorted_bam_peak_528	591219
chr1	151549677	151549678	HEK_DUX4_6h_br1_sorted_bam_peak_529	712417
chr1	151571518	151571519	HEK_DUX4_6h_br1_sorted_bam_peak_530	701913
chr1	152020747	152020748	HEK_DUX4_6h_br1_sorted_bam_peak_531	1492226
chr1	153504740	153504741	HEK_DUX4_6h_br1_sorted_bam_peak_532	552704
chr1	153506247	153506248	HEK_DUX4_6h_br1_sorted_bam_peak_533	1286336
chr1	153643957	153643958	HEK_DUX4_6h_br1_sorted_bam_peak_534	741676
chr1	154143658	154143659	HEK_DUX4_6h_br1_sorted_bam_peak_535	574021
chr1	154154698	154154699	HEK_DUX4_6h_br1_sorted_bam_peak_536	671916
chr1	154909853	154909854	HEK_DUX4_6h_br1_sorted_bam_peak_537	351320
chr1	154941523	154941524	HEK_DUX4_6h_br1_sorted_bam_peak_538	1605375
chr1	154942199	154942200	HEK_DUX4_6h_br1_sorted_bam_peak_539	395279
chr1	154943386	154943387	HEK_DUX4_6h_br1_sorted_bam_peak_540	279703
chr1	154947022	154947023	HEK_DUX4_6h_br1_sorted_bam_peak_541	421723
chr1	155405052	155405053	HEK_DUX4_6h_br1_sorted_bam_peak_542	1119027
chr1	156426772	156426773	HEK_DUX4_6h_br1_sorted_bam_peak_543	304911
chr1	162205393	162205394	HEK_DUX4_6h_br1_sorted_bam_peak_544	1119027
chr1	162660567	162660568	HEK_DUX4_6h_br1_sorted_bam_peak_545	369615
chr1	162826120	162826121	HEK_DUX4_6h_br1_sorted_bam_peak_546	264327
chr1	162876282	162876283	HEK_DUX4_6h_br1_sorted_bam_peak_547	1631109
chr1	162878781	162878782	HEK_DUX4_6h_br1_sorted_bam_peak_548	1119027
chr1	162880150	162880151	HEK_DUX4_6h_br1_sorted_bam_peak_549	957143
chr1	162924197	162924198	HEK_DUX4_6h_br1_sorted_bam_peak_550	264327
chr1	162943383	162943384	HEK_DUX4_6h_br1_sorted_bam_peak_551	649139
chr1	162957802	162957803	HEK_DUX4_6h_br1_sorted_bam_peak_552	1659899
chr1	163005541	163005542	HEK_DUX4_6h_br1_sorted_bam_peak_553	442566
chr1	163027271	163027272	HEK_DUX4_6h_br1_sorted_bam_peak_554	860852
chr1	163632898	163632899	HEK_DUX4_6h_br1_sorted_bam_peak_555	1119027
chr1	163634702	163634703	HEK_DUX4_6h_br1_sorted_bam_peak_556	1504084
chr1	163793728	163793729	HEK_DUX4_6h_br1_sorted_bam_peak_557	1676517
chr1	164528210	164528211	HEK_DUX4_6h_br1_sorted_bam_peak_558	366947
chr1	165049816	165049817	HEK_DUX4_6h_br1_sorted_bam_peak_559	317205
chr1	165665509	165665510	HEK_DUX4_6h_br1_sorted_bam_peak_560	1167745
chr1	167189904	167189905	HEK_DUX4_6h_br1_sorted_bam_peak_561	227952
chr1	167892079	167892080	HEK_DUX4_6h_br1_sorted_bam_peak_562	799740
chr1	168197302	168197303	HEK_DUX4_6h_br1_sorted_bam_peak_563	563954
chr1	168271097	168271098	HEK_DUX4_6h_br1_sorted_bam_peak_564	366947
chr1	168359450	168359451	HEK_DUX4_6h_br1_sorted_bam_peak_565	904577
chr1	168452942	168452943	HEK_DUX4_6h_br1_sorted_bam_peak_566	957143
chr1	169842329	169842330	HEK_DUX4_6h_br1_sorted_bam_peak_567	504274
chr1	170760254	170760255	HEK_DUX4_6h_br1_sorted_bam_peak_568	799740
chr1	171096783	171096784	HEK_DUX4_6h_br1_sorted_bam_peak_569	181959
chr1	171117300	171117301	HEK_DUX4_6h_br1_sorted_bam_peak_570	649139
chr1	171711423	171711424	HEK_DUX4_6h_br1_sorted_bam_peak_571	366947
chr1	171750533	171750534	HEK_DUX4_6h_br1_sorted_bam_peak_572	725847
chr1	172113876	172113877	HEK_DUX4_6h_br1_sorted_bam_peak_573	477249
chr1	172224305	172224306	HEK_DUX4_6h_br1_sorted_bam_peak_574	3530775
chr1	172321253	172321254	HEK_DUX4_6h_br1_sorted_bam_peak_575	860852
chr1	172368560	172368561	HEK_DUX4_6h_br1_sorted_bam_peak_576	649139
chr1	172784513	172784514	HEK_DUX4_6h_br1_sorted_bam_peak_577	366947
chr1	172828378	172828379	HEK_DUX4_6h_br1_sorted_bam_peak_578	1456256
chr1	172872302	172872303	HEK_DUX4_6h_br1_sorted_bam_peak_579	317205
chr1	172887316	172887317	HEK_DUX4_6h_br1_sorted_bam_peak_580	646947
chr1	172897682	172897683	HEK_DUX4_6h_br1_sorted_bam_peak_581	366947
chr1	172898246	172898247	HEK_DUX4_6h_br1_sorted_bam_peak_582	504274
chr1	172925152	172925153	HEK_DUX4_6h_br1_sorted_bam_peak_583	366947
chr1	173031825	173031826	HEK_DUX4_6h_br1_sorted_bam_peak_584	701913
chr1	173064958	173064959	HEK_DUX4_6h_br1_sorted_bam_peak_585	504274
chr1	173446827	173446828	HEK_DUX4_6h_br1_sorted_bam_peak_586	878004
chr1	174191483	174191484	HEK_DUX4_6h_br1_sorted_bam_peak_587	2743846
chr1	174788426	174788427	HEK_DUX4_6h_br1_sorted_bam_peak_588	649139
chr1	174946084	174946085	HEK_DUX4_6h_br1_sorted_bam_peak_589	1408469
chr1	174969032	174969033	HEK_DUX4_6h_br1_sorted_bam_peak_590	571021
chr1	176536598	176536599	HEK_DUX4_6h_br1_sorted_bam_peak_591	456219
chr1	177224831	177224832	HEK_DUX4_6h_br1_sorted_bam_peak_592	2869559
chr1	177225519	177225520	HEK_DUX4_6h_br1_sorted_bam_peak_593	224742
chr1	178016975	178016976	HEK_DUX4_6h_br1_sorted_bam_peak_594	317205
chr1	178322908	178322909	HEK_DUX4_6h_br1_sorted_bam_peak_595	3617851
chr1	179139256	179139257	HEK_DUX4_6h_br1_sorted_bam_peak_596	458704
chr1	181058156	181058157	HEK_DUX4_6h_br1_sorted_bam_peak_597	515530
chr1	181058986	181058987	HEK_DUX4_6h_br1_sorted_bam_peak_598	1583610
chr1	181061970	181061971	HEK_DUX4_6h_br1_sorted_bam_peak_599	181959
chr1	181063016	181063017	HEK_DUX4_6h_br1_sorted_bam_peak_600	633714
chr1	181065020	181065021	HEK_DUX4_6h_br1_sorted_bam_peak_601	366947
chr1	182259393	182259394	HEK_DUX4_6h_br1_sorted_bam_peak_602	788022
chr1	182351602	182351603	HEK_DUX4_6h_br1_sorted_bam_peak_603	295303
chr1	182359576	182359577	HEK_DUX4_6h_br1_sorted_bam_peak_604	415232
chr1	182360831	182360832	HEK_DUX4_6h_br1_sorted_bam_peak_605	634223
chr1	182564068	182564069	HEK_DUX4_6h_br1_sorted_bam_peak_606	2243000
chr1	182966426	182966427	HEK_DUX4_6h_br1_sorted_bam_peak_607	366947
chr1	182993114	182993115	HEK_DUX4_6h_br1_sorted_bam_peak_608	458704
chr1	183013447	183013448	HEK_DUX4_6h_br1_sorted_bam_peak_609	1990843
chr1	183049193	183049194	HEK_DUX4_6h_br1_sorted_bam_peak_610	957143
chr1	183137703	183137704	HEK_DUX4_6h_br1_sorted_bam_peak_611	649139
chr1	183138266	183138267	HEK_DUX4_6h_br1_sorted_bam_peak_612	671916
chr1	183178688	183178689	HEK_DUX4_6h_br1_sorted_bam_peak_613	1328030
chr1	183237540	183237541	HEK_DUX4_6h_br1_sorted_bam_peak_614	1264288
chr1	183241554	183241555	HEK_DUX4_6h_br1_sorted_bam_peak_615	563954
chr1	183484212	183484213	HEK_DUX4_6h_br1_sorted_bam_peak_616	264327
chr1	183726208	183726209	HEK_DUX4_6h_br1_sorted_bam_peak_617	1408469
chr1	184026246	184026247	HEK_DUX4_6h_br1_sorted_bam_peak_618	2937934
chr1	185126451	185126452	HEK_DUX4_6h_br1_sorted_bam_peak_619	246678
chr1	185213612	185213613	HEK_DUX4_6h_br1_sorted_bam_peak_620	264327
chr1	185228988	185228989	HEK_DUX4_6h_br1_sorted_bam_peak_621	366947
chr1	185281371	185281372	HEK_DUX4_6h_br1_sorted_bam_peak_622	733434
chr1	185285501	185285502	HEK_DUX4_6h_br1_sorted_bam_peak_623	828435
chr1	185469458	185469459	HEK_DUX4_6h_br1_sorted_bam_peak_624	966650
chr1	185551845	185551846	HEK_DUX4_6h_br1_sorted_bam_peak_625	957143
chr1	185699728	185699729	HEK_DUX4_6h_br1_sorted_bam_peak_626	1456256
chr1	186157408	186157409	HEK_DUX4_6h_br1_sorted_bam_peak_627	957143
chr1	186468281	186468282	HEK_DUX4_6h_br1_sorted_bam_peak_628	860852
chr1	186528896	186528897	HEK_DUX4_6h_br1_sorted_bam_peak_629	957143
chr1	186588299	186588300	HEK_DUX4_6h_br1_sorted_bam_peak_630	264327
chr1	192677435	192677436	HEK_DUX4_6h_br1_sorted_bam_peak_631	649139
chr1	192777354	192777355	HEK_DUX4_6h_br1_sorted_bam_peak_632	264327
chr1	192777932	192777933	HEK_DUX4_6h_br1_sorted_bam_peak_633	1167745
chr1	192827432	192827433	HEK_DUX4_6h_br1_sorted_bam_peak_634	627194
chr1	192981867	192981868	HEK_DUX4_6h_br1_sorted_bam_peak_635	442566
chr1	194137647	194137648	HEK_DUX4_6h_br1_sorted_bam_peak_636	240995
chr1	194265440	194265441	HEK_DUX4_6h_br1_sorted_bam_peak_637	957143
chr1	194336365	194336366	HEK_DUX4_6h_br1_sorted_bam_peak_638	366947
chr1	194890011	194890012	HEK_DUX4_6h_br1_sorted_bam_peak_639	361971
chr1	198143784	198143785	HEK_DUX4_6h_br1_sorted_bam_peak_640	1119027
chr1	198144177	198144178	HEK_DUX4_6h_br1_sorted_bam_peak_641	504274
chr1	198144997	198144998	HEK_DUX4_6h_br1_sorted_bam_peak_642	649139
chr1	198157294	198157295	HEK_DUX4_6h_br1_sorted_bam_peak_643	799740
chr1	199091811	199091812	HEK_DUX4_6h_br1_sorted_bam_peak_644	1809503
chr1	199092844	199092845	HEK_DUX4_6h_br1_sorted_bam_peak_645	1492226
chr1	199241989	199241990	HEK_DUX4_6h_br1_sorted_bam_peak_646	788022
chr1	199728076	199728077	HEK_DUX4_6h_br1_sorted_bam_peak_647	714498
chr1	200148903	200148904	HEK_DUX4_6h_br1_sorted_bam_peak_648	799740
chr1	200475072	200475073	HEK_DUX4_6h_br1_sorted_bam_peak_649	504274
chr1	200638884	200638885	HEK_DUX4_6h_br1_sorted_bam_peak_650	443878
chr1	201562764	201562765	HEK_DUX4_6h_br1_sorted_bam_peak_651	317205
chr1	201615069	201615070	HEK_DUX4_6h_br1_sorted_bam_peak_652	361971
chr1	201715479	201715480	HEK_DUX4_6h_br1_sorted_bam_peak_653	504274
chr1	202252983	202252984	HEK_DUX4_6h_br1_sorted_bam_peak_654	392786
chr1	202558377	202558378	HEK_DUX4_6h_br1_sorted_bam_peak_655	725847
chr1	202681656	202681657	HEK_DUX4_6h_br1_sorted_bam_peak_656	310186
chr1	202688844	202688845	HEK_DUX4_6h_br1_sorted_bam_peak_657	1024756
chr1	202709306	202709307	HEK_DUX4_6h_br1_sorted_bam_peak_658	574021
chr1	202722526	202722527	HEK_DUX4_6h_br1_sorted_bam_peak_659	627194
chr1	202777961	202777962	HEK_DUX4_6h_br1_sorted_bam_peak_660	581185
chr1	202905065	202905066	HEK_DUX4_6h_br1_sorted_bam_peak_661	366947
chr1	203506198	203506199	HEK_DUX4_6h_br1_sorted_bam_peak_662	834924
chr1	203526839	203526840	HEK_DUX4_6h_br1_sorted_bam_peak_663	224742
chr1	203527462	203527463	HEK_DUX4_6h_br1_sorted_bam_peak_664	923878
chr1	203877313	203877314	HEK_DUX4_6h_br1_sorted_bam_peak_665	504274
chr1	204012530	204012531	HEK_DUX4_6h_br1_sorted_bam_peak_666	361971
chr1	204380908	204380909	HEK_DUX4_6h_br1_sorted_bam_peak_667	724399
chr1	204396515	204396516	HEK_DUX4_6h_br1_sorted_bam_peak_668	1119027
chr1	204407543	204407544	HEK_DUX4_6h_br1_sorted_bam_peak_669	1408469
chr1	204440456	204440457	HEK_DUX4_6h_br1_sorted_bam_peak_670	1119027
chr1	204476006	204476007	HEK_DUX4_6h_br1_sorted_bam_peak_671	2295867
chr1	204476616	204476617	HEK_DUX4_6h_br1_sorted_bam_peak_672	251562
chr1	205125992	205125993	HEK_DUX4_6h_br1_sorted_bam_peak_673	1631109
chr1	205142027	205142028	HEK_DUX4_6h_br1_sorted_bam_peak_674	456219
chr1	205144959	205144960	HEK_DUX4_6h_br1_sorted_bam_peak_675	1583610
chr1	206088696	206088697	HEK_DUX4_6h_br1_sorted_bam_peak_676	1130335
chr1	206119559	206119560	HEK_DUX4_6h_br1_sorted_bam_peak_677	1690206
chr1	206138039	206138040	HEK_DUX4_6h_br1_sorted_bam_peak_678	2217657
chr1	206165031	206165032	HEK_DUX4_6h_br1_sorted_bam_peak_679	2607871
chr1	206523125	206523126	HEK_DUX4_6h_br1_sorted_bam_peak_680	456219
chr1	206535564	206535565	HEK_DUX4_6h_br1_sorted_bam_peak_681	853685
chr1	206539735	206539736	HEK_DUX4_6h_br1_sorted_bam_peak_682	1209630
chr1	206567208	206567209	HEK_DUX4_6h_br1_sorted_bam_peak_683	574021
chr1	206590445	206590446	HEK_DUX4_6h_br1_sorted_bam_peak_684	355377
chr1	206681558	206681559	HEK_DUX4_6h_br1_sorted_bam_peak_685	442566
chr1	207563783	207563784	HEK_DUX4_6h_br1_sorted_bam_peak_686	799740
chr1	208697865	208697866	HEK_DUX4_6h_br1_sorted_bam_peak_687	563954
chr1	209212777	209212778	HEK_DUX4_6h_br1_sorted_bam_peak_688	714498
chr1	209213902	209213903	HEK_DUX4_6h_br1_sorted_bam_peak_689	649139
chr1	209218665	209218666	HEK_DUX4_6h_br1_sorted_bam_peak_690	1024756
chr1	209222349	209222350	HEK_DUX4_6h_br1_sorted_bam_peak_691	1117269
chr1	209283821	209283822	HEK_DUX4_6h_br1_sorted_bam_peak_692	361971
chr1	209541673	209541674	HEK_DUX4_6h_br1_sorted_bam_peak_693	649139
chr1	209542460	209542461	HEK_DUX4_6h_br1_sorted_bam_peak_694	366947
chr1	210424521	210424522	HEK_DUX4_6h_br1_sorted_bam_peak_695	417415
chr1	210612480	210612481	HEK_DUX4_6h_br1_sorted_bam_peak_696	714498
chr1	211552389	211552390	HEK_DUX4_6h_br1_sorted_bam_peak_697	3133788
chr1	211556390	211556391	HEK_DUX4_6h_br1_sorted_bam_peak_698	504274
chr1	211590563	211590564	HEK_DUX4_6h_br1_sorted_bam_peak_699	224742
chr1	211752529	211752530	HEK_DUX4_6h_br1_sorted_bam_peak_700	574021
chr1	211776787	211776788	HEK_DUX4_6h_br1_sorted_bam_peak_701	504274
chr1	211776995	211776996	HEK_DUX4_6h_br1_sorted_bam_peak_702	563954
chr1	211850491	211850492	HEK_DUX4_6h_br1_sorted_bam_peak_703	1041582
chr1	212204114	212204115	HEK_DUX4_6h_br1_sorted_bam_peak_704	788022
chr1	212208608	212208609	HEK_DUX4_6h_br1_sorted_bam_peak_705	542541
chr1	212244731	212244732	HEK_DUX4_6h_br1_sorted_bam_peak_706	799740
chr1	212305622	212305623	HEK_DUX4_6h_br1_sorted_bam_peak_707	2992248
chr1	212353245	212353246	HEK_DUX4_6h_br1_sorted_bam_peak_708	649139
chr1	212402448	212402449	HEK_DUX4_6h_br1_sorted_bam_peak_709	503633
chr1	212404899	212404900	HEK_DUX4_6h_br1_sorted_bam_peak_710	957143
chr1	212405895	212405896	HEK_DUX4_6h_br1_sorted_bam_peak_711	452785
chr1	212411130	212411131	HEK_DUX4_6h_br1_sorted_bam_peak_712	224742
chr1	212458740	212458741	HEK_DUX4_6h_br1_sorted_bam_peak_713	765635
chr1	212674515	212674516	HEK_DUX4_6h_br1_sorted_bam_peak_714	1464139
chr1	212782043	212782044	HEK_DUX4_6h_br1_sorted_bam_peak_715	523710
chr1	212990429	212990430	HEK_DUX4_6h_br1_sorted_bam_peak_716	504274
chr1	213188684	213188685	HEK_DUX4_6h_br1_sorted_bam_peak_717	619858
chr1	213189020	213189021	HEK_DUX4_6h_br1_sorted_bam_peak_718	904577
chr1	214595689	214595690	HEK_DUX4_6h_br1_sorted_bam_peak_719	366947
chr1	214650576	214650577	HEK_DUX4_6h_br1_sorted_bam_peak_720	1119027
chr1	215011529	215011530	HEK_DUX4_6h_br1_sorted_bam_peak_721	366947
chr1	215016476	215016477	HEK_DUX4_6h_br1_sorted_bam_peak_722	338679
chr1	215038692	215038693	HEK_DUX4_6h_br1_sorted_bam_peak_723	366947
chr1	215076654	215076655	HEK_DUX4_6h_br1_sorted_bam_peak_724	4458062
chr1	215649760	215649761	HEK_DUX4_6h_br1_sorted_bam_peak_725	860852
chr1	218879629	218879630	HEK_DUX4_6h_br1_sorted_bam_peak_726	430445
chr1	219498650	219498651	HEK_DUX4_6h_br1_sorted_bam_peak_727	2362575
chr1	219510448	219510449	HEK_DUX4_6h_br1_sorted_bam_peak_728	1456256
chr1	219586285	219586286	HEK_DUX4_6h_br1_sorted_bam_peak_729	649139
chr1	219716580	219716581	HEK_DUX4_6h_br1_sorted_bam_peak_730	1904917
chr1	219721876	219721877	HEK_DUX4_6h_br1_sorted_bam_peak_731	898545
chr1	219722326	219722327	HEK_DUX4_6h_br1_sorted_bam_peak_732	366306
chr1	221135599	221135600	HEK_DUX4_6h_br1_sorted_bam_peak_733	4138973
chr1	221140857	221140858	HEK_DUX4_6h_br1_sorted_bam_peak_734	366947
chr1	221164541	221164542	HEK_DUX4_6h_br1_sorted_bam_peak_735	504274
chr1	221249865	221249866	HEK_DUX4_6h_br1_sorted_bam_peak_736	366947
chr1	221259303	221259304	HEK_DUX4_6h_br1_sorted_bam_peak_737	1119027
chr1	221262737	221262738	HEK_DUX4_6h_br1_sorted_bam_peak_738	860852
chr1	221271452	221271453	HEK_DUX4_6h_br1_sorted_bam_peak_739	788022
chr1	221352154	221352155	HEK_DUX4_6h_br1_sorted_bam_peak_740	966650
chr1	221508831	221508832	HEK_DUX4_6h_br1_sorted_bam_peak_741	338679
chr1	221785789	221785790	HEK_DUX4_6h_br1_sorted_bam_peak_742	5061809
chr1	221897233	221897234	HEK_DUX4_6h_br1_sorted_bam_peak_743	361971
chr1	221983710	221983711	HEK_DUX4_6h_br1_sorted_bam_peak_744	366947
chr1	222000365	222000366	HEK_DUX4_6h_br1_sorted_bam_peak_745	1830198
chr1	222003225	222003226	HEK_DUX4_6h_br1_sorted_bam_peak_746	649139
chr1	222099489	222099490	HEK_DUX4_6h_br1_sorted_bam_peak_747	366947
chr1	222238281	222238282	HEK_DUX4_6h_br1_sorted_bam_peak_748	976530
chr1	222252677	222252678	HEK_DUX4_6h_br1_sorted_bam_peak_749	574021
chr1	222397852	222397853	HEK_DUX4_6h_br1_sorted_bam_peak_750	574021
chr1	222662936	222662937	HEK_DUX4_6h_br1_sorted_bam_peak_751	452785
chr1	222720400	222720401	HEK_DUX4_6h_br1_sorted_bam_peak_752	361971
chr1	222729661	222729662	HEK_DUX4_6h_br1_sorted_bam_peak_753	1631109
chr1	222841705	222841706	HEK_DUX4_6h_br1_sorted_bam_peak_754	1119027
chr1	222991090	222991091	HEK_DUX4_6h_br1_sorted_bam_peak_755	649139
chr1	223065654	223065655	HEK_DUX4_6h_br1_sorted_bam_peak_756	504274
chr1	223113833	223113834	HEK_DUX4_6h_br1_sorted_bam_peak_757	4344952
chr1	223114424	223114425	HEK_DUX4_6h_br1_sorted_bam_peak_758	649139
chr1	223404103	223404104	HEK_DUX4_6h_br1_sorted_bam_peak_759	456219
chr1	223575550	223575551	HEK_DUX4_6h_br1_sorted_bam_peak_760	1130335
chr1	223823622	223823623	HEK_DUX4_6h_br1_sorted_bam_peak_761	4100229
chr1	223888887	223888888	HEK_DUX4_6h_br1_sorted_bam_peak_762	224742
chr1	224140663	224140664	HEK_DUX4_6h_br1_sorted_bam_peak_763	458704
chr1	224189818	224189819	HEK_DUX4_6h_br1_sorted_bam_peak_764	957143
chr1	224201451	224201452	HEK_DUX4_6h_br1_sorted_bam_peak_765	777938
chr1	224202563	224202564	HEK_DUX4_6h_br1_sorted_bam_peak_766	254504
chr1	224371399	224371400	HEK_DUX4_6h_br1_sorted_bam_peak_767	543986
chr1	224447749	224447750	HEK_DUX4_6h_br1_sorted_bam_peak_768	1130335
chr1	224450489	224450490	HEK_DUX4_6h_br1_sorted_bam_peak_769	2175477
chr1	224730941	224730942	HEK_DUX4_6h_br1_sorted_bam_peak_770	338679
chr1	225616014	225616015	HEK_DUX4_6h_br1_sorted_bam_peak_771	317205
chr1	225840473	225840474	HEK_DUX4_6h_br1_sorted_bam_peak_772	1504084
chr1	228645749	228645750	HEK_DUX4_6h_br1_sorted_bam_peak_773	226819
chr1	228747289	228747290	HEK_DUX4_6h_br1_sorted_bam_peak_774	366947
chr1	228767324	228767325	HEK_DUX4_6h_br1_sorted_bam_peak_775	494490
chr1	228780735	228780736	HEK_DUX4_6h_br1_sorted_bam_peak_776	512404
chr1	231557991	231557992	HEK_DUX4_6h_br1_sorted_bam_peak_777	477249
chr1	232452944	232452945	HEK_DUX4_6h_br1_sorted_bam_peak_778	366947
chr1	233005047	233005048	HEK_DUX4_6h_br1_sorted_bam_peak_779	1691392
chr1	233110799	233110800	HEK_DUX4_6h_br1_sorted_bam_peak_780	561546
chr1	233191890	233191891	HEK_DUX4_6h_br1_sorted_bam_peak_781	714498
chr1	233804308	233804309	HEK_DUX4_6h_br1_sorted_bam_peak_782	361971
chr1	233809889	233809890	HEK_DUX4_6h_br1_sorted_bam_peak_783	649139
chr1	233843494	233843495	HEK_DUX4_6h_br1_sorted_bam_peak_784	1168106
chr1	234505651	234505652	HEK_DUX4_6h_br1_sorted_bam_peak_785	181959
chr1	234509236	234509237	HEK_DUX4_6h_br1_sorted_bam_peak_786	671916
chr1	236073873	236073874	HEK_DUX4_6h_br1_sorted_bam_peak_787	348050
chr1	236412454	236412455	HEK_DUX4_6h_br1_sorted_bam_peak_788	224742
chr1	236666638	236666639	HEK_DUX4_6h_br1_sorted_bam_peak_789	1262866
chr1	236787240	236787241	HEK_DUX4_6h_br1_sorted_bam_peak_790	834924
chr1	238107177	238107178	HEK_DUX4_6h_br1_sorted_bam_peak_791	563954
chr1	240422613	240422614	HEK_DUX4_6h_br1_sorted_bam_peak_792	2551869
chr1	240508208	240508209	HEK_DUX4_6h_br1_sorted_bam_peak_793	366947
chr1	241575373	241575374	HEK_DUX4_6h_br1_sorted_bam_peak_794	701913
chr1	241586038	241586039	HEK_DUX4_6h_br1_sorted_bam_peak_795	355377
chr1	241587432	241587433	HEK_DUX4_6h_br1_sorted_bam_peak_796	714498
chr1	241683016	241683017	HEK_DUX4_6h_br1_sorted_bam_peak_797	904577
chr1	241880534	241880535	HEK_DUX4_6h_br1_sorted_bam_peak_798	504274
chr1	243221297	243221298	HEK_DUX4_6h_br1_sorted_bam_peak_799	1024756
chr1	244615254	244615255	HEK_DUX4_6h_br1_sorted_bam_peak_800	361971
chr1	244816182	244816183	HEK_DUX4_6h_br1_sorted_bam_peak_801	366947
chr1	244906239	244906240	HEK_DUX4_6h_br1_sorted_bam_peak_802	1456256
chr1	245134287	245134288	HEK_DUX4_6h_br1_sorted_bam_peak_803	153277
chr1	245204962	245204963	HEK_DUX4_6h_br1_sorted_bam_peak_804	671916
chr1	245749007	245749008	HEK_DUX4_6h_br1_sorted_bam_peak_805	1024756
chr1	245754243	245754244	HEK_DUX4_6h_br1_sorted_bam_peak_806	2004684
chr1	245933853	245933854	HEK_DUX4_6h_br1_sorted_bam_peak_807	796264
chr1	245935322	245935323	HEK_DUX4_6h_br1_sorted_bam_peak_808	458704
chr1	246023187	246023188	HEK_DUX4_6h_br1_sorted_bam_peak_809	458704
chr1	246529082	246529083	HEK_DUX4_6h_br1_sorted_bam_peak_810	957143
chr1	249232542	249232543	HEK_DUX4_6h_br1_sorted_bam_peak_811	2924647
chr1	249240151	249240152	HEK_DUX4_6h_br1_sorted_bam_peak_812	1496772
chr10	246704	246705	HEK_DUX4_6h_br1_sorted_bam_peak_813	504274
chr10	311002	311003	HEK_DUX4_6h_br1_sorted_bam_peak_814	190384
chr10	1086418	1086419	HEK_DUX4_6h_br1_sorted_bam_peak_815	637485
chr10	1092959	1092960	HEK_DUX4_6h_br1_sorted_bam_peak_816	395590
chr10	1282168	1282169	HEK_DUX4_6h_br1_sorted_bam_peak_817	822905
chr10	2564788	2564789	HEK_DUX4_6h_br1_sorted_bam_peak_818	351320
chr10	2998901	2998902	HEK_DUX4_6h_br1_sorted_bam_peak_819	649139
chr10	3023143	3023144	HEK_DUX4_6h_br1_sorted_bam_peak_820	788022
chr10	3102923	3102924	HEK_DUX4_6h_br1_sorted_bam_peak_821	264327
chr10	3137770	3137771	HEK_DUX4_6h_br1_sorted_bam_peak_822	574021
chr10	3511369	3511370	HEK_DUX4_6h_br1_sorted_bam_peak_823	1012488
chr10	3573048	3573049	HEK_DUX4_6h_br1_sorted_bam_peak_824	2076119
chr10	3782705	3782706	HEK_DUX4_6h_br1_sorted_bam_peak_825	563954
chr10	3817727	3817728	HEK_DUX4_6h_br1_sorted_bam_peak_826	286147
chr10	3894415	3894416	HEK_DUX4_6h_br1_sorted_bam_peak_827	181959
chr10	3985069	3985070	HEK_DUX4_6h_br1_sorted_bam_peak_828	590902
chr10	4309185	4309186	HEK_DUX4_6h_br1_sorted_bam_peak_829	2937934
chr10	4569828	4569829	HEK_DUX4_6h_br1_sorted_bam_peak_830	634223
chr10	4818062	4818063	HEK_DUX4_6h_br1_sorted_bam_peak_831	574021
chr10	4857956	4857957	HEK_DUX4_6h_br1_sorted_bam_peak_832	341873
chr10	5855282	5855283	HEK_DUX4_6h_br1_sorted_bam_peak_833	381344
chr10	5986685	5986686	HEK_DUX4_6h_br1_sorted_bam_peak_834	456219
chr10	6183585	6183586	HEK_DUX4_6h_br1_sorted_bam_peak_835	542541
chr10	6184675	6184676	HEK_DUX4_6h_br1_sorted_bam_peak_836	788022
chr10	6245323	6245324	HEK_DUX4_6h_br1_sorted_bam_peak_837	482743
chr10	6250803	6250804	HEK_DUX4_6h_br1_sorted_bam_peak_838	1581057
chr10	6253388	6253389	HEK_DUX4_6h_br1_sorted_bam_peak_839	1106067
chr10	6253871	6253872	HEK_DUX4_6h_br1_sorted_bam_peak_840	219527
chr10	6791077	6791078	HEK_DUX4_6h_br1_sorted_bam_peak_841	442566
chr10	6821357	6821358	HEK_DUX4_6h_br1_sorted_bam_peak_842	1328030
chr10	8035699	8035700	HEK_DUX4_6h_br1_sorted_bam_peak_843	649139
chr10	10953547	10953548	HEK_DUX4_6h_br1_sorted_bam_peak_844	957143
chr10	12306173	12306174	HEK_DUX4_6h_br1_sorted_bam_peak_845	430445
chr10	12497520	12497521	HEK_DUX4_6h_br1_sorted_bam_peak_846	1553219
chr10	13141332	13141333	HEK_DUX4_6h_br1_sorted_bam_peak_847	763546
chr10	13141618	13141619	HEK_DUX4_6h_br1_sorted_bam_peak_848	442566
chr10	13941305	13941306	HEK_DUX4_6h_br1_sorted_bam_peak_849	1605375
chr10	15210583	15210584	HEK_DUX4_6h_br1_sorted_bam_peak_850	341716
chr10	15242658	15242659	HEK_DUX4_6h_br1_sorted_bam_peak_851	153277
chr10	15477029	15477030	HEK_DUX4_6h_br1_sorted_bam_peak_852	649139
chr10	16859612	16859613	HEK_DUX4_6h_br1_sorted_bam_peak_853	574021
chr10	17271957	17271958	HEK_DUX4_6h_br1_sorted_bam_peak_854	470649
chr10	17272718	17272719	HEK_DUX4_6h_br1_sorted_bam_peak_855	581185
chr10	18073830	18073831	HEK_DUX4_6h_br1_sorted_bam_peak_856	504274
chr10	18232318	18232319	HEK_DUX4_6h_br1_sorted_bam_peak_857	2243000
chr10	18270710	18270711	HEK_DUX4_6h_br1_sorted_bam_peak_858	957143
chr10	21653769	21653770	HEK_DUX4_6h_br1_sorted_bam_peak_859	3935051
chr10	21809083	21809084	HEK_DUX4_6h_br1_sorted_bam_peak_860	355377
chr10	21976420	21976421	HEK_DUX4_6h_br1_sorted_bam_peak_861	799740
chr10	22149863	22149864	HEK_DUX4_6h_br1_sorted_bam_peak_862	1119027
chr10	22535625	22535626	HEK_DUX4_6h_br1_sorted_bam_peak_863	361971
chr10	22909584	22909585	HEK_DUX4_6h_br1_sorted_bam_peak_864	1119027
chr10	23105943	23105944	HEK_DUX4_6h_br1_sorted_bam_peak_865	1012488
chr10	24633619	24633620	HEK_DUX4_6h_br1_sorted_bam_peak_866	366947
chr10	24724374	24724375	HEK_DUX4_6h_br1_sorted_bam_peak_867	1024756
chr10	24737616	24737617	HEK_DUX4_6h_br1_sorted_bam_peak_868	458704
chr10	24754158	24754159	HEK_DUX4_6h_br1_sorted_bam_peak_869	2182072
chr10	24893897	24893898	HEK_DUX4_6h_br1_sorted_bam_peak_870	317205
chr10	24934830	24934831	HEK_DUX4_6h_br1_sorted_bam_peak_871	799740
chr10	25013378	25013379	HEK_DUX4_6h_br1_sorted_bam_peak_872	442566
chr10	25154456	25154457	HEK_DUX4_6h_br1_sorted_bam_peak_873	904577
chr10	25155599	25155600	HEK_DUX4_6h_br1_sorted_bam_peak_874	458704
chr10	25156221	25156222	HEK_DUX4_6h_br1_sorted_bam_peak_875	317205
chr10	25210551	25210552	HEK_DUX4_6h_br1_sorted_bam_peak_876	456219
chr10	25317568	25317569	HEK_DUX4_6h_br1_sorted_bam_peak_877	574021
chr10	27745354	27745355	HEK_DUX4_6h_br1_sorted_bam_peak_878	649139
chr10	27793289	27793290	HEK_DUX4_6h_br1_sorted_bam_peak_879	522577
chr10	27865200	27865201	HEK_DUX4_6h_br1_sorted_bam_peak_880	649139
chr10	28489949	28489950	HEK_DUX4_6h_br1_sorted_bam_peak_881	1285085
chr10	28592099	28592100	HEK_DUX4_6h_br1_sorted_bam_peak_882	763546
chr10	29430323	29430324	HEK_DUX4_6h_br1_sorted_bam_peak_883	799740
chr10	29728051	29728052	HEK_DUX4_6h_br1_sorted_bam_peak_884	1990843
chr10	29879566	29879567	HEK_DUX4_6h_br1_sorted_bam_peak_885	240995
chr10	29935522	29935523	HEK_DUX4_6h_br1_sorted_bam_peak_886	1809503
chr10	29937274	29937275	HEK_DUX4_6h_br1_sorted_bam_peak_887	240995
chr10	29938024	29938025	HEK_DUX4_6h_br1_sorted_bam_peak_888	904577
chr10	29938760	29938761	HEK_DUX4_6h_br1_sorted_bam_peak_889	1809503
chr10	29948157	29948158	HEK_DUX4_6h_br1_sorted_bam_peak_890	543986
chr10	30073447	30073448	HEK_DUX4_6h_br1_sorted_bam_peak_891	957143
chr10	30151864	30151865	HEK_DUX4_6h_br1_sorted_bam_peak_892	1786287
chr10	30351704	30351705	HEK_DUX4_6h_br1_sorted_bam_peak_893	1149392
chr10	30388129	30388130	HEK_DUX4_6h_br1_sorted_bam_peak_894	486303
chr10	30388920	30388921	HEK_DUX4_6h_br1_sorted_bam_peak_895	774636
chr10	30471605	30471606	HEK_DUX4_6h_br1_sorted_bam_peak_896	338679
chr10	30799767	30799768	HEK_DUX4_6h_br1_sorted_bam_peak_897	317205
chr10	31274819	31274820	HEK_DUX4_6h_br1_sorted_bam_peak_898	904577
chr10	32190872	32190873	HEK_DUX4_6h_br1_sorted_bam_peak_899	1456256
chr10	32229930	32229931	HEK_DUX4_6h_br1_sorted_bam_peak_900	634223
chr10	32662474	32662475	HEK_DUX4_6h_br1_sorted_bam_peak_901	366947
chr10	32711813	32711814	HEK_DUX4_6h_br1_sorted_bam_peak_902	504274
chr10	32716247	32716248	HEK_DUX4_6h_br1_sorted_bam_peak_903	504274
chr10	33269694	33269695	HEK_DUX4_6h_br1_sorted_bam_peak_904	788022
chr10	33271551	33271552	HEK_DUX4_6h_br1_sorted_bam_peak_905	181959
chr10	33423156	33423157	HEK_DUX4_6h_br1_sorted_bam_peak_906	369615
chr10	33425413	33425414	HEK_DUX4_6h_br1_sorted_bam_peak_907	2552389
chr10	33482965	33482966	HEK_DUX4_6h_br1_sorted_bam_peak_908	714498
chr10	33504373	33504374	HEK_DUX4_6h_br1_sorted_bam_peak_909	366947
chr10	33506062	33506063	HEK_DUX4_6h_br1_sorted_bam_peak_910	504274
chr10	33506973	33506974	HEK_DUX4_6h_br1_sorted_bam_peak_911	2551869
chr10	33553429	33553430	HEK_DUX4_6h_br1_sorted_bam_peak_912	788022
chr10	33580170	33580171	HEK_DUX4_6h_br1_sorted_bam_peak_913	366947
chr10	33593164	33593165	HEK_DUX4_6h_br1_sorted_bam_peak_914	1119027
chr10	33604138	33604139	HEK_DUX4_6h_br1_sorted_bam_peak_915	504274
chr10	33626344	33626345	HEK_DUX4_6h_br1_sorted_bam_peak_916	341873
chr10	33832043	33832044	HEK_DUX4_6h_br1_sorted_bam_peak_917	504274
chr10	34988794	34988795	HEK_DUX4_6h_br1_sorted_bam_peak_918	486303
chr10	35484553	35484554	HEK_DUX4_6h_br1_sorted_bam_peak_919	860852
chr10	35551499	35551500	HEK_DUX4_6h_br1_sorted_bam_peak_920	649139
chr10	35621301	35621302	HEK_DUX4_6h_br1_sorted_bam_peak_921	671916
chr10	35807607	35807608	HEK_DUX4_6h_br1_sorted_bam_peak_922	11210464
chr10	35812997	35812998	HEK_DUX4_6h_br1_sorted_bam_peak_923	1248845
chr10	35899067	35899068	HEK_DUX4_6h_br1_sorted_bam_peak_924	1411421
chr10	35919920	35919921	HEK_DUX4_6h_br1_sorted_bam_peak_925	1012488
chr10	35922097	35922098	HEK_DUX4_6h_br1_sorted_bam_peak_926	997057
chr10	35927510	35927511	HEK_DUX4_6h_br1_sorted_bam_peak_927	418763
chr10	35930523	35930524	HEK_DUX4_6h_br1_sorted_bam_peak_928	697277
chr10	36744895	36744896	HEK_DUX4_6h_br1_sorted_bam_peak_929	1990843
chr10	36783174	36783175	HEK_DUX4_6h_br1_sorted_bam_peak_930	366947
chr10	38875857	38875858	HEK_DUX4_6h_br1_sorted_bam_peak_931	616062
chr10	38877303	38877304	HEK_DUX4_6h_br1_sorted_bam_peak_932	1207846
chr10	38879564	38879565	HEK_DUX4_6h_br1_sorted_bam_peak_933	606891
chr10	38880459	38880460	HEK_DUX4_6h_br1_sorted_bam_peak_934	1258883
chr10	38880979	38880980	HEK_DUX4_6h_br1_sorted_bam_peak_935	2851250
chr10	38881787	38881788	HEK_DUX4_6h_br1_sorted_bam_peak_936	517679
chr10	38883027	38883028	HEK_DUX4_6h_br1_sorted_bam_peak_937	702561
chr10	38886228	38886229	HEK_DUX4_6h_br1_sorted_bam_peak_938	458704
chr10	38887048	38887049	HEK_DUX4_6h_br1_sorted_bam_peak_939	351320
chr10	38888415	38888416	HEK_DUX4_6h_br1_sorted_bam_peak_940	1193547
chr10	42355546	42355547	HEK_DUX4_6h_br1_sorted_bam_peak_941	687149
chr10	42356170	42356171	HEK_DUX4_6h_br1_sorted_bam_peak_942	710045
chr10	42357039	42357040	HEK_DUX4_6h_br1_sorted_bam_peak_943	795113
chr10	42360136	42360137	HEK_DUX4_6h_br1_sorted_bam_peak_944	507529
chr10	42360772	42360773	HEK_DUX4_6h_br1_sorted_bam_peak_945	330659
chr10	42362297	42362298	HEK_DUX4_6h_br1_sorted_bam_peak_946	654476
chr10	42364750	42364751	HEK_DUX4_6h_br1_sorted_bam_peak_947	449352
chr10	42365961	42365962	HEK_DUX4_6h_br1_sorted_bam_peak_948	403283
chr10	42367995	42367996	HEK_DUX4_6h_br1_sorted_bam_peak_949	473391
chr10	42369408	42369409	HEK_DUX4_6h_br1_sorted_bam_peak_950	183727
chr10	42370538	42370539	HEK_DUX4_6h_br1_sorted_bam_peak_951	461339
chr10	42374375	42374376	HEK_DUX4_6h_br1_sorted_bam_peak_952	1564744
chr10	42375516	42375517	HEK_DUX4_6h_br1_sorted_bam_peak_953	1225205
chr10	42375892	42375893	HEK_DUX4_6h_br1_sorted_bam_peak_954	723388
chr10	42377901	42377902	HEK_DUX4_6h_br1_sorted_bam_peak_955	465370
chr10	42380906	42380907	HEK_DUX4_6h_br1_sorted_bam_peak_956	642668
chr10	42385582	42385583	HEK_DUX4_6h_br1_sorted_bam_peak_957	3426736
chr10	42535185	42535186	HEK_DUX4_6h_br1_sorted_bam_peak_958	207634
chr10	42543746	42543747	HEK_DUX4_6h_br1_sorted_bam_peak_959	487073
chr10	42597061	42597062	HEK_DUX4_6h_br1_sorted_bam_peak_960	3689144
chr10	42661655	42661656	HEK_DUX4_6h_br1_sorted_bam_peak_961	338679
chr10	42662024	42662025	HEK_DUX4_6h_br1_sorted_bam_peak_962	1059757
chr10	42662751	42662752	HEK_DUX4_6h_br1_sorted_bam_peak_963	1676517
chr10	42663579	42663580	HEK_DUX4_6h_br1_sorted_bam_peak_964	361971
chr10	42664412	42664413	HEK_DUX4_6h_br1_sorted_bam_peak_965	264327
chr10	42665171	42665172	HEK_DUX4_6h_br1_sorted_bam_peak_966	671916
chr10	42665771	42665772	HEK_DUX4_6h_br1_sorted_bam_peak_967	317205
chr10	42666586	42666587	HEK_DUX4_6h_br1_sorted_bam_peak_968	563954
chr10	42683552	42683553	HEK_DUX4_6h_br1_sorted_bam_peak_969	671916
chr10	42685898	42685899	HEK_DUX4_6h_br1_sorted_bam_peak_970	1666965
chr10	43660991	43660992	HEK_DUX4_6h_br1_sorted_bam_peak_971	546245
chr10	44292446	44292447	HEK_DUX4_6h_br1_sorted_bam_peak_972	366947
chr10	44310453	44310454	HEK_DUX4_6h_br1_sorted_bam_peak_973	366947
chr10	44338940	44338941	HEK_DUX4_6h_br1_sorted_bam_peak_974	649139
chr10	44756965	44756966	HEK_DUX4_6h_br1_sorted_bam_peak_975	348050
chr10	44796897	44796898	HEK_DUX4_6h_br1_sorted_bam_peak_976	619858
chr10	45453874	45453875	HEK_DUX4_6h_br1_sorted_bam_peak_977	1456256
chr10	47396160	47396161	HEK_DUX4_6h_br1_sorted_bam_peak_978	799740
chr10	47593825	47593826	HEK_DUX4_6h_br1_sorted_bam_peak_979	671916
chr10	48258021	48258022	HEK_DUX4_6h_br1_sorted_bam_peak_980	430445
chr10	49197255	49197256	HEK_DUX4_6h_br1_sorted_bam_peak_981	214994
chr10	49623191	49623192	HEK_DUX4_6h_br1_sorted_bam_peak_982	264327
chr10	49815128	49815129	HEK_DUX4_6h_br1_sorted_bam_peak_983	296646
chr10	49842789	49842790	HEK_DUX4_6h_br1_sorted_bam_peak_984	264327
chr10	49947314	49947315	HEK_DUX4_6h_br1_sorted_bam_peak_985	2542798
chr10	49948036	49948037	HEK_DUX4_6h_br1_sorted_bam_peak_986	264327
chr10	50347439	50347440	HEK_DUX4_6h_br1_sorted_bam_peak_987	503633
chr10	51760182	51760183	HEK_DUX4_6h_br1_sorted_bam_peak_988	366947
chr10	52091591	52091592	HEK_DUX4_6h_br1_sorted_bam_peak_989	671916
chr10	52178162	52178163	HEK_DUX4_6h_br1_sorted_bam_peak_990	714498
chr10	52312604	52312605	HEK_DUX4_6h_br1_sorted_bam_peak_991	923878
chr10	52316800	52316801	HEK_DUX4_6h_br1_sorted_bam_peak_992	486303
chr10	52464492	52464493	HEK_DUX4_6h_br1_sorted_bam_peak_993	799740
chr10	52526479	52526480	HEK_DUX4_6h_br1_sorted_bam_peak_994	503633
chr10	52610901	52610902	HEK_DUX4_6h_br1_sorted_bam_peak_995	957143
chr10	52616031	52616032	HEK_DUX4_6h_br1_sorted_bam_peak_996	799740
chr10	52789267	52789268	HEK_DUX4_6h_br1_sorted_bam_peak_997	649139
chr10	53081800	53081801	HEK_DUX4_6h_br1_sorted_bam_peak_998	458704
chr10	53141206	53141207	HEK_DUX4_6h_br1_sorted_bam_peak_999	2757420
chr10	53142059	53142060	HEK_DUX4_6h_br1_sorted_bam_peak_1000	957143
chr10	53222235	53222236	HEK_DUX4_6h_br1_sorted_bam_peak_1001	714498
chr10	53229484	53229485	HEK_DUX4_6h_br1_sorted_bam_peak_1002	366947
chr10	53230324	53230325	HEK_DUX4_6h_br1_sorted_bam_peak_1003	504274
chr10	53283811	53283812	HEK_DUX4_6h_br1_sorted_bam_peak_1004	366947
chr10	53319175	53319176	HEK_DUX4_6h_br1_sorted_bam_peak_1005	504274
chr10	53525105	53525106	HEK_DUX4_6h_br1_sorted_bam_peak_1006	366947
chr10	53639075	53639076	HEK_DUX4_6h_br1_sorted_bam_peak_1007	442566
chr10	54079028	54079029	HEK_DUX4_6h_br1_sorted_bam_peak_1008	504274
chr10	54079803	54079804	HEK_DUX4_6h_br1_sorted_bam_peak_1009	649139
chr10	54203521	54203522	HEK_DUX4_6h_br1_sorted_bam_peak_1010	714498
chr10	54246743	54246744	HEK_DUX4_6h_br1_sorted_bam_peak_1011	919057
chr10	58121101	58121102	HEK_DUX4_6h_br1_sorted_bam_peak_1012	608556
chr10	59463468	59463469	HEK_DUX4_6h_br1_sorted_bam_peak_1013	1456256
chr10	60028880	60028881	HEK_DUX4_6h_br1_sorted_bam_peak_1014	279703
chr10	60312990	60312991	HEK_DUX4_6h_br1_sorted_bam_peak_1015	799740
chr10	60384994	60384995	HEK_DUX4_6h_br1_sorted_bam_peak_1016	3133788
chr10	60463023	60463024	HEK_DUX4_6h_br1_sorted_bam_peak_1017	504274
chr10	60567682	60567683	HEK_DUX4_6h_br1_sorted_bam_peak_1018	317205
chr10	60590622	60590623	HEK_DUX4_6h_br1_sorted_bam_peak_1019	1456256
chr10	60679208	60679209	HEK_DUX4_6h_br1_sorted_bam_peak_1020	574021
chr10	60679805	60679806	HEK_DUX4_6h_br1_sorted_bam_peak_1021	1012488
chr10	60845595	60845596	HEK_DUX4_6h_br1_sorted_bam_peak_1022	649139
chr10	61267100	61267101	HEK_DUX4_6h_br1_sorted_bam_peak_1023	799740
chr10	62674460	62674461	HEK_DUX4_6h_br1_sorted_bam_peak_1024	181959
chr10	62677441	62677442	HEK_DUX4_6h_br1_sorted_bam_peak_1025	4100229
chr10	62738602	62738603	HEK_DUX4_6h_br1_sorted_bam_peak_1026	442566
chr10	62740414	62740415	HEK_DUX4_6h_br1_sorted_bam_peak_1027	799740
chr10	62788774	62788775	HEK_DUX4_6h_br1_sorted_bam_peak_1028	860852
chr10	63225030	63225031	HEK_DUX4_6h_br1_sorted_bam_peak_1029	1631109
chr10	63388737	63388738	HEK_DUX4_6h_br1_sorted_bam_peak_1030	264327
chr10	63393567	63393568	HEK_DUX4_6h_br1_sorted_bam_peak_1031	574021
chr10	63539760	63539761	HEK_DUX4_6h_br1_sorted_bam_peak_1032	1408469
chr10	63697558	63697559	HEK_DUX4_6h_br1_sorted_bam_peak_1033	1285085
chr10	63779228	63779229	HEK_DUX4_6h_br1_sorted_bam_peak_1034	799740
chr10	63785910	63785911	HEK_DUX4_6h_br1_sorted_bam_peak_1035	317205
chr10	63786520	63786521	HEK_DUX4_6h_br1_sorted_bam_peak_1036	1720080
chr10	63806414	63806415	HEK_DUX4_6h_br1_sorted_bam_peak_1037	860852
chr10	63809042	63809043	HEK_DUX4_6h_br1_sorted_bam_peak_1038	369615
chr10	63810982	63810983	HEK_DUX4_6h_br1_sorted_bam_peak_1039	714498
chr10	63823070	63823071	HEK_DUX4_6h_br1_sorted_bam_peak_1040	561546
chr10	63833356	63833357	HEK_DUX4_6h_br1_sorted_bam_peak_1041	904577
chr10	63837031	63837032	HEK_DUX4_6h_br1_sorted_bam_peak_1042	701913
chr10	63844574	63844575	HEK_DUX4_6h_br1_sorted_bam_peak_1043	1456256
chr10	63895672	63895673	HEK_DUX4_6h_br1_sorted_bam_peak_1044	470477
chr10	64024113	64024114	HEK_DUX4_6h_br1_sorted_bam_peak_1045	574021
chr10	64090095	64090096	HEK_DUX4_6h_br1_sorted_bam_peak_1046	1492226
chr10	64112603	64112604	HEK_DUX4_6h_br1_sorted_bam_peak_1047	2243000
chr10	64144025	64144026	HEK_DUX4_6h_br1_sorted_bam_peak_1048	2551869
chr10	64150613	64150614	HEK_DUX4_6h_br1_sorted_bam_peak_1049	1285085
chr10	64186508	64186509	HEK_DUX4_6h_br1_sorted_bam_peak_1050	2619133
chr10	64908017	64908018	HEK_DUX4_6h_br1_sorted_bam_peak_1051	181959
chr10	65457946	65457947	HEK_DUX4_6h_br1_sorted_bam_peak_1052	1119027
chr10	69863422	69863423	HEK_DUX4_6h_br1_sorted_bam_peak_1053	504274
chr10	69865494	69865495	HEK_DUX4_6h_br1_sorted_bam_peak_1054	799740
chr10	69970639	69970640	HEK_DUX4_6h_br1_sorted_bam_peak_1055	714498
chr10	69971533	69971534	HEK_DUX4_6h_br1_sorted_bam_peak_1056	1012488
chr10	70556492	70556493	HEK_DUX4_6h_br1_sorted_bam_peak_1057	442566
chr10	70944655	70944656	HEK_DUX4_6h_br1_sorted_bam_peak_1058	1149392
chr10	70973575	70973576	HEK_DUX4_6h_br1_sorted_bam_peak_1059	366947
chr10	70977062	70977063	HEK_DUX4_6h_br1_sorted_bam_peak_1060	2743846
chr10	70982082	70982083	HEK_DUX4_6h_br1_sorted_bam_peak_1061	2528027
chr10	71078651	71078652	HEK_DUX4_6h_br1_sorted_bam_peak_1062	430445
chr10	71463342	71463343	HEK_DUX4_6h_br1_sorted_bam_peak_1063	338679
chr10	71667704	71667705	HEK_DUX4_6h_br1_sorted_bam_peak_1064	957143
chr10	72142646	72142647	HEK_DUX4_6h_br1_sorted_bam_peak_1065	563954
chr10	72413281	72413282	HEK_DUX4_6h_br1_sorted_bam_peak_1066	1117269
chr10	73734359	73734360	HEK_DUX4_6h_br1_sorted_bam_peak_1067	361971
chr10	73852293	73852294	HEK_DUX4_6h_br1_sorted_bam_peak_1068	504274
chr10	73852841	73852842	HEK_DUX4_6h_br1_sorted_bam_peak_1069	458704
chr10	73857760	73857761	HEK_DUX4_6h_br1_sorted_bam_peak_1070	504274
chr10	74448153	74448154	HEK_DUX4_6h_br1_sorted_bam_peak_1071	4948073
chr10	74451815	74451816	HEK_DUX4_6h_br1_sorted_bam_peak_1072	1541058
chr10	74523538	74523539	HEK_DUX4_6h_br1_sorted_bam_peak_1073	4344952
chr10	74524047	74524048	HEK_DUX4_6h_br1_sorted_bam_peak_1074	1012488
chr10	74572445	74572446	HEK_DUX4_6h_br1_sorted_bam_peak_1075	1119027
chr10	74804342	74804343	HEK_DUX4_6h_br1_sorted_bam_peak_1076	957143
chr10	75576142	75576143	HEK_DUX4_6h_br1_sorted_bam_peak_1077	153277
chr10	75729296	75729297	HEK_DUX4_6h_br1_sorted_bam_peak_1078	1328030
chr10	75757779	75757780	HEK_DUX4_6h_br1_sorted_bam_peak_1079	421723
chr10	75759231	75759232	HEK_DUX4_6h_br1_sorted_bam_peak_1080	346494
chr10	75816356	75816357	HEK_DUX4_6h_br1_sorted_bam_peak_1081	574021
chr10	75836936	75836937	HEK_DUX4_6h_br1_sorted_bam_peak_1082	649139
chr10	75936506	75936507	HEK_DUX4_6h_br1_sorted_bam_peak_1083	219527
chr10	76097309	76097310	HEK_DUX4_6h_br1_sorted_bam_peak_1084	240995
chr10	76429174	76429175	HEK_DUX4_6h_br1_sorted_bam_peak_1085	504274
chr10	76586105	76586106	HEK_DUX4_6h_br1_sorted_bam_peak_1086	348050
chr10	76593244	76593245	HEK_DUX4_6h_br1_sorted_bam_peak_1087	1119027
chr10	77055811	77055812	HEK_DUX4_6h_br1_sorted_bam_peak_1088	1411421
chr10	77161511	77161512	HEK_DUX4_6h_br1_sorted_bam_peak_1089	346494
chr10	77863315	77863316	HEK_DUX4_6h_br1_sorted_bam_peak_1090	574021
chr10	77878064	77878065	HEK_DUX4_6h_br1_sorted_bam_peak_1091	458704
chr10	78213971	78213972	HEK_DUX4_6h_br1_sorted_bam_peak_1092	1285085
chr10	78477133	78477134	HEK_DUX4_6h_br1_sorted_bam_peak_1093	504274
chr10	78801716	78801717	HEK_DUX4_6h_br1_sorted_bam_peak_1094	442566
chr10	78922818	78922819	HEK_DUX4_6h_br1_sorted_bam_peak_1095	366947
chr10	79034055	79034056	HEK_DUX4_6h_br1_sorted_bam_peak_1096	504274
chr10	79066195	79066196	HEK_DUX4_6h_br1_sorted_bam_peak_1097	2175477
chr10	79073473	79073474	HEK_DUX4_6h_br1_sorted_bam_peak_1098	458704
chr10	79115812	79115813	HEK_DUX4_6h_br1_sorted_bam_peak_1099	1149392
chr10	79117195	79117196	HEK_DUX4_6h_br1_sorted_bam_peak_1100	361971
chr10	79152829	79152830	HEK_DUX4_6h_br1_sorted_bam_peak_1101	264327
chr10	79261433	79261434	HEK_DUX4_6h_br1_sorted_bam_peak_1102	369615
chr10	79264934	79264935	HEK_DUX4_6h_br1_sorted_bam_peak_1103	1245789
chr10	79542577	79542578	HEK_DUX4_6h_br1_sorted_bam_peak_1104	295303
chr10	80963934	80963935	HEK_DUX4_6h_br1_sorted_bam_peak_1105	456219
chr10	81080839	81080840	HEK_DUX4_6h_br1_sorted_bam_peak_1106	1541058
chr10	81586361	81586362	HEK_DUX4_6h_br1_sorted_bam_peak_1107	294941
chr10	81629474	81629475	HEK_DUX4_6h_br1_sorted_bam_peak_1108	689153
chr10	81835720	81835721	HEK_DUX4_6h_br1_sorted_bam_peak_1109	307330
chr10	81918716	81918717	HEK_DUX4_6h_br1_sorted_bam_peak_1110	563954
chr10	82202762	82202763	HEK_DUX4_6h_br1_sorted_bam_peak_1111	1547735
chr10	86088262	86088263	HEK_DUX4_6h_br1_sorted_bam_peak_1112	649783
chr10	86299286	86299287	HEK_DUX4_6h_br1_sorted_bam_peak_1113	258922
chr10	88160142	88160143	HEK_DUX4_6h_br1_sorted_bam_peak_1114	153277
chr10	88265865	88265866	HEK_DUX4_6h_br1_sorted_bam_peak_1115	649139
chr10	88280961	88280962	HEK_DUX4_6h_br1_sorted_bam_peak_1116	1643348
chr10	88516103	88516104	HEK_DUX4_6h_br1_sorted_bam_peak_1117	156508
chr10	88517440	88517441	HEK_DUX4_6h_br1_sorted_bam_peak_1118	307330
chr10	89006602	89006603	HEK_DUX4_6h_br1_sorted_bam_peak_1119	442566
chr10	89102400	89102401	HEK_DUX4_6h_br1_sorted_bam_peak_1120	254504
chr10	89102727	89102728	HEK_DUX4_6h_br1_sorted_bam_peak_1121	328553
chr10	89145774	89145775	HEK_DUX4_6h_br1_sorted_bam_peak_1122	1012488
chr10	89395640	89395641	HEK_DUX4_6h_br1_sorted_bam_peak_1123	458704
chr10	89404808	89404809	HEK_DUX4_6h_br1_sorted_bam_peak_1124	1119027
chr10	89912486	89912487	HEK_DUX4_6h_br1_sorted_bam_peak_1125	957143
chr10	90160028	90160029	HEK_DUX4_6h_br1_sorted_bam_peak_1126	361971
chr10	90417874	90417875	HEK_DUX4_6h_br1_sorted_bam_peak_1127	504274
chr10	90597585	90597586	HEK_DUX4_6h_br1_sorted_bam_peak_1128	788022
chr10	90657458	90657459	HEK_DUX4_6h_br1_sorted_bam_peak_1129	649139
chr10	90882442	90882443	HEK_DUX4_6h_br1_sorted_bam_peak_1130	957143
chr10	90882879	90882880	HEK_DUX4_6h_br1_sorted_bam_peak_1131	504274
chr10	90912525	90912526	HEK_DUX4_6h_br1_sorted_bam_peak_1132	563954
chr10	90913030	90913031	HEK_DUX4_6h_br1_sorted_bam_peak_1133	1149392
chr10	91011559	91011560	HEK_DUX4_6h_br1_sorted_bam_peak_1134	250242
chr10	91086782	91086783	HEK_DUX4_6h_br1_sorted_bam_peak_1135	366947
chr10	91274542	91274543	HEK_DUX4_6h_br1_sorted_bam_peak_1136	361971
chr10	91275327	91275328	HEK_DUX4_6h_br1_sorted_bam_peak_1137	1248845
chr10	91276256	91276257	HEK_DUX4_6h_br1_sorted_bam_peak_1138	619858
chr10	91313287	91313288	HEK_DUX4_6h_br1_sorted_bam_peak_1139	1117269
chr10	91418847	91418848	HEK_DUX4_6h_br1_sorted_bam_peak_1140	649139
chr10	91957723	91957724	HEK_DUX4_6h_br1_sorted_bam_peak_1141	361971
chr10	91987159	91987160	HEK_DUX4_6h_br1_sorted_bam_peak_1142	458704
chr10	92765378	92765379	HEK_DUX4_6h_br1_sorted_bam_peak_1143	1086072
chr10	92766078	92766079	HEK_DUX4_6h_br1_sorted_bam_peak_1144	1814834
chr10	92770862	92770863	HEK_DUX4_6h_br1_sorted_bam_peak_1145	317205
chr10	93271693	93271694	HEK_DUX4_6h_br1_sorted_bam_peak_1146	1456256
chr10	93308780	93308781	HEK_DUX4_6h_br1_sorted_bam_peak_1147	503633
chr10	93373601	93373602	HEK_DUX4_6h_br1_sorted_bam_peak_1148	834924
chr10	93488502	93488503	HEK_DUX4_6h_br1_sorted_bam_peak_1149	504274
chr10	93531986	93531987	HEK_DUX4_6h_br1_sorted_bam_peak_1150	563954
chr10	93736050	93736051	HEK_DUX4_6h_br1_sorted_bam_peak_1151	649139
chr10	93861446	93861447	HEK_DUX4_6h_br1_sorted_bam_peak_1152	264327
chr10	94404063	94404064	HEK_DUX4_6h_br1_sorted_bam_peak_1153	957143
chr10	95068985	95068986	HEK_DUX4_6h_br1_sorted_bam_peak_1154	2937934
chr10	95573693	95573694	HEK_DUX4_6h_br1_sorted_bam_peak_1155	317205
chr10	95714268	95714269	HEK_DUX4_6h_br1_sorted_bam_peak_1156	2362575
chr10	95864095	95864096	HEK_DUX4_6h_br1_sorted_bam_peak_1157	504274
chr10	96162642	96162643	HEK_DUX4_6h_br1_sorted_bam_peak_1158	714498
chr10	96401372	96401373	HEK_DUX4_6h_br1_sorted_bam_peak_1159	671916
chr10	97007289	97007290	HEK_DUX4_6h_br1_sorted_bam_peak_1160	264327
chr10	97060111	97060112	HEK_DUX4_6h_br1_sorted_bam_peak_1161	1659899
chr10	98592213	98592214	HEK_DUX4_6h_br1_sorted_bam_peak_1162	714498
chr10	99257699	99257700	HEK_DUX4_6h_br1_sorted_bam_peak_1163	482743
chr10	99409076	99409077	HEK_DUX4_6h_br1_sorted_bam_peak_1164	1456256
chr10	99445537	99445538	HEK_DUX4_6h_br1_sorted_bam_peak_1165	291555
chr10	99447185	99447186	HEK_DUX4_6h_br1_sorted_bam_peak_1166	1926827
chr10	103052548	103052549	HEK_DUX4_6h_br1_sorted_bam_peak_1167	361971
chr10	103127333	103127334	HEK_DUX4_6h_br1_sorted_bam_peak_1168	563954
chr10	103590688	103590689	HEK_DUX4_6h_br1_sorted_bam_peak_1169	456219
chr10	103892490	103892491	HEK_DUX4_6h_br1_sorted_bam_peak_1170	361971
chr10	104895017	104895018	HEK_DUX4_6h_br1_sorted_bam_peak_1171	181959
chr10	105541463	105541464	HEK_DUX4_6h_br1_sorted_bam_peak_1172	972768
chr10	108366192	108366193	HEK_DUX4_6h_br1_sorted_bam_peak_1173	1119027
chr10	109313206	109313207	HEK_DUX4_6h_br1_sorted_bam_peak_1174	366947
chr10	109375160	109375161	HEK_DUX4_6h_br1_sorted_bam_peak_1175	366947
chr10	109732087	109732088	HEK_DUX4_6h_br1_sorted_bam_peak_1176	366947
chr10	110087461	110087462	HEK_DUX4_6h_br1_sorted_bam_peak_1177	860852
chr10	110120051	110120052	HEK_DUX4_6h_br1_sorted_bam_peak_1178	442566
chr10	110624338	110624339	HEK_DUX4_6h_br1_sorted_bam_peak_1179	649139
chr10	111986657	111986658	HEK_DUX4_6h_br1_sorted_bam_peak_1180	156508
chr10	112316911	112316912	HEK_DUX4_6h_br1_sorted_bam_peak_1181	1408469
chr10	112327007	112327008	HEK_DUX4_6h_br1_sorted_bam_peak_1182	384055
chr10	112336219	112336220	HEK_DUX4_6h_br1_sorted_bam_peak_1183	649139
chr10	112370172	112370173	HEK_DUX4_6h_br1_sorted_bam_peak_1184	442566
chr10	112534043	112534044	HEK_DUX4_6h_br1_sorted_bam_peak_1185	442566
chr10	112679003	112679004	HEK_DUX4_6h_br1_sorted_bam_peak_1186	421723
chr10	112692055	112692056	HEK_DUX4_6h_br1_sorted_bam_peak_1187	1990843
chr10	112940767	112940768	HEK_DUX4_6h_br1_sorted_bam_peak_1188	338679
chr10	114410650	114410651	HEK_DUX4_6h_br1_sorted_bam_peak_1189	957143
chr10	114552884	114552885	HEK_DUX4_6h_br1_sorted_bam_peak_1190	366947
chr10	114679512	114679513	HEK_DUX4_6h_br1_sorted_bam_peak_1191	366947
chr10	114679928	114679929	HEK_DUX4_6h_br1_sorted_bam_peak_1192	317205
chr10	115103364	115103365	HEK_DUX4_6h_br1_sorted_bam_peak_1193	799740
chr10	115353385	115353386	HEK_DUX4_6h_br1_sorted_bam_peak_1194	574021
chr10	115767143	115767144	HEK_DUX4_6h_br1_sorted_bam_peak_1195	456219
chr10	115786454	115786455	HEK_DUX4_6h_br1_sorted_bam_peak_1196	1149392
chr10	115933982	115933983	HEK_DUX4_6h_br1_sorted_bam_peak_1197	458704
chr10	116031548	116031549	HEK_DUX4_6h_br1_sorted_bam_peak_1198	701913
chr10	116514556	116514557	HEK_DUX4_6h_br1_sorted_bam_peak_1199	574021
chr10	116539944	116539945	HEK_DUX4_6h_br1_sorted_bam_peak_1200	202877
chr10	116586155	116586156	HEK_DUX4_6h_br1_sorted_bam_peak_1201	1631109
chr10	116695083	116695084	HEK_DUX4_6h_br1_sorted_bam_peak_1202	563954
chr10	117647002	117647003	HEK_DUX4_6h_br1_sorted_bam_peak_1203	1659899
chr10	117840278	117840279	HEK_DUX4_6h_br1_sorted_bam_peak_1204	1081628
chr10	119739942	119739943	HEK_DUX4_6h_br1_sorted_bam_peak_1205	1024756
chr10	119741074	119741075	HEK_DUX4_6h_br1_sorted_bam_peak_1206	649139
chr10	120485848	120485849	HEK_DUX4_6h_br1_sorted_bam_peak_1207	714498
chr10	121067000	121067001	HEK_DUX4_6h_br1_sorted_bam_peak_1208	458704
chr10	121435611	121435612	HEK_DUX4_6h_br1_sorted_bam_peak_1209	671916
chr10	121438427	121438428	HEK_DUX4_6h_br1_sorted_bam_peak_1210	543986
chr10	122183280	122183281	HEK_DUX4_6h_br1_sorted_bam_peak_1211	574021
chr10	122491892	122491893	HEK_DUX4_6h_br1_sorted_bam_peak_1212	836838
chr10	122492368	122492369	HEK_DUX4_6h_br1_sorted_bam_peak_1213	563954
chr10	123835952	123835953	HEK_DUX4_6h_br1_sorted_bam_peak_1214	458704
chr10	124447200	124447201	HEK_DUX4_6h_br1_sorted_bam_peak_1215	1408469
chr10	124914002	124914003	HEK_DUX4_6h_br1_sorted_bam_peak_1216	366947
chr10	125395590	125395591	HEK_DUX4_6h_br1_sorted_bam_peak_1217	338679
chr10	125396361	125396362	HEK_DUX4_6h_br1_sorted_bam_peak_1218	458704
chr10	125531156	125531157	HEK_DUX4_6h_br1_sorted_bam_peak_1219	430445
chr10	125607476	125607477	HEK_DUX4_6h_br1_sorted_bam_peak_1220	366947
chr10	128361178	128361179	HEK_DUX4_6h_br1_sorted_bam_peak_1221	456219
chr10	129721556	129721557	HEK_DUX4_6h_br1_sorted_bam_peak_1222	442566
chr10	135171318	135171319	HEK_DUX4_6h_br1_sorted_bam_peak_1223	347740
chr10	135481186	135481187	HEK_DUX4_6h_br1_sorted_bam_peak_1224	362408
chr10	135481691	135481692	HEK_DUX4_6h_br1_sorted_bam_peak_1225	497608
chr10	135484997	135484998	HEK_DUX4_6h_br1_sorted_bam_peak_1226	182213
chr10	135486539	135486540	HEK_DUX4_6h_br1_sorted_bam_peak_1227	231162
chr10	135488623	135488624	HEK_DUX4_6h_br1_sorted_bam_peak_1228	240995
chr10	135493211	135493212	HEK_DUX4_6h_br1_sorted_bam_peak_1229	640584
chr10	135495020	135495021	HEK_DUX4_6h_br1_sorted_bam_peak_1230	231162
chr10	135497638	135497639	HEK_DUX4_6h_br1_sorted_bam_peak_1231	240995
chr10	135498279	135498280	HEK_DUX4_6h_br1_sorted_bam_peak_1232	377513
chr10	135517852	135517853	HEK_DUX4_6h_br1_sorted_bam_peak_1233	2052685
chr11	175872	175873	HEK_DUX4_6h_br1_sorted_bam_peak_1234	1925119
chr11	585384	585385	HEK_DUX4_6h_br1_sorted_bam_peak_1235	411673
chr11	1148709	1148710	HEK_DUX4_6h_br1_sorted_bam_peak_1236	927139
chr11	3444113	3444114	HEK_DUX4_6h_br1_sorted_bam_peak_1237	1248431
chr11	4116805	4116806	HEK_DUX4_6h_br1_sorted_bam_peak_1238	482743
chr11	4254316	4254317	HEK_DUX4_6h_br1_sorted_bam_peak_1239	1456256
chr11	4264072	4264073	HEK_DUX4_6h_br1_sorted_bam_peak_1240	2552389
chr11	4298837	4298838	HEK_DUX4_6h_br1_sorted_bam_peak_1241	442566
chr11	4299734	4299735	HEK_DUX4_6h_br1_sorted_bam_peak_1242	2992248
chr11	4309471	4309472	HEK_DUX4_6h_br1_sorted_bam_peak_1243	1809503
chr11	4310411	4310412	HEK_DUX4_6h_br1_sorted_bam_peak_1244	591219
chr11	4350868	4350869	HEK_DUX4_6h_br1_sorted_bam_peak_1245	1541058
chr11	4360689	4360690	HEK_DUX4_6h_br1_sorted_bam_peak_1246	1031861
chr11	4532659	4532660	HEK_DUX4_6h_br1_sorted_bam_peak_1247	733434
chr11	6256134	6256135	HEK_DUX4_6h_br1_sorted_bam_peak_1248	606891
chr11	6427712	6427713	HEK_DUX4_6h_br1_sorted_bam_peak_1249	1720080
chr11	6628286	6628287	HEK_DUX4_6h_br1_sorted_bam_peak_1250	1239334
chr11	6998678	6998679	HEK_DUX4_6h_br1_sorted_bam_peak_1251	1541058
chr11	7014043	7014044	HEK_DUX4_6h_br1_sorted_bam_peak_1252	369615
chr11	7624521	7624522	HEK_DUX4_6h_br1_sorted_bam_peak_1253	2175477
chr11	7701275	7701276	HEK_DUX4_6h_br1_sorted_bam_peak_1254	366947
chr11	7848144	7848145	HEK_DUX4_6h_br1_sorted_bam_peak_1255	486303
chr11	7871258	7871259	HEK_DUX4_6h_br1_sorted_bam_peak_1256	701913
chr11	8834866	8834867	HEK_DUX4_6h_br1_sorted_bam_peak_1257	649139
chr11	8956679	8956680	HEK_DUX4_6h_br1_sorted_bam_peak_1258	701913
chr11	9796768	9796769	HEK_DUX4_6h_br1_sorted_bam_peak_1259	904577
chr11	9873233	9873234	HEK_DUX4_6h_br1_sorted_bam_peak_1260	1456256
chr11	9927791	9927792	HEK_DUX4_6h_br1_sorted_bam_peak_1261	1278426
chr11	10144422	10144423	HEK_DUX4_6h_br1_sorted_bam_peak_1262	799740
chr11	10290814	10290815	HEK_DUX4_6h_br1_sorted_bam_peak_1263	442566
chr11	10326868	10326869	HEK_DUX4_6h_br1_sorted_bam_peak_1264	295303
chr11	10416455	10416456	HEK_DUX4_6h_br1_sorted_bam_peak_1265	733434
chr11	10529717	10529718	HEK_DUX4_6h_br1_sorted_bam_peak_1266	3312012
chr11	10531205	10531206	HEK_DUX4_6h_br1_sorted_bam_peak_1267	2848146
chr11	10548728	10548729	HEK_DUX4_6h_br1_sorted_bam_peak_1268	264327
chr11	10550862	10550863	HEK_DUX4_6h_br1_sorted_bam_peak_1269	366947
chr11	10772528	10772529	HEK_DUX4_6h_br1_sorted_bam_peak_1270	473391
chr11	10796911	10796912	HEK_DUX4_6h_br1_sorted_bam_peak_1271	649139
chr11	10830536	10830537	HEK_DUX4_6h_br1_sorted_bam_peak_1272	355858
chr11	12306676	12306677	HEK_DUX4_6h_br1_sorted_bam_peak_1273	276657
chr11	12321999	12322000	HEK_DUX4_6h_br1_sorted_bam_peak_1274	181959
chr11	12340732	12340733	HEK_DUX4_6h_br1_sorted_bam_peak_1275	1119027
chr11	12433514	12433515	HEK_DUX4_6h_br1_sorted_bam_peak_1276	591219
chr11	12713307	12713308	HEK_DUX4_6h_br1_sorted_bam_peak_1277	366947
chr11	12922273	12922274	HEK_DUX4_6h_br1_sorted_bam_peak_1278	923878
chr11	13142276	13142277	HEK_DUX4_6h_br1_sorted_bam_peak_1279	366947
chr11	13207111	13207112	HEK_DUX4_6h_br1_sorted_bam_peak_1280	366947
chr11	13283359	13283360	HEK_DUX4_6h_br1_sorted_bam_peak_1281	366947
chr11	13690047	13690048	HEK_DUX4_6h_br1_sorted_bam_peak_1282	411673
chr11	14037370	14037371	HEK_DUX4_6h_br1_sorted_bam_peak_1283	317205
chr11	14358861	14358862	HEK_DUX4_6h_br1_sorted_bam_peak_1284	504274
chr11	14439177	14439178	HEK_DUX4_6h_br1_sorted_bam_peak_1285	1059757
chr11	14468669	14468670	HEK_DUX4_6h_br1_sorted_bam_peak_1286	649139
chr11	15245068	15245069	HEK_DUX4_6h_br1_sorted_bam_peak_1287	338679
chr11	15919269	15919270	HEK_DUX4_6h_br1_sorted_bam_peak_1288	1191198
chr11	18655084	18655085	HEK_DUX4_6h_br1_sorted_bam_peak_1289	1149392
chr11	18655825	18655826	HEK_DUX4_6h_br1_sorted_bam_peak_1290	310958
chr11	19402137	19402138	HEK_DUX4_6h_br1_sorted_bam_peak_1291	1285085
chr11	19464019	19464020	HEK_DUX4_6h_br1_sorted_bam_peak_1292	799740
chr11	19702054	19702055	HEK_DUX4_6h_br1_sorted_bam_peak_1293	671916
chr11	19814974	19814975	HEK_DUX4_6h_br1_sorted_bam_peak_1294	952411
chr11	20052935	20052936	HEK_DUX4_6h_br1_sorted_bam_peak_1295	671916
chr11	23091883	23091884	HEK_DUX4_6h_br1_sorted_bam_peak_1296	957143
chr11	23097050	23097051	HEK_DUX4_6h_br1_sorted_bam_peak_1297	1167745
chr11	23226025	23226026	HEK_DUX4_6h_br1_sorted_bam_peak_1298	355377
chr11	23309991	23309992	HEK_DUX4_6h_br1_sorted_bam_peak_1299	2542798
chr11	24059239	24059240	HEK_DUX4_6h_br1_sorted_bam_peak_1300	181959
chr11	27007963	27007964	HEK_DUX4_6h_br1_sorted_bam_peak_1301	421723
chr11	27263425	27263426	HEK_DUX4_6h_br1_sorted_bam_peak_1302	799740
chr11	27489939	27489940	HEK_DUX4_6h_br1_sorted_bam_peak_1303	1211452
chr11	27490473	27490474	HEK_DUX4_6h_br1_sorted_bam_peak_1304	1541058
chr11	27596076	27596077	HEK_DUX4_6h_br1_sorted_bam_peak_1305	295303
chr11	27829420	27829421	HEK_DUX4_6h_br1_sorted_bam_peak_1306	649139
chr11	27877311	27877312	HEK_DUX4_6h_br1_sorted_bam_peak_1307	574021
chr11	27878574	27878575	HEK_DUX4_6h_br1_sorted_bam_peak_1308	649139
chr11	27882449	27882450	HEK_DUX4_6h_br1_sorted_bam_peak_1309	366947
chr11	27883057	27883058	HEK_DUX4_6h_br1_sorted_bam_peak_1310	240995
chr11	27883726	27883727	HEK_DUX4_6h_br1_sorted_bam_peak_1311	366947
chr11	27897977	27897978	HEK_DUX4_6h_br1_sorted_bam_peak_1312	957143
chr11	27901442	27901443	HEK_DUX4_6h_br1_sorted_bam_peak_1313	181959
chr11	27955767	27955768	HEK_DUX4_6h_br1_sorted_bam_peak_1314	506124
chr11	28250019	28250020	HEK_DUX4_6h_br1_sorted_bam_peak_1315	366947
chr11	28468877	28468878	HEK_DUX4_6h_br1_sorted_bam_peak_1316	3133788
chr11	28486109	28486110	HEK_DUX4_6h_br1_sorted_bam_peak_1317	317205
chr11	28545884	28545885	HEK_DUX4_6h_br1_sorted_bam_peak_1318	361971
chr11	28547069	28547070	HEK_DUX4_6h_br1_sorted_bam_peak_1319	504274
chr11	28547711	28547712	HEK_DUX4_6h_br1_sorted_bam_peak_1320	181959
chr11	28603364	28603365	HEK_DUX4_6h_br1_sorted_bam_peak_1321	366947
chr11	28652899	28652900	HEK_DUX4_6h_br1_sorted_bam_peak_1322	649139
chr11	28854574	28854575	HEK_DUX4_6h_br1_sorted_bam_peak_1323	1456256
chr11	28855399	28855400	HEK_DUX4_6h_br1_sorted_bam_peak_1324	649139
chr11	29010708	29010709	HEK_DUX4_6h_br1_sorted_bam_peak_1325	361971
chr11	29282886	29282887	HEK_DUX4_6h_br1_sorted_bam_peak_1326	957143
chr11	29283379	29283380	HEK_DUX4_6h_br1_sorted_bam_peak_1327	366947
chr11	29343475	29343476	HEK_DUX4_6h_br1_sorted_bam_peak_1328	264327
chr11	30582323	30582324	HEK_DUX4_6h_br1_sorted_bam_peak_1329	649139
chr11	31677265	31677266	HEK_DUX4_6h_br1_sorted_bam_peak_1330	361971
chr11	31978027	31978028	HEK_DUX4_6h_br1_sorted_bam_peak_1331	649139
chr11	32109732	32109733	HEK_DUX4_6h_br1_sorted_bam_peak_1332	307330
chr11	32605370	32605371	HEK_DUX4_6h_br1_sorted_bam_peak_1333	384055
chr11	33183144	33183145	HEK_DUX4_6h_br1_sorted_bam_peak_1334	233109
chr11	33354965	33354966	HEK_DUX4_6h_br1_sorted_bam_peak_1335	1012488
chr11	33574612	33574613	HEK_DUX4_6h_br1_sorted_bam_peak_1336	799740
chr11	33575135	33575136	HEK_DUX4_6h_br1_sorted_bam_peak_1337	361971
chr11	33654047	33654048	HEK_DUX4_6h_br1_sorted_bam_peak_1338	774814
chr11	33656111	33656112	HEK_DUX4_6h_br1_sorted_bam_peak_1339	591219
chr11	33712385	33712386	HEK_DUX4_6h_br1_sorted_bam_peak_1340	686256
chr11	33713797	33713798	HEK_DUX4_6h_br1_sorted_bam_peak_1341	1128666
chr11	33715076	33715077	HEK_DUX4_6h_br1_sorted_bam_peak_1342	2076119
chr11	33722251	33722252	HEK_DUX4_6h_br1_sorted_bam_peak_1343	543986
chr11	34677783	34677784	HEK_DUX4_6h_br1_sorted_bam_peak_1344	504274
chr11	35105463	35105464	HEK_DUX4_6h_br1_sorted_bam_peak_1345	714498
chr11	35109865	35109866	HEK_DUX4_6h_br1_sorted_bam_peak_1346	504274
chr11	35187514	35187515	HEK_DUX4_6h_br1_sorted_bam_peak_1347	504274
chr11	35187933	35187934	HEK_DUX4_6h_br1_sorted_bam_peak_1348	264211
chr11	35342834	35342835	HEK_DUX4_6h_br1_sorted_bam_peak_1349	649139
chr11	35346991	35346992	HEK_DUX4_6h_br1_sorted_bam_peak_1350	504274
chr11	35548356	35548357	HEK_DUX4_6h_br1_sorted_bam_peak_1351	799740
chr11	35561504	35561505	HEK_DUX4_6h_br1_sorted_bam_peak_1352	2299082
chr11	35563691	35563692	HEK_DUX4_6h_br1_sorted_bam_peak_1353	733741
chr11	35577331	35577332	HEK_DUX4_6h_br1_sorted_bam_peak_1354	1119027
chr11	35640935	35640936	HEK_DUX4_6h_br1_sorted_bam_peak_1355	477249
chr11	37506455	37506456	HEK_DUX4_6h_br1_sorted_bam_peak_1356	799740
chr11	37521906	37521907	HEK_DUX4_6h_br1_sorted_bam_peak_1357	574021
chr11	37525998	37525999	HEK_DUX4_6h_br1_sorted_bam_peak_1358	153277
chr11	37541445	37541446	HEK_DUX4_6h_br1_sorted_bam_peak_1359	649139
chr11	43333497	43333498	HEK_DUX4_6h_br1_sorted_bam_peak_1360	1106067
chr11	43398287	43398288	HEK_DUX4_6h_br1_sorted_bam_peak_1361	649139
chr11	43840160	43840161	HEK_DUX4_6h_br1_sorted_bam_peak_1362	799740
chr11	43846216	43846217	HEK_DUX4_6h_br1_sorted_bam_peak_1363	503633
chr11	43848827	43848828	HEK_DUX4_6h_br1_sorted_bam_peak_1364	649139
chr11	43852675	43852676	HEK_DUX4_6h_br1_sorted_bam_peak_1365	542541
chr11	43855364	43855365	HEK_DUX4_6h_br1_sorted_bam_peak_1366	1119027
chr11	43942500	43942501	HEK_DUX4_6h_br1_sorted_bam_peak_1367	714498
chr11	44860005	44860006	HEK_DUX4_6h_br1_sorted_bam_peak_1368	2542798
chr11	45126928	45126929	HEK_DUX4_6h_br1_sorted_bam_peak_1369	458704
chr11	46474378	46474379	HEK_DUX4_6h_br1_sorted_bam_peak_1370	649139
chr11	46671125	46671126	HEK_DUX4_6h_br1_sorted_bam_peak_1371	860852
chr11	47879744	47879745	HEK_DUX4_6h_br1_sorted_bam_peak_1372	504274
chr11	47883465	47883466	HEK_DUX4_6h_br1_sorted_bam_peak_1373	1408469
chr11	48965024	48965025	HEK_DUX4_6h_br1_sorted_bam_peak_1374	442566
chr11	49005643	49005644	HEK_DUX4_6h_br1_sorted_bam_peak_1375	504274
chr11	49006034	49006035	HEK_DUX4_6h_br1_sorted_bam_peak_1376	366947
chr11	51570101	51570102	HEK_DUX4_6h_br1_sorted_bam_peak_1377	900867
chr11	51574355	51574356	HEK_DUX4_6h_br1_sorted_bam_peak_1378	442566
chr11	51580550	51580551	HEK_DUX4_6h_br1_sorted_bam_peak_1379	743811
chr11	51582872	51582873	HEK_DUX4_6h_br1_sorted_bam_peak_1380	181959
chr11	51590490	51590491	HEK_DUX4_6h_br1_sorted_bam_peak_1381	256914
chr11	51593502	51593503	HEK_DUX4_6h_br1_sorted_bam_peak_1382	956651
chr11	55007356	55007357	HEK_DUX4_6h_br1_sorted_bam_peak_1383	455006
chr11	55650573	55650574	HEK_DUX4_6h_br1_sorted_bam_peak_1384	504274
chr11	57046480	57046481	HEK_DUX4_6h_br1_sorted_bam_peak_1385	1024756
chr11	57093053	57093054	HEK_DUX4_6h_br1_sorted_bam_peak_1386	623457
chr11	57397794	57397795	HEK_DUX4_6h_br1_sorted_bam_peak_1387	442566
chr11	57435389	57435390	HEK_DUX4_6h_br1_sorted_bam_peak_1388	282836
chr11	57829790	57829791	HEK_DUX4_6h_br1_sorted_bam_peak_1389	1864980
chr11	58345712	58345713	HEK_DUX4_6h_br1_sorted_bam_peak_1390	907813
chr11	58346407	58346408	HEK_DUX4_6h_br1_sorted_bam_peak_1391	421723
chr11	58691136	58691137	HEK_DUX4_6h_br1_sorted_bam_peak_1392	421723
chr11	58693930	58693931	HEK_DUX4_6h_br1_sorted_bam_peak_1393	1487522
chr11	59383505	59383506	HEK_DUX4_6h_br1_sorted_bam_peak_1394	1024756
chr11	59474603	59474604	HEK_DUX4_6h_br1_sorted_bam_peak_1395	574021
chr11	59478087	59478088	HEK_DUX4_6h_br1_sorted_bam_peak_1396	2551869
chr11	60686145	60686146	HEK_DUX4_6h_br1_sorted_bam_peak_1397	1541058
chr11	61730579	61730580	HEK_DUX4_6h_br1_sorted_bam_peak_1398	341716
chr11	61733634	61733635	HEK_DUX4_6h_br1_sorted_bam_peak_1399	346494
chr11	62521504	62521505	HEK_DUX4_6h_br1_sorted_bam_peak_1400	623457
chr11	62572892	62572893	HEK_DUX4_6h_br1_sorted_bam_peak_1401	421723
chr11	62576245	62576246	HEK_DUX4_6h_br1_sorted_bam_peak_1402	1667691
chr11	63570656	63570657	HEK_DUX4_6h_br1_sorted_bam_peak_1403	1102187
chr11	63767857	63767858	HEK_DUX4_6h_br1_sorted_bam_peak_1404	214994
chr11	63953434	63953435	HEK_DUX4_6h_br1_sorted_bam_peak_1405	685355
chr11	64546296	64546297	HEK_DUX4_6h_br1_sorted_bam_peak_1406	421723
chr11	64884968	64884969	HEK_DUX4_6h_br1_sorted_bam_peak_1407	429589
chr11	64887578	64887579	HEK_DUX4_6h_br1_sorted_bam_peak_1408	2733969
chr11	64889051	64889052	HEK_DUX4_6h_br1_sorted_bam_peak_1409	1200175
chr11	64890408	64890409	HEK_DUX4_6h_br1_sorted_bam_peak_1410	4913286
chr11	64993332	64993333	HEK_DUX4_6h_br1_sorted_bam_peak_1411	181959
chr11	65192221	65192222	HEK_DUX4_6h_br1_sorted_bam_peak_1412	378834
chr11	65215655	65215656	HEK_DUX4_6h_br1_sorted_bam_peak_1413	369615
chr11	66369961	66369962	HEK_DUX4_6h_br1_sorted_bam_peak_1414	264327
chr11	67573111	67573112	HEK_DUX4_6h_br1_sorted_bam_peak_1415	2568414
chr11	71494466	71494467	HEK_DUX4_6h_br1_sorted_bam_peak_1416	794672
chr11	71498138	71498139	HEK_DUX4_6h_br1_sorted_bam_peak_1417	4519822
chr11	71499196	71499197	HEK_DUX4_6h_br1_sorted_bam_peak_1418	830868
chr11	71537628	71537629	HEK_DUX4_6h_br1_sorted_bam_peak_1419	458704
chr11	72099146	72099147	HEK_DUX4_6h_br1_sorted_bam_peak_1420	834924
chr11	72484552	72484553	HEK_DUX4_6h_br1_sorted_bam_peak_1421	868598
chr11	73006460	73006461	HEK_DUX4_6h_br1_sorted_bam_peak_1422	957143
chr11	73288759	73288760	HEK_DUX4_6h_br1_sorted_bam_peak_1423	799740
chr11	73299789	73299790	HEK_DUX4_6h_br1_sorted_bam_peak_1424	1119027
chr11	73577650	73577651	HEK_DUX4_6h_br1_sorted_bam_peak_1425	957143
chr11	73846502	73846503	HEK_DUX4_6h_br1_sorted_bam_peak_1426	2688364
chr11	73990029	73990030	HEK_DUX4_6h_br1_sorted_bam_peak_1427	307330
chr11	73995637	73995638	HEK_DUX4_6h_br1_sorted_bam_peak_1428	2726668
chr11	74466286	74466287	HEK_DUX4_6h_br1_sorted_bam_peak_1429	1631109
chr11	74814650	74814651	HEK_DUX4_6h_br1_sorted_bam_peak_1430	2175477
chr11	75365740	75365741	HEK_DUX4_6h_br1_sorted_bam_peak_1431	504274
chr11	75526106	75526107	HEK_DUX4_6h_br1_sorted_bam_peak_1432	2389351
chr11	76503295	76503296	HEK_DUX4_6h_br1_sorted_bam_peak_1433	698431
chr11	76666661	76666662	HEK_DUX4_6h_br1_sorted_bam_peak_1434	264327
chr11	76935383	76935384	HEK_DUX4_6h_br1_sorted_bam_peak_1435	701913
chr11	77642182	77642183	HEK_DUX4_6h_br1_sorted_bam_peak_1436	1285085
chr11	77790723	77790724	HEK_DUX4_6h_br1_sorted_bam_peak_1437	591219
chr11	78070942	78070943	HEK_DUX4_6h_br1_sorted_bam_peak_1438	1631109
chr11	78130587	78130588	HEK_DUX4_6h_br1_sorted_bam_peak_1439	634223
chr11	78419632	78419633	HEK_DUX4_6h_br1_sorted_bam_peak_1440	1720080
chr11	78426823	78426824	HEK_DUX4_6h_br1_sorted_bam_peak_1441	442566
chr11	78511909	78511910	HEK_DUX4_6h_br1_sorted_bam_peak_1442	442566
chr11	78804198	78804199	HEK_DUX4_6h_br1_sorted_bam_peak_1443	361971
chr11	79151423	79151424	HEK_DUX4_6h_br1_sorted_bam_peak_1444	561546
chr11	79814697	79814698	HEK_DUX4_6h_br1_sorted_bam_peak_1445	504274
chr11	80716798	80716799	HEK_DUX4_6h_br1_sorted_bam_peak_1446	264327
chr11	82336358	82336359	HEK_DUX4_6h_br1_sorted_bam_peak_1447	799740
chr11	82763121	82763122	HEK_DUX4_6h_br1_sorted_bam_peak_1448	361971
chr11	82782980	82782981	HEK_DUX4_6h_br1_sorted_bam_peak_1449	1348083
chr11	82867821	82867822	HEK_DUX4_6h_br1_sorted_bam_peak_1450	868598
chr11	83046444	83046445	HEK_DUX4_6h_br1_sorted_bam_peak_1451	504274
chr11	83295410	83295411	HEK_DUX4_6h_br1_sorted_bam_peak_1452	366947
chr11	85339455	85339456	HEK_DUX4_6h_br1_sorted_bam_peak_1453	361971
chr11	85492350	85492351	HEK_DUX4_6h_br1_sorted_bam_peak_1454	1167745
chr11	85828853	85828854	HEK_DUX4_6h_br1_sorted_bam_peak_1455	1456256
chr11	85885491	85885492	HEK_DUX4_6h_br1_sorted_bam_peak_1456	477249
chr11	86334560	86334561	HEK_DUX4_6h_br1_sorted_bam_peak_1457	860852
chr11	86453215	86453216	HEK_DUX4_6h_br1_sorted_bam_peak_1458	458704
chr11	86454966	86454967	HEK_DUX4_6h_br1_sorted_bam_peak_1459	1438786
chr11	86471765	86471766	HEK_DUX4_6h_br1_sorted_bam_peak_1460	1285085
chr11	86511714	86511715	HEK_DUX4_6h_br1_sorted_bam_peak_1461	796776
chr11	86514751	86514752	HEK_DUX4_6h_br1_sorted_bam_peak_1462	2882904
chr11	86622256	86622257	HEK_DUX4_6h_br1_sorted_bam_peak_1463	649139
chr11	87165312	87165313	HEK_DUX4_6h_br1_sorted_bam_peak_1464	240995
chr11	87552137	87552138	HEK_DUX4_6h_br1_sorted_bam_peak_1465	649139
chr11	88144476	88144477	HEK_DUX4_6h_br1_sorted_bam_peak_1466	366947
chr11	88213792	88213793	HEK_DUX4_6h_br1_sorted_bam_peak_1467	366947
chr11	88268083	88268084	HEK_DUX4_6h_br1_sorted_bam_peak_1468	574021
chr11	88269233	88269234	HEK_DUX4_6h_br1_sorted_bam_peak_1469	366947
chr11	88288547	88288548	HEK_DUX4_6h_br1_sorted_bam_peak_1470	1119027
chr11	89575220	89575221	HEK_DUX4_6h_br1_sorted_bam_peak_1471	799740
chr11	89576160	89576161	HEK_DUX4_6h_br1_sorted_bam_peak_1472	957143
chr11	89585500	89585501	HEK_DUX4_6h_br1_sorted_bam_peak_1473	1167745
chr11	89643219	89643220	HEK_DUX4_6h_br1_sorted_bam_peak_1474	1278426
chr11	89653830	89653831	HEK_DUX4_6h_br1_sorted_bam_peak_1475	1238468
chr11	89657116	89657117	HEK_DUX4_6h_br1_sorted_bam_peak_1476	788022
chr11	89658133	89658134	HEK_DUX4_6h_br1_sorted_bam_peak_1477	404791
chr11	89667584	89667585	HEK_DUX4_6h_br1_sorted_bam_peak_1478	1278426
chr11	89725346	89725347	HEK_DUX4_6h_br1_sorted_bam_peak_1479	904577
chr11	89735829	89735830	HEK_DUX4_6h_br1_sorted_bam_peak_1480	532174
chr11	93843616	93843617	HEK_DUX4_6h_br1_sorted_bam_peak_1481	224742
chr11	93885715	93885716	HEK_DUX4_6h_br1_sorted_bam_peak_1482	181959
chr11	94277438	94277439	HEK_DUX4_6h_br1_sorted_bam_peak_1483	341716
chr11	94277953	94277954	HEK_DUX4_6h_br1_sorted_bam_peak_1484	384055
chr11	94278686	94278687	HEK_DUX4_6h_br1_sorted_bam_peak_1485	156508
chr11	94303411	94303412	HEK_DUX4_6h_br1_sorted_bam_peak_1486	504274
chr11	94465355	94465356	HEK_DUX4_6h_br1_sorted_bam_peak_1487	361971
chr11	94470492	94470493	HEK_DUX4_6h_br1_sorted_bam_peak_1488	1956260
chr11	94480004	94480005	HEK_DUX4_6h_br1_sorted_bam_peak_1489	458704
chr11	94480950	94480951	HEK_DUX4_6h_br1_sorted_bam_peak_1490	1456256
chr11	94706702	94706703	HEK_DUX4_6h_br1_sorted_bam_peak_1491	456219
chr11	94709034	94709035	HEK_DUX4_6h_br1_sorted_bam_peak_1492	1328030
chr11	94711342	94711343	HEK_DUX4_6h_br1_sorted_bam_peak_1493	1939484
chr11	94751853	94751854	HEK_DUX4_6h_br1_sorted_bam_peak_1494	790742
chr11	94760401	94760402	HEK_DUX4_6h_br1_sorted_bam_peak_1495	2595802
chr11	94770811	94770812	HEK_DUX4_6h_br1_sorted_bam_peak_1496	2425025
chr11	94773866	94773867	HEK_DUX4_6h_br1_sorted_bam_peak_1497	923878
chr11	94781306	94781307	HEK_DUX4_6h_br1_sorted_bam_peak_1498	622759
chr11	94784183	94784184	HEK_DUX4_6h_br1_sorted_bam_peak_1499	295303
chr11	94800128	94800129	HEK_DUX4_6h_br1_sorted_bam_peak_1500	6499136
chr11	94803131	94803132	HEK_DUX4_6h_br1_sorted_bam_peak_1501	379901
chr11	94806205	94806206	HEK_DUX4_6h_br1_sorted_bam_peak_1502	1006916
chr11	94808627	94808628	HEK_DUX4_6h_br1_sorted_bam_peak_1503	361971
chr11	94811798	94811799	HEK_DUX4_6h_br1_sorted_bam_peak_1504	396997
chr11	94819627	94819628	HEK_DUX4_6h_br1_sorted_bam_peak_1505	836838
chr11	94822949	94822950	HEK_DUX4_6h_br1_sorted_bam_peak_1506	830868
chr11	94826210	94826211	HEK_DUX4_6h_br1_sorted_bam_peak_1507	296646
chr11	94867743	94867744	HEK_DUX4_6h_br1_sorted_bam_peak_1508	1819783
chr11	94876329	94876330	HEK_DUX4_6h_br1_sorted_bam_peak_1509	442566
chr11	94884578	94884579	HEK_DUX4_6h_br1_sorted_bam_peak_1510	214433
chr11	94964602	94964603	HEK_DUX4_6h_br1_sorted_bam_peak_1511	1814834
chr11	94965628	94965629	HEK_DUX4_6h_br1_sorted_bam_peak_1512	1659899
chr11	95233079	95233080	HEK_DUX4_6h_br1_sorted_bam_peak_1513	957143
chr11	95562993	95562994	HEK_DUX4_6h_br1_sorted_bam_peak_1514	799740
chr11	95565914	95565915	HEK_DUX4_6h_br1_sorted_bam_peak_1515	860852
chr11	95976365	95976366	HEK_DUX4_6h_br1_sorted_bam_peak_1516	714498
chr11	95992817	95992818	HEK_DUX4_6h_br1_sorted_bam_peak_1517	1541058
chr11	95996317	95996318	HEK_DUX4_6h_br1_sorted_bam_peak_1518	1541058
chr11	96053460	96053461	HEK_DUX4_6h_br1_sorted_bam_peak_1519	574021
chr11	96075111	96075112	HEK_DUX4_6h_br1_sorted_bam_peak_1520	1024756
chr11	96076462	96076463	HEK_DUX4_6h_br1_sorted_bam_peak_1521	619858
chr11	96099124	96099125	HEK_DUX4_6h_br1_sorted_bam_peak_1522	799740
chr11	96585826	96585827	HEK_DUX4_6h_br1_sorted_bam_peak_1523	799740
chr11	97871815	97871816	HEK_DUX4_6h_br1_sorted_bam_peak_1524	504274
chr11	100118730	100118731	HEK_DUX4_6h_br1_sorted_bam_peak_1525	504274
chr11	100799147	100799148	HEK_DUX4_6h_br1_sorted_bam_peak_1526	649139
chr11	101737825	101737826	HEK_DUX4_6h_br1_sorted_bam_peak_1527	2362575
chr11	101785912	101785913	HEK_DUX4_6h_br1_sorted_bam_peak_1528	264327
chr11	101918259	101918260	HEK_DUX4_6h_br1_sorted_bam_peak_1529	662885
chr11	102009635	102009636	HEK_DUX4_6h_br1_sorted_bam_peak_1530	240995
chr11	102140859	102140860	HEK_DUX4_6h_br1_sorted_bam_peak_1531	3331298
chr11	102141440	102141441	HEK_DUX4_6h_br1_sorted_bam_peak_1532	799740
chr11	102217993	102217994	HEK_DUX4_6h_br1_sorted_bam_peak_1533	552704
chr11	102218696	102218697	HEK_DUX4_6h_br1_sorted_bam_peak_1534	361971
chr11	102423327	102423328	HEK_DUX4_6h_br1_sorted_bam_peak_1535	1830198
chr11	102424671	102424672	HEK_DUX4_6h_br1_sorted_bam_peak_1536	458704
chr11	102631103	102631104	HEK_DUX4_6h_br1_sorted_bam_peak_1537	1119027
chr11	102845441	102845442	HEK_DUX4_6h_br1_sorted_bam_peak_1538	366947
chr11	103275717	103275718	HEK_DUX4_6h_br1_sorted_bam_peak_1539	1690206
chr11	103370651	103370652	HEK_DUX4_6h_br1_sorted_bam_peak_1540	504274
chr11	103459197	103459198	HEK_DUX4_6h_br1_sorted_bam_peak_1541	649139
chr11	103496196	103496197	HEK_DUX4_6h_br1_sorted_bam_peak_1542	1830198
chr11	103508134	103508135	HEK_DUX4_6h_br1_sorted_bam_peak_1543	504274
chr11	103530012	103530013	HEK_DUX4_6h_br1_sorted_bam_peak_1544	442566
chr11	103683204	103683205	HEK_DUX4_6h_br1_sorted_bam_peak_1545	504274
chr11	103832134	103832135	HEK_DUX4_6h_br1_sorted_bam_peak_1546	972768
chr11	104643893	104643894	HEK_DUX4_6h_br1_sorted_bam_peak_1547	1149392
chr11	104695017	104695018	HEK_DUX4_6h_br1_sorted_bam_peak_1548	366947
chr11	105893077	105893078	HEK_DUX4_6h_br1_sorted_bam_peak_1549	295303
chr11	106270047	106270048	HEK_DUX4_6h_br1_sorted_bam_peak_1550	369615
chr11	106337146	106337147	HEK_DUX4_6h_br1_sorted_bam_peak_1551	1830198
chr11	106574018	106574019	HEK_DUX4_6h_br1_sorted_bam_peak_1552	504274
chr11	106859017	106859018	HEK_DUX4_6h_br1_sorted_bam_peak_1553	3302698
chr11	108725076	108725077	HEK_DUX4_6h_br1_sorted_bam_peak_1554	504274
chr11	108909302	108909303	HEK_DUX4_6h_br1_sorted_bam_peak_1555	799740
chr11	109373802	109373803	HEK_DUX4_6h_br1_sorted_bam_peak_1556	504274
chr11	109963859	109963860	HEK_DUX4_6h_br1_sorted_bam_peak_1557	574021
chr11	110019652	110019653	HEK_DUX4_6h_br1_sorted_bam_peak_1558	1408469
chr11	110027275	110027276	HEK_DUX4_6h_br1_sorted_bam_peak_1559	799740
chr11	110067275	110067276	HEK_DUX4_6h_br1_sorted_bam_peak_1560	714498
chr11	110703762	110703763	HEK_DUX4_6h_br1_sorted_bam_peak_1561	1659899
chr11	110728892	110728893	HEK_DUX4_6h_br1_sorted_bam_peak_1562	317205
chr11	111397569	111397570	HEK_DUX4_6h_br1_sorted_bam_peak_1563	799740
chr11	111402147	111402148	HEK_DUX4_6h_br1_sorted_bam_peak_1564	671916
chr11	111502623	111502624	HEK_DUX4_6h_br1_sorted_bam_peak_1565	366947
chr11	111664772	111664773	HEK_DUX4_6h_br1_sorted_bam_peak_1566	366947
chr11	111797835	111797836	HEK_DUX4_6h_br1_sorted_bam_peak_1567	366947
chr11	111919670	111919671	HEK_DUX4_6h_br1_sorted_bam_peak_1568	788022
chr11	112027972	112027973	HEK_DUX4_6h_br1_sorted_bam_peak_1569	860852
chr11	112496080	112496081	HEK_DUX4_6h_br1_sorted_bam_peak_1570	477249
chr11	112496760	112496761	HEK_DUX4_6h_br1_sorted_bam_peak_1571	181959
chr11	113822920	113822921	HEK_DUX4_6h_br1_sorted_bam_peak_1572	1238468
chr11	114068675	114068676	HEK_DUX4_6h_br1_sorted_bam_peak_1573	486303
chr11	114165819	114165820	HEK_DUX4_6h_br1_sorted_bam_peak_1574	264327
chr11	114248807	114248808	HEK_DUX4_6h_br1_sorted_bam_peak_1575	671916
chr11	114271057	114271058	HEK_DUX4_6h_br1_sorted_bam_peak_1576	2375245
chr11	114310638	114310639	HEK_DUX4_6h_br1_sorted_bam_peak_1577	473643
chr11	116723616	116723617	HEK_DUX4_6h_br1_sorted_bam_peak_1578	264211
chr11	116724368	116724369	HEK_DUX4_6h_br1_sorted_bam_peak_1579	805019
chr11	116857209	116857210	HEK_DUX4_6h_br1_sorted_bam_peak_1580	264327
chr11	118327665	118327666	HEK_DUX4_6h_br1_sorted_bam_peak_1581	317205
chr11	119461525	119461526	HEK_DUX4_6h_br1_sorted_bam_peak_1582	563954
chr11	119717367	119717368	HEK_DUX4_6h_br1_sorted_bam_peak_1583	452785
chr11	120014413	120014414	HEK_DUX4_6h_br1_sorted_bam_peak_1584	681240
chr11	120271919	120271920	HEK_DUX4_6h_br1_sorted_bam_peak_1585	799740
chr11	120279731	120279732	HEK_DUX4_6h_br1_sorted_bam_peak_1586	264327
chr11	120302993	120302994	HEK_DUX4_6h_br1_sorted_bam_peak_1587	366947
chr11	121344024	121344025	HEK_DUX4_6h_br1_sorted_bam_peak_1588	504274
chr11	121466702	121466703	HEK_DUX4_6h_br1_sorted_bam_peak_1589	338679
chr11	121526881	121526882	HEK_DUX4_6h_br1_sorted_bam_peak_1590	904577
chr11	121964817	121964818	HEK_DUX4_6h_br1_sorted_bam_peak_1591	181959
chr11	122007849	122007850	HEK_DUX4_6h_br1_sorted_bam_peak_1592	957143
chr11	122011507	122011508	HEK_DUX4_6h_br1_sorted_bam_peak_1593	503633
chr11	122051260	122051261	HEK_DUX4_6h_br1_sorted_bam_peak_1594	649139
chr11	122073178	122073179	HEK_DUX4_6h_br1_sorted_bam_peak_1595	1141546
chr11	122073892	122073893	HEK_DUX4_6h_br1_sorted_bam_peak_1596	295303
chr11	122210909	122210910	HEK_DUX4_6h_br1_sorted_bam_peak_1597	442566
chr11	122527749	122527750	HEK_DUX4_6h_br1_sorted_bam_peak_1598	686256
chr11	122932313	122932314	HEK_DUX4_6h_br1_sorted_bam_peak_1599	498488
chr11	122933020	122933021	HEK_DUX4_6h_br1_sorted_bam_peak_1600	1162737
chr11	123044186	123044187	HEK_DUX4_6h_br1_sorted_bam_peak_1601	649139
chr11	123059704	123059705	HEK_DUX4_6h_br1_sorted_bam_peak_1602	725847
chr11	123117947	123117948	HEK_DUX4_6h_br1_sorted_bam_peak_1603	504274
chr11	123178957	123178958	HEK_DUX4_6h_br1_sorted_bam_peak_1604	470477
chr11	123345144	123345145	HEK_DUX4_6h_br1_sorted_bam_peak_1605	799740
chr11	124981589	124981590	HEK_DUX4_6h_br1_sorted_bam_peak_1606	458704
chr11	125934956	125934957	HEK_DUX4_6h_br1_sorted_bam_peak_1607	381344
chr11	126517788	126517789	HEK_DUX4_6h_br1_sorted_bam_peak_1608	1149392
chr11	128080382	128080383	HEK_DUX4_6h_br1_sorted_bam_peak_1609	799740
chr11	128269636	128269637	HEK_DUX4_6h_br1_sorted_bam_peak_1610	649139
chr11	128927697	128927698	HEK_DUX4_6h_br1_sorted_bam_peak_1611	366947
chr11	129013356	129013357	HEK_DUX4_6h_br1_sorted_bam_peak_1612	649139
chr11	129939686	129939687	HEK_DUX4_6h_br1_sorted_bam_peak_1613	788022
chr11	129973338	129973339	HEK_DUX4_6h_br1_sorted_bam_peak_1614	1456256
chr11	130182573	130182574	HEK_DUX4_6h_br1_sorted_bam_peak_1615	470477
chr11	130668330	130668331	HEK_DUX4_6h_br1_sorted_bam_peak_1616	799740
chr11	130743052	130743053	HEK_DUX4_6h_br1_sorted_bam_peak_1617	504274
chr11	130903249	130903250	HEK_DUX4_6h_br1_sorted_bam_peak_1618	456219
chr11	131710992	131710993	HEK_DUX4_6h_br1_sorted_bam_peak_1619	504274
chr11	131942161	131942162	HEK_DUX4_6h_br1_sorted_bam_peak_1620	656007
chr11	134911130	134911131	HEK_DUX4_6h_br1_sorted_bam_peak_1621	227952
chr11	134911563	134911564	HEK_DUX4_6h_br1_sorted_bam_peak_1622	479842
chr12	95498	95499	HEK_DUX4_6h_br1_sorted_bam_peak_1623	1663502
chr12	466021	466022	HEK_DUX4_6h_br1_sorted_bam_peak_1624	264327
chr12	1499868	1499869	HEK_DUX4_6h_br1_sorted_bam_peak_1625	2771246
chr12	1662173	1662174	HEK_DUX4_6h_br1_sorted_bam_peak_1626	484807
chr12	2194233	2194234	HEK_DUX4_6h_br1_sorted_bam_peak_1627	2992248
chr12	2365124	2365125	HEK_DUX4_6h_br1_sorted_bam_peak_1628	1225766
chr12	2366222	2366223	HEK_DUX4_6h_br1_sorted_bam_peak_1629	634223
chr12	2405333	2405334	HEK_DUX4_6h_br1_sorted_bam_peak_1630	701913
chr12	3614099	3614100	HEK_DUX4_6h_br1_sorted_bam_peak_1631	181959
chr12	5205789	5205790	HEK_DUX4_6h_br1_sorted_bam_peak_1632	504274
chr12	5252436	5252437	HEK_DUX4_6h_br1_sorted_bam_peak_1633	5436440
chr12	5499452	5499453	HEK_DUX4_6h_br1_sorted_bam_peak_1634	671916
chr12	5500925	5500926	HEK_DUX4_6h_br1_sorted_bam_peak_1635	799740
chr12	5526989	5526990	HEK_DUX4_6h_br1_sorted_bam_peak_1636	264327
chr12	5593659	5593660	HEK_DUX4_6h_br1_sorted_bam_peak_1637	224742
chr12	5597477	5597478	HEK_DUX4_6h_br1_sorted_bam_peak_1638	1464139
chr12	6277088	6277089	HEK_DUX4_6h_br1_sorted_bam_peak_1639	724399
chr12	6645137	6645138	HEK_DUX4_6h_br1_sorted_bam_peak_1640	240995
chr12	7109763	7109764	HEK_DUX4_6h_br1_sorted_bam_peak_1641	574021
chr12	7349752	7349753	HEK_DUX4_6h_br1_sorted_bam_peak_1642	1809503
chr12	8320091	8320092	HEK_DUX4_6h_br1_sorted_bam_peak_1643	2350270
chr12	8395922	8395923	HEK_DUX4_6h_br1_sorted_bam_peak_1644	560042
chr12	8396281	8396282	HEK_DUX4_6h_br1_sorted_bam_peak_1645	603929
chr12	8707056	8707057	HEK_DUX4_6h_br1_sorted_bam_peak_1646	366947
chr12	9797766	9797767	HEK_DUX4_6h_br1_sorted_bam_peak_1647	361971
chr12	10358080	10358081	HEK_DUX4_6h_br1_sorted_bam_peak_1648	799740
chr12	10365019	10365020	HEK_DUX4_6h_br1_sorted_bam_peak_1649	279703
chr12	10577131	10577132	HEK_DUX4_6h_br1_sorted_bam_peak_1650	504274
chr12	10876113	10876114	HEK_DUX4_6h_br1_sorted_bam_peak_1651	202877
chr12	12961212	12961213	HEK_DUX4_6h_br1_sorted_bam_peak_1652	1385164
chr12	12972977	12972978	HEK_DUX4_6h_br1_sorted_bam_peak_1653	361971
chr12	13052774	13052775	HEK_DUX4_6h_br1_sorted_bam_peak_1654	639050
chr12	13153560	13153561	HEK_DUX4_6h_br1_sorted_bam_peak_1655	369615
chr12	13251579	13251580	HEK_DUX4_6h_br1_sorted_bam_peak_1656	671916
chr12	13252253	13252254	HEK_DUX4_6h_br1_sorted_bam_peak_1657	264327
chr12	13326190	13326191	HEK_DUX4_6h_br1_sorted_bam_peak_1658	504274
chr12	14426167	14426168	HEK_DUX4_6h_br1_sorted_bam_peak_1659	504274
chr12	14518591	14518592	HEK_DUX4_6h_br1_sorted_bam_peak_1660	563954
chr12	14531617	14531618	HEK_DUX4_6h_br1_sorted_bam_peak_1661	563954
chr12	14599712	14599713	HEK_DUX4_6h_br1_sorted_bam_peak_1662	504274
chr12	14648136	14648137	HEK_DUX4_6h_br1_sorted_bam_peak_1663	2771246
chr12	15431912	15431913	HEK_DUX4_6h_br1_sorted_bam_peak_1664	714498
chr12	15432693	15432694	HEK_DUX4_6h_br1_sorted_bam_peak_1665	952411
chr12	15693689	15693690	HEK_DUX4_6h_br1_sorted_bam_peak_1666	1990843
chr12	15694660	15694661	HEK_DUX4_6h_br1_sorted_bam_peak_1667	477249
chr12	15797131	15797132	HEK_DUX4_6h_br1_sorted_bam_peak_1668	649139
chr12	15797426	15797427	HEK_DUX4_6h_br1_sorted_bam_peak_1669	317205
chr12	15815779	15815780	HEK_DUX4_6h_br1_sorted_bam_peak_1670	957143
chr12	15822488	15822489	HEK_DUX4_6h_br1_sorted_bam_peak_1671	1285085
chr12	15933850	15933851	HEK_DUX4_6h_br1_sorted_bam_peak_1672	957143
chr12	15954881	15954882	HEK_DUX4_6h_br1_sorted_bam_peak_1673	1119027
chr12	18536487	18536488	HEK_DUX4_6h_br1_sorted_bam_peak_1674	860852
chr12	18589167	18589168	HEK_DUX4_6h_br1_sorted_bam_peak_1675	957143
chr12	19291581	19291582	HEK_DUX4_6h_br1_sorted_bam_peak_1676	181959
chr12	19330970	19330971	HEK_DUX4_6h_br1_sorted_bam_peak_1677	1278426
chr12	19344467	19344468	HEK_DUX4_6h_br1_sorted_bam_peak_1678	563954
chr12	19345926	19345927	HEK_DUX4_6h_br1_sorted_bam_peak_1679	799740
chr12	19839163	19839164	HEK_DUX4_6h_br1_sorted_bam_peak_1680	366947
chr12	19839934	19839935	HEK_DUX4_6h_br1_sorted_bam_peak_1681	649139
chr12	19848591	19848592	HEK_DUX4_6h_br1_sorted_bam_peak_1682	3935051
chr12	20647196	20647197	HEK_DUX4_6h_br1_sorted_bam_peak_1683	504274
chr12	21571571	21571572	HEK_DUX4_6h_br1_sorted_bam_peak_1684	504274
chr12	21654494	21654495	HEK_DUX4_6h_br1_sorted_bam_peak_1685	369615
chr12	25017398	25017399	HEK_DUX4_6h_br1_sorted_bam_peak_1686	442566
chr12	25538982	25538983	HEK_DUX4_6h_br1_sorted_bam_peak_1687	1117269
chr12	25608924	25608925	HEK_DUX4_6h_br1_sorted_bam_peak_1688	223306
chr12	25801675	25801676	HEK_DUX4_6h_br1_sorted_bam_peak_1689	860852
chr12	26164539	26164540	HEK_DUX4_6h_br1_sorted_bam_peak_1690	2175477
chr12	26216367	26216368	HEK_DUX4_6h_br1_sorted_bam_peak_1691	366947
chr12	26341488	26341489	HEK_DUX4_6h_br1_sorted_bam_peak_1692	264327
chr12	26522841	26522842	HEK_DUX4_6h_br1_sorted_bam_peak_1693	671916
chr12	27496703	27496704	HEK_DUX4_6h_br1_sorted_bam_peak_1694	1809503
chr12	27497455	27497456	HEK_DUX4_6h_br1_sorted_bam_peak_1695	264327
chr12	27768483	27768484	HEK_DUX4_6h_br1_sorted_bam_peak_1696	361971
chr12	28688127	28688128	HEK_DUX4_6h_br1_sorted_bam_peak_1697	1119027
chr12	28717204	28717205	HEK_DUX4_6h_br1_sorted_bam_peak_1698	442566
chr12	29035678	29035679	HEK_DUX4_6h_br1_sorted_bam_peak_1699	366947
chr12	29437430	29437431	HEK_DUX4_6h_br1_sorted_bam_peak_1700	799740
chr12	29894539	29894540	HEK_DUX4_6h_br1_sorted_bam_peak_1701	1119027
chr12	30775850	30775851	HEK_DUX4_6h_br1_sorted_bam_peak_1702	1328030
chr12	30884079	30884080	HEK_DUX4_6h_br1_sorted_bam_peak_1703	366947
chr12	30948652	30948653	HEK_DUX4_6h_br1_sorted_bam_peak_1704	788022
chr12	31584554	31584555	HEK_DUX4_6h_br1_sorted_bam_peak_1705	1456256
chr12	31645318	31645319	HEK_DUX4_6h_br1_sorted_bam_peak_1706	574021
chr12	31649247	31649248	HEK_DUX4_6h_br1_sorted_bam_peak_1707	799740
chr12	32152776	32152777	HEK_DUX4_6h_br1_sorted_bam_peak_1708	504274
chr12	32259702	32259703	HEK_DUX4_6h_br1_sorted_bam_peak_1709	504274
chr12	32260899	32260900	HEK_DUX4_6h_br1_sorted_bam_peak_1710	504274
chr12	38049886	38049887	HEK_DUX4_6h_br1_sorted_bam_peak_1711	627194
chr12	38074693	38074694	HEK_DUX4_6h_br1_sorted_bam_peak_1712	366947
chr12	39837216	39837217	HEK_DUX4_6h_br1_sorted_bam_peak_1713	369615
chr12	40618520	40618521	HEK_DUX4_6h_br1_sorted_bam_peak_1714	649139
chr12	41757492	41757493	HEK_DUX4_6h_br1_sorted_bam_peak_1715	2510812
chr12	42396582	42396583	HEK_DUX4_6h_br1_sorted_bam_peak_1716	503633
chr12	42397044	42397045	HEK_DUX4_6h_br1_sorted_bam_peak_1717	904577
chr12	42958743	42958744	HEK_DUX4_6h_br1_sorted_bam_peak_1718	574021
chr12	43545530	43545531	HEK_DUX4_6h_br1_sorted_bam_peak_1719	504274
chr12	43600335	43600336	HEK_DUX4_6h_br1_sorted_bam_peak_1720	240995
chr12	43680129	43680130	HEK_DUX4_6h_br1_sorted_bam_peak_1721	504274
chr12	44152908	44152909	HEK_DUX4_6h_br1_sorted_bam_peak_1722	251562
chr12	44181189	44181190	HEK_DUX4_6h_br1_sorted_bam_peak_1723	1720080
chr12	44199728	44199729	HEK_DUX4_6h_br1_sorted_bam_peak_1724	338679
chr12	44365851	44365852	HEK_DUX4_6h_br1_sorted_bam_peak_1725	264327
chr12	45660982	45660983	HEK_DUX4_6h_br1_sorted_bam_peak_1726	591219
chr12	46156365	46156366	HEK_DUX4_6h_br1_sorted_bam_peak_1727	799740
chr12	46765592	46765593	HEK_DUX4_6h_br1_sorted_bam_peak_1728	442566
chr12	46836424	46836425	HEK_DUX4_6h_br1_sorted_bam_peak_1729	649139
chr12	46918042	46918043	HEK_DUX4_6h_br1_sorted_bam_peak_1730	957143
chr12	46949481	46949482	HEK_DUX4_6h_br1_sorted_bam_peak_1731	649139
chr12	47055125	47055126	HEK_DUX4_6h_br1_sorted_bam_peak_1732	649139
chr12	47258055	47258056	HEK_DUX4_6h_br1_sorted_bam_peak_1733	649139
chr12	47415960	47415961	HEK_DUX4_6h_br1_sorted_bam_peak_1734	181959
chr12	47416481	47416482	HEK_DUX4_6h_br1_sorted_bam_peak_1735	504274
chr12	47489718	47489719	HEK_DUX4_6h_br1_sorted_bam_peak_1736	504274
chr12	47497194	47497195	HEK_DUX4_6h_br1_sorted_bam_peak_1737	264327
chr12	47630532	47630533	HEK_DUX4_6h_br1_sorted_bam_peak_1738	1012488
chr12	47670649	47670650	HEK_DUX4_6h_br1_sorted_bam_peak_1739	5266281
chr12	47737791	47737792	HEK_DUX4_6h_br1_sorted_bam_peak_1740	1328030
chr12	47903447	47903448	HEK_DUX4_6h_br1_sorted_bam_peak_1741	1456256
chr12	48592003	48592004	HEK_DUX4_6h_br1_sorted_bam_peak_1742	430445
chr12	49350233	49350234	HEK_DUX4_6h_br1_sorted_bam_peak_1743	1774736
chr12	49351154	49351155	HEK_DUX4_6h_br1_sorted_bam_peak_1744	789148
chr12	49523717	49523718	HEK_DUX4_6h_br1_sorted_bam_peak_1745	506124
chr12	49661419	49661420	HEK_DUX4_6h_br1_sorted_bam_peak_1746	473391
chr12	50898343	50898344	HEK_DUX4_6h_br1_sorted_bam_peak_1747	202877
chr12	50926696	50926697	HEK_DUX4_6h_br1_sorted_bam_peak_1748	458704
chr12	51512724	51512725	HEK_DUX4_6h_br1_sorted_bam_peak_1749	181959
chr12	51765471	51765472	HEK_DUX4_6h_br1_sorted_bam_peak_1750	264327
chr12	52109712	52109713	HEK_DUX4_6h_br1_sorted_bam_peak_1751	957143
chr12	52364943	52364944	HEK_DUX4_6h_br1_sorted_bam_peak_1752	317205
chr12	53574393	53574394	HEK_DUX4_6h_br1_sorted_bam_peak_1753	574021
chr12	53773592	53773593	HEK_DUX4_6h_br1_sorted_bam_peak_1754	4202988
chr12	53969645	53969646	HEK_DUX4_6h_br1_sorted_bam_peak_1755	1408469
chr12	54019956	54019957	HEK_DUX4_6h_br1_sorted_bam_peak_1756	634223
chr12	54616554	54616555	HEK_DUX4_6h_br1_sorted_bam_peak_1757	1059757
chr12	54708127	54708128	HEK_DUX4_6h_br1_sorted_bam_peak_1758	2175477
chr12	54956895	54956896	HEK_DUX4_6h_br1_sorted_bam_peak_1759	366947
chr12	56107089	56107090	HEK_DUX4_6h_br1_sorted_bam_peak_1760	240995
chr12	56107719	56107720	HEK_DUX4_6h_br1_sorted_bam_peak_1761	245221
chr12	56727826	56727827	HEK_DUX4_6h_br1_sorted_bam_peak_1762	542541
chr12	57039932	57039933	HEK_DUX4_6h_br1_sorted_bam_peak_1763	656007
chr12	58087752	58087753	HEK_DUX4_6h_br1_sorted_bam_peak_1764	504274
chr12	58522704	58522705	HEK_DUX4_6h_br1_sorted_bam_peak_1765	504274
chr12	58758801	58758802	HEK_DUX4_6h_br1_sorted_bam_peak_1766	181959
chr12	58852100	58852101	HEK_DUX4_6h_br1_sorted_bam_peak_1767	3459618
chr12	58852660	58852661	HEK_DUX4_6h_br1_sorted_bam_peak_1768	504274
chr12	58898499	58898500	HEK_DUX4_6h_br1_sorted_bam_peak_1769	2552389
chr12	58903233	58903234	HEK_DUX4_6h_br1_sorted_bam_peak_1770	2243000
chr12	59198127	59198128	HEK_DUX4_6h_br1_sorted_bam_peak_1771	366947
chr12	59253878	59253879	HEK_DUX4_6h_br1_sorted_bam_peak_1772	504274
chr12	59399626	59399627	HEK_DUX4_6h_br1_sorted_bam_peak_1773	504274
chr12	59435574	59435575	HEK_DUX4_6h_br1_sorted_bam_peak_1774	361971
chr12	59509339	59509340	HEK_DUX4_6h_br1_sorted_bam_peak_1775	957143
chr12	59963750	59963751	HEK_DUX4_6h_br1_sorted_bam_peak_1776	317205
chr12	59991440	59991441	HEK_DUX4_6h_br1_sorted_bam_peak_1777	458704
chr12	60102404	60102405	HEK_DUX4_6h_br1_sorted_bam_peak_1778	788022
chr12	60109964	60109965	HEK_DUX4_6h_br1_sorted_bam_peak_1779	957143
chr12	60131046	60131047	HEK_DUX4_6h_br1_sorted_bam_peak_1780	957143
chr12	60367610	60367611	HEK_DUX4_6h_br1_sorted_bam_peak_1781	799740
chr12	62773368	62773369	HEK_DUX4_6h_br1_sorted_bam_peak_1782	1167745
chr12	62805697	62805698	HEK_DUX4_6h_br1_sorted_bam_peak_1783	264327
chr12	62996659	62996660	HEK_DUX4_6h_br1_sorted_bam_peak_1784	282836
chr12	62997208	62997209	HEK_DUX4_6h_br1_sorted_bam_peak_1785	800207
chr12	62998848	62998849	HEK_DUX4_6h_br1_sorted_bam_peak_1786	788022
chr12	63126003	63126004	HEK_DUX4_6h_br1_sorted_bam_peak_1787	504274
chr12	63685284	63685285	HEK_DUX4_6h_br1_sorted_bam_peak_1788	442566
chr12	63814785	63814786	HEK_DUX4_6h_br1_sorted_bam_peak_1789	504274
chr12	64062086	64062087	HEK_DUX4_6h_br1_sorted_bam_peak_1790	361971
chr12	64311098	64311099	HEK_DUX4_6h_br1_sorted_bam_peak_1791	952411
chr12	64312045	64312046	HEK_DUX4_6h_br1_sorted_bam_peak_1792	366947
chr12	64567348	64567349	HEK_DUX4_6h_br1_sorted_bam_peak_1793	2175477
chr12	64575571	64575572	HEK_DUX4_6h_br1_sorted_bam_peak_1794	224742
chr12	64740181	64740182	HEK_DUX4_6h_br1_sorted_bam_peak_1795	799740
chr12	64784535	64784536	HEK_DUX4_6h_br1_sorted_bam_peak_1796	366947
chr12	64954883	64954884	HEK_DUX4_6h_br1_sorted_bam_peak_1797	442566
chr12	65960028	65960029	HEK_DUX4_6h_br1_sorted_bam_peak_1798	1012488
chr12	66025550	66025551	HEK_DUX4_6h_br1_sorted_bam_peak_1799	1278426
chr12	66219007	66219008	HEK_DUX4_6h_br1_sorted_bam_peak_1800	251562
chr12	66221040	66221041	HEK_DUX4_6h_br1_sorted_bam_peak_1801	370167
chr12	66247672	66247673	HEK_DUX4_6h_br1_sorted_bam_peak_1802	646947
chr12	66281799	66281800	HEK_DUX4_6h_br1_sorted_bam_peak_1803	1149392
chr12	66441694	66441695	HEK_DUX4_6h_br1_sorted_bam_peak_1804	649139
chr12	66563523	66563524	HEK_DUX4_6h_br1_sorted_bam_peak_1805	904577
chr12	66586159	66586160	HEK_DUX4_6h_br1_sorted_bam_peak_1806	1725232
chr12	67663137	67663138	HEK_DUX4_6h_br1_sorted_bam_peak_1807	421723
chr12	67687586	67687587	HEK_DUX4_6h_br1_sorted_bam_peak_1808	504274
chr12	68167793	68167794	HEK_DUX4_6h_br1_sorted_bam_peak_1809	503633
chr12	68222031	68222032	HEK_DUX4_6h_br1_sorted_bam_peak_1810	219527
chr12	68334702	68334703	HEK_DUX4_6h_br1_sorted_bam_peak_1811	504274
chr12	68634053	68634054	HEK_DUX4_6h_br1_sorted_bam_peak_1812	1119027
chr12	68653339	68653340	HEK_DUX4_6h_br1_sorted_bam_peak_1813	366947
chr12	68746043	68746044	HEK_DUX4_6h_br1_sorted_bam_peak_1814	355377
chr12	68845348	68845349	HEK_DUX4_6h_br1_sorted_bam_peak_1815	3133788
chr12	68873898	68873899	HEK_DUX4_6h_br1_sorted_bam_peak_1816	649139
chr12	69015284	69015285	HEK_DUX4_6h_br1_sorted_bam_peak_1817	1285085
chr12	69127680	69127681	HEK_DUX4_6h_br1_sorted_bam_peak_1818	317205
chr12	69453249	69453250	HEK_DUX4_6h_br1_sorted_bam_peak_1819	1024756
chr12	69921842	69921843	HEK_DUX4_6h_br1_sorted_bam_peak_1820	574021
chr12	69949355	69949356	HEK_DUX4_6h_br1_sorted_bam_peak_1821	574021
chr12	69963343	69963344	HEK_DUX4_6h_br1_sorted_bam_peak_1822	649139
chr12	69984626	69984627	HEK_DUX4_6h_br1_sorted_bam_peak_1823	181959
chr12	70360771	70360772	HEK_DUX4_6h_br1_sorted_bam_peak_1824	1830198
chr12	71950870	71950871	HEK_DUX4_6h_br1_sorted_bam_peak_1825	957143
chr12	71985788	71985789	HEK_DUX4_6h_br1_sorted_bam_peak_1826	181959
chr12	71993335	71993336	HEK_DUX4_6h_br1_sorted_bam_peak_1827	3232167
chr12	72056119	72056120	HEK_DUX4_6h_br1_sorted_bam_peak_1828	258922
chr12	72056599	72056600	HEK_DUX4_6h_br1_sorted_bam_peak_1829	904577
chr12	72057968	72057969	HEK_DUX4_6h_br1_sorted_bam_peak_1830	300319
chr12	72148663	72148664	HEK_DUX4_6h_br1_sorted_bam_peak_1831	574021
chr12	72666173	72666174	HEK_DUX4_6h_br1_sorted_bam_peak_1832	384055
chr12	72689749	72689750	HEK_DUX4_6h_br1_sorted_bam_peak_1833	1238468
chr12	72690304	72690305	HEK_DUX4_6h_br1_sorted_bam_peak_1834	671916
chr12	72934314	72934315	HEK_DUX4_6h_br1_sorted_bam_peak_1835	799740
chr12	72937932	72937933	HEK_DUX4_6h_br1_sorted_bam_peak_1836	649139
chr12	72941299	72941300	HEK_DUX4_6h_br1_sorted_bam_peak_1837	3530775
chr12	73077993	73077994	HEK_DUX4_6h_br1_sorted_bam_peak_1838	504274
chr12	75728373	75728374	HEK_DUX4_6h_br1_sorted_bam_peak_1839	574021
chr12	75841084	75841085	HEK_DUX4_6h_br1_sorted_bam_peak_1840	714498
chr12	75874525	75874526	HEK_DUX4_6h_br1_sorted_bam_peak_1841	456219
chr12	76054149	76054150	HEK_DUX4_6h_br1_sorted_bam_peak_1842	504274
chr12	76108455	76108456	HEK_DUX4_6h_br1_sorted_bam_peak_1843	366947
chr12	76159443	76159444	HEK_DUX4_6h_br1_sorted_bam_peak_1844	317205
chr12	76175657	76175658	HEK_DUX4_6h_br1_sorted_bam_peak_1845	504274
chr12	76219632	76219633	HEK_DUX4_6h_br1_sorted_bam_peak_1846	1119027
chr12	76256593	76256594	HEK_DUX4_6h_br1_sorted_bam_peak_1847	504274
chr12	76256925	76256926	HEK_DUX4_6h_br1_sorted_bam_peak_1848	649139
chr12	76347306	76347307	HEK_DUX4_6h_br1_sorted_bam_peak_1849	1990843
chr12	76347994	76347995	HEK_DUX4_6h_br1_sorted_bam_peak_1850	2710895
chr12	76425488	76425489	HEK_DUX4_6h_br1_sorted_bam_peak_1851	435322
chr12	76478211	76478212	HEK_DUX4_6h_br1_sorted_bam_peak_1852	904577
chr12	76671604	76671605	HEK_DUX4_6h_br1_sorted_bam_peak_1853	563954
chr12	76671986	76671987	HEK_DUX4_6h_br1_sorted_bam_peak_1854	317205
chr12	76721222	76721223	HEK_DUX4_6h_br1_sorted_bam_peak_1855	338679
chr12	76723142	76723143	HEK_DUX4_6h_br1_sorted_bam_peak_1856	836838
chr12	76727165	76727166	HEK_DUX4_6h_br1_sorted_bam_peak_1857	2362575
chr12	76732743	76732744	HEK_DUX4_6h_br1_sorted_bam_peak_1858	456219
chr12	76769195	76769196	HEK_DUX4_6h_br1_sorted_bam_peak_1859	504274
chr12	76874654	76874655	HEK_DUX4_6h_br1_sorted_bam_peak_1860	904577
chr12	76892843	76892844	HEK_DUX4_6h_br1_sorted_bam_peak_1861	504274
chr12	76923220	76923221	HEK_DUX4_6h_br1_sorted_bam_peak_1862	649139
chr12	77157735	77157736	HEK_DUX4_6h_br1_sorted_bam_peak_1863	369615
chr12	77208689	77208690	HEK_DUX4_6h_br1_sorted_bam_peak_1864	458704
chr12	77459698	77459699	HEK_DUX4_6h_br1_sorted_bam_peak_1865	224742
chr12	77516226	77516227	HEK_DUX4_6h_br1_sorted_bam_peak_1866	957143
chr12	77583393	77583394	HEK_DUX4_6h_br1_sorted_bam_peak_1867	5094817
chr12	77748902	77748903	HEK_DUX4_6h_br1_sorted_bam_peak_1868	366947
chr12	77795590	77795591	HEK_DUX4_6h_br1_sorted_bam_peak_1869	442566
chr12	77796684	77796685	HEK_DUX4_6h_br1_sorted_bam_peak_1870	341873
chr12	78238163	78238164	HEK_DUX4_6h_br1_sorted_bam_peak_1871	2362575
chr12	78239716	78239717	HEK_DUX4_6h_br1_sorted_bam_peak_1872	714498
chr12	78677024	78677025	HEK_DUX4_6h_br1_sorted_bam_peak_1873	649139
chr12	78836381	78836382	HEK_DUX4_6h_br1_sorted_bam_peak_1874	240995
chr12	79098025	79098026	HEK_DUX4_6h_br1_sorted_bam_peak_1875	504274
chr12	79413300	79413301	HEK_DUX4_6h_br1_sorted_bam_peak_1876	1456256
chr12	79816125	79816126	HEK_DUX4_6h_br1_sorted_bam_peak_1877	458704
chr12	79941018	79941019	HEK_DUX4_6h_br1_sorted_bam_peak_1878	482743
chr12	80085078	80085079	HEK_DUX4_6h_br1_sorted_bam_peak_1879	366306
chr12	80285414	80285415	HEK_DUX4_6h_br1_sorted_bam_peak_1880	649139
chr12	80550362	80550363	HEK_DUX4_6h_br1_sorted_bam_peak_1881	361971
chr12	80662930	80662931	HEK_DUX4_6h_br1_sorted_bam_peak_1882	788022
chr12	80991408	80991409	HEK_DUX4_6h_br1_sorted_bam_peak_1883	649139
chr12	80991978	80991979	HEK_DUX4_6h_br1_sorted_bam_peak_1884	2551869
chr12	81017269	81017270	HEK_DUX4_6h_br1_sorted_bam_peak_1885	799740
chr12	81021773	81021774	HEK_DUX4_6h_br1_sorted_bam_peak_1886	1990843
chr12	81035898	81035899	HEK_DUX4_6h_br1_sorted_bam_peak_1887	456219
chr12	83080551	83080552	HEK_DUX4_6h_br1_sorted_bam_peak_1888	563954
chr12	84274525	84274526	HEK_DUX4_6h_br1_sorted_bam_peak_1889	799740
chr12	84463289	84463290	HEK_DUX4_6h_br1_sorted_bam_peak_1890	456219
chr12	84528654	84528655	HEK_DUX4_6h_br1_sorted_bam_peak_1891	366947
chr12	85389234	85389235	HEK_DUX4_6h_br1_sorted_bam_peak_1892	1285085
chr12	88535901	88535902	HEK_DUX4_6h_br1_sorted_bam_peak_1893	724399
chr12	88566996	88566997	HEK_DUX4_6h_br1_sorted_bam_peak_1894	181959
chr12	88641149	88641150	HEK_DUX4_6h_br1_sorted_bam_peak_1895	649139
chr12	88693754	88693755	HEK_DUX4_6h_br1_sorted_bam_peak_1896	2688364
chr12	88702780	88702781	HEK_DUX4_6h_br1_sorted_bam_peak_1897	649139
chr12	88703719	88703720	HEK_DUX4_6h_br1_sorted_bam_peak_1898	504274
chr12	88719316	88719317	HEK_DUX4_6h_br1_sorted_bam_peak_1899	1285085
chr12	88814324	88814325	HEK_DUX4_6h_br1_sorted_bam_peak_1900	366947
chr12	88896400	88896401	HEK_DUX4_6h_br1_sorted_bam_peak_1901	957143
chr12	88897136	88897137	HEK_DUX4_6h_br1_sorted_bam_peak_1902	1990843
chr12	89121121	89121122	HEK_DUX4_6h_br1_sorted_bam_peak_1903	181959
chr12	89291058	89291059	HEK_DUX4_6h_br1_sorted_bam_peak_1904	649139
chr12	89319857	89319858	HEK_DUX4_6h_br1_sorted_bam_peak_1905	714498
chr12	89747434	89747435	HEK_DUX4_6h_br1_sorted_bam_peak_1906	253956
chr12	89778064	89778065	HEK_DUX4_6h_br1_sorted_bam_peak_1907	452785
chr12	89784631	89784632	HEK_DUX4_6h_br1_sorted_bam_peak_1908	504274
chr12	90162924	90162925	HEK_DUX4_6h_br1_sorted_bam_peak_1909	1024756
chr12	90345562	90345563	HEK_DUX4_6h_br1_sorted_bam_peak_1910	181959
chr12	90354153	90354154	HEK_DUX4_6h_br1_sorted_bam_peak_1911	799740
chr12	90354552	90354553	HEK_DUX4_6h_br1_sorted_bam_peak_1912	649139
chr12	90629721	90629722	HEK_DUX4_6h_br1_sorted_bam_peak_1913	504274
chr12	90931195	90931196	HEK_DUX4_6h_br1_sorted_bam_peak_1914	366947
chr12	91106534	91106535	HEK_DUX4_6h_br1_sorted_bam_peak_1915	649139
chr12	91278415	91278416	HEK_DUX4_6h_br1_sorted_bam_peak_1916	799740
chr12	91293694	91293695	HEK_DUX4_6h_br1_sorted_bam_peak_1917	574021
chr12	91302494	91302495	HEK_DUX4_6h_br1_sorted_bam_peak_1918	442566
chr12	91316050	91316051	HEK_DUX4_6h_br1_sorted_bam_peak_1919	181959
chr12	91499044	91499045	HEK_DUX4_6h_br1_sorted_bam_peak_1920	1456256
chr12	91599754	91599755	HEK_DUX4_6h_br1_sorted_bam_peak_1921	649139
chr12	92455942	92455943	HEK_DUX4_6h_br1_sorted_bam_peak_1922	1119027
chr12	92474446	92474447	HEK_DUX4_6h_br1_sorted_bam_peak_1923	957143
chr12	92490521	92490522	HEK_DUX4_6h_br1_sorted_bam_peak_1924	563954
chr12	92531359	92531360	HEK_DUX4_6h_br1_sorted_bam_peak_1925	442566
chr12	92538087	92538088	HEK_DUX4_6h_br1_sorted_bam_peak_1926	1393605
chr12	92538701	92538702	HEK_DUX4_6h_br1_sorted_bam_peak_1927	828435
chr12	92539652	92539653	HEK_DUX4_6h_br1_sorted_bam_peak_1928	282836
chr12	93017288	93017289	HEK_DUX4_6h_br1_sorted_bam_peak_1929	317205
chr12	93018152	93018153	HEK_DUX4_6h_br1_sorted_bam_peak_1930	3672598
chr12	93022214	93022215	HEK_DUX4_6h_br1_sorted_bam_peak_1931	860852
chr12	93122257	93122258	HEK_DUX4_6h_br1_sorted_bam_peak_1932	788022
chr12	93349888	93349889	HEK_DUX4_6h_br1_sorted_bam_peak_1933	1024756
chr12	93350828	93350829	HEK_DUX4_6h_br1_sorted_bam_peak_1934	714498
chr12	93365077	93365078	HEK_DUX4_6h_br1_sorted_bam_peak_1935	714498
chr12	93396540	93396541	HEK_DUX4_6h_br1_sorted_bam_peak_1936	2175477
chr12	93484016	93484017	HEK_DUX4_6h_br1_sorted_bam_peak_1937	369615
chr12	93592231	93592232	HEK_DUX4_6h_br1_sorted_bam_peak_1938	701913
chr12	93674945	93674946	HEK_DUX4_6h_br1_sorted_bam_peak_1939	649139
chr12	93771979	93771980	HEK_DUX4_6h_br1_sorted_bam_peak_1940	562682
chr12	93965121	93965122	HEK_DUX4_6h_br1_sorted_bam_peak_1941	794151
chr12	93967570	93967571	HEK_DUX4_6h_br1_sorted_bam_peak_1942	907813
chr12	94312223	94312224	HEK_DUX4_6h_br1_sorted_bam_peak_1943	1012488
chr12	94684244	94684245	HEK_DUX4_6h_br1_sorted_bam_peak_1944	1149392
chr12	95377608	95377609	HEK_DUX4_6h_br1_sorted_bam_peak_1945	264327
chr12	95611444	95611445	HEK_DUX4_6h_br1_sorted_bam_peak_1946	430445
chr12	96199974	96199975	HEK_DUX4_6h_br1_sorted_bam_peak_1947	300319
chr12	96317665	96317666	HEK_DUX4_6h_br1_sorted_bam_peak_1948	317205
chr12	96839651	96839652	HEK_DUX4_6h_br1_sorted_bam_peak_1949	649139
chr12	96865727	96865728	HEK_DUX4_6h_br1_sorted_bam_peak_1950	1285085
chr12	97168772	97168773	HEK_DUX4_6h_br1_sorted_bam_peak_1951	351320
chr12	97276573	97276574	HEK_DUX4_6h_br1_sorted_bam_peak_1952	202877
chr12	99149942	99149943	HEK_DUX4_6h_br1_sorted_bam_peak_1953	714498
chr12	101195804	101195805	HEK_DUX4_6h_br1_sorted_bam_peak_1954	1119027
chr12	101197592	101197593	HEK_DUX4_6h_br1_sorted_bam_peak_1955	649139
chr12	101322304	101322305	HEK_DUX4_6h_br1_sorted_bam_peak_1956	504274
chr12	101375443	101375444	HEK_DUX4_6h_br1_sorted_bam_peak_1957	753417
chr12	102691539	102691540	HEK_DUX4_6h_br1_sorted_bam_peak_1958	649139
chr12	102765035	102765036	HEK_DUX4_6h_br1_sorted_bam_peak_1959	369615
chr12	102930075	102930076	HEK_DUX4_6h_br1_sorted_bam_peak_1960	1676517
chr12	102933654	102933655	HEK_DUX4_6h_br1_sorted_bam_peak_1961	853685
chr12	103954731	103954732	HEK_DUX4_6h_br1_sorted_bam_peak_1962	346494
chr12	104359785	104359786	HEK_DUX4_6h_br1_sorted_bam_peak_1963	421723
chr12	104363318	104363319	HEK_DUX4_6h_br1_sorted_bam_peak_1964	1174293
chr12	104613350	104613351	HEK_DUX4_6h_br1_sorted_bam_peak_1965	649139
chr12	104613887	104613888	HEK_DUX4_6h_br1_sorted_bam_peak_1966	788022
chr12	104680358	104680359	HEK_DUX4_6h_br1_sorted_bam_peak_1967	2050483
chr12	104778052	104778053	HEK_DUX4_6h_br1_sorted_bam_peak_1968	927139
chr12	104997488	104997489	HEK_DUX4_6h_br1_sorted_bam_peak_1969	1774736
chr12	105720097	105720098	HEK_DUX4_6h_br1_sorted_bam_peak_1970	646947
chr12	105720731	105720732	HEK_DUX4_6h_br1_sorted_bam_peak_1971	486303
chr12	105839747	105839748	HEK_DUX4_6h_br1_sorted_bam_peak_1972	442566
chr12	106380873	106380874	HEK_DUX4_6h_br1_sorted_bam_peak_1973	477249
chr12	106438901	106438902	HEK_DUX4_6h_br1_sorted_bam_peak_1974	366947
chr12	106501476	106501477	HEK_DUX4_6h_br1_sorted_bam_peak_1975	1631109
chr12	106690006	106690007	HEK_DUX4_6h_br1_sorted_bam_peak_1976	317205
chr12	107349402	107349403	HEK_DUX4_6h_br1_sorted_bam_peak_1977	733741
chr12	107507399	107507400	HEK_DUX4_6h_br1_sorted_bam_peak_1978	649139
chr12	107909568	107909569	HEK_DUX4_6h_br1_sorted_bam_peak_1979	264327
chr12	108274264	108274265	HEK_DUX4_6h_br1_sorted_bam_peak_1980	1492226
chr12	109084928	109084929	HEK_DUX4_6h_br1_sorted_bam_peak_1981	355377
chr12	110155087	110155088	HEK_DUX4_6h_br1_sorted_bam_peak_1982	251562
chr12	110326223	110326224	HEK_DUX4_6h_br1_sorted_bam_peak_1983	714498
chr12	110752299	110752300	HEK_DUX4_6h_br1_sorted_bam_peak_1984	649139
chr12	110752808	110752809	HEK_DUX4_6h_br1_sorted_bam_peak_1985	504274
chr12	112390254	112390255	HEK_DUX4_6h_br1_sorted_bam_peak_1986	788022
chr12	112559961	112559962	HEK_DUX4_6h_br1_sorted_bam_peak_1987	219527
chr12	115184648	115184649	HEK_DUX4_6h_br1_sorted_bam_peak_1988	882091
chr12	115205890	115205891	HEK_DUX4_6h_br1_sorted_bam_peak_1989	649139
chr12	115312351	115312352	HEK_DUX4_6h_br1_sorted_bam_peak_1990	442566
chr12	115508406	115508407	HEK_DUX4_6h_br1_sorted_bam_peak_1991	563954
chr12	115593738	115593739	HEK_DUX4_6h_br1_sorted_bam_peak_1992	458704
chr12	116400923	116400924	HEK_DUX4_6h_br1_sorted_bam_peak_1993	458704
chr12	116561392	116561393	HEK_DUX4_6h_br1_sorted_bam_peak_1994	504274
chr12	116563463	116563464	HEK_DUX4_6h_br1_sorted_bam_peak_1995	701913
chr12	116573546	116573547	HEK_DUX4_6h_br1_sorted_bam_peak_1996	1690206
chr12	116581193	116581194	HEK_DUX4_6h_br1_sorted_bam_peak_1997	504274
chr12	116681906	116681907	HEK_DUX4_6h_br1_sorted_bam_peak_1998	671916
chr12	116958733	116958734	HEK_DUX4_6h_br1_sorted_bam_peak_1999	1622146
[truncated: 6,678 more rows]

## Sheet: CutNTagII_8h
1.Chrom	2.Start	3.End	4	5
chr1	10155	10156	HEK_DUX4_8h_br1_sorted_bam_peak_1	1617302
chr1	119870	119871	HEK_DUX4_8h_br1_sorted_bam_peak_2	164008
chr1	565130	565131	HEK_DUX4_8h_br1_sorted_bam_peak_3	801889
chr1	566157	566158	HEK_DUX4_8h_br1_sorted_bam_peak_4	754934
chr1	567434	567435	HEK_DUX4_8h_br1_sorted_bam_peak_5	1463843
chr1	567957	567958	HEK_DUX4_8h_br1_sorted_bam_peak_6	522132
chr1	568869	568870	HEK_DUX4_8h_br1_sorted_bam_peak_7	658084
chr1	569377	569378	HEK_DUX4_8h_br1_sorted_bam_peak_8	650238
chr1	569918	569919	HEK_DUX4_8h_br1_sorted_bam_peak_9	673149
chr1	724199	724200	HEK_DUX4_8h_br1_sorted_bam_peak_10	429832
chr1	824329	824330	HEK_DUX4_8h_br1_sorted_bam_peak_11	596273
chr1	3560717	3560718	HEK_DUX4_8h_br1_sorted_bam_peak_12	301584
chr1	5877305	5877306	HEK_DUX4_8h_br1_sorted_bam_peak_13	388874
chr1	6365353	6365354	HEK_DUX4_8h_br1_sorted_bam_peak_14	165963
chr1	6880283	6880284	HEK_DUX4_8h_br1_sorted_bam_peak_15	301584
chr1	6930841	6930842	HEK_DUX4_8h_br1_sorted_bam_peak_16	2125748
chr1	7178007	7178008	HEK_DUX4_8h_br1_sorted_bam_peak_17	368251
chr1	11160056	11160057	HEK_DUX4_8h_br1_sorted_bam_peak_18	1525514
chr1	12768531	12768532	HEK_DUX4_8h_br1_sorted_bam_peak_19	164008
chr1	12891283	12891284	HEK_DUX4_8h_br1_sorted_bam_peak_20	382619
chr1	13167344	13167345	HEK_DUX4_8h_br1_sorted_bam_peak_21	662054
chr1	13194365	13194366	HEK_DUX4_8h_br1_sorted_bam_peak_22	523244
chr1	13390903	13390904	HEK_DUX4_8h_br1_sorted_bam_peak_23	614718
chr1	13403972	13403973	HEK_DUX4_8h_br1_sorted_bam_peak_24	303925
chr1	13641993	13641994	HEK_DUX4_8h_br1_sorted_bam_peak_25	164008
chr1	13655221	13655222	HEK_DUX4_8h_br1_sorted_bam_peak_26	261077
chr1	13739956	13739957	HEK_DUX4_8h_br1_sorted_bam_peak_27	301584
chr1	20084019	20084020	HEK_DUX4_8h_br1_sorted_bam_peak_28	1776396
chr1	21607087	21607088	HEK_DUX4_8h_br1_sorted_bam_peak_29	273060
chr1	21715673	21715674	HEK_DUX4_8h_br1_sorted_bam_peak_30	301584
chr1	21715965	21715966	HEK_DUX4_8h_br1_sorted_bam_peak_31	784926
chr1	23639391	23639392	HEK_DUX4_8h_br1_sorted_bam_peak_32	453973
chr1	24993623	24993624	HEK_DUX4_8h_br1_sorted_bam_peak_33	708785
chr1	25159439	25159440	HEK_DUX4_8h_br1_sorted_bam_peak_34	399338
chr1	25572848	25572849	HEK_DUX4_8h_br1_sorted_bam_peak_35	496173
chr1	25763154	25763155	HEK_DUX4_8h_br1_sorted_bam_peak_36	453973
chr1	26676119	26676120	HEK_DUX4_8h_br1_sorted_bam_peak_37	1620445
chr1	26677709	26677710	HEK_DUX4_8h_br1_sorted_bam_peak_38	623632
chr1	27050264	27050265	HEK_DUX4_8h_br1_sorted_bam_peak_39	382619
chr1	27144188	27144189	HEK_DUX4_8h_br1_sorted_bam_peak_40	261077
chr1	27390618	27390619	HEK_DUX4_8h_br1_sorted_bam_peak_41	453973
chr1	27391326	27391327	HEK_DUX4_8h_br1_sorted_bam_peak_42	453973
chr1	27815768	27815769	HEK_DUX4_8h_br1_sorted_bam_peak_43	378728
chr1	28764483	28764484	HEK_DUX4_8h_br1_sorted_bam_peak_44	562323
chr1	28888710	28888711	HEK_DUX4_8h_br1_sorted_bam_peak_45	734019
chr1	29702763	29702764	HEK_DUX4_8h_br1_sorted_bam_peak_46	784926
chr1	30874787	30874788	HEK_DUX4_8h_br1_sorted_bam_peak_47	440775
chr1	31545911	31545912	HEK_DUX4_8h_br1_sorted_bam_peak_48	1524787
chr1	31904759	31904760	HEK_DUX4_8h_br1_sorted_bam_peak_49	1608027
chr1	33314059	33314060	HEK_DUX4_8h_br1_sorted_bam_peak_50	1317708
chr1	40653464	40653465	HEK_DUX4_8h_br1_sorted_bam_peak_51	580565
chr1	41589014	41589015	HEK_DUX4_8h_br1_sorted_bam_peak_52	623632
chr1	41673706	41673707	HEK_DUX4_8h_br1_sorted_bam_peak_53	164008
chr1	42010537	42010538	HEK_DUX4_8h_br1_sorted_bam_peak_54	363636
chr1	42386393	42386394	HEK_DUX4_8h_br1_sorted_bam_peak_55	303925
chr1	42673501	42673502	HEK_DUX4_8h_br1_sorted_bam_peak_56	961991
chr1	43580422	43580423	HEK_DUX4_8h_br1_sorted_bam_peak_57	399338
chr1	43938597	43938598	HEK_DUX4_8h_br1_sorted_bam_peak_58	980525
chr1	43941629	43941630	HEK_DUX4_8h_br1_sorted_bam_peak_59	888747
chr1	44608101	44608102	HEK_DUX4_8h_br1_sorted_bam_peak_60	580236
chr1	44612854	44612855	HEK_DUX4_8h_br1_sorted_bam_peak_61	2333161
chr1	44613784	44613785	HEK_DUX4_8h_br1_sorted_bam_peak_62	301584
chr1	45712390	45712391	HEK_DUX4_8h_br1_sorted_bam_peak_63	727577
chr1	45805441	45805442	HEK_DUX4_8h_br1_sorted_bam_peak_64	478390
chr1	46707098	46707099	HEK_DUX4_8h_br1_sorted_bam_peak_65	623632
chr1	48848137	48848138	HEK_DUX4_8h_br1_sorted_bam_peak_66	490064
chr1	50846750	50846751	HEK_DUX4_8h_br1_sorted_bam_peak_67	301584
chr1	50996919	50996920	HEK_DUX4_8h_br1_sorted_bam_peak_68	301584
chr1	52177874	52177875	HEK_DUX4_8h_br1_sorted_bam_peak_69	453973
chr1	53749713	53749714	HEK_DUX4_8h_br1_sorted_bam_peak_70	623632
chr1	55441445	55441446	HEK_DUX4_8h_br1_sorted_bam_peak_71	499767
chr1	55894976	55894977	HEK_DUX4_8h_br1_sorted_bam_peak_72	462062
chr1	56530718	56530719	HEK_DUX4_8h_br1_sorted_bam_peak_73	483343
chr1	56531436	56531437	HEK_DUX4_8h_br1_sorted_bam_peak_74	623632
chr1	57424407	57424408	HEK_DUX4_8h_br1_sorted_bam_peak_75	3187891
chr1	57640089	57640090	HEK_DUX4_8h_br1_sorted_bam_peak_76	616229
chr1	59095011	59095012	HEK_DUX4_8h_br1_sorted_bam_peak_77	499767
chr1	59477117	59477118	HEK_DUX4_8h_br1_sorted_bam_peak_78	453973
chr1	59897717	59897718	HEK_DUX4_8h_br1_sorted_bam_peak_79	165963
chr1	59913221	59913222	HEK_DUX4_8h_br1_sorted_bam_peak_80	382619
chr1	61607391	61607392	HEK_DUX4_8h_br1_sorted_bam_peak_81	280589
chr1	61609035	61609036	HEK_DUX4_8h_br1_sorted_bam_peak_82	888747
chr1	61615115	61615116	HEK_DUX4_8h_br1_sorted_bam_peak_83	956372
chr1	62834816	62834817	HEK_DUX4_8h_br1_sorted_bam_peak_84	1921910
chr1	62839009	62839010	HEK_DUX4_8h_br1_sorted_bam_peak_85	301584
chr1	63189821	63189822	HEK_DUX4_8h_br1_sorted_bam_peak_86	677009
chr1	64219742	64219743	HEK_DUX4_8h_br1_sorted_bam_peak_87	378728
chr1	64577578	64577579	HEK_DUX4_8h_br1_sorted_bam_peak_88	462062
chr1	64661319	64661320	HEK_DUX4_8h_br1_sorted_bam_peak_89	1317708
chr1	64689290	64689291	HEK_DUX4_8h_br1_sorted_bam_peak_90	1144451
chr1	65046792	65046793	HEK_DUX4_8h_br1_sorted_bam_peak_91	961991
chr1	66024809	66024810	HEK_DUX4_8h_br1_sorted_bam_peak_92	301584
chr1	66442491	66442492	HEK_DUX4_8h_br1_sorted_bam_peak_93	301584
chr1	66930556	66930557	HEK_DUX4_8h_br1_sorted_bam_peak_94	623632
chr1	67029520	67029521	HEK_DUX4_8h_br1_sorted_bam_peak_95	273060
chr1	67525592	67525593	HEK_DUX4_8h_br1_sorted_bam_peak_96	499767
chr1	68080284	68080285	HEK_DUX4_8h_br1_sorted_bam_peak_97	301584
chr1	68166796	68166797	HEK_DUX4_8h_br1_sorted_bam_peak_98	399338
chr1	68304567	68304568	HEK_DUX4_8h_br1_sorted_bam_peak_99	183411
chr1	68440861	68440862	HEK_DUX4_8h_br1_sorted_bam_peak_100	453973
chr1	68651616	68651617	HEK_DUX4_8h_br1_sorted_bam_peak_101	1144451
chr1	68796745	68796746	HEK_DUX4_8h_br1_sorted_bam_peak_102	1779427
chr1	70835751	70835752	HEK_DUX4_8h_br1_sorted_bam_peak_103	165963
chr1	71480040	71480041	HEK_DUX4_8h_br1_sorted_bam_peak_104	550346
chr1	71831978	71831979	HEK_DUX4_8h_br1_sorted_bam_peak_105	165963
chr1	71956497	71956498	HEK_DUX4_8h_br1_sorted_bam_peak_106	613495
chr1	71957552	71957553	HEK_DUX4_8h_br1_sorted_bam_peak_107	301584
chr1	72393938	72393939	HEK_DUX4_8h_br1_sorted_bam_peak_108	453973
chr1	72816572	72816573	HEK_DUX4_8h_br1_sorted_bam_peak_109	273060
chr1	80282873	80282874	HEK_DUX4_8h_br1_sorted_bam_peak_110	382619
chr1	83803309	83803310	HEK_DUX4_8h_br1_sorted_bam_peak_111	301584
chr1	85076841	85076842	HEK_DUX4_8h_br1_sorted_bam_peak_112	784926
chr1	87286453	87286454	HEK_DUX4_8h_br1_sorted_bam_peak_113	382619
chr1	87287074	87287075	HEK_DUX4_8h_br1_sorted_bam_peak_114	453973
chr1	87460023	87460024	HEK_DUX4_8h_br1_sorted_bam_peak_115	892512
chr1	88534097	88534098	HEK_DUX4_8h_br1_sorted_bam_peak_116	301584
chr1	91283946	91283947	HEK_DUX4_8h_br1_sorted_bam_peak_117	708785
chr1	92021935	92021936	HEK_DUX4_8h_br1_sorted_bam_peak_118	550346
chr1	93072342	93072343	HEK_DUX4_8h_br1_sorted_bam_peak_119	399338
chr1	93620715	93620716	HEK_DUX4_8h_br1_sorted_bam_peak_120	453973
chr1	93949488	93949489	HEK_DUX4_8h_br1_sorted_bam_peak_121	616229
chr1	97452229	97452230	HEK_DUX4_8h_br1_sorted_bam_peak_122	784926
chr1	98977643	98977644	HEK_DUX4_8h_br1_sorted_bam_peak_123	261077
chr1	99923704	99923705	HEK_DUX4_8h_br1_sorted_bam_peak_124	453973
chr1	100148112	100148113	HEK_DUX4_8h_br1_sorted_bam_peak_125	273060
chr1	101654119	101654120	HEK_DUX4_8h_br1_sorted_bam_peak_126	616229
chr1	101824893	101824894	HEK_DUX4_8h_br1_sorted_bam_peak_127	678107
chr1	108741956	108741957	HEK_DUX4_8h_br1_sorted_bam_peak_128	499767
chr1	109032831	109032832	HEK_DUX4_8h_br1_sorted_bam_peak_129	273060
chr1	109168462	109168463	HEK_DUX4_8h_br1_sorted_bam_peak_130	453181
chr1	109989069	109989070	HEK_DUX4_8h_br1_sorted_bam_peak_131	550346
chr1	110577893	110577894	HEK_DUX4_8h_br1_sorted_bam_peak_132	677009
chr1	110661464	110661465	HEK_DUX4_8h_br1_sorted_bam_peak_133	466866
chr1	111461870	111461871	HEK_DUX4_8h_br1_sorted_bam_peak_134	453973
chr1	113278663	113278664	HEK_DUX4_8h_br1_sorted_bam_peak_135	727577
chr1	113316481	113316482	HEK_DUX4_8h_br1_sorted_bam_peak_136	273060
chr1	114579890	114579891	HEK_DUX4_8h_br1_sorted_bam_peak_137	301584
chr1	114832712	114832713	HEK_DUX4_8h_br1_sorted_bam_peak_138	961991
chr1	114888825	114888826	HEK_DUX4_8h_br1_sorted_bam_peak_139	1222072
chr1	115212368	115212369	HEK_DUX4_8h_br1_sorted_bam_peak_140	573418
chr1	115652071	115652072	HEK_DUX4_8h_br1_sorted_bam_peak_141	261077
chr1	117973071	117973072	HEK_DUX4_8h_br1_sorted_bam_peak_142	550346
chr1	118357000	118357001	HEK_DUX4_8h_br1_sorted_bam_peak_143	933856
chr1	118357318	118357319	HEK_DUX4_8h_br1_sorted_bam_peak_144	291976
chr1	119409196	119409197	HEK_DUX4_8h_br1_sorted_bam_peak_145	301584
chr1	120820072	120820073	HEK_DUX4_8h_br1_sorted_bam_peak_146	1027994
chr1	120865550	120865551	HEK_DUX4_8h_br1_sorted_bam_peak_147	1020620
chr1	121089675	121089676	HEK_DUX4_8h_br1_sorted_bam_peak_148	1202418
chr1	121090188	121090189	HEK_DUX4_8h_br1_sorted_bam_peak_149	567524
chr1	121185134	121185135	HEK_DUX4_8h_br1_sorted_bam_peak_150	261077
chr1	121352075	121352076	HEK_DUX4_8h_br1_sorted_bam_peak_151	923796
chr1	121353626	121353627	HEK_DUX4_8h_br1_sorted_bam_peak_152	737494
chr1	121353950	121353951	HEK_DUX4_8h_br1_sorted_bam_peak_153	454665
chr1	121356749	121356750	HEK_DUX4_8h_br1_sorted_bam_peak_154	964912
chr1	121357525	121357526	HEK_DUX4_8h_br1_sorted_bam_peak_155	1128056
chr1	121359064	121359065	HEK_DUX4_8h_br1_sorted_bam_peak_156	1194626
chr1	121360067	121360068	HEK_DUX4_8h_br1_sorted_bam_peak_157	1319247
chr1	121362942	121362943	HEK_DUX4_8h_br1_sorted_bam_peak_158	620819
chr1	121365219	121365220	HEK_DUX4_8h_br1_sorted_bam_peak_159	1519214
chr1	121365880	121365881	HEK_DUX4_8h_br1_sorted_bam_peak_160	512413
chr1	121366815	121366816	HEK_DUX4_8h_br1_sorted_bam_peak_161	348157
chr1	121367327	121367328	HEK_DUX4_8h_br1_sorted_bam_peak_162	365474
chr1	121372690	121372691	HEK_DUX4_8h_br1_sorted_bam_peak_163	638924
chr1	121375194	121375195	HEK_DUX4_8h_br1_sorted_bam_peak_164	567524
chr1	121386396	121386397	HEK_DUX4_8h_br1_sorted_bam_peak_165	1020620
chr1	121387627	121387628	HEK_DUX4_8h_br1_sorted_bam_peak_166	623632
chr1	121388232	121388233	HEK_DUX4_8h_br1_sorted_bam_peak_167	754946
chr1	121389042	121389043	HEK_DUX4_8h_br1_sorted_bam_peak_168	623632
chr1	121391998	121391999	HEK_DUX4_8h_br1_sorted_bam_peak_169	754946
chr1	121394714	121394715	HEK_DUX4_8h_br1_sorted_bam_peak_170	675577
chr1	121397623	121397624	HEK_DUX4_8h_br1_sorted_bam_peak_171	567524
chr1	121398820	121398821	HEK_DUX4_8h_br1_sorted_bam_peak_172	888747
chr1	121405264	121405265	HEK_DUX4_8h_br1_sorted_bam_peak_173	533777
chr1	121406281	121406282	HEK_DUX4_8h_br1_sorted_bam_peak_174	653874
chr1	121408566	121408567	HEK_DUX4_8h_br1_sorted_bam_peak_175	423391
chr1	121411882	121411883	HEK_DUX4_8h_br1_sorted_bam_peak_176	623632
chr1	121413747	121413748	HEK_DUX4_8h_br1_sorted_bam_peak_177	866494
chr1	121417479	121417480	HEK_DUX4_8h_br1_sorted_bam_peak_178	499767
chr1	121422782	121422783	HEK_DUX4_8h_br1_sorted_bam_peak_179	273060
chr1	121426803	121426804	HEK_DUX4_8h_br1_sorted_bam_peak_180	512413
chr1	121428669	121428670	HEK_DUX4_8h_br1_sorted_bam_peak_181	784926
chr1	121429329	121429330	HEK_DUX4_8h_br1_sorted_bam_peak_182	183411
chr1	121430539	121430540	HEK_DUX4_8h_br1_sorted_bam_peak_183	573418
chr1	121431287	121431288	HEK_DUX4_8h_br1_sorted_bam_peak_184	273744
chr1	121433150	121433151	HEK_DUX4_8h_br1_sorted_bam_peak_185	499767
chr1	121437620	121437621	HEK_DUX4_8h_br1_sorted_bam_peak_186	226994
chr1	121445071	121445072	HEK_DUX4_8h_br1_sorted_bam_peak_187	388874
chr1	121446096	121446097	HEK_DUX4_8h_br1_sorted_bam_peak_188	663977
chr1	121451975	121451976	HEK_DUX4_8h_br1_sorted_bam_peak_189	547891
chr1	121453503	121453504	HEK_DUX4_8h_br1_sorted_bam_peak_190	203720
chr1	121458824	121458825	HEK_DUX4_8h_br1_sorted_bam_peak_191	462062
chr1	121461048	121461049	HEK_DUX4_8h_br1_sorted_bam_peak_192	499767
chr1	121461960	121461961	HEK_DUX4_8h_br1_sorted_bam_peak_193	674430
chr1	121466630	121466631	HEK_DUX4_8h_br1_sorted_bam_peak_194	854941
chr1	121467579	121467580	HEK_DUX4_8h_br1_sorted_bam_peak_195	996455
chr1	121468159	121468160	HEK_DUX4_8h_br1_sorted_bam_peak_196	901206
chr1	121468437	121468438	HEK_DUX4_8h_br1_sorted_bam_peak_197	183411
chr1	121471604	121471605	HEK_DUX4_8h_br1_sorted_bam_peak_198	483343
chr1	121473166	121473167	HEK_DUX4_8h_br1_sorted_bam_peak_199	382619
chr1	121478948	121478949	HEK_DUX4_8h_br1_sorted_bam_peak_200	739489
chr1	121479355	121479356	HEK_DUX4_8h_br1_sorted_bam_peak_201	403687
chr1	121479958	121479959	HEK_DUX4_8h_br1_sorted_bam_peak_202	1303527
chr1	121481824	121481825	HEK_DUX4_8h_br1_sorted_bam_peak_203	1200597
chr1	121483402	121483403	HEK_DUX4_8h_br1_sorted_bam_peak_204	696854
chr1	142585493	142585494	HEK_DUX4_8h_br1_sorted_bam_peak_205	303925
chr1	143282713	143282714	HEK_DUX4_8h_br1_sorted_bam_peak_206	293096
chr1	143886569	143886570	HEK_DUX4_8h_br1_sorted_bam_peak_207	901206
chr1	143932020	143932021	HEK_DUX4_8h_br1_sorted_bam_peak_208	1467568
chr1	144077209	144077210	HEK_DUX4_8h_br1_sorted_bam_peak_209	1056022
chr1	144941168	144941169	HEK_DUX4_8h_br1_sorted_bam_peak_210	765496
chr1	145618047	145618048	HEK_DUX4_8h_br1_sorted_bam_peak_211	388874
chr1	145668366	145668367	HEK_DUX4_8h_br1_sorted_bam_peak_212	382619
chr1	149032727	149032728	HEK_DUX4_8h_br1_sorted_bam_peak_213	677009
chr1	149033371	149033372	HEK_DUX4_8h_br1_sorted_bam_peak_214	710036
chr1	149035388	149035389	HEK_DUX4_8h_br1_sorted_bam_peak_215	1816516
chr1	149132515	149132516	HEK_DUX4_8h_br1_sorted_bam_peak_216	301584
chr1	149439974	149439975	HEK_DUX4_8h_br1_sorted_bam_peak_217	1317708
chr1	149805056	149805057	HEK_DUX4_8h_br1_sorted_bam_peak_218	445323
chr1	149820221	149820222	HEK_DUX4_8h_br1_sorted_bam_peak_219	452491
chr1	149820523	149820524	HEK_DUX4_8h_br1_sorted_bam_peak_220	478390
chr1	149831890	149831891	HEK_DUX4_8h_br1_sorted_bam_peak_221	478345
chr1	151549789	151549790	HEK_DUX4_8h_br1_sorted_bam_peak_222	623632
chr1	154941419	154941420	HEK_DUX4_8h_br1_sorted_bam_peak_223	888747
chr1	155405143	155405144	HEK_DUX4_8h_br1_sorted_bam_peak_224	301584
chr1	156155561	156155562	HEK_DUX4_8h_br1_sorted_bam_peak_225	301584
chr1	162875886	162875887	HEK_DUX4_8h_br1_sorted_bam_peak_226	301584
chr1	163027231	163027232	HEK_DUX4_8h_br1_sorted_bam_peak_227	142502
chr1	163634657	163634658	HEK_DUX4_8h_br1_sorted_bam_peak_228	734019
chr1	163754517	163754518	HEK_DUX4_8h_br1_sorted_bam_peak_229	301584
chr1	163793694	163793695	HEK_DUX4_8h_br1_sorted_bam_peak_230	623632
chr1	168092930	168092931	HEK_DUX4_8h_br1_sorted_bam_peak_231	388874
chr1	168359522	168359523	HEK_DUX4_8h_br1_sorted_bam_peak_232	438866
chr1	170760280	170760281	HEK_DUX4_8h_br1_sorted_bam_peak_233	453973
chr1	172224385	172224386	HEK_DUX4_8h_br1_sorted_bam_peak_234	1317708
chr1	174191426	174191427	HEK_DUX4_8h_br1_sorted_bam_peak_235	784926
chr1	174206160	174206161	HEK_DUX4_8h_br1_sorted_bam_peak_236	183411
chr1	174319497	174319498	HEK_DUX4_8h_br1_sorted_bam_peak_237	1200297
chr1	174945882	174945883	HEK_DUX4_8h_br1_sorted_bam_peak_238	754946
chr1	177224757	177224758	HEK_DUX4_8h_br1_sorted_bam_peak_239	933856
chr1	178285321	178285322	HEK_DUX4_8h_br1_sorted_bam_peak_240	453973
chr1	178322897	178322898	HEK_DUX4_8h_br1_sorted_bam_peak_241	1934841
chr1	182375281	182375282	HEK_DUX4_8h_br1_sorted_bam_peak_242	261077
chr1	182564071	182564072	HEK_DUX4_8h_br1_sorted_bam_peak_243	499767
chr1	183049002	183049003	HEK_DUX4_8h_br1_sorted_bam_peak_244	453973
chr1	183178710	183178711	HEK_DUX4_8h_br1_sorted_bam_peak_245	261077
chr1	184026289	184026290	HEK_DUX4_8h_br1_sorted_bam_peak_246	2125748
chr1	185281316	185281317	HEK_DUX4_8h_br1_sorted_bam_peak_247	271504
chr1	185284928	185284929	HEK_DUX4_8h_br1_sorted_bam_peak_248	727577
chr1	185285359	185285360	HEK_DUX4_8h_br1_sorted_bam_peak_249	567524
chr1	185699597	185699598	HEK_DUX4_8h_br1_sorted_bam_peak_250	784926
chr1	186277130	186277131	HEK_DUX4_8h_br1_sorted_bam_peak_251	301584
chr1	186468238	186468239	HEK_DUX4_8h_br1_sorted_bam_peak_252	399338
chr1	191242135	191242136	HEK_DUX4_8h_br1_sorted_bam_peak_253	164008
chr1	192822729	192822730	HEK_DUX4_8h_br1_sorted_bam_peak_254	271504
chr1	194137502	194137503	HEK_DUX4_8h_br1_sorted_bam_peak_255	453973
chr1	202360973	202360974	HEK_DUX4_8h_br1_sorted_bam_peak_256	754946
chr1	202681611	202681612	HEK_DUX4_8h_br1_sorted_bam_peak_257	379967
chr1	202709126	202709127	HEK_DUX4_8h_br1_sorted_bam_peak_258	301584
chr1	202905115	202905116	HEK_DUX4_8h_br1_sorted_bam_peak_259	382619
chr1	203877214	203877215	HEK_DUX4_8h_br1_sorted_bam_peak_260	453973
chr1	204407610	204407611	HEK_DUX4_8h_br1_sorted_bam_peak_261	499767
chr1	204476079	204476080	HEK_DUX4_8h_br1_sorted_bam_peak_262	500455
chr1	205126076	205126077	HEK_DUX4_8h_br1_sorted_bam_peak_263	301584
chr1	205145096	205145097	HEK_DUX4_8h_br1_sorted_bam_peak_264	1044411
chr1	206119571	206119572	HEK_DUX4_8h_br1_sorted_bam_peak_265	1020620
chr1	206165051	206165052	HEK_DUX4_8h_br1_sorted_bam_peak_266	901206
chr1	206535298	206535299	HEK_DUX4_8h_br1_sorted_bam_peak_267	273060
chr1	206539755	206539756	HEK_DUX4_8h_br1_sorted_bam_peak_268	348157
chr1	206540265	206540266	HEK_DUX4_8h_br1_sorted_bam_peak_269	573418
chr1	208697862	208697863	HEK_DUX4_8h_br1_sorted_bam_peak_270	580565
chr1	209218763	209218764	HEK_DUX4_8h_br1_sorted_bam_peak_271	1717653
chr1	209542497	209542498	HEK_DUX4_8h_br1_sorted_bam_peak_272	301584
chr1	210093353	210093354	HEK_DUX4_8h_br1_sorted_bam_peak_273	453973
chr1	211552388	211552389	HEK_DUX4_8h_br1_sorted_bam_peak_274	961991
chr1	211850643	211850644	HEK_DUX4_8h_br1_sorted_bam_peak_275	623700
chr1	212305646	212305647	HEK_DUX4_8h_br1_sorted_bam_peak_276	1972698
chr1	212356030	212356031	HEK_DUX4_8h_br1_sorted_bam_peak_277	399338
chr1	212404830	212404831	HEK_DUX4_8h_br1_sorted_bam_peak_278	616229
chr1	212674433	212674434	HEK_DUX4_8h_br1_sorted_bam_peak_279	261077
chr1	215076651	215076652	HEK_DUX4_8h_br1_sorted_bam_peak_280	1403820
chr1	217378760	217378761	HEK_DUX4_8h_br1_sorted_bam_peak_281	382619
chr1	219499124	219499125	HEK_DUX4_8h_br1_sorted_bam_peak_282	616229
chr1	219510441	219510442	HEK_DUX4_8h_br1_sorted_bam_peak_283	616229
chr1	219716393	219716394	HEK_DUX4_8h_br1_sorted_bam_peak_284	165963
chr1	219721830	219721831	HEK_DUX4_8h_br1_sorted_bam_peak_285	1103733
chr1	221164245	221164246	HEK_DUX4_8h_br1_sorted_bam_peak_286	142502
chr1	221259277	221259278	HEK_DUX4_8h_br1_sorted_bam_peak_287	616229
chr1	221271697	221271698	HEK_DUX4_8h_br1_sorted_bam_peak_288	301584
chr1	221352265	221352266	HEK_DUX4_8h_br1_sorted_bam_peak_289	273060
chr1	221785675	221785676	HEK_DUX4_8h_br1_sorted_bam_peak_290	3615664
chr1	222000392	222000393	HEK_DUX4_8h_br1_sorted_bam_peak_291	550346
chr1	222729652	222729653	HEK_DUX4_8h_br1_sorted_bam_peak_292	961991
chr1	222841750	222841751	HEK_DUX4_8h_br1_sorted_bam_peak_293	453973
chr1	223113818	223113819	HEK_DUX4_8h_br1_sorted_bam_peak_294	1620445
chr1	223575623	223575624	HEK_DUX4_8h_br1_sorted_bam_peak_295	462062
chr1	223816837	223816838	HEK_DUX4_8h_br1_sorted_bam_peak_296	382619
chr1	223823773	223823774	HEK_DUX4_8h_br1_sorted_bam_peak_297	3636629
chr1	224200222	224200223	HEK_DUX4_8h_br1_sorted_bam_peak_298	137133
chr1	224201447	224201448	HEK_DUX4_8h_br1_sorted_bam_peak_299	599772
chr1	224202541	224202542	HEK_DUX4_8h_br1_sorted_bam_peak_300	637496
chr1	224450405	224450406	HEK_DUX4_8h_br1_sorted_bam_peak_301	784926
chr1	226246686	226246687	HEK_DUX4_8h_br1_sorted_bam_peak_302	303925
chr1	232453149	232453150	HEK_DUX4_8h_br1_sorted_bam_peak_303	164008
chr1	233004949	233004950	HEK_DUX4_8h_br1_sorted_bam_peak_304	271504
chr1	233191867	233191868	HEK_DUX4_8h_br1_sorted_bam_peak_305	261077
chr1	233791259	233791260	HEK_DUX4_8h_br1_sorted_bam_peak_306	623632
chr1	233843459	233843460	HEK_DUX4_8h_br1_sorted_bam_peak_307	1113400
chr1	236786952	236786953	HEK_DUX4_8h_br1_sorted_bam_peak_308	399338
chr1	236877977	236877978	HEK_DUX4_8h_br1_sorted_bam_peak_309	209409
chr1	240422272	240422273	HEK_DUX4_8h_br1_sorted_bam_peak_310	550346
chr1	242066431	242066432	HEK_DUX4_8h_br1_sorted_bam_peak_311	616229
chr1	244906248	244906249	HEK_DUX4_8h_br1_sorted_bam_peak_312	616229
chr1	245204989	245204990	HEK_DUX4_8h_br1_sorted_bam_peak_313	623632
chr1	245749042	245749043	HEK_DUX4_8h_br1_sorted_bam_peak_314	261077
chr1	247404123	247404124	HEK_DUX4_8h_br1_sorted_bam_peak_315	453973
chr1	247851045	247851046	HEK_DUX4_8h_br1_sorted_bam_peak_316	301584
chr1	249232478	249232479	HEK_DUX4_8h_br1_sorted_bam_peak_317	663977
chr1	249232917	249232918	HEK_DUX4_8h_br1_sorted_bam_peak_318	888747
chr1	249240279	249240280	HEK_DUX4_8h_br1_sorted_bam_peak_319	1003953
chr10	2565148	2565149	HEK_DUX4_8h_br1_sorted_bam_peak_320	311651
chr10	3103108	3103109	HEK_DUX4_8h_br1_sorted_bam_peak_321	261077
chr10	3572902	3572903	HEK_DUX4_8h_br1_sorted_bam_peak_322	273060
chr10	4309057	4309058	HEK_DUX4_8h_br1_sorted_bam_peak_323	1332049
chr10	4588999	4589000	HEK_DUX4_8h_br1_sorted_bam_peak_324	453973
chr10	5287451	5287452	HEK_DUX4_8h_br1_sorted_bam_peak_325	438866
chr10	6331717	6331718	HEK_DUX4_8h_br1_sorted_bam_peak_326	164008
chr10	9567729	9567730	HEK_DUX4_8h_br1_sorted_bam_peak_327	301584
chr10	12497630	12497631	HEK_DUX4_8h_br1_sorted_bam_peak_328	708785
chr10	13941361	13941362	HEK_DUX4_8h_br1_sorted_bam_peak_329	478390
chr10	18232293	18232294	HEK_DUX4_8h_br1_sorted_bam_peak_330	1620445
chr10	18270784	18270785	HEK_DUX4_8h_br1_sorted_bam_peak_331	453973
chr10	18508978	18508979	HEK_DUX4_8h_br1_sorted_bam_peak_332	301584
chr10	21653762	21653763	HEK_DUX4_8h_br1_sorted_bam_peak_333	1524787
chr10	21808932	21808933	HEK_DUX4_8h_br1_sorted_bam_peak_334	438866
chr10	21976513	21976514	HEK_DUX4_8h_br1_sorted_bam_peak_335	164008
chr10	24754021	24754022	HEK_DUX4_8h_br1_sorted_bam_peak_336	390317
chr10	24935090	24935091	HEK_DUX4_8h_br1_sorted_bam_peak_337	301584
chr10	25317547	25317548	HEK_DUX4_8h_br1_sorted_bam_peak_338	708785
chr10	27585570	27585571	HEK_DUX4_8h_br1_sorted_bam_peak_339	378728
chr10	28123163	28123164	HEK_DUX4_8h_br1_sorted_bam_peak_340	301584
chr10	28343259	28343260	HEK_DUX4_8h_br1_sorted_bam_peak_341	301584
chr10	29728136	29728137	HEK_DUX4_8h_br1_sorted_bam_peak_342	382619
chr10	29938759	29938760	HEK_DUX4_8h_br1_sorted_bam_peak_343	273744
chr10	30151345	30151346	HEK_DUX4_8h_br1_sorted_bam_peak_344	784926
chr10	30151917	30151918	HEK_DUX4_8h_br1_sorted_bam_peak_345	302500
chr10	30351733	30351734	HEK_DUX4_8h_br1_sorted_bam_peak_346	273060
chr10	32190869	32190870	HEK_DUX4_8h_br1_sorted_bam_peak_347	784926
chr10	32230065	32230066	HEK_DUX4_8h_br1_sorted_bam_peak_348	499767
chr10	33425461	33425462	HEK_DUX4_8h_br1_sorted_bam_peak_349	888747
chr10	33506976	33506977	HEK_DUX4_8h_br1_sorted_bam_peak_350	453973
chr10	33593120	33593121	HEK_DUX4_8h_br1_sorted_bam_peak_351	961991
chr10	33593399	33593400	HEK_DUX4_8h_br1_sorted_bam_peak_352	165963
chr10	35621206	35621207	HEK_DUX4_8h_br1_sorted_bam_peak_353	273060
chr10	35676184	35676185	HEK_DUX4_8h_br1_sorted_bam_peak_354	399338
chr10	35807565	35807566	HEK_DUX4_8h_br1_sorted_bam_peak_355	7865489
chr10	35899014	35899015	HEK_DUX4_8h_br1_sorted_bam_peak_356	1039091
chr10	35920058	35920059	HEK_DUX4_8h_br1_sorted_bam_peak_357	399338
chr10	36744581	36744582	HEK_DUX4_8h_br1_sorted_bam_peak_358	784926
chr10	38795809	38795810	HEK_DUX4_8h_br1_sorted_bam_peak_359	674430
chr10	38797327	38797328	HEK_DUX4_8h_br1_sorted_bam_peak_360	623632
chr10	38875871	38875872	HEK_DUX4_8h_br1_sorted_bam_peak_361	968696
chr10	38877313	38877314	HEK_DUX4_8h_br1_sorted_bam_peak_362	1391808
chr10	38877660	38877661	HEK_DUX4_8h_br1_sorted_bam_peak_363	1158978
chr10	38878283	38878284	HEK_DUX4_8h_br1_sorted_bam_peak_364	516052
chr10	38880996	38880997	HEK_DUX4_8h_br1_sorted_bam_peak_365	4375768
chr10	38881785	38881786	HEK_DUX4_8h_br1_sorted_bam_peak_366	1734339
chr10	38883006	38883007	HEK_DUX4_8h_br1_sorted_bam_peak_367	654152
chr10	38886198	38886199	HEK_DUX4_8h_br1_sorted_bam_peak_368	778057
chr10	38887074	38887075	HEK_DUX4_8h_br1_sorted_bam_peak_369	390317
chr10	38888019	38888020	HEK_DUX4_8h_br1_sorted_bam_peak_370	399338
chr10	38888737	38888738	HEK_DUX4_8h_br1_sorted_bam_peak_371	1485683
chr10	39079478	39079479	HEK_DUX4_8h_br1_sorted_bam_peak_372	233604
chr10	42355542	42355543	HEK_DUX4_8h_br1_sorted_bam_peak_373	1621949
chr10	42356752	42356753	HEK_DUX4_8h_br1_sorted_bam_peak_374	1857487
chr10	42359239	42359240	HEK_DUX4_8h_br1_sorted_bam_peak_375	610499
chr10	42360146	42360147	HEK_DUX4_8h_br1_sorted_bam_peak_376	191005
chr10	42360761	42360762	HEK_DUX4_8h_br1_sorted_bam_peak_377	1246649
chr10	42362295	42362296	HEK_DUX4_8h_br1_sorted_bam_peak_378	821436
chr10	42363427	42363428	HEK_DUX4_8h_br1_sorted_bam_peak_379	946516
chr10	42364749	42364750	HEK_DUX4_8h_br1_sorted_bam_peak_380	1463843
chr10	42365171	42365172	HEK_DUX4_8h_br1_sorted_bam_peak_381	259614
chr10	42365963	42365964	HEK_DUX4_8h_br1_sorted_bam_peak_382	691049
chr10	42368146	42368147	HEK_DUX4_8h_br1_sorted_bam_peak_383	343058
chr10	42368949	42368950	HEK_DUX4_8h_br1_sorted_bam_peak_384	586801
chr10	42369372	42369373	HEK_DUX4_8h_br1_sorted_bam_peak_385	506975
chr10	42370545	42370546	HEK_DUX4_8h_br1_sorted_bam_peak_386	630938
chr10	42371245	42371246	HEK_DUX4_8h_br1_sorted_bam_peak_387	683426
chr10	42372935	42372936	HEK_DUX4_8h_br1_sorted_bam_peak_388	629102
chr10	42374388	42374389	HEK_DUX4_8h_br1_sorted_bam_peak_389	2023846
chr10	42375496	42375497	HEK_DUX4_8h_br1_sorted_bam_peak_390	1770436
chr10	42377883	42377884	HEK_DUX4_8h_br1_sorted_bam_peak_391	691049
chr10	42378573	42378574	HEK_DUX4_8h_br1_sorted_bam_peak_392	982767
chr10	42380259	42380260	HEK_DUX4_8h_br1_sorted_bam_peak_393	1313688
chr10	42380907	42380908	HEK_DUX4_8h_br1_sorted_bam_peak_394	903366
chr10	42385567	42385568	HEK_DUX4_8h_br1_sorted_bam_peak_395	7990079
chr10	42535185	42535186	HEK_DUX4_8h_br1_sorted_bam_peak_396	300015
chr10	42536910	42536911	HEK_DUX4_8h_br1_sorted_bam_peak_397	643248
chr10	42539952	42539953	HEK_DUX4_8h_br1_sorted_bam_peak_398	1163197
chr10	42546067	42546068	HEK_DUX4_8h_br1_sorted_bam_peak_399	623628
chr10	42597062	42597063	HEK_DUX4_8h_br1_sorted_bam_peak_400	7427750
chr10	42661944	42661945	HEK_DUX4_8h_br1_sorted_bam_peak_401	2369306
chr10	42663535	42663536	HEK_DUX4_8h_br1_sorted_bam_peak_402	623632
chr10	42665421	42665422	HEK_DUX4_8h_br1_sorted_bam_peak_403	892512
chr10	42666440	42666441	HEK_DUX4_8h_br1_sorted_bam_peak_404	149950
chr10	42667379	42667380	HEK_DUX4_8h_br1_sorted_bam_peak_405	550346
chr10	42794825	42794826	HEK_DUX4_8h_br1_sorted_bam_peak_406	523654
chr10	42945559	42945560	HEK_DUX4_8h_br1_sorted_bam_peak_407	301584
chr10	49947304	49947305	HEK_DUX4_8h_br1_sorted_bam_peak_408	1222072
chr10	52312555	52312556	HEK_DUX4_8h_br1_sorted_bam_peak_409	1020620
chr10	52610662	52610663	HEK_DUX4_8h_br1_sorted_bam_peak_410	616229
chr10	52616128	52616129	HEK_DUX4_8h_br1_sorted_bam_peak_411	784926
chr10	53222167	53222168	HEK_DUX4_8h_br1_sorted_bam_peak_412	874261
chr10	53230326	53230327	HEK_DUX4_8h_br1_sorted_bam_peak_413	301584
chr10	53318760	53318761	HEK_DUX4_8h_br1_sorted_bam_peak_414	301584
chr10	53530704	53530705	HEK_DUX4_8h_br1_sorted_bam_peak_415	164008
chr10	54079767	54079768	HEK_DUX4_8h_br1_sorted_bam_peak_416	164008
chr10	54080081	54080082	HEK_DUX4_8h_br1_sorted_bam_peak_417	301584
chr10	54246735	54246736	HEK_DUX4_8h_br1_sorted_bam_peak_418	226994
chr10	56145792	56145793	HEK_DUX4_8h_br1_sorted_bam_peak_419	453973
chr10	59463347	59463348	HEK_DUX4_8h_br1_sorted_bam_peak_420	784926
chr10	60385035	60385036	HEK_DUX4_8h_br1_sorted_bam_peak_421	961991
chr10	60590663	60590664	HEK_DUX4_8h_br1_sorted_bam_peak_422	616229
chr10	61267180	61267181	HEK_DUX4_8h_br1_sorted_bam_peak_423	616229
chr10	62677462	62677463	HEK_DUX4_8h_br1_sorted_bam_peak_424	1467568
chr10	62740652	62740653	HEK_DUX4_8h_br1_sorted_bam_peak_425	616229
chr10	63844597	63844598	HEK_DUX4_8h_br1_sorted_bam_peak_426	301584
chr10	64112346	64112347	HEK_DUX4_8h_br1_sorted_bam_peak_427	880529
chr10	64144027	64144028	HEK_DUX4_8h_br1_sorted_bam_peak_428	616229
chr10	64186494	64186495	HEK_DUX4_8h_br1_sorted_bam_peak_429	1855002
chr10	64187174	64187175	HEK_DUX4_8h_br1_sorted_bam_peak_430	301584
chr10	64882638	64882639	HEK_DUX4_8h_br1_sorted_bam_peak_431	382619
chr10	69971417	69971418	HEK_DUX4_8h_br1_sorted_bam_peak_432	399338
chr10	70944705	70944706	HEK_DUX4_8h_br1_sorted_bam_peak_433	499767
chr10	70976951	70976952	HEK_DUX4_8h_br1_sorted_bam_peak_434	961991
chr10	70982212	70982213	HEK_DUX4_8h_br1_sorted_bam_peak_435	953778
chr10	72446773	72446774	HEK_DUX4_8h_br1_sorted_bam_peak_436	453181
chr10	74448216	74448217	HEK_DUX4_8h_br1_sorted_bam_peak_437	1524787
chr10	74451731	74451732	HEK_DUX4_8h_br1_sorted_bam_peak_438	490064
chr10	74523497	74523498	HEK_DUX4_8h_br1_sorted_bam_peak_439	2543424
chr10	75728622	75728623	HEK_DUX4_8h_br1_sorted_bam_peak_440	301584
chr10	75729204	75729205	HEK_DUX4_8h_br1_sorted_bam_peak_441	1027994
chr10	77055170	77055171	HEK_DUX4_8h_br1_sorted_bam_peak_442	273060
chr10	77055738	77055739	HEK_DUX4_8h_br1_sorted_bam_peak_443	880529
chr10	78801800	78801801	HEK_DUX4_8h_br1_sorted_bam_peak_444	399338
chr10	79066306	79066307	HEK_DUX4_8h_br1_sorted_bam_peak_445	453973
chr10	81658552	81658553	HEK_DUX4_8h_br1_sorted_bam_peak_446	261077
chr10	81787337	81787338	HEK_DUX4_8h_br1_sorted_bam_peak_447	616229
chr10	81793787	81793788	HEK_DUX4_8h_br1_sorted_bam_peak_448	477637
chr10	87747129	87747130	HEK_DUX4_8h_br1_sorted_bam_peak_449	423391
chr10	89404744	89404745	HEK_DUX4_8h_br1_sorted_bam_peak_450	499767
chr10	90882307	90882308	HEK_DUX4_8h_br1_sorted_bam_peak_451	165963
chr10	90912950	90912951	HEK_DUX4_8h_br1_sorted_bam_peak_452	1202418
chr10	91274366	91274367	HEK_DUX4_8h_br1_sorted_bam_peak_453	399338
chr10	91275429	91275430	HEK_DUX4_8h_br1_sorted_bam_peak_454	291976
chr10	91987484	91987485	HEK_DUX4_8h_br1_sorted_bam_peak_455	301584
chr10	92765454	92765455	HEK_DUX4_8h_br1_sorted_bam_peak_456	743113
chr10	92766083	92766084	HEK_DUX4_8h_br1_sorted_bam_peak_457	1467568
chr10	93271674	93271675	HEK_DUX4_8h_br1_sorted_bam_peak_458	961991
chr10	94135291	94135292	HEK_DUX4_8h_br1_sorted_bam_peak_459	708785
chr10	95714475	95714476	HEK_DUX4_8h_br1_sorted_bam_peak_460	301584
chr10	96401355	96401356	HEK_DUX4_8h_br1_sorted_bam_peak_461	888747
chr10	96433587	96433588	HEK_DUX4_8h_br1_sorted_bam_peak_462	273060
chr10	97060132	97060133	HEK_DUX4_8h_br1_sorted_bam_peak_463	1779427
chr10	99409121	99409122	HEK_DUX4_8h_br1_sorted_bam_peak_464	301584
chr10	99446990	99446991	HEK_DUX4_8h_br1_sorted_bam_peak_465	347537
chr10	104895081	104895082	HEK_DUX4_8h_br1_sorted_bam_peak_466	382619
chr10	109376661	109376662	HEK_DUX4_8h_br1_sorted_bam_peak_467	301584
chr10	110624474	110624475	HEK_DUX4_8h_br1_sorted_bam_peak_468	616229
chr10	111572709	111572710	HEK_DUX4_8h_br1_sorted_bam_peak_469	301584
chr10	112316825	112316826	HEK_DUX4_8h_br1_sorted_bam_peak_470	1144451
chr10	112364166	112364167	HEK_DUX4_8h_br1_sorted_bam_peak_471	301584
chr10	112534118	112534119	HEK_DUX4_8h_br1_sorted_bam_peak_472	399338
chr10	112692177	112692178	HEK_DUX4_8h_br1_sorted_bam_peak_473	784926
chr10	112741973	112741974	HEK_DUX4_8h_br1_sorted_bam_peak_474	261077
chr10	114410590	114410591	HEK_DUX4_8h_br1_sorted_bam_peak_475	550346
chr10	115103481	115103482	HEK_DUX4_8h_br1_sorted_bam_peak_476	453973
chr10	115786475	115786476	HEK_DUX4_8h_br1_sorted_bam_peak_477	382619
chr10	116586156	116586157	HEK_DUX4_8h_br1_sorted_bam_peak_478	616229
chr10	116695147	116695148	HEK_DUX4_8h_br1_sorted_bam_peak_479	499767
chr10	117647023	117647024	HEK_DUX4_8h_br1_sorted_bam_peak_480	399338
chr10	118946478	118946479	HEK_DUX4_8h_br1_sorted_bam_peak_481	424895
chr10	119941216	119941217	HEK_DUX4_8h_br1_sorted_bam_peak_482	429832
chr10	121981694	121981695	HEK_DUX4_8h_br1_sorted_bam_peak_483	261077
chr10	123835815	123835816	HEK_DUX4_8h_br1_sorted_bam_peak_484	453973
chr10	124441223	124441224	HEK_DUX4_8h_br1_sorted_bam_peak_485	189678
chr10	124447162	124447163	HEK_DUX4_8h_br1_sorted_bam_peak_486	2096335
chr10	126058247	126058248	HEK_DUX4_8h_br1_sorted_bam_peak_487	273060
chr10	128361290	128361291	HEK_DUX4_8h_br1_sorted_bam_peak_488	859191
chr10	129595864	129595865	HEK_DUX4_8h_br1_sorted_bam_peak_489	397746
chr10	134951444	134951445	HEK_DUX4_8h_br1_sorted_bam_peak_490	288227
chr10	135216605	135216606	HEK_DUX4_8h_br1_sorted_bam_peak_491	271504
chr10	135439638	135439639	HEK_DUX4_8h_br1_sorted_bam_peak_492	490064
chr10	135481561	135481562	HEK_DUX4_8h_br1_sorted_bam_peak_493	178452
chr10	135482118	135482119	HEK_DUX4_8h_br1_sorted_bam_peak_494	137596
chr10	135494714	135494715	HEK_DUX4_8h_br1_sorted_bam_peak_495	295442
chr10	135498066	135498067	HEK_DUX4_8h_br1_sorted_bam_peak_496	397746
chr10	135517874	135517875	HEK_DUX4_8h_br1_sorted_bam_peak_497	888747
chr10	135524674	135524675	HEK_DUX4_8h_br1_sorted_bam_peak_498	326244
chr11	175777	175778	HEK_DUX4_8h_br1_sorted_bam_peak_499	577865
chr11	519941	519942	HEK_DUX4_8h_br1_sorted_bam_peak_500	418430
chr11	530687	530688	HEK_DUX4_8h_br1_sorted_bam_peak_501	222222
chr11	585499	585500	HEK_DUX4_8h_br1_sorted_bam_peak_502	293096
chr11	1277007	1277008	HEK_DUX4_8h_br1_sorted_bam_peak_503	318910
chr11	3675651	3675652	HEK_DUX4_8h_br1_sorted_bam_peak_504	237176
chr11	4158934	4158935	HEK_DUX4_8h_br1_sorted_bam_peak_505	399338
chr11	4252844	4252845	HEK_DUX4_8h_br1_sorted_bam_peak_506	301584
chr11	4254335	4254336	HEK_DUX4_8h_br1_sorted_bam_peak_507	1332049
chr11	4264146	4264147	HEK_DUX4_8h_br1_sorted_bam_peak_508	3107907
chr11	4299043	4299044	HEK_DUX4_8h_br1_sorted_bam_peak_509	727577
chr11	4299664	4299665	HEK_DUX4_8h_br1_sorted_bam_peak_510	3282449
chr11	4309556	4309557	HEK_DUX4_8h_br1_sorted_bam_peak_511	1930832
chr11	4310358	4310359	HEK_DUX4_8h_br1_sorted_bam_peak_512	727577
chr11	4350785	4350786	HEK_DUX4_8h_br1_sorted_bam_peak_513	2763408
chr11	4351423	4351424	HEK_DUX4_8h_br1_sorted_bam_peak_514	490064
chr11	4360746	4360747	HEK_DUX4_8h_br1_sorted_bam_peak_515	1512369
chr11	6427694	6427695	HEK_DUX4_8h_br1_sorted_bam_peak_516	499767
chr11	6998969	6998970	HEK_DUX4_8h_br1_sorted_bam_peak_517	623632
chr11	7259679	7259680	HEK_DUX4_8h_br1_sorted_bam_peak_518	438866
chr11	7624637	7624638	HEK_DUX4_8h_br1_sorted_bam_peak_519	301584
chr11	7761671	7761672	HEK_DUX4_8h_br1_sorted_bam_peak_520	301584
chr11	7871565	7871566	HEK_DUX4_8h_br1_sorted_bam_peak_521	164008
chr11	8834852	8834853	HEK_DUX4_8h_br1_sorted_bam_peak_522	453973
chr11	9873211	9873212	HEK_DUX4_8h_br1_sorted_bam_peak_523	616229
chr11	9928180	9928181	HEK_DUX4_8h_br1_sorted_bam_peak_524	550346
chr11	10531213	10531214	HEK_DUX4_8h_br1_sorted_bam_peak_525	530000
chr11	12340780	12340781	HEK_DUX4_8h_br1_sorted_bam_peak_526	784926
chr11	14439160	14439161	HEK_DUX4_8h_br1_sorted_bam_peak_527	280589
chr11	15919236	15919237	HEK_DUX4_8h_br1_sorted_bam_peak_528	541857
chr11	18655033	18655034	HEK_DUX4_8h_br1_sorted_bam_peak_529	754946
chr11	19402050	19402051	HEK_DUX4_8h_br1_sorted_bam_peak_530	453973
chr11	19814839	19814840	HEK_DUX4_8h_br1_sorted_bam_peak_531	438866
chr11	19881372	19881373	HEK_DUX4_8h_br1_sorted_bam_peak_532	261077
chr11	22458409	22458410	HEK_DUX4_8h_br1_sorted_bam_peak_533	164008
chr11	24058873	24058874	HEK_DUX4_8h_br1_sorted_bam_peak_534	616229
chr11	24354081	24354082	HEK_DUX4_8h_br1_sorted_bam_peak_535	453973
chr11	24409509	24409510	HEK_DUX4_8h_br1_sorted_bam_peak_536	261077
chr11	27490422	27490423	HEK_DUX4_8h_br1_sorted_bam_peak_537	273060
chr11	27596076	27596077	HEK_DUX4_8h_br1_sorted_bam_peak_538	365474
chr11	28468847	28468848	HEK_DUX4_8h_br1_sorted_bam_peak_539	1721117
chr11	28652840	28652841	HEK_DUX4_8h_br1_sorted_bam_peak_540	453973
chr11	28854567	28854568	HEK_DUX4_8h_br1_sorted_bam_peak_541	453973
chr11	28973682	28973683	HEK_DUX4_8h_br1_sorted_bam_peak_542	550346
chr11	29282754	29282755	HEK_DUX4_8h_br1_sorted_bam_peak_543	616229
chr11	30582363	30582364	HEK_DUX4_8h_br1_sorted_bam_peak_544	301584
chr11	33354959	33354960	HEK_DUX4_8h_br1_sorted_bam_peak_545	261077
chr11	33714939	33714940	HEK_DUX4_8h_br1_sorted_bam_peak_546	623632
chr11	34712585	34712586	HEK_DUX4_8h_br1_sorted_bam_peak_547	453973
chr11	35109998	35109999	HEK_DUX4_8h_br1_sorted_bam_peak_548	453973
chr11	35548105	35548106	HEK_DUX4_8h_br1_sorted_bam_peak_549	961991
chr11	35561562	35561563	HEK_DUX4_8h_br1_sorted_bam_peak_550	812093
chr11	35932991	35932992	HEK_DUX4_8h_br1_sorted_bam_peak_551	142502
chr11	37521801	37521802	HEK_DUX4_8h_br1_sorted_bam_peak_552	142502
chr11	41325727	41325728	HEK_DUX4_8h_br1_sorted_bam_peak_553	453973
chr11	43333442	43333443	HEK_DUX4_8h_br1_sorted_bam_peak_554	429832
chr11	43840132	43840133	HEK_DUX4_8h_br1_sorted_bam_peak_555	301584
chr11	44494174	44494175	HEK_DUX4_8h_br1_sorted_bam_peak_556	399338
chr11	44859882	44859883	HEK_DUX4_8h_br1_sorted_bam_peak_557	874261
chr11	47883472	47883473	HEK_DUX4_8h_br1_sorted_bam_peak_558	888747
chr11	48810292	48810293	HEK_DUX4_8h_br1_sorted_bam_peak_559	440775
chr11	48882592	48882593	HEK_DUX4_8h_br1_sorted_bam_peak_560	271504
chr11	48964816	48964817	HEK_DUX4_8h_br1_sorted_bam_peak_561	725715
chr11	49005878	49005879	HEK_DUX4_8h_br1_sorted_bam_peak_562	1144451
chr11	49016243	49016244	HEK_DUX4_8h_br1_sorted_bam_peak_563	1144451
chr11	49050010	49050011	HEK_DUX4_8h_br1_sorted_bam_peak_564	301584
chr11	49863314	49863315	HEK_DUX4_8h_br1_sorted_bam_peak_565	301584
chr11	51567359	51567360	HEK_DUX4_8h_br1_sorted_bam_peak_566	542702
chr11	51567868	51567869	HEK_DUX4_8h_br1_sorted_bam_peak_567	348157
chr11	51568545	51568546	HEK_DUX4_8h_br1_sorted_bam_peak_568	589774
chr11	51570101	51570102	HEK_DUX4_8h_br1_sorted_bam_peak_569	1447563
chr11	51571267	51571268	HEK_DUX4_8h_br1_sorted_bam_peak_570	655985
chr11	51573434	51573435	HEK_DUX4_8h_br1_sorted_bam_peak_571	629192
chr11	51574335	51574336	HEK_DUX4_8h_br1_sorted_bam_peak_572	341692
chr11	51574669	51574670	HEK_DUX4_8h_br1_sorted_bam_peak_573	684587
chr11	51579586	51579587	HEK_DUX4_8h_br1_sorted_bam_peak_574	423391
chr11	51580550	51580551	HEK_DUX4_8h_br1_sorted_bam_peak_575	866707
chr11	51581027	51581028	HEK_DUX4_8h_br1_sorted_bam_peak_576	463832
chr11	51582266	51582267	HEK_DUX4_8h_br1_sorted_bam_peak_577	574463
chr11	51582772	51582773	HEK_DUX4_8h_br1_sorted_bam_peak_578	613246
chr11	51584823	51584824	HEK_DUX4_8h_br1_sorted_bam_peak_579	500950
chr11	51586869	51586870	HEK_DUX4_8h_br1_sorted_bam_peak_580	377317
chr11	51588916	51588917	HEK_DUX4_8h_br1_sorted_bam_peak_581	662978
chr11	51590485	51590486	HEK_DUX4_8h_br1_sorted_bam_peak_582	563566
chr11	51590960	51590961	HEK_DUX4_8h_br1_sorted_bam_peak_583	567848
chr11	51593011	51593012	HEK_DUX4_8h_br1_sorted_bam_peak_584	358826
chr11	55029420	55029421	HEK_DUX4_8h_br1_sorted_bam_peak_585	432121
chr11	55068073	55068074	HEK_DUX4_8h_br1_sorted_bam_peak_586	453973
chr11	55068561	55068562	HEK_DUX4_8h_br1_sorted_bam_peak_587	453973
chr11	55650363	55650364	HEK_DUX4_8h_br1_sorted_bam_peak_588	1144451
chr11	56363506	56363507	HEK_DUX4_8h_br1_sorted_bam_peak_589	453973
chr11	57046354	57046355	HEK_DUX4_8h_br1_sorted_bam_peak_590	623632
chr11	57484350	57484351	HEK_DUX4_8h_br1_sorted_bam_peak_591	499767
chr11	57830009	57830010	HEK_DUX4_8h_br1_sorted_bam_peak_592	1045208
chr11	58345311	58345312	HEK_DUX4_8h_br1_sorted_bam_peak_593	165963
chr11	58693933	58693934	HEK_DUX4_8h_br1_sorted_bam_peak_594	429832
chr11	59383710	59383711	HEK_DUX4_8h_br1_sorted_bam_peak_595	303925
chr11	59477971	59477972	HEK_DUX4_8h_br1_sorted_bam_peak_596	784926
chr11	60686108	60686109	HEK_DUX4_8h_br1_sorted_bam_peak_597	1170623
chr11	62046754	62046755	HEK_DUX4_8h_br1_sorted_bam_peak_598	616229
chr11	62576257	62576258	HEK_DUX4_8h_br1_sorted_bam_peak_599	1211348
chr11	64887418	64887419	HEK_DUX4_8h_br1_sorted_bam_peak_600	1032847
chr11	64890373	64890374	HEK_DUX4_8h_br1_sorted_bam_peak_601	2377794
chr11	64892058	64892059	HEK_DUX4_8h_br1_sorted_bam_peak_602	247196
chr11	66355768	66355769	HEK_DUX4_8h_br1_sorted_bam_peak_603	388874
chr11	67573135	67573136	HEK_DUX4_8h_br1_sorted_bam_peak_604	660629
chr11	70303193	70303194	HEK_DUX4_8h_br1_sorted_bam_peak_605	164008
chr11	70866190	70866191	HEK_DUX4_8h_br1_sorted_bam_peak_606	244653
chr11	71498138	71498139	HEK_DUX4_8h_br1_sorted_bam_peak_607	1122688
chr11	71537672	71537673	HEK_DUX4_8h_br1_sorted_bam_peak_608	616229
chr11	71581265	71581266	HEK_DUX4_8h_br1_sorted_bam_peak_609	301584
chr11	73224352	73224353	HEK_DUX4_8h_br1_sorted_bam_peak_610	301584
chr11	73846503	73846504	HEK_DUX4_8h_br1_sorted_bam_peak_611	499767
chr11	73990001	73990002	HEK_DUX4_8h_br1_sorted_bam_peak_612	678107
chr11	73995648	73995649	HEK_DUX4_8h_br1_sorted_bam_peak_613	2982905
chr11	78070993	78070994	HEK_DUX4_8h_br1_sorted_bam_peak_614	616229
chr11	80595976	80595977	HEK_DUX4_8h_br1_sorted_bam_peak_615	301584
chr11	81892606	81892607	HEK_DUX4_8h_br1_sorted_bam_peak_616	273060
chr11	85822086	85822087	HEK_DUX4_8h_br1_sorted_bam_peak_617	247196
chr11	85828771	85828772	HEK_DUX4_8h_br1_sorted_bam_peak_618	1524787
chr11	86235903	86235904	HEK_DUX4_8h_br1_sorted_bam_peak_619	453973
chr11	86320498	86320499	HEK_DUX4_8h_br1_sorted_bam_peak_620	399338
chr11	86454953	86454954	HEK_DUX4_8h_br1_sorted_bam_peak_621	378728
chr11	86513845	86513846	HEK_DUX4_8h_br1_sorted_bam_peak_622	1178875
chr11	86514782	86514783	HEK_DUX4_8h_br1_sorted_bam_peak_623	1202418
chr11	88179568	88179569	HEK_DUX4_8h_br1_sorted_bam_peak_624	164008
chr11	89540643	89540644	HEK_DUX4_8h_br1_sorted_bam_peak_625	708785
chr11	89575113	89575114	HEK_DUX4_8h_br1_sorted_bam_peak_626	961991
chr11	89585832	89585833	HEK_DUX4_8h_br1_sorted_bam_peak_627	1317708
chr11	89611711	89611712	HEK_DUX4_8h_br1_sorted_bam_peak_628	888747
chr11	89643220	89643221	HEK_DUX4_8h_br1_sorted_bam_peak_629	382619
chr11	89651910	89651911	HEK_DUX4_8h_br1_sorted_bam_peak_630	139345
chr11	89653799	89653800	HEK_DUX4_8h_br1_sorted_bam_peak_631	1537776
chr11	89657008	89657009	HEK_DUX4_8h_br1_sorted_bam_peak_632	812093
chr11	89667588	89667589	HEK_DUX4_8h_br1_sorted_bam_peak_633	382619
chr11	89699148	89699149	HEK_DUX4_8h_br1_sorted_bam_peak_634	567524
chr11	89725014	89725015	HEK_DUX4_8h_br1_sorted_bam_peak_635	888747
chr11	89735719	89735720	HEK_DUX4_8h_br1_sorted_bam_peak_636	663977
chr11	89765321	89765322	HEK_DUX4_8h_br1_sorted_bam_peak_637	499767
chr11	93159651	93159652	HEK_DUX4_8h_br1_sorted_bam_peak_638	142502
chr11	93731153	93731154	HEK_DUX4_8h_br1_sorted_bam_peak_639	874261
chr11	94470489	94470490	HEK_DUX4_8h_br1_sorted_bam_peak_640	1027994
chr11	94709030	94709031	HEK_DUX4_8h_br1_sorted_bam_peak_641	550346
chr11	94711735	94711736	HEK_DUX4_8h_br1_sorted_bam_peak_642	1332049
chr11	94760361	94760362	HEK_DUX4_8h_br1_sorted_bam_peak_643	1703856
chr11	94770646	94770647	HEK_DUX4_8h_br1_sorted_bam_peak_644	2055782
chr11	94772235	94772236	HEK_DUX4_8h_br1_sorted_bam_peak_645	623632
chr11	94773774	94773775	HEK_DUX4_8h_br1_sorted_bam_peak_646	607591
chr11	94781295	94781296	HEK_DUX4_8h_br1_sorted_bam_peak_647	523244
chr11	94800128	94800129	HEK_DUX4_8h_br1_sorted_bam_peak_648	3730952
chr11	94801778	94801779	HEK_DUX4_8h_br1_sorted_bam_peak_649	1170623
chr11	94867743	94867744	HEK_DUX4_8h_br1_sorted_bam_peak_650	1273719
chr11	95992766	95992767	HEK_DUX4_8h_br1_sorted_bam_peak_651	499767
chr11	95993660	95993661	HEK_DUX4_8h_br1_sorted_bam_peak_652	273060
chr11	95996475	95996476	HEK_DUX4_8h_br1_sorted_bam_peak_653	874261
chr11	96585954	96585955	HEK_DUX4_8h_br1_sorted_bam_peak_654	616229
chr11	99403096	99403097	HEK_DUX4_8h_br1_sorted_bam_peak_655	164008
chr11	100798785	100798786	HEK_DUX4_8h_br1_sorted_bam_peak_656	616229
chr11	101737668	101737669	HEK_DUX4_8h_br1_sorted_bam_peak_657	784926
chr11	102140732	102140733	HEK_DUX4_8h_br1_sorted_bam_peak_658	784926
chr11	102423349	102423350	HEK_DUX4_8h_br1_sorted_bam_peak_659	399338
chr11	102424624	102424625	HEK_DUX4_8h_br1_sorted_bam_peak_660	165963
chr11	103091171	103091172	HEK_DUX4_8h_br1_sorted_bam_peak_661	164008
chr11	103275717	103275718	HEK_DUX4_8h_br1_sorted_bam_peak_662	462062
chr11	103370759	103370760	HEK_DUX4_8h_br1_sorted_bam_peak_663	453973
chr11	105250263	105250264	HEK_DUX4_8h_br1_sorted_bam_peak_664	291976
chr11	106337309	106337310	HEK_DUX4_8h_br1_sorted_bam_peak_665	440775
chr11	106858998	106858999	HEK_DUX4_8h_br1_sorted_bam_peak_666	1934841
chr11	110019249	110019250	HEK_DUX4_8h_br1_sorted_bam_peak_667	616229
chr11	110550066	110550067	HEK_DUX4_8h_br1_sorted_bam_peak_668	453973
chr11	110703882	110703883	HEK_DUX4_8h_br1_sorted_bam_peak_669	261077
chr11	111501850	111501851	HEK_DUX4_8h_br1_sorted_bam_peak_670	399338
chr11	112496230	112496231	HEK_DUX4_8h_br1_sorted_bam_peak_671	880529
chr11	112497316	112497317	HEK_DUX4_8h_br1_sorted_bam_peak_672	580565
chr11	112549785	112549786	HEK_DUX4_8h_br1_sorted_bam_peak_673	164008
chr11	114234031	114234032	HEK_DUX4_8h_br1_sorted_bam_peak_674	165963
chr11	114270941	114270942	HEK_DUX4_8h_br1_sorted_bam_peak_675	1256773
chr11	120014319	120014320	HEK_DUX4_8h_br1_sorted_bam_peak_676	244653
chr11	121582918	121582919	HEK_DUX4_8h_br1_sorted_bam_peak_677	301584
chr11	121593711	121593712	HEK_DUX4_8h_br1_sorted_bam_peak_678	183411
chr11	122073195	122073196	HEK_DUX4_8h_br1_sorted_bam_peak_679	547948
chr11	125935039	125935040	HEK_DUX4_8h_br1_sorted_bam_peak_680	1121646
chr11	126517762	126517763	HEK_DUX4_8h_br1_sorted_bam_peak_681	273060
chr11	130182564	130182565	HEK_DUX4_8h_br1_sorted_bam_peak_682	424895
chr12	95506	95507	HEK_DUX4_8h_br1_sorted_bam_peak_683	1224950
chr12	529650	529651	HEK_DUX4_8h_br1_sorted_bam_peak_684	273060
chr12	1413574	1413575	HEK_DUX4_8h_br1_sorted_bam_peak_685	453973
chr12	1499392	1499393	HEK_DUX4_8h_br1_sorted_bam_peak_686	550346
chr12	1499930	1499931	HEK_DUX4_8h_br1_sorted_bam_peak_687	1245754
chr12	2194157	2194158	HEK_DUX4_8h_br1_sorted_bam_peak_688	1467568
chr12	2365142	2365143	HEK_DUX4_8h_br1_sorted_bam_peak_689	1412313
chr12	2389507	2389508	HEK_DUX4_8h_br1_sorted_bam_peak_690	523987
chr12	5252485	5252486	HEK_DUX4_8h_br1_sorted_bam_peak_691	2593676
chr12	7349803	7349804	HEK_DUX4_8h_br1_sorted_bam_peak_692	616229
chr12	8320072	8320073	HEK_DUX4_8h_br1_sorted_bam_peak_693	1138093
chr12	8707163	8707164	HEK_DUX4_8h_br1_sorted_bam_peak_694	613495
chr12	8778683	8778684	HEK_DUX4_8h_br1_sorted_bam_peak_695	165963
chr12	10105481	10105482	HEK_DUX4_8h_br1_sorted_bam_peak_696	142502
chr12	14648127	14648128	HEK_DUX4_8h_br1_sorted_bam_peak_697	1429777
chr12	15510822	15510823	HEK_DUX4_8h_br1_sorted_bam_peak_698	142502
chr12	15693705	15693706	HEK_DUX4_8h_br1_sorted_bam_peak_699	616229
chr12	15694515	15694516	HEK_DUX4_8h_br1_sorted_bam_peak_700	499767
chr12	15815644	15815645	HEK_DUX4_8h_br1_sorted_bam_peak_701	301584
chr12	15822499	15822500	HEK_DUX4_8h_br1_sorted_bam_peak_702	784926
chr12	18589316	18589317	HEK_DUX4_8h_br1_sorted_bam_peak_703	784926
chr12	19330988	19330989	HEK_DUX4_8h_br1_sorted_bam_peak_704	382619
chr12	19344266	19344267	HEK_DUX4_8h_br1_sorted_bam_peak_705	453973
chr12	19344819	19344820	HEK_DUX4_8h_br1_sorted_bam_peak_706	301584
chr12	19345962	19345963	HEK_DUX4_8h_br1_sorted_bam_peak_707	453973
chr12	19733686	19733687	HEK_DUX4_8h_br1_sorted_bam_peak_708	291976
chr12	19839949	19839950	HEK_DUX4_8h_br1_sorted_bam_peak_709	453973
chr12	19848603	19848604	HEK_DUX4_8h_br1_sorted_bam_peak_710	1721117
chr12	21950576	21950577	HEK_DUX4_8h_br1_sorted_bam_peak_711	301584
chr12	24928925	24928926	HEK_DUX4_8h_br1_sorted_bam_peak_712	550346
chr12	25335423	25335424	HEK_DUX4_8h_br1_sorted_bam_peak_713	301584
chr12	26164619	26164620	HEK_DUX4_8h_br1_sorted_bam_peak_714	616229
chr12	26215776	26215777	HEK_DUX4_8h_br1_sorted_bam_peak_715	616229
chr12	26522928	26522929	HEK_DUX4_8h_br1_sorted_bam_peak_716	550346
chr12	27496580	27496581	HEK_DUX4_8h_br1_sorted_bam_peak_717	164008
chr12	29437393	29437394	HEK_DUX4_8h_br1_sorted_bam_peak_718	616229
chr12	29894692	29894693	HEK_DUX4_8h_br1_sorted_bam_peak_719	453973
chr12	30775721	30775722	HEK_DUX4_8h_br1_sorted_bam_peak_720	399338
chr12	31584769	31584770	HEK_DUX4_8h_br1_sorted_bam_peak_721	1045208
chr12	31645483	31645484	HEK_DUX4_8h_br1_sorted_bam_peak_722	301584
chr12	38074693	38074694	HEK_DUX4_8h_br1_sorted_bam_peak_723	682729
chr12	38171393	38171394	HEK_DUX4_8h_br1_sorted_bam_peak_724	164008
chr12	41489402	41489403	HEK_DUX4_8h_br1_sorted_bam_peak_725	453973
chr12	42397053	42397054	HEK_DUX4_8h_br1_sorted_bam_peak_726	596273
chr12	42622423	42622424	HEK_DUX4_8h_br1_sorted_bam_peak_727	280589
chr12	44181136	44181137	HEK_DUX4_8h_br1_sorted_bam_peak_728	550346
chr12	47055073	47055074	HEK_DUX4_8h_br1_sorted_bam_peak_729	453973
chr12	47268501	47268502	HEK_DUX4_8h_br1_sorted_bam_peak_730	301584
chr12	47670622	47670623	HEK_DUX4_8h_br1_sorted_bam_peak_731	1170623
chr12	49236202	49236203	HEK_DUX4_8h_br1_sorted_bam_peak_732	142502
chr12	49350125	49350126	HEK_DUX4_8h_br1_sorted_bam_peak_733	901206
chr12	49350808	49350809	HEK_DUX4_8h_br1_sorted_bam_peak_734	273060
chr12	53773640	53773641	HEK_DUX4_8h_br1_sorted_bam_peak_735	1105140
chr12	54616554	54616555	HEK_DUX4_8h_br1_sorted_bam_peak_736	424895
chr12	54708101	54708102	HEK_DUX4_8h_br1_sorted_bam_peak_737	1332049
chr12	55883469	55883470	HEK_DUX4_8h_br1_sorted_bam_peak_738	613495
chr12	57039963	57039964	HEK_DUX4_8h_br1_sorted_bam_peak_739	573418
chr12	57889190	57889191	HEK_DUX4_8h_br1_sorted_bam_peak_740	139345
chr12	58852213	58852214	HEK_DUX4_8h_br1_sorted_bam_peak_741	888747
chr12	58898452	58898453	HEK_DUX4_8h_br1_sorted_bam_peak_742	1020620
chr12	58903226	58903227	HEK_DUX4_8h_br1_sorted_bam_peak_743	1170623
chr12	58923258	58923259	HEK_DUX4_8h_br1_sorted_bam_peak_744	453973
chr12	59253787	59253788	HEK_DUX4_8h_br1_sorted_bam_peak_745	453181
chr12	59571704	59571705	HEK_DUX4_8h_br1_sorted_bam_peak_746	453973
chr12	59963633	59963634	HEK_DUX4_8h_br1_sorted_bam_peak_747	784926
chr12	60367712	60367713	HEK_DUX4_8h_br1_sorted_bam_peak_748	301584
chr12	62773184	62773185	HEK_DUX4_8h_br1_sorted_bam_peak_749	550346
chr12	62805571	62805572	HEK_DUX4_8h_br1_sorted_bam_peak_750	550346
chr12	64567298	64567299	HEK_DUX4_8h_br1_sorted_bam_peak_751	616229
chr12	64740133	64740134	HEK_DUX4_8h_br1_sorted_bam_peak_752	301584
chr12	66281733	66281734	HEK_DUX4_8h_br1_sorted_bam_peak_753	273060
chr12	66586142	66586143	HEK_DUX4_8h_br1_sorted_bam_peak_754	280589
chr12	68334773	68334774	HEK_DUX4_8h_br1_sorted_bam_peak_755	453973
chr12	68844933	68844934	HEK_DUX4_8h_br1_sorted_bam_peak_756	623632
chr12	69015412	69015413	HEK_DUX4_8h_br1_sorted_bam_peak_757	301584
chr12	69453354	69453355	HEK_DUX4_8h_br1_sorted_bam_peak_758	365474
chr12	70360707	70360708	HEK_DUX4_8h_br1_sorted_bam_peak_759	303925
chr12	71985764	71985765	HEK_DUX4_8h_br1_sorted_bam_peak_760	273060
chr12	71993500	71993501	HEK_DUX4_8h_br1_sorted_bam_peak_761	2395964
chr12	72940553	72940554	HEK_DUX4_8h_br1_sorted_bam_peak_762	1332049
chr12	72941298	72941299	HEK_DUX4_8h_br1_sorted_bam_peak_763	1332049
chr12	73484988	73484989	HEK_DUX4_8h_br1_sorted_bam_peak_764	784926
chr12	74960603	74960604	HEK_DUX4_8h_br1_sorted_bam_peak_765	261077
chr12	76347576	76347577	HEK_DUX4_8h_br1_sorted_bam_peak_766	301584
chr12	76727454	76727455	HEK_DUX4_8h_br1_sorted_bam_peak_767	784926
chr12	76892843	76892844	HEK_DUX4_8h_br1_sorted_bam_peak_768	301584
chr12	77548978	77548979	HEK_DUX4_8h_br1_sorted_bam_peak_769	453973
chr12	77583478	77583479	HEK_DUX4_8h_br1_sorted_bam_peak_770	1467568
chr12	78238131	78238132	HEK_DUX4_8h_br1_sorted_bam_peak_771	453973
chr12	78924380	78924381	HEK_DUX4_8h_br1_sorted_bam_peak_772	301584
chr12	79413263	79413264	HEK_DUX4_8h_br1_sorted_bam_peak_773	616229
chr12	80285524	80285525	HEK_DUX4_8h_br1_sorted_bam_peak_774	453973
chr12	80662967	80662968	HEK_DUX4_8h_br1_sorted_bam_peak_775	499767
chr12	80992242	80992243	HEK_DUX4_8h_br1_sorted_bam_peak_776	616229
chr12	81017270	81017271	HEK_DUX4_8h_br1_sorted_bam_peak_777	453973
chr12	84805019	84805020	HEK_DUX4_8h_br1_sorted_bam_peak_778	453973
chr12	85389231	85389232	HEK_DUX4_8h_br1_sorted_bam_peak_779	301584
chr12	88693885	88693886	HEK_DUX4_8h_br1_sorted_bam_peak_780	1170623
chr12	88719320	88719321	HEK_DUX4_8h_br1_sorted_bam_peak_781	784926
chr12	88897239	88897240	HEK_DUX4_8h_br1_sorted_bam_peak_782	961991
chr12	90286401	90286402	HEK_DUX4_8h_br1_sorted_bam_peak_783	453973
chr12	90345409	90345410	HEK_DUX4_8h_br1_sorted_bam_peak_784	623632
chr12	90354488	90354489	HEK_DUX4_8h_br1_sorted_bam_peak_785	301584
chr12	90930942	90930943	HEK_DUX4_8h_br1_sorted_bam_peak_786	301584
chr12	91106511	91106512	HEK_DUX4_8h_br1_sorted_bam_peak_787	453973
chr12	91293817	91293818	HEK_DUX4_8h_br1_sorted_bam_peak_788	261077
chr12	91498984	91498985	HEK_DUX4_8h_br1_sorted_bam_peak_789	1144451
chr12	92455906	92455907	HEK_DUX4_8h_br1_sorted_bam_peak_790	616229
chr12	92537603	92537604	HEK_DUX4_8h_br1_sorted_bam_peak_791	261077
chr12	93018159	93018160	HEK_DUX4_8h_br1_sorted_bam_peak_792	1403820
chr12	93022887	93022888	HEK_DUX4_8h_br1_sorted_bam_peak_793	438866
chr12	93349986	93349987	HEK_DUX4_8h_br1_sorted_bam_peak_794	616229
chr12	93396570	93396571	HEK_DUX4_8h_br1_sorted_bam_peak_795	1144451
chr12	96235748	96235749	HEK_DUX4_8h_br1_sorted_bam_peak_796	382619
chr12	96865408	96865409	HEK_DUX4_8h_br1_sorted_bam_peak_797	453973
chr12	101375536	101375537	HEK_DUX4_8h_br1_sorted_bam_peak_798	165963
chr12	101545426	101545427	HEK_DUX4_8h_br1_sorted_bam_peak_799	399338
chr12	102764830	102764831	HEK_DUX4_8h_br1_sorted_bam_peak_800	580565
chr12	102930294	102930295	HEK_DUX4_8h_br1_sorted_bam_peak_801	382619
chr12	104778089	104778090	HEK_DUX4_8h_br1_sorted_bam_peak_802	1296844
chr12	104996883	104996884	HEK_DUX4_8h_br1_sorted_bam_peak_803	273744
chr12	106381068	106381069	HEK_DUX4_8h_br1_sorted_bam_peak_804	399338
chr12	107507389	107507390	HEK_DUX4_8h_br1_sorted_bam_peak_805	301584
chr12	108274273	108274274	HEK_DUX4_8h_br1_sorted_bam_peak_806	1045208
chr12	108274656	108274657	HEK_DUX4_8h_br1_sorted_bam_peak_807	301584
chr12	111228878	111228879	HEK_DUX4_8h_br1_sorted_bam_peak_808	253612
chr12	111388825	111388826	HEK_DUX4_8h_br1_sorted_bam_peak_809	164008
chr12	116573543	116573544	HEK_DUX4_8h_br1_sorted_bam_peak_810	1020620
chr12	116681774	116681775	HEK_DUX4_8h_br1_sorted_bam_peak_811	453973
chr12	116797121	116797122	HEK_DUX4_8h_br1_sorted_bam_peak_812	453973
chr12	119119275	119119276	HEK_DUX4_8h_br1_sorted_bam_peak_813	164008
chr12	120668427	120668428	HEK_DUX4_8h_br1_sorted_bam_peak_814	741605
chr12	122185300	122185301	HEK_DUX4_8h_br1_sorted_bam_peak_815	779371
chr12	122595906	122595907	HEK_DUX4_8h_br1_sorted_bam_peak_816	453973
chr12	122596785	122596786	HEK_DUX4_8h_br1_sorted_bam_peak_817	784926
chr12	122985916	122985917	HEK_DUX4_8h_br1_sorted_bam_peak_818	562323
chr12	123010237	123010238	HEK_DUX4_8h_br1_sorted_bam_peak_819	378728
chr12	124280359	124280360	HEK_DUX4_8h_br1_sorted_bam_peak_820	164008
chr12	124521219	124521220	HEK_DUX4_8h_br1_sorted_bam_peak_821	273060
chr12	126887867	126887868	HEK_DUX4_8h_br1_sorted_bam_peak_822	580565
chr12	127710848	127710849	HEK_DUX4_8h_br1_sorted_bam_peak_823	616229
chr12	128492832	128492833	HEK_DUX4_8h_br1_sorted_bam_peak_824	301584
chr12	129590611	129590612	HEK_DUX4_8h_br1_sorted_bam_peak_825	280589
chr12	131878253	131878254	HEK_DUX4_8h_br1_sorted_bam_peak_826	432121
chr12	132112218	132112219	HEK_DUX4_8h_br1_sorted_bam_peak_827	312219
chr12	132186012	132186013	HEK_DUX4_8h_br1_sorted_bam_peak_828	784926
chr12	133841680	133841681	HEK_DUX4_8h_br1_sorted_bam_peak_829	2638636
chr13	19712335	19712336	HEK_DUX4_8h_br1_sorted_bam_peak_830	807018
chr13	20993801	20993802	HEK_DUX4_8h_br1_sorted_bam_peak_831	261077
chr13	24081180	24081181	HEK_DUX4_8h_br1_sorted_bam_peak_832	616229
chr13	28750415	28750416	HEK_DUX4_8h_br1_sorted_bam_peak_833	301584
chr13	30421985	30421986	HEK_DUX4_8h_br1_sorted_bam_peak_834	261077
chr13	30476170	30476171	HEK_DUX4_8h_br1_sorted_bam_peak_835	440775
chr13	30483186	30483187	HEK_DUX4_8h_br1_sorted_bam_peak_836	1403820
chr13	31293572	31293573	HEK_DUX4_8h_br1_sorted_bam_peak_837	499767
chr13	31314112	31314113	HEK_DUX4_8h_br1_sorted_bam_peak_838	550346
chr13	32699966	32699967	HEK_DUX4_8h_br1_sorted_bam_peak_839	784926
chr13	33439901	33439902	HEK_DUX4_8h_br1_sorted_bam_peak_840	453973
chr13	33606379	33606380	HEK_DUX4_8h_br1_sorted_bam_peak_841	164008
chr13	33685578	33685579	HEK_DUX4_8h_br1_sorted_bam_peak_842	365474
chr13	33694116	33694117	HEK_DUX4_8h_br1_sorted_bam_peak_843	142502
chr13	34456519	34456520	HEK_DUX4_8h_br1_sorted_bam_peak_844	301584
chr13	34839516	34839517	HEK_DUX4_8h_br1_sorted_bam_peak_845	280589
chr13	36126501	36126502	HEK_DUX4_8h_br1_sorted_bam_peak_846	961991
chr13	36129477	36129478	HEK_DUX4_8h_br1_sorted_bam_peak_847	301584
chr13	36246660	36246661	HEK_DUX4_8h_br1_sorted_bam_peak_848	453973
chr13	36438479	36438480	HEK_DUX4_8h_br1_sorted_bam_peak_849	301584
chr13	38230719	38230720	HEK_DUX4_8h_br1_sorted_bam_peak_850	2639175
chr13	38969164	38969165	HEK_DUX4_8h_br1_sorted_bam_peak_851	399338
chr13	40936183	40936184	HEK_DUX4_8h_br1_sorted_bam_peak_852	453181
chr13	41626932	41626933	HEK_DUX4_8h_br1_sorted_bam_peak_853	708785
chr13	42181629	42181630	HEK_DUX4_8h_br1_sorted_bam_peak_854	784926
chr13	42182998	42182999	HEK_DUX4_8h_br1_sorted_bam_peak_855	874261
chr13	43540739	43540740	HEK_DUX4_8h_br1_sorted_bam_peak_856	183411
chr13	44716336	44716337	HEK_DUX4_8h_br1_sorted_bam_peak_857	674430
chr13	45245079	45245080	HEK_DUX4_8h_br1_sorted_bam_peak_858	301584
chr13	47467259	47467260	HEK_DUX4_8h_br1_sorted_bam_peak_859	301584
chr13	49002182	49002183	HEK_DUX4_8h_br1_sorted_bam_peak_860	674430
chr13	49666764	49666765	HEK_DUX4_8h_br1_sorted_bam_peak_861	1216398
chr13	49667603	49667604	HEK_DUX4_8h_br1_sorted_bam_peak_862	453973
chr13	49672661	49672662	HEK_DUX4_8h_br1_sorted_bam_peak_863	1911647
chr13	50657018	50657019	HEK_DUX4_8h_br1_sorted_bam_peak_864	1334336
chr13	52050115	52050116	HEK_DUX4_8h_br1_sorted_bam_peak_865	499767
chr13	56102783	56102784	HEK_DUX4_8h_br1_sorted_bam_peak_866	301584
chr13	57713658	57713659	HEK_DUX4_8h_br1_sorted_bam_peak_867	432958
chr13	57714947	57714948	HEK_DUX4_8h_br1_sorted_bam_peak_868	1776396
chr13	57716879	57716880	HEK_DUX4_8h_br1_sorted_bam_peak_869	273744
chr13	57721516	57721517	HEK_DUX4_8h_br1_sorted_bam_peak_870	1267603
chr13	57726423	57726424	HEK_DUX4_8h_br1_sorted_bam_peak_871	365474
chr13	57728093	57728094	HEK_DUX4_8h_br1_sorted_bam_peak_872	1934841
chr13	57732871	57732872	HEK_DUX4_8h_br1_sorted_bam_peak_873	365474
chr13	57734693	57734694	HEK_DUX4_8h_br1_sorted_bam_peak_874	1020620
chr13	57739442	57739443	HEK_DUX4_8h_br1_sorted_bam_peak_875	483343
chr13	57741260	57741261	HEK_DUX4_8h_br1_sorted_bam_peak_876	691351
chr13	57743075	57743076	HEK_DUX4_8h_br1_sorted_bam_peak_877	273744
chr13	59995785	59995786	HEK_DUX4_8h_br1_sorted_bam_peak_878	961991
chr13	60319718	60319719	HEK_DUX4_8h_br1_sorted_bam_peak_879	453973
chr13	65800048	65800049	HEK_DUX4_8h_br1_sorted_bam_peak_880	164008
chr13	73354366	73354367	HEK_DUX4_8h_br1_sorted_bam_peak_881	623632
chr13	73355999	73356000	HEK_DUX4_8h_br1_sorted_bam_peak_882	562323
chr13	74149665	74149666	HEK_DUX4_8h_br1_sorted_bam_peak_883	440775
chr13	74815570	74815571	HEK_DUX4_8h_br1_sorted_bam_peak_884	261077
chr13	74929837	74929838	HEK_DUX4_8h_br1_sorted_bam_peak_885	1144451
chr13	77192399	77192400	HEK_DUX4_8h_br1_sorted_bam_peak_886	616229
chr13	78599908	78599909	HEK_DUX4_8h_br1_sorted_bam_peak_887	499767
chr13	78724646	78724647	HEK_DUX4_8h_br1_sorted_bam_peak_888	453973
chr13	80032421	80032422	HEK_DUX4_8h_br1_sorted_bam_peak_889	301584
chr13	80350798	80350799	HEK_DUX4_8h_br1_sorted_bam_peak_890	784926
chr13	80510799	80510800	HEK_DUX4_8h_br1_sorted_bam_peak_891	301584
chr13	83178798	83178799	HEK_DUX4_8h_br1_sorted_bam_peak_892	142502
chr13	83592733	83592734	HEK_DUX4_8h_br1_sorted_bam_peak_893	301584
chr13	84072488	84072489	HEK_DUX4_8h_br1_sorted_bam_peak_894	301584
chr13	84105537	84105538	HEK_DUX4_8h_br1_sorted_bam_peak_895	616229
chr13	84241941	84241942	HEK_DUX4_8h_br1_sorted_bam_peak_896	616229
chr13	86115148	86115149	HEK_DUX4_8h_br1_sorted_bam_peak_897	616229
chr13	90163545	90163546	HEK_DUX4_8h_br1_sorted_bam_peak_898	164008
chr13	92025552	92025553	HEK_DUX4_8h_br1_sorted_bam_peak_899	453973
chr13	94212249	94212250	HEK_DUX4_8h_br1_sorted_bam_peak_900	550346
chr13	94917808	94917809	HEK_DUX4_8h_br1_sorted_bam_peak_901	1027994
chr13	96240625	96240626	HEK_DUX4_8h_br1_sorted_bam_peak_902	303925
chr13	96241040	96241041	HEK_DUX4_8h_br1_sorted_bam_peak_903	273744
chr13	96365131	96365132	HEK_DUX4_8h_br1_sorted_bam_peak_904	961991
chr13	97791429	97791430	HEK_DUX4_8h_br1_sorted_bam_peak_905	1144451
chr13	99464652	99464653	HEK_DUX4_8h_br1_sorted_bam_peak_906	453973
chr13	101502307	101502308	HEK_DUX4_8h_br1_sorted_bam_peak_907	301584
chr13	102142668	102142669	HEK_DUX4_8h_br1_sorted_bam_peak_908	363636
chr13	102848369	102848370	HEK_DUX4_8h_br1_sorted_bam_peak_909	784926
chr13	104419946	104419947	HEK_DUX4_8h_br1_sorted_bam_peak_910	424895
chr13	105307327	105307328	HEK_DUX4_8h_br1_sorted_bam_peak_911	550346
chr13	106040106	106040107	HEK_DUX4_8h_br1_sorted_bam_peak_912	453973
chr13	106571681	106571682	HEK_DUX4_8h_br1_sorted_bam_peak_913	273060
chr13	107220783	107220784	HEK_DUX4_8h_br1_sorted_bam_peak_914	302500
chr13	107222007	107222008	HEK_DUX4_8h_br1_sorted_bam_peak_915	382619
chr13	107223083	107223084	HEK_DUX4_8h_br1_sorted_bam_peak_916	874261
chr13	110076610	110076611	HEK_DUX4_8h_br1_sorted_bam_peak_917	1379279
chr13	110429013	110429014	HEK_DUX4_8h_br1_sorted_bam_peak_918	453181
chr13	110601468	110601469	HEK_DUX4_8h_br1_sorted_bam_peak_919	164008
chr13	113761966	113761967	HEK_DUX4_8h_br1_sorted_bam_peak_920	301584
chr13	114058264	114058265	HEK_DUX4_8h_br1_sorted_bam_peak_921	378728
chr13	114605151	114605152	HEK_DUX4_8h_br1_sorted_bam_peak_922	807018
chr13	114745697	114745698	HEK_DUX4_8h_br1_sorted_bam_peak_923	6358210
chr14	20341691	20341692	HEK_DUX4_8h_br1_sorted_bam_peak_924	784926
chr14	20923155	20923156	HEK_DUX4_8h_br1_sorted_bam_peak_925	547948
chr14	20937628	20937629	HEK_DUX4_8h_br1_sorted_bam_peak_926	1327103
chr14	20977460	20977461	HEK_DUX4_8h_br1_sorted_bam_peak_927	363636
chr14	21120541	21120542	HEK_DUX4_8h_br1_sorted_bam_peak_928	856760
chr14	24175784	24175785	HEK_DUX4_8h_br1_sorted_bam_peak_929	301584
chr14	29712310	29712311	HEK_DUX4_8h_br1_sorted_bam_peak_930	164008
chr14	31591594	31591595	HEK_DUX4_8h_br1_sorted_bam_peak_931	3054753
chr14	32953705	32953706	HEK_DUX4_8h_br1_sorted_bam_peak_932	645978
chr14	37425507	37425508	HEK_DUX4_8h_br1_sorted_bam_peak_933	616229
chr14	38318332	38318333	HEK_DUX4_8h_br1_sorted_bam_peak_934	365474
chr14	39330986	39330987	HEK_DUX4_8h_br1_sorted_bam_peak_935	453973
chr14	39644053	39644054	HEK_DUX4_8h_br1_sorted_bam_peak_936	4235682
chr14	39686890	39686891	HEK_DUX4_8h_br1_sorted_bam_peak_937	784926
chr14	40813445	40813446	HEK_DUX4_8h_br1_sorted_bam_peak_938	301584
chr14	42662408	42662409	HEK_DUX4_8h_br1_sorted_bam_peak_939	301584
chr14	45506192	45506193	HEK_DUX4_8h_br1_sorted_bam_peak_940	453973
chr14	46149879	46149880	HEK_DUX4_8h_br1_sorted_bam_peak_941	164008
chr14	48508089	48508090	HEK_DUX4_8h_br1_sorted_bam_peak_942	301584
chr14	50588362	50588363	HEK_DUX4_8h_br1_sorted_bam_peak_943	453973
chr14	50588820	50588821	HEK_DUX4_8h_br1_sorted_bam_peak_944	961991
chr14	50692311	50692312	HEK_DUX4_8h_br1_sorted_bam_peak_945	301584
chr14	51646121	51646122	HEK_DUX4_8h_br1_sorted_bam_peak_946	1467568
chr14	51837752	51837753	HEK_DUX4_8h_br1_sorted_bam_peak_947	616229
chr14	51924900	51924901	HEK_DUX4_8h_br1_sorted_bam_peak_948	301584
chr14	51925426	51925427	HEK_DUX4_8h_br1_sorted_bam_peak_949	708785
chr14	52327545	52327546	HEK_DUX4_8h_br1_sorted_bam_peak_950	616229
chr14	53234144	53234145	HEK_DUX4_8h_br1_sorted_bam_peak_951	301584
chr14	53454411	53454412	HEK_DUX4_8h_br1_sorted_bam_peak_952	301584
chr14	53796517	53796518	HEK_DUX4_8h_br1_sorted_bam_peak_953	164008
chr14	54822999	54823000	HEK_DUX4_8h_br1_sorted_bam_peak_954	888747
chr14	55674777	55674778	HEK_DUX4_8h_br1_sorted_bam_peak_955	440775
chr14	56735799	56735800	HEK_DUX4_8h_br1_sorted_bam_peak_956	1779427
chr14	57659625	57659626	HEK_DUX4_8h_br1_sorted_bam_peak_957	453973
chr14	58544899	58544900	HEK_DUX4_8h_br1_sorted_bam_peak_958	303925
chr14	59349760	59349761	HEK_DUX4_8h_br1_sorted_bam_peak_959	550346
chr14	59365278	59365279	HEK_DUX4_8h_br1_sorted_bam_peak_960	580565
chr14	61570806	61570807	HEK_DUX4_8h_br1_sorted_bam_peak_961	261077
chr14	61622907	61622908	HEK_DUX4_8h_br1_sorted_bam_peak_962	261077
chr14	61632669	61632670	HEK_DUX4_8h_br1_sorted_bam_peak_963	1027994
chr14	61679948	61679949	HEK_DUX4_8h_br1_sorted_bam_peak_964	247196
chr14	62444212	62444213	HEK_DUX4_8h_br1_sorted_bam_peak_965	301584
chr14	64077275	64077276	HEK_DUX4_8h_br1_sorted_bam_peak_966	399338
chr14	65340983	65340984	HEK_DUX4_8h_br1_sorted_bam_peak_967	382619
chr14	65863257	65863258	HEK_DUX4_8h_br1_sorted_bam_peak_968	440775
chr14	66072087	66072088	HEK_DUX4_8h_br1_sorted_bam_peak_969	365474
chr14	66081535	66081536	HEK_DUX4_8h_br1_sorted_bam_peak_970	301584
chr14	66231432	66231433	HEK_DUX4_8h_br1_sorted_bam_peak_971	453973
chr14	68613689	68613690	HEK_DUX4_8h_br1_sorted_bam_peak_972	453973
chr14	68741400	68741401	HEK_DUX4_8h_br1_sorted_bam_peak_973	961991
chr14	70271735	70271736	HEK_DUX4_8h_br1_sorted_bam_peak_974	856760
chr14	70294527	70294528	HEK_DUX4_8h_br1_sorted_bam_peak_975	462062
chr14	71014203	71014204	HEK_DUX4_8h_br1_sorted_bam_peak_976	382619
chr14	73132206	73132207	HEK_DUX4_8h_br1_sorted_bam_peak_977	888747
chr14	73597700	73597701	HEK_DUX4_8h_br1_sorted_bam_peak_978	273060
chr14	73607920	73607921	HEK_DUX4_8h_br1_sorted_bam_peak_979	478390
chr14	73614277	73614278	HEK_DUX4_8h_br1_sorted_bam_peak_980	1467568
chr14	73925380	73925381	HEK_DUX4_8h_br1_sorted_bam_peak_981	669647
chr14	80631621	80631622	HEK_DUX4_8h_br1_sorted_bam_peak_982	616229
chr14	80941319	80941320	HEK_DUX4_8h_br1_sorted_bam_peak_983	880529
chr14	81104109	81104110	HEK_DUX4_8h_br1_sorted_bam_peak_984	623632
chr14	85729963	85729964	HEK_DUX4_8h_br1_sorted_bam_peak_985	273060
chr14	85784021	85784022	HEK_DUX4_8h_br1_sorted_bam_peak_986	874261
chr14	85791577	85791578	HEK_DUX4_8h_br1_sorted_bam_peak_987	1721117
chr14	85883515	85883516	HEK_DUX4_8h_br1_sorted_bam_peak_988	453973
chr14	85903695	85903696	HEK_DUX4_8h_br1_sorted_bam_peak_989	781050
chr14	85993581	85993582	HEK_DUX4_8h_br1_sorted_bam_peak_990	2208749
chr14	88336566	88336567	HEK_DUX4_8h_br1_sorted_bam_peak_991	866494
chr14	89096928	89096929	HEK_DUX4_8h_br1_sorted_bam_peak_992	1332049
chr14	89323277	89323278	HEK_DUX4_8h_br1_sorted_bam_peak_993	453973
chr14	92938382	92938383	HEK_DUX4_8h_br1_sorted_bam_peak_994	382619
chr14	94014807	94014808	HEK_DUX4_8h_br1_sorted_bam_peak_995	301584
chr14	94601840	94601841	HEK_DUX4_8h_br1_sorted_bam_peak_996	784926
chr14	94884340	94884341	HEK_DUX4_8h_br1_sorted_bam_peak_997	363636
chr14	95890130	95890131	HEK_DUX4_8h_br1_sorted_bam_peak_998	440775
chr14	96586931	96586932	HEK_DUX4_8h_br1_sorted_bam_peak_999	616229
chr14	96588550	96588551	HEK_DUX4_8h_br1_sorted_bam_peak_1000	399338
chr14	97149132	97149133	HEK_DUX4_8h_br1_sorted_bam_peak_1001	880529
chr14	98888482	98888483	HEK_DUX4_8h_br1_sorted_bam_peak_1002	303925
chr14	101152387	101152388	HEK_DUX4_8h_br1_sorted_bam_peak_1003	183411
chr14	101383324	101383325	HEK_DUX4_8h_br1_sorted_bam_peak_1004	273060
chr14	101384364	101384365	HEK_DUX4_8h_br1_sorted_bam_peak_1005	388874
chr14	101416236	101416237	HEK_DUX4_8h_br1_sorted_bam_peak_1006	399338
chr14	101417927	101417928	HEK_DUX4_8h_br1_sorted_bam_peak_1007	550346
chr14	101438938	101438939	HEK_DUX4_8h_br1_sorted_bam_peak_1008	1793336
chr14	101446013	101446014	HEK_DUX4_8h_br1_sorted_bam_peak_1009	303925
chr14	101449993	101449994	HEK_DUX4_8h_br1_sorted_bam_peak_1010	693391
chr14	101459049	101459050	HEK_DUX4_8h_br1_sorted_bam_peak_1011	1896337
chr14	101467021	101467022	HEK_DUX4_8h_br1_sorted_bam_peak_1012	378728
chr14	101467835	101467836	HEK_DUX4_8h_br1_sorted_bam_peak_1013	1624334
chr14	102638470	102638471	HEK_DUX4_8h_br1_sorted_bam_peak_1014	453973
chr14	103142711	103142712	HEK_DUX4_8h_br1_sorted_bam_peak_1015	301584
chr14	103759185	103759186	HEK_DUX4_8h_br1_sorted_bam_peak_1016	440775
chr14	103950302	103950303	HEK_DUX4_8h_br1_sorted_bam_peak_1017	399338
chr14	105696763	105696764	HEK_DUX4_8h_br1_sorted_bam_peak_1018	160173
chr14	105987392	105987393	HEK_DUX4_8h_br1_sorted_bam_peak_1019	483343
chr15	20122828	20122829	HEK_DUX4_8h_br1_sorted_bam_peak_1020	244653
chr15	20129481	20129482	HEK_DUX4_8h_br1_sorted_bam_peak_1021	453973
chr15	22514287	22514288	HEK_DUX4_8h_br1_sorted_bam_peak_1022	1317708
chr15	22532382	22532383	HEK_DUX4_8h_br1_sorted_bam_peak_1023	303925
chr15	26874517	26874518	HEK_DUX4_8h_br1_sorted_bam_peak_1024	453973
chr15	27493057	27493058	HEK_DUX4_8h_br1_sorted_bam_peak_1025	399338
chr15	28144599	28144600	HEK_DUX4_8h_br1_sorted_bam_peak_1026	301584
chr15	28315456	28315457	HEK_DUX4_8h_br1_sorted_bam_peak_1027	399338
chr15	28668251	28668252	HEK_DUX4_8h_br1_sorted_bam_peak_1028	663977
chr15	28739389	28739390	HEK_DUX4_8h_br1_sorted_bam_peak_1029	596273
chr15	29691179	29691180	HEK_DUX4_8h_br1_sorted_bam_peak_1030	399338
chr15	31309018	31309019	HEK_DUX4_8h_br1_sorted_bam_peak_1031	301584
chr15	31841734	31841735	HEK_DUX4_8h_br1_sorted_bam_peak_1032	273060
chr15	34923326	34923327	HEK_DUX4_8h_br1_sorted_bam_peak_1033	301584
chr15	35948792	35948793	HEK_DUX4_8h_br1_sorted_bam_peak_1034	261077
chr15	36032069	36032070	HEK_DUX4_8h_br1_sorted_bam_peak_1035	550346
chr15	38782231	38782232	HEK_DUX4_8h_br1_sorted_bam_peak_1036	301584
chr15	39181095	39181096	HEK_DUX4_8h_br1_sorted_bam_peak_1037	382619
chr15	39187611	39187612	HEK_DUX4_8h_br1_sorted_bam_peak_1038	727577
chr15	40126735	40126736	HEK_DUX4_8h_br1_sorted_bam_peak_1039	453973
chr15	40975322	40975323	HEK_DUX4_8h_br1_sorted_bam_peak_1040	303925
chr15	41421000	41421001	HEK_DUX4_8h_br1_sorted_bam_peak_1041	301584
chr15	41674653	41674654	HEK_DUX4_8h_br1_sorted_bam_peak_1042	453181
chr15	42789114	42789115	HEK_DUX4_8h_br1_sorted_bam_peak_1043	261077
chr15	43213849	43213850	HEK_DUX4_8h_br1_sorted_bam_peak_1044	273060
chr15	44079564	44079565	HEK_DUX4_8h_br1_sorted_bam_peak_1045	301584
chr15	45190781	45190782	HEK_DUX4_8h_br1_sorted_bam_peak_1046	743113
chr15	45281371	45281372	HEK_DUX4_8h_br1_sorted_bam_peak_1047	273744
chr15	47426091	47426092	HEK_DUX4_8h_br1_sorted_bam_peak_1048	301584
chr15	48362303	48362304	HEK_DUX4_8h_br1_sorted_bam_peak_1049	488646
chr15	48885142	48885143	HEK_DUX4_8h_br1_sorted_bam_peak_1050	784926
chr15	48973222	48973223	HEK_DUX4_8h_br1_sorted_bam_peak_1051	273060
chr15	49437890	49437891	HEK_DUX4_8h_br1_sorted_bam_peak_1052	961991
chr15	50097636	50097637	HEK_DUX4_8h_br1_sorted_bam_peak_1053	453973
chr15	50098001	50098002	HEK_DUX4_8h_br1_sorted_bam_peak_1054	301584
chr15	50632098	50632099	HEK_DUX4_8h_br1_sorted_bam_peak_1055	616229
chr15	56891468	56891469	HEK_DUX4_8h_br1_sorted_bam_peak_1056	301584
chr15	57037732	57037733	HEK_DUX4_8h_br1_sorted_bam_peak_1057	301584
chr15	57267392	57267393	HEK_DUX4_8h_br1_sorted_bam_peak_1058	453973
chr15	60771087	60771088	HEK_DUX4_8h_br1_sorted_bam_peak_1059	462062
chr15	61051161	61051162	HEK_DUX4_8h_br1_sorted_bam_peak_1060	165963
chr15	62461846	62461847	HEK_DUX4_8h_br1_sorted_bam_peak_1061	453973
chr15	62749467	62749468	HEK_DUX4_8h_br1_sorted_bam_peak_1062	2549570
chr15	63531208	63531209	HEK_DUX4_8h_br1_sorted_bam_peak_1063	1524787
chr15	63542767	63542768	HEK_DUX4_8h_br1_sorted_bam_peak_1064	1027994
chr15	63824587	63824588	HEK_DUX4_8h_br1_sorted_bam_peak_1065	1524787
chr15	67334440	67334441	HEK_DUX4_8h_br1_sorted_bam_peak_1066	1061168
chr15	70602195	70602196	HEK_DUX4_8h_br1_sorted_bam_peak_1067	301584
chr15	71069603	71069604	HEK_DUX4_8h_br1_sorted_bam_peak_1068	663977
chr15	71071003	71071004	HEK_DUX4_8h_br1_sorted_bam_peak_1069	1553383
chr15	71587631	71587632	HEK_DUX4_8h_br1_sorted_bam_peak_1070	365474
chr15	75932761	75932762	HEK_DUX4_8h_br1_sorted_bam_peak_1071	562323
chr15	76603129	76603130	HEK_DUX4_8h_br1_sorted_bam_peak_1072	550346
chr15	80881282	80881283	HEK_DUX4_8h_br1_sorted_bam_peak_1073	438866
chr15	83956277	83956278	HEK_DUX4_8h_br1_sorted_bam_peak_1074	490064
chr15	84048675	84048676	HEK_DUX4_8h_br1_sorted_bam_peak_1075	164008
chr15	84125022	84125023	HEK_DUX4_8h_br1_sorted_bam_peak_1076	261077
chr15	85535713	85535714	HEK_DUX4_8h_br1_sorted_bam_peak_1077	440775
chr15	90197969	90197970	HEK_DUX4_8h_br1_sorted_bam_peak_1078	1222072
chr15	92025037	92025038	HEK_DUX4_8h_br1_sorted_bam_peak_1079	378728
chr15	96431726	96431727	HEK_DUX4_8h_br1_sorted_bam_peak_1080	616229
chr15	99560042	99560043	HEK_DUX4_8h_br1_sorted_bam_peak_1081	399338
chr15	101246715	101246716	HEK_DUX4_8h_br1_sorted_bam_peak_1082	727577
chr15	102171298	102171299	HEK_DUX4_8h_br1_sorted_bam_peak_1083	164008
chr15	102521273	102521274	HEK_DUX4_8h_br1_sorted_bam_peak_1084	804768
chr16	1143062	1143063	HEK_DUX4_8h_br1_sorted_bam_peak_1085	244632
chr16	4394440	4394441	HEK_DUX4_8h_br1_sorted_bam_peak_1086	623632
chr16	6175925	6175926	HEK_DUX4_8h_br1_sorted_bam_peak_1087	616229
chr16	7316670	7316671	HEK_DUX4_8h_br1_sorted_bam_peak_1088	301584
chr16	8613594	8613595	HEK_DUX4_8h_br1_sorted_bam_peak_1089	1553383
chr16	8749256	8749257	HEK_DUX4_8h_br1_sorted_bam_peak_1090	537440
chr16	9683943	9683944	HEK_DUX4_8h_br1_sorted_bam_peak_1091	550346
chr16	14051565	14051566	HEK_DUX4_8h_br1_sorted_bam_peak_1092	363636
chr16	14107607	14107608	HEK_DUX4_8h_br1_sorted_bam_peak_1093	888747
chr16	15150368	15150369	HEK_DUX4_8h_br1_sorted_bam_peak_1094	499767
chr16	15193746	15193747	HEK_DUX4_8h_br1_sorted_bam_peak_1095	301584
chr16	16412642	16412643	HEK_DUX4_8h_br1_sorted_bam_peak_1096	230019
chr16	16535775	16535776	HEK_DUX4_8h_br1_sorted_bam_peak_1097	580565
chr16	17582572	17582573	HEK_DUX4_8h_br1_sorted_bam_peak_1098	142502
chr16	19103411	19103412	HEK_DUX4_8h_br1_sorted_bam_peak_1099	1138093
chr16	19144349	19144350	HEK_DUX4_8h_br1_sorted_bam_peak_1100	499767
chr16	21780861	21780862	HEK_DUX4_8h_br1_sorted_bam_peak_1101	271504
chr16	22365764	22365765	HEK_DUX4_8h_br1_sorted_bam_peak_1102	1144451
chr16	23434895	23434896	HEK_DUX4_8h_br1_sorted_bam_peak_1103	142502
chr16	24538514	24538515	HEK_DUX4_8h_br1_sorted_bam_peak_1104	1467568
chr16	24548998	24548999	HEK_DUX4_8h_br1_sorted_bam_peak_1105	1395347
chr16	24550503	24550504	HEK_DUX4_8h_br1_sorted_bam_peak_1106	584751
chr16	29231716	29231717	HEK_DUX4_8h_br1_sorted_bam_peak_1107	183411
chr16	29393992	29393993	HEK_DUX4_8h_br1_sorted_bam_peak_1108	183411
chr16	29547715	29547716	HEK_DUX4_8h_br1_sorted_bam_peak_1109	164008
chr16	30007091	30007092	HEK_DUX4_8h_br1_sorted_bam_peak_1110	677009
chr16	31460670	31460671	HEK_DUX4_8h_br1_sorted_bam_peak_1111	1027994
chr16	31471341	31471342	HEK_DUX4_8h_br1_sorted_bam_peak_1112	873838
chr16	31676280	31676281	HEK_DUX4_8h_br1_sorted_bam_peak_1113	453973
chr16	33102093	33102094	HEK_DUX4_8h_br1_sorted_bam_peak_1114	466866
chr16	33837110	33837111	HEK_DUX4_8h_br1_sorted_bam_peak_1115	453973
chr16	33873014	33873015	HEK_DUX4_8h_br1_sorted_bam_peak_1116	1168473
chr16	33874094	33874095	HEK_DUX4_8h_br1_sorted_bam_peak_1117	599772
chr16	33874987	33874988	HEK_DUX4_8h_br1_sorted_bam_peak_1118	1395347
chr16	33876745	33876746	HEK_DUX4_8h_br1_sorted_bam_peak_1119	365474
chr16	33878943	33878944	HEK_DUX4_8h_br1_sorted_bam_peak_1120	382619
chr16	33879772	33879773	HEK_DUX4_8h_br1_sorted_bam_peak_1121	567524
chr16	33881625	33881626	HEK_DUX4_8h_br1_sorted_bam_peak_1122	490064
chr16	33883064	33883065	HEK_DUX4_8h_br1_sorted_bam_peak_1123	413617
chr16	33888373	33888374	HEK_DUX4_8h_br1_sorted_bam_peak_1124	1232687
chr16	33889286	33889287	HEK_DUX4_8h_br1_sorted_bam_peak_1125	742724
chr16	33890148	33890149	HEK_DUX4_8h_br1_sorted_bam_peak_1126	1003019
chr16	33892976	33892977	HEK_DUX4_8h_br1_sorted_bam_peak_1127	1202418
chr16	33894163	33894164	HEK_DUX4_8h_br1_sorted_bam_peak_1128	499767
chr16	33894920	33894921	HEK_DUX4_8h_br1_sorted_bam_peak_1129	2649335
chr16	33895743	33895744	HEK_DUX4_8h_br1_sorted_bam_peak_1130	2646868
chr16	33896230	33896231	HEK_DUX4_8h_br1_sorted_bam_peak_1131	2310356
chr16	33897400	33897401	HEK_DUX4_8h_br1_sorted_bam_peak_1132	662850
chr16	33899876	33899877	HEK_DUX4_8h_br1_sorted_bam_peak_1133	1429920
chr16	34181856	34181857	HEK_DUX4_8h_br1_sorted_bam_peak_1134	817984
chr16	34182584	34182585	HEK_DUX4_8h_br1_sorted_bam_peak_1135	1317708
chr16	34184131	34184132	HEK_DUX4_8h_br1_sorted_bam_peak_1136	3247681
chr16	34185078	34185079	HEK_DUX4_8h_br1_sorted_bam_peak_1137	1267603
chr16	34185783	34185784	HEK_DUX4_8h_br1_sorted_bam_peak_1138	2459854
chr16	34187020	34187021	HEK_DUX4_8h_br1_sorted_bam_peak_1139	766351
chr16	34188994	34188995	HEK_DUX4_8h_br1_sorted_bam_peak_1140	1545017
chr16	34190353	34190354	HEK_DUX4_8h_br1_sorted_bam_peak_1141	2791244
chr16	34191706	34191707	HEK_DUX4_8h_br1_sorted_bam_peak_1142	1934841
chr16	34193215	34193216	HEK_DUX4_8h_br1_sorted_bam_peak_1143	3458749
chr16	34194331	34194332	HEK_DUX4_8h_br1_sorted_bam_peak_1144	2668779
chr16	34195950	34195951	HEK_DUX4_8h_br1_sorted_bam_peak_1145	537440
chr16	34196550	34196551	HEK_DUX4_8h_br1_sorted_bam_peak_1146	1620445
chr16	46391612	46391613	HEK_DUX4_8h_br1_sorted_bam_peak_1147	10085485
chr16	46413166	46413167	HEK_DUX4_8h_br1_sorted_bam_peak_1148	9967115
chr16	46424279	46424280	HEK_DUX4_8h_br1_sorted_bam_peak_1149	8043479
chr16	46428561	46428562	HEK_DUX4_8h_br1_sorted_bam_peak_1150	9993269
chr16	46430034	46430035	HEK_DUX4_8h_br1_sorted_bam_peak_1151	882669
chr16	46430642	46430643	HEK_DUX4_8h_br1_sorted_bam_peak_1152	508793
chr16	46432249	46432250	HEK_DUX4_8h_br1_sorted_bam_peak_1153	11137572
chr16	46435878	46435879	HEK_DUX4_8h_br1_sorted_bam_peak_1154	842665
chr16	46437680	46437681	HEK_DUX4_8h_br1_sorted_bam_peak_1155	713218
chr16	46438993	46438994	HEK_DUX4_8h_br1_sorted_bam_peak_1156	1800154
chr16	46439931	46439932	HEK_DUX4_8h_br1_sorted_bam_peak_1157	1446062
chr16	46441013	46441014	HEK_DUX4_8h_br1_sorted_bam_peak_1158	1404723
chr16	46442249	46442250	HEK_DUX4_8h_br1_sorted_bam_peak_1159	462062
chr16	46442832	46442833	HEK_DUX4_8h_br1_sorted_bam_peak_1160	1934841
chr16	46443793	46443794	HEK_DUX4_8h_br1_sorted_bam_peak_1161	2778714
chr16	46445618	46445619	HEK_DUX4_8h_br1_sorted_bam_peak_1162	1797996
chr16	46448187	46448188	HEK_DUX4_8h_br1_sorted_bam_peak_1163	382619
chr16	46448994	46448995	HEK_DUX4_8h_br1_sorted_bam_peak_1164	462062
chr16	46449708	46449709	HEK_DUX4_8h_br1_sorted_bam_peak_1165	4275409
chr16	46451489	46451490	HEK_DUX4_8h_br1_sorted_bam_peak_1166	754946
chr16	46452117	46452118	HEK_DUX4_8h_br1_sorted_bam_peak_1167	1020620
chr16	46453729	46453730	HEK_DUX4_8h_br1_sorted_bam_peak_1168	1792668
chr16	46455136	46455137	HEK_DUX4_8h_br1_sorted_bam_peak_1169	1738741
chr16	46455852	46455853	HEK_DUX4_8h_br1_sorted_bam_peak_1170	4842117
chr16	46458442	46458443	HEK_DUX4_8h_br1_sorted_bam_peak_1171	378728
chr16	46498080	46498081	HEK_DUX4_8h_br1_sorted_bam_peak_1172	727577
chr16	46499044	46499045	HEK_DUX4_8h_br1_sorted_bam_peak_1173	1525514
chr16	46500013	46500014	HEK_DUX4_8h_br1_sorted_bam_peak_1174	4423949
chr16	46901470	46901471	HEK_DUX4_8h_br1_sorted_bam_peak_1175	261077
chr16	48426137	48426138	HEK_DUX4_8h_br1_sorted_bam_peak_1176	453973
chr16	50962621	50962622	HEK_DUX4_8h_br1_sorted_bam_peak_1177	438866
chr16	51573305	51573306	HEK_DUX4_8h_br1_sorted_bam_peak_1178	382619
chr16	54061204	54061205	HEK_DUX4_8h_br1_sorted_bam_peak_1179	550346
chr16	54076186	54076187	HEK_DUX4_8h_br1_sorted_bam_peak_1180	301584
chr16	54076606	54076607	HEK_DUX4_8h_br1_sorted_bam_peak_1181	453973
chr16	55576948	55576949	HEK_DUX4_8h_br1_sorted_bam_peak_1182	784926
chr16	57461765	57461766	HEK_DUX4_8h_br1_sorted_bam_peak_1183	499767
chr16	58663733	58663734	HEK_DUX4_8h_br1_sorted_bam_peak_1184	368251
chr16	70085631	70085632	HEK_DUX4_8h_br1_sorted_bam_peak_1185	453973
chr16	70607462	70607463	HEK_DUX4_8h_br1_sorted_bam_peak_1186	511401
chr16	71043458	71043459	HEK_DUX4_8h_br1_sorted_bam_peak_1187	338885
chr16	72914290	72914291	HEK_DUX4_8h_br1_sorted_bam_peak_1188	499767
chr16	73157714	73157715	HEK_DUX4_8h_br1_sorted_bam_peak_1189	874261
chr16	80210282	80210283	HEK_DUX4_8h_br1_sorted_bam_peak_1190	580565
chr16	82246925	82246926	HEK_DUX4_8h_br1_sorted_bam_peak_1191	784926
chr16	82263603	82263604	HEK_DUX4_8h_br1_sorted_bam_peak_1192	2902093
chr16	82294145	82294146	HEK_DUX4_8h_br1_sorted_bam_peak_1193	453973
chr16	83826355	83826356	HEK_DUX4_8h_br1_sorted_bam_peak_1194	1332049
chr16	88220021	88220022	HEK_DUX4_8h_br1_sorted_bam_peak_1195	303925
chr16	88226724	88226725	HEK_DUX4_8h_br1_sorted_bam_peak_1196	499767
chr16	89602512	89602513	HEK_DUX4_8h_br1_sorted_bam_peak_1197	302479
chr16	90183619	90183620	HEK_DUX4_8h_br1_sorted_bam_peak_1198	431389
chr16	90184655	90184656	HEK_DUX4_8h_br1_sorted_bam_peak_1199	542538
chr17	67699	67700	HEK_DUX4_8h_br1_sorted_bam_peak_1200	382619
chr17	68046	68047	HEK_DUX4_8h_br1_sorted_bam_peak_1201	404996
chr17	92154	92155	HEK_DUX4_8h_br1_sorted_bam_peak_1202	743113
chr17	104494	104495	HEK_DUX4_8h_br1_sorted_bam_peak_1203	236011
chr17	253666	253667	HEK_DUX4_8h_br1_sorted_bam_peak_1204	261077
chr17	546175	546176	HEK_DUX4_8h_br1_sorted_bam_peak_1205	142502
chr17	868907	868908	HEK_DUX4_8h_br1_sorted_bam_peak_1206	784926
chr17	1016228	1016229	HEK_DUX4_8h_br1_sorted_bam_peak_1207	754946
chr17	7477716	7477717	HEK_DUX4_8h_br1_sorted_bam_peak_1208	226994
chr17	13095393	13095394	HEK_DUX4_8h_br1_sorted_bam_peak_1209	2543424
chr17	13250848	13250849	HEK_DUX4_8h_br1_sorted_bam_peak_1210	440775
chr17	13421627	13421628	HEK_DUX4_8h_br1_sorted_bam_peak_1211	550346
chr17	14641711	14641712	HEK_DUX4_8h_br1_sorted_bam_peak_1212	165963
chr17	15139650	15139651	HEK_DUX4_8h_br1_sorted_bam_peak_1213	453973
chr17	16267455	16267456	HEK_DUX4_8h_br1_sorted_bam_peak_1214	499767
chr17	17338769	17338770	HEK_DUX4_8h_br1_sorted_bam_peak_1215	363636
chr17	17843631	17843632	HEK_DUX4_8h_br1_sorted_bam_peak_1216	399338
chr17	17846513	17846514	HEK_DUX4_8h_br1_sorted_bam_peak_1217	1403820
chr17	17850715	17850716	HEK_DUX4_8h_br1_sorted_bam_peak_1218	2300750
chr17	17851328	17851329	HEK_DUX4_8h_br1_sorted_bam_peak_1219	382619
chr17	17913001	17913002	HEK_DUX4_8h_br1_sorted_bam_peak_1220	261077
chr17	19322162	19322163	HEK_DUX4_8h_br1_sorted_bam_peak_1221	261077
chr17	21104573	21104574	HEK_DUX4_8h_br1_sorted_bam_peak_1222	453181
chr17	22020716	22020717	HEK_DUX4_8h_br1_sorted_bam_peak_1223	550663
chr17	22023765	22023766	HEK_DUX4_8h_br1_sorted_bam_peak_1224	601617
chr17	22245057	22245058	HEK_DUX4_8h_br1_sorted_bam_peak_1225	2097933
chr17	22252200	22252201	HEK_DUX4_8h_br1_sorted_bam_peak_1226	1703485
chr17	22253204	22253205	HEK_DUX4_8h_br1_sorted_bam_peak_1227	1199166
chr17	25263852	25263853	HEK_DUX4_8h_br1_sorted_bam_peak_1228	806866
chr17	29888654	29888655	HEK_DUX4_8h_br1_sorted_bam_peak_1229	477637
chr17	30026758	30026759	HEK_DUX4_8h_br1_sorted_bam_peak_1230	301584
chr17	31132037	31132038	HEK_DUX4_8h_br1_sorted_bam_peak_1231	363636
chr17	38573952	38573953	HEK_DUX4_8h_br1_sorted_bam_peak_1232	399338
chr17	38574314	38574315	HEK_DUX4_8h_br1_sorted_bam_peak_1233	165963
chr17	39524281	39524282	HEK_DUX4_8h_br1_sorted_bam_peak_1234	291976
chr17	39844546	39844547	HEK_DUX4_8h_br1_sorted_bam_peak_1235	791714
chr17	39891403	39891404	HEK_DUX4_8h_br1_sorted_bam_peak_1236	462062
chr17	44361722	44361723	HEK_DUX4_8h_br1_sorted_bam_peak_1237	423391
chr17	44362967	44362968	HEK_DUX4_8h_br1_sorted_bam_peak_1238	273060
chr17	45596493	45596494	HEK_DUX4_8h_br1_sorted_bam_peak_1239	165963
chr17	48399901	48399902	HEK_DUX4_8h_br1_sorted_bam_peak_1240	623632
chr17	53453686	53453687	HEK_DUX4_8h_br1_sorted_bam_peak_1241	1222072
chr17	53600110	53600111	HEK_DUX4_8h_br1_sorted_bam_peak_1242	616229
chr17	55209673	55209674	HEK_DUX4_8h_br1_sorted_bam_peak_1243	303925
chr17	56182520	56182521	HEK_DUX4_8h_br1_sorted_bam_peak_1244	961991
chr17	56215329	56215330	HEK_DUX4_8h_br1_sorted_bam_peak_1245	301584
chr17	57115404	57115405	HEK_DUX4_8h_br1_sorted_bam_peak_1246	453973
chr17	57847478	57847479	HEK_DUX4_8h_br1_sorted_bam_peak_1247	580565
chr17	58629239	58629240	HEK_DUX4_8h_br1_sorted_bam_peak_1248	453973
chr17	59037385	59037386	HEK_DUX4_8h_br1_sorted_bam_peak_1249	2755883
chr17	60139965	60139966	HEK_DUX4_8h_br1_sorted_bam_peak_1250	411877
chr17	60639684	60639685	HEK_DUX4_8h_br1_sorted_bam_peak_1251	453973
chr17	61435735	61435736	HEK_DUX4_8h_br1_sorted_bam_peak_1252	399338
chr17	62279916	62279917	HEK_DUX4_8h_br1_sorted_bam_peak_1253	1332049
chr17	62462269	62462270	HEK_DUX4_8h_br1_sorted_bam_peak_1254	454866
chr17	62924967	62924968	HEK_DUX4_8h_br1_sorted_bam_peak_1255	440775
chr17	63385642	63385643	HEK_DUX4_8h_br1_sorted_bam_peak_1256	440775
chr17	64547656	64547657	HEK_DUX4_8h_br1_sorted_bam_peak_1257	1025931
chr17	65604742	65604743	HEK_DUX4_8h_br1_sorted_bam_peak_1258	261077
chr17	65652430	65652431	HEK_DUX4_8h_br1_sorted_bam_peak_1259	301584
chr17	66513854	66513855	HEK_DUX4_8h_br1_sorted_bam_peak_1260	616229
chr17	67463612	67463613	HEK_DUX4_8h_br1_sorted_bam_peak_1261	761246
chr17	67488887	67488888	HEK_DUX4_8h_br1_sorted_bam_peak_1262	623632
chr17	67571641	67571642	HEK_DUX4_8h_br1_sorted_bam_peak_1263	399338
chr17	68086909	68086910	HEK_DUX4_8h_br1_sorted_bam_peak_1264	301584
chr17	69210206	69210207	HEK_DUX4_8h_br1_sorted_bam_peak_1265	164008
chr17	69605115	69605116	HEK_DUX4_8h_br1_sorted_bam_peak_1266	165963
chr17	70970962	70970963	HEK_DUX4_8h_br1_sorted_bam_peak_1267	1317708
chr17	73978645	73978646	HEK_DUX4_8h_br1_sorted_bam_peak_1268	273060
chr17	74522948	74522949	HEK_DUX4_8h_br1_sorted_bam_peak_1269	388874
chr17	74734866	74734867	HEK_DUX4_8h_br1_sorted_bam_peak_1270	1934841
chr17	74830042	74830043	HEK_DUX4_8h_br1_sorted_bam_peak_1271	908278
chr17	77609987	77609988	HEK_DUX4_8h_br1_sorted_bam_peak_1272	496173
chr17	78103545	78103546	HEK_DUX4_8h_br1_sorted_bam_peak_1273	311651
chr17	78904107	78904108	HEK_DUX4_8h_br1_sorted_bam_peak_1274	301584
chr17	79398912	79398913	HEK_DUX4_8h_br1_sorted_bam_peak_1275	4693344
chr17	79849701	79849702	HEK_DUX4_8h_br1_sorted_bam_peak_1276	727577
chr17	81195002	81195003	HEK_DUX4_8h_br1_sorted_bam_peak_1277	512413
chr18	10199	10200	HEK_DUX4_8h_br1_sorted_bam_peak_1278	1458799
chr18	63745	63746	HEK_DUX4_8h_br1_sorted_bam_peak_1279	815288
chr18	108151	108152	HEK_DUX4_8h_br1_sorted_bam_peak_1280	178980
chr18	108852	108853	HEK_DUX4_8h_br1_sorted_bam_peak_1281	366472
chr18	322490	322491	HEK_DUX4_8h_br1_sorted_bam_peak_1282	301584
chr18	2978515	2978516	HEK_DUX4_8h_br1_sorted_bam_peak_1283	142502
chr18	2983138	2983139	HEK_DUX4_8h_br1_sorted_bam_peak_1284	1721117
chr18	2995597	2995598	HEK_DUX4_8h_br1_sorted_bam_peak_1285	453973
chr18	6055903	6055904	HEK_DUX4_8h_br1_sorted_bam_peak_1286	770533
chr18	6731468	6731469	HEK_DUX4_8h_br1_sorted_bam_peak_1287	784926
chr18	7147835	7147836	HEK_DUX4_8h_br1_sorted_bam_peak_1288	280589
chr18	8615641	8615642	HEK_DUX4_8h_br1_sorted_bam_peak_1289	1403820
chr18	9782529	9782530	HEK_DUX4_8h_br1_sorted_bam_peak_1290	301584
chr18	9918341	9918342	HEK_DUX4_8h_br1_sorted_bam_peak_1291	273060
chr18	10879089	10879090	HEK_DUX4_8h_br1_sorted_bam_peak_1292	616229
chr18	18518976	18518977	HEK_DUX4_8h_br1_sorted_bam_peak_1293	320961
chr18	18520295	18520296	HEK_DUX4_8h_br1_sorted_bam_peak_1294	130659
chr18	19327783	19327784	HEK_DUX4_8h_br1_sorted_bam_peak_1295	165963
chr18	20408534	20408535	HEK_DUX4_8h_br1_sorted_bam_peak_1296	453973
chr18	21399405	21399406	HEK_DUX4_8h_br1_sorted_bam_peak_1297	453973
chr18	22118480	22118481	HEK_DUX4_8h_br1_sorted_bam_peak_1298	301584
chr18	23805208	23805209	HEK_DUX4_8h_br1_sorted_bam_peak_1299	291976
chr18	25418504	25418505	HEK_DUX4_8h_br1_sorted_bam_peak_1300	874261
chr18	32278841	32278842	HEK_DUX4_8h_br1_sorted_bam_peak_1301	301584
chr18	32347685	32347686	HEK_DUX4_8h_br1_sorted_bam_peak_1302	365474
chr18	32355129	32355130	HEK_DUX4_8h_br1_sorted_bam_peak_1303	616229
chr18	32475349	32475350	HEK_DUX4_8h_br1_sorted_bam_peak_1304	399338
chr18	33397456	33397457	HEK_DUX4_8h_br1_sorted_bam_peak_1305	164008
chr18	33731295	33731296	HEK_DUX4_8h_br1_sorted_bam_peak_1306	142502
chr18	34012628	34012629	HEK_DUX4_8h_br1_sorted_bam_peak_1307	165963
chr18	37102413	37102414	HEK_DUX4_8h_br1_sorted_bam_peak_1308	301584
chr18	37205014	37205015	HEK_DUX4_8h_br1_sorted_bam_peak_1309	623632
chr18	39694034	39694035	HEK_DUX4_8h_br1_sorted_bam_peak_1310	453973
chr18	39968729	39968730	HEK_DUX4_8h_br1_sorted_bam_peak_1311	301584
chr18	43311656	43311657	HEK_DUX4_8h_br1_sorted_bam_peak_1312	1144451
chr18	46396607	46396608	HEK_DUX4_8h_br1_sorted_bam_peak_1313	273744
chr18	46455962	46455963	HEK_DUX4_8h_br1_sorted_bam_peak_1314	623632
chr18	46456743	46456744	HEK_DUX4_8h_br1_sorted_bam_peak_1315	874261
chr18	46621655	46621656	HEK_DUX4_8h_br1_sorted_bam_peak_1316	301584
chr18	48596567	48596568	HEK_DUX4_8h_br1_sorted_bam_peak_1317	261077
chr18	48643287	48643288	HEK_DUX4_8h_br1_sorted_bam_peak_1318	432121
chr18	50319168	50319169	HEK_DUX4_8h_br1_sorted_bam_peak_1319	1375322
chr18	53181599	53181600	HEK_DUX4_8h_br1_sorted_bam_peak_1320	453181
chr18	53421517	53421518	HEK_DUX4_8h_br1_sorted_bam_peak_1321	1779427
chr18	53430783	53430784	HEK_DUX4_8h_br1_sorted_bam_peak_1322	399338
chr18	53431114	53431115	HEK_DUX4_8h_br1_sorted_bam_peak_1323	165963
chr18	53840590	53840591	HEK_DUX4_8h_br1_sorted_bam_peak_1324	165963
chr18	55585897	55585898	HEK_DUX4_8h_br1_sorted_bam_peak_1325	382619
chr18	55593341	55593342	HEK_DUX4_8h_br1_sorted_bam_peak_1326	164008
chr18	55863508	55863509	HEK_DUX4_8h_br1_sorted_bam_peak_1327	779371
chr18	55872793	55872794	HEK_DUX4_8h_br1_sorted_bam_peak_1328	623632
chr18	55891493	55891494	HEK_DUX4_8h_br1_sorted_bam_peak_1329	727577
chr18	55892404	55892405	HEK_DUX4_8h_br1_sorted_bam_peak_1330	382619
chr18	55981878	55981879	HEK_DUX4_8h_br1_sorted_bam_peak_1331	382619
chr18	56672805	56672806	HEK_DUX4_8h_br1_sorted_bam_peak_1332	424895
chr18	57528315	57528316	HEK_DUX4_8h_br1_sorted_bam_peak_1333	580565
chr18	57713337	57713338	HEK_DUX4_8h_br1_sorted_bam_peak_1334	499767
chr18	57959917	57959918	HEK_DUX4_8h_br1_sorted_bam_peak_1335	164008
chr18	59520908	59520909	HEK_DUX4_8h_br1_sorted_bam_peak_1336	784926
chr18	59865387	59865388	HEK_DUX4_8h_br1_sorted_bam_peak_1337	183411
chr18	61500452	61500453	HEK_DUX4_8h_br1_sorted_bam_peak_1338	727577
chr18	61730457	61730458	HEK_DUX4_8h_br1_sorted_bam_peak_1339	616229
chr18	62547870	62547871	HEK_DUX4_8h_br1_sorted_bam_peak_1340	453973
chr18	65273120	65273121	HEK_DUX4_8h_br1_sorted_bam_peak_1341	453973
chr18	66611906	66611907	HEK_DUX4_8h_br1_sorted_bam_peak_1342	616229
chr18	68007520	68007521	HEK_DUX4_8h_br1_sorted_bam_peak_1343	453973
chr18	70443970	70443971	HEK_DUX4_8h_br1_sorted_bam_peak_1344	453973
chr18	70562910	70562911	HEK_DUX4_8h_br1_sorted_bam_peak_1345	453973
chr18	72357738	72357739	HEK_DUX4_8h_br1_sorted_bam_peak_1346	453973
chr18	74539975	74539976	HEK_DUX4_8h_br1_sorted_bam_peak_1347	537440
chr18	76262912	76262913	HEK_DUX4_8h_br1_sorted_bam_peak_1348	674430
chr18	76775277	76775278	HEK_DUX4_8h_br1_sorted_bam_peak_1349	226994
chr18	77591093	77591094	HEK_DUX4_8h_br1_sorted_bam_peak_1350	183411
chr18	77652973	77652974	HEK_DUX4_8h_br1_sorted_bam_peak_1351	1921910
chr18	77653693	77653694	HEK_DUX4_8h_br1_sorted_bam_peak_1352	754946
chr18	77654803	77654804	HEK_DUX4_8h_br1_sorted_bam_peak_1353	1317708
chr18	77833647	77833648	HEK_DUX4_8h_br1_sorted_bam_peak_1354	399338
chr18	78016231	78016232	HEK_DUX4_8h_br1_sorted_bam_peak_1355	288612
chr19	199944	199945	HEK_DUX4_8h_br1_sorted_bam_peak_1356	302479
chr19	252819	252820	HEK_DUX4_8h_br1_sorted_bam_peak_1357	271504
chr19	534700	534701	HEK_DUX4_8h_br1_sorted_bam_peak_1358	432958
chr19	4342900	4342901	HEK_DUX4_8h_br1_sorted_bam_peak_1359	1006778
chr19	6392156	6392157	HEK_DUX4_8h_br1_sorted_bam_peak_1360	2984803
chr19	7309970	7309971	HEK_DUX4_8h_br1_sorted_bam_peak_1361	623632
chr19	11535936	11535937	HEK_DUX4_8h_br1_sorted_bam_peak_1362	382619
chr19	11734725	11734726	HEK_DUX4_8h_br1_sorted_bam_peak_1363	453973
chr19	13813995	13813996	HEK_DUX4_8h_br1_sorted_bam_peak_1364	301584
chr19	14530333	14530334	HEK_DUX4_8h_br1_sorted_bam_peak_1365	146140
chr19	16390168	16390169	HEK_DUX4_8h_br1_sorted_bam_peak_1366	708785
chr19	16390816	16390817	HEK_DUX4_8h_br1_sorted_bam_peak_1367	440775
chr19	16655030	16655031	HEK_DUX4_8h_br1_sorted_bam_peak_1368	474717
chr19	16729695	16729696	HEK_DUX4_8h_br1_sorted_bam_peak_1369	1399807
chr19	20260719	20260720	HEK_DUX4_8h_br1_sorted_bam_peak_1370	382619
chr19	20325894	20325895	HEK_DUX4_8h_br1_sorted_bam_peak_1371	399338
chr19	20585678	20585679	HEK_DUX4_8h_br1_sorted_bam_peak_1372	399338
chr19	22290166	22290167	HEK_DUX4_8h_br1_sorted_bam_peak_1373	1039091
chr19	23109321	23109322	HEK_DUX4_8h_br1_sorted_bam_peak_1374	382619
chr19	23577920	23577921	HEK_DUX4_8h_br1_sorted_bam_peak_1375	754946
chr19	28621953	28621954	HEK_DUX4_8h_br1_sorted_bam_peak_1376	261077
chr19	31661274	31661275	HEK_DUX4_8h_br1_sorted_bam_peak_1377	273060
chr19	33237327	33237328	HEK_DUX4_8h_br1_sorted_bam_peak_1378	6178540
chr19	34570232	34570233	HEK_DUX4_8h_br1_sorted_bam_peak_1379	301584
chr19	34761079	34761080	HEK_DUX4_8h_br1_sorted_bam_peak_1380	164008
chr19	36761833	36761834	HEK_DUX4_8h_br1_sorted_bam_peak_1381	232696
chr19	36772043	36772044	HEK_DUX4_8h_br1_sorted_bam_peak_1382	142502
chr19	36779780	36779781	HEK_DUX4_8h_br1_sorted_bam_peak_1383	210924
chr19	40614313	40614314	HEK_DUX4_8h_br1_sorted_bam_peak_1384	490064
chr19	41472221	41472222	HEK_DUX4_8h_br1_sorted_bam_peak_1385	424895
chr19	42689077	42689078	HEK_DUX4_8h_br1_sorted_bam_peak_1386	399338
chr19	44782285	44782286	HEK_DUX4_8h_br1_sorted_bam_peak_1387	580236
chr19	44961380	44961381	HEK_DUX4_8h_br1_sorted_bam_peak_1388	390317
chr19	44981193	44981194	HEK_DUX4_8h_br1_sorted_bam_peak_1389	784926
chr19	45188443	45188444	HEK_DUX4_8h_br1_sorted_bam_peak_1390	1170623
chr19	45579876	45579877	HEK_DUX4_8h_br1_sorted_bam_peak_1391	567524
chr19	47394089	47394090	HEK_DUX4_8h_br1_sorted_bam_peak_1392	1170623
chr19	49173051	49173052	HEK_DUX4_8h_br1_sorted_bam_peak_1393	165963
chr19	53235699	53235700	HEK_DUX4_8h_br1_sorted_bam_peak_1394	273060
chr19	53767631	53767632	HEK_DUX4_8h_br1_sorted_bam_peak_1395	183411
chr19	53780587	53780588	HEK_DUX4_8h_br1_sorted_bam_peak_1396	453973
chr19	53809766	53809767	HEK_DUX4_8h_br1_sorted_bam_peak_1397	1202418
chr19	53810152	53810153	HEK_DUX4_8h_br1_sorted_bam_peak_1398	910747
chr19	53811630	53811631	HEK_DUX4_8h_br1_sorted_bam_peak_1399	423391
chr19	56278416	56278417	HEK_DUX4_8h_br1_sorted_bam_peak_1400	382619
chr19	56373984	56373985	HEK_DUX4_8h_br1_sorted_bam_peak_1401	7985503
chr19	56750806	56750807	HEK_DUX4_8h_br1_sorted_bam_peak_1402	1121646
chr19	56751753	56751754	HEK_DUX4_8h_br1_sorted_bam_peak_1403	1313708
chr19	56956355	56956356	HEK_DUX4_8h_br1_sorted_bam_peak_1404	1332049
chr19	57680747	57680748	HEK_DUX4_8h_br1_sorted_bam_peak_1405	165963
chr19	58181698	58181699	HEK_DUX4_8h_br1_sorted_bam_peak_1406	1934841
chr19	58182999	58183000	HEK_DUX4_8h_br1_sorted_bam_peak_1407	301584
chr19	59112363	59112364	HEK_DUX4_8h_br1_sorted_bam_peak_1408	573418
chr19_gl000208_random	10136	10137	HEK_DUX4_8h_br1_sorted_bam_peak_1409	1589842
chr19_gl000208_random	56132	56133	HEK_DUX4_8h_br1_sorted_bam_peak_1410	1620445
chr1_gl000192_random	253429	253430	HEK_DUX4_8h_br1_sorted_bam_peak_1411	440775
chr2	488340	488341	HEK_DUX4_8h_br1_sorted_bam_peak_1412	496173
chr2	905500	905501	HEK_DUX4_8h_br1_sorted_bam_peak_1413	1020620
chr2	1734214	1734215	HEK_DUX4_8h_br1_sorted_bam_peak_1414	499767
chr2	3273250	3273251	HEK_DUX4_8h_br1_sorted_bam_peak_1415	817984
chr2	3832416	3832417	HEK_DUX4_8h_br1_sorted_bam_peak_1416	399338
chr2	6104374	6104375	HEK_DUX4_8h_br1_sorted_bam_peak_1417	301584
chr2	6169051	6169052	HEK_DUX4_8h_br1_sorted_bam_peak_1418	164008
chr2	7152099	7152100	HEK_DUX4_8h_br1_sorted_bam_peak_1419	453181
chr2	8127242	8127243	HEK_DUX4_8h_br1_sorted_bam_peak_1420	580565
chr2	8295443	8295444	HEK_DUX4_8h_br1_sorted_bam_peak_1421	550346
chr2	10539363	10539364	HEK_DUX4_8h_br1_sorted_bam_peak_1422	247196
chr2	12137345	12137346	HEK_DUX4_8h_br1_sorted_bam_peak_1423	888747
chr2	15444304	15444305	HEK_DUX4_8h_br1_sorted_bam_peak_1424	453973
chr2	15751319	15751320	HEK_DUX4_8h_br1_sorted_bam_peak_1425	550346
chr2	18145243	18145244	HEK_DUX4_8h_br1_sorted_bam_peak_1426	445323
chr2	18719836	18719837	HEK_DUX4_8h_br1_sorted_bam_peak_1427	1027994
chr2	19371268	19371269	HEK_DUX4_8h_br1_sorted_bam_peak_1428	382619
chr2	20111632	20111633	HEK_DUX4_8h_br1_sorted_bam_peak_1429	754946
chr2	20861234	20861235	HEK_DUX4_8h_br1_sorted_bam_peak_1430	623632
chr2	24045097	24045098	HEK_DUX4_8h_br1_sorted_bam_peak_1431	547891
chr2	24299326	24299327	HEK_DUX4_8h_br1_sorted_bam_peak_1432	232897
chr2	26133382	26133383	HEK_DUX4_8h_br1_sorted_bam_peak_1433	301584
chr2	26550818	26550819	HEK_DUX4_8h_br1_sorted_bam_peak_1434	453973
chr2	26593416	26593417	HEK_DUX4_8h_br1_sorted_bam_peak_1435	499767
chr2	27208567	27208568	HEK_DUX4_8h_br1_sorted_bam_peak_1436	499767
chr2	27319338	27319339	HEK_DUX4_8h_br1_sorted_bam_peak_1437	165963
chr2	33248675	33248676	HEK_DUX4_8h_br1_sorted_bam_peak_1438	1721117
chr2	33392801	33392802	HEK_DUX4_8h_br1_sorted_bam_peak_1439	547891
chr2	33651127	33651128	HEK_DUX4_8h_br1_sorted_bam_peak_1440	303925
chr2	33651952	33651953	HEK_DUX4_8h_br1_sorted_bam_peak_1441	1045208
chr2	34330088	34330089	HEK_DUX4_8h_br1_sorted_bam_peak_1442	616229
chr2	34775363	34775364	HEK_DUX4_8h_br1_sorted_bam_peak_1443	438866
chr2	36410745	36410746	HEK_DUX4_8h_br1_sorted_bam_peak_1444	320427
chr2	36584786	36584787	HEK_DUX4_8h_br1_sorted_bam_peak_1445	1024806
chr2	36631237	36631238	HEK_DUX4_8h_br1_sorted_bam_peak_1446	183411
chr2	36665725	36665726	HEK_DUX4_8h_br1_sorted_bam_peak_1447	273060
chr2	36713768	36713769	HEK_DUX4_8h_br1_sorted_bam_peak_1448	453973
chr2	36959278	36959279	HEK_DUX4_8h_br1_sorted_bam_peak_1449	365474
chr2	37772172	37772173	HEK_DUX4_8h_br1_sorted_bam_peak_1450	784926
chr2	37811202	37811203	HEK_DUX4_8h_br1_sorted_bam_peak_1451	874261
chr2	37863008	37863009	HEK_DUX4_8h_br1_sorted_bam_peak_1452	2208344
chr2	37863780	37863781	HEK_DUX4_8h_br1_sorted_bam_peak_1453	432958
chr2	37864991	37864992	HEK_DUX4_8h_br1_sorted_bam_peak_1454	3227296
chr2	37869258	37869259	HEK_DUX4_8h_br1_sorted_bam_peak_1455	649931
chr2	37874993	37874994	HEK_DUX4_8h_br1_sorted_bam_peak_1456	499767
chr2	37879321	37879322	HEK_DUX4_8h_br1_sorted_bam_peak_1457	261077
chr2	37916407	37916408	HEK_DUX4_8h_br1_sorted_bam_peak_1458	874261
chr2	38630604	38630605	HEK_DUX4_8h_br1_sorted_bam_peak_1459	253612
chr2	41548903	41548904	HEK_DUX4_8h_br1_sorted_bam_peak_1460	550346
chr2	41974517	41974518	HEK_DUX4_8h_br1_sorted_bam_peak_1461	453973
chr2	42365445	42365446	HEK_DUX4_8h_br1_sorted_bam_peak_1462	164008
chr2	42422704	42422705	HEK_DUX4_8h_br1_sorted_bam_peak_1463	708785
chr2	42429808	42429809	HEK_DUX4_8h_br1_sorted_bam_peak_1464	261077
chr2	42768913	42768914	HEK_DUX4_8h_br1_sorted_bam_peak_1465	812093
chr2	43124183	43124184	HEK_DUX4_8h_br1_sorted_bam_peak_1466	623632
chr2	45475752	45475753	HEK_DUX4_8h_br1_sorted_bam_peak_1467	708785
chr2	45844176	45844177	HEK_DUX4_8h_br1_sorted_bam_peak_1468	301584
chr2	45998240	45998241	HEK_DUX4_8h_br1_sorted_bam_peak_1469	580565
chr2	46958320	46958321	HEK_DUX4_8h_br1_sorted_bam_peak_1470	301584
chr2	49456933	49456934	HEK_DUX4_8h_br1_sorted_bam_peak_1471	1397948
chr2	50375710	50375711	HEK_DUX4_8h_br1_sorted_bam_peak_1472	453973
chr2	54192183	54192184	HEK_DUX4_8h_br1_sorted_bam_peak_1473	271504
chr2	54798410	54798411	HEK_DUX4_8h_br1_sorted_bam_peak_1474	301584
chr2	54799156	54799157	HEK_DUX4_8h_br1_sorted_bam_peak_1475	399338
chr2	63668077	63668078	HEK_DUX4_8h_br1_sorted_bam_peak_1476	301584
chr2	64738959	64738960	HEK_DUX4_8h_br1_sorted_bam_peak_1477	271504
chr2	65319953	65319954	HEK_DUX4_8h_br1_sorted_bam_peak_1478	301584
chr2	65414833	65414834	HEK_DUX4_8h_br1_sorted_bam_peak_1479	616229
chr2	65828166	65828167	HEK_DUX4_8h_br1_sorted_bam_peak_1480	440775
chr2	66623531	66623532	HEK_DUX4_8h_br1_sorted_bam_peak_1481	453973
chr2	67127035	67127036	HEK_DUX4_8h_br1_sorted_bam_peak_1482	1144451
chr2	67165974	67165975	HEK_DUX4_8h_br1_sorted_bam_peak_1483	550346
chr2	67488237	67488238	HEK_DUX4_8h_br1_sorted_bam_peak_1484	490064
chr2	67517380	67517381	HEK_DUX4_8h_br1_sorted_bam_peak_1485	4929763
chr2	67788712	67788713	HEK_DUX4_8h_br1_sorted_bam_peak_1486	961991
chr2	68685871	68685872	HEK_DUX4_8h_br1_sorted_bam_peak_1487	1779427
chr2	69863308	69863309	HEK_DUX4_8h_br1_sorted_bam_peak_1488	1403820
chr2	70668996	70668997	HEK_DUX4_8h_br1_sorted_bam_peak_1489	399338
chr2	71564001	71564002	HEK_DUX4_8h_br1_sorted_bam_peak_1490	273060
chr2	72384359	72384360	HEK_DUX4_8h_br1_sorted_bam_peak_1491	399338
chr2	72778745	72778746	HEK_DUX4_8h_br1_sorted_bam_peak_1492	301584
chr2	73128750	73128751	HEK_DUX4_8h_br1_sorted_bam_peak_1493	183411
chr2	74166334	74166335	HEK_DUX4_8h_br1_sorted_bam_peak_1494	261077
chr2	75326962	75326963	HEK_DUX4_8h_br1_sorted_bam_peak_1495	303925
chr2	75327838	75327839	HEK_DUX4_8h_br1_sorted_bam_peak_1496	399338
chr2	75704522	75704523	HEK_DUX4_8h_br1_sorted_bam_peak_1497	301584
chr2	75711219	75711220	HEK_DUX4_8h_br1_sorted_bam_peak_1498	453973
chr2	75750986	75750987	HEK_DUX4_8h_br1_sorted_bam_peak_1499	440775
chr2	75823999	75824000	HEK_DUX4_8h_br1_sorted_bam_peak_1500	580565
chr2	85208213	85208214	HEK_DUX4_8h_br1_sorted_bam_peak_1501	1332049
chr2	86122005	86122006	HEK_DUX4_8h_br1_sorted_bam_peak_1502	880529
chr2	86931722	86931723	HEK_DUX4_8h_br1_sorted_bam_peak_1503	2096335
chr2	87730776	87730777	HEK_DUX4_8h_br1_sorted_bam_peak_1504	453973
chr2	88199844	88199845	HEK_DUX4_8h_br1_sorted_bam_peak_1505	165963
chr2	88200216	88200217	HEK_DUX4_8h_br1_sorted_bam_peak_1506	301584
chr2	88510553	88510554	HEK_DUX4_8h_br1_sorted_bam_peak_1507	183411
chr2	89830830	89830831	HEK_DUX4_8h_br1_sorted_bam_peak_1508	1898040
chr2	89831671	89831672	HEK_DUX4_8h_br1_sorted_bam_peak_1509	3978047
chr2	89832723	89832724	HEK_DUX4_8h_br1_sorted_bam_peak_1510	1055807
chr2	89833538	89833539	HEK_DUX4_8h_br1_sorted_bam_peak_1511	562323
chr2	89834097	89834098	HEK_DUX4_8h_br1_sorted_bam_peak_1512	445638
chr2	89835125	89835126	HEK_DUX4_8h_br1_sorted_bam_peak_1513	1826023
chr2	89836187	89836188	HEK_DUX4_8h_br1_sorted_bam_peak_1514	880529
chr2	89836888	89836889	HEK_DUX4_8h_br1_sorted_bam_peak_1515	614718
chr2	89838160	89838161	HEK_DUX4_8h_br1_sorted_bam_peak_1516	1542090
chr2	89840043	89840044	HEK_DUX4_8h_br1_sorted_bam_peak_1517	2355178
chr2	89840917	89840918	HEK_DUX4_8h_br1_sorted_bam_peak_1518	1039091
chr2	89841602	89841603	HEK_DUX4_8h_br1_sorted_bam_peak_1519	1852886
chr2	89842276	89842277	HEK_DUX4_8h_br1_sorted_bam_peak_1520	4879410
chr2	89843442	89843443	HEK_DUX4_8h_br1_sorted_bam_peak_1521	754946
chr2	89844734	89844735	HEK_DUX4_8h_br1_sorted_bam_peak_1522	3272875
chr2	89845957	89845958	HEK_DUX4_8h_br1_sorted_bam_peak_1523	478390
chr2	89846918	89846919	HEK_DUX4_8h_br1_sorted_bam_peak_1524	1721117
chr2	89848994	89848995	HEK_DUX4_8h_br1_sorted_bam_peak_1525	5939037
chr2	89849689	89849690	HEK_DUX4_8h_br1_sorted_bam_peak_1526	1920286
chr2	89865316	89865317	HEK_DUX4_8h_br1_sorted_bam_peak_1527	1260023
chr2	89866839	89866840	HEK_DUX4_8h_br1_sorted_bam_peak_1528	705470
chr2	89867445	89867446	HEK_DUX4_8h_br1_sorted_bam_peak_1529	1390439
chr2	89868295	89868296	HEK_DUX4_8h_br1_sorted_bam_peak_1530	1474304
chr2	89868785	89868786	HEK_DUX4_8h_br1_sorted_bam_peak_1531	537287
chr2	89869824	89869825	HEK_DUX4_8h_br1_sorted_bam_peak_1532	2393293
chr2	89871086	89871087	HEK_DUX4_8h_br1_sorted_bam_peak_1533	860274
chr2	89872135	89872136	HEK_DUX4_8h_br1_sorted_bam_peak_1534	1521030
chr2	89875321	89875322	HEK_DUX4_8h_br1_sorted_bam_peak_1535	956579
chr2	89875974	89875975	HEK_DUX4_8h_br1_sorted_bam_peak_1536	1663482
chr2	89876914	89876915	HEK_DUX4_8h_br1_sorted_bam_peak_1537	858269
chr2	89877470	89877471	HEK_DUX4_8h_br1_sorted_bam_peak_1538	1882753
chr2	89878507	89878508	HEK_DUX4_8h_br1_sorted_bam_peak_1539	197403
chr2	89879274	89879275	HEK_DUX4_8h_br1_sorted_bam_peak_1540	1601235
chr2	89879920	89879921	HEK_DUX4_8h_br1_sorted_bam_peak_1541	1978834
chr2	90377267	90377268	HEK_DUX4_8h_br1_sorted_bam_peak_1542	7179368
chr2	90379240	90379241	HEK_DUX4_8h_br1_sorted_bam_peak_1543	3754008
chr2	90383933	90383934	HEK_DUX4_8h_br1_sorted_bam_peak_1544	6788808
chr2	90399976	90399977	HEK_DUX4_8h_br1_sorted_bam_peak_1545	348261
chr2	91598741	91598742	HEK_DUX4_8h_br1_sorted_bam_peak_1546	8182443
chr2	91600738	91600739	HEK_DUX4_8h_br1_sorted_bam_peak_1547	2821112
chr2	91601433	91601434	HEK_DUX4_8h_br1_sorted_bam_peak_1548	562809
chr2	91605469	91605470	HEK_DUX4_8h_br1_sorted_bam_peak_1549	7017957
chr2	91615461	91615462	HEK_DUX4_8h_br1_sorted_bam_peak_1550	542538
chr2	91951348	91951349	HEK_DUX4_8h_br1_sorted_bam_peak_1551	261077
chr2	92008651	92008652	HEK_DUX4_8h_br1_sorted_bam_peak_1552	623632
chr2	92011073	92011074	HEK_DUX4_8h_br1_sorted_bam_peak_1553	1027994
chr2	92217741	92217742	HEK_DUX4_8h_br1_sorted_bam_peak_1554	888747
chr2	92220155	92220156	HEK_DUX4_8h_br1_sorted_bam_peak_1555	273060
chr2	92245194	92245195	HEK_DUX4_8h_br1_sorted_bam_peak_1556	490064
chr2	92267748	92267749	HEK_DUX4_8h_br1_sorted_bam_peak_1557	1717653
chr2	92268178	92268179	HEK_DUX4_8h_br1_sorted_bam_peak_1558	811356
chr2	92269535	92269536	HEK_DUX4_8h_br1_sorted_bam_peak_1559	5130358
chr2	92291053	92291054	HEK_DUX4_8h_br1_sorted_bam_peak_1560	161910
chr2	92296161	92296162	HEK_DUX4_8h_br1_sorted_bam_peak_1561	172557
chr2	92297523	92297524	HEK_DUX4_8h_br1_sorted_bam_peak_1562	301204
chr2	92306861	92306862	HEK_DUX4_8h_br1_sorted_bam_peak_1563	230948
chr2	92307754	92307755	HEK_DUX4_8h_br1_sorted_bam_peak_1564	442541
chr2	92308594	92308595	HEK_DUX4_8h_br1_sorted_bam_peak_1565	419045
chr2	92310146	92310147	HEK_DUX4_8h_br1_sorted_bam_peak_1566	395322
chr2	92310737	92310738	HEK_DUX4_8h_br1_sorted_bam_peak_1567	453973
chr2	92313340	92313341	HEK_DUX4_8h_br1_sorted_bam_peak_1568	276715
chr2	92313880	92313881	HEK_DUX4_8h_br1_sorted_bam_peak_1569	223751
chr2	92318329	92318330	HEK_DUX4_8h_br1_sorted_bam_peak_1570	490817
chr2	92320499	92320500	HEK_DUX4_8h_br1_sorted_bam_peak_1571	320427
chr2	92322545	92322546	HEK_DUX4_8h_br1_sorted_bam_peak_1572	291037
chr2	92323308	92323309	HEK_DUX4_8h_br1_sorted_bam_peak_1573	382456
chr2	92324123	92324124	HEK_DUX4_8h_br1_sorted_bam_peak_1574	302542
chr2	92324571	92324572	HEK_DUX4_8h_br1_sorted_bam_peak_1575	319019
chr2	92325155	92325156	HEK_DUX4_8h_br1_sorted_bam_peak_1576	313961
chr2	92325889	92325890	HEK_DUX4_8h_br1_sorted_bam_peak_1577	414002
chr2	96149117	96149118	HEK_DUX4_8h_br1_sorted_bam_peak_1578	453973
chr2	96150542	96150543	HEK_DUX4_8h_br1_sorted_bam_peak_1579	382619
chr2	96155983	96155984	HEK_DUX4_8h_br1_sorted_bam_peak_1580	961991
chr2	96178365	96178366	HEK_DUX4_8h_br1_sorted_bam_peak_1581	165963
chr2	96238173	96238174	HEK_DUX4_8h_br1_sorted_bam_peak_1582	784926
chr2	96257750	96257751	HEK_DUX4_8h_br1_sorted_bam_peak_1583	784926
chr2	96259225	96259226	HEK_DUX4_8h_br1_sorted_bam_peak_1584	874261
chr2	96634709	96634710	HEK_DUX4_8h_br1_sorted_bam_peak_1585	164008
chr2	97697818	97697819	HEK_DUX4_8h_br1_sorted_bam_peak_1586	616229
chr2	97699431	97699432	HEK_DUX4_8h_br1_sorted_bam_peak_1587	784926
chr2	97801775	97801776	HEK_DUX4_8h_br1_sorted_bam_peak_1588	1524787
chr2	98183886	98183887	HEK_DUX4_8h_br1_sorted_bam_peak_1589	784926
chr2	98519217	98519218	HEK_DUX4_8h_br1_sorted_bam_peak_1590	2970687
chr2	98534497	98534498	HEK_DUX4_8h_br1_sorted_bam_peak_1591	616229
chr2	99036206	99036207	HEK_DUX4_8h_br1_sorted_bam_peak_1592	453973
chr2	101348314	101348315	HEK_DUX4_8h_br1_sorted_bam_peak_1593	273060
chr2	102273699	102273700	HEK_DUX4_8h_br1_sorted_bam_peak_1594	453973
chr2	102515204	102515205	HEK_DUX4_8h_br1_sorted_bam_peak_1595	261077
chr2	102516963	102516964	HEK_DUX4_8h_br1_sorted_bam_peak_1596	453973
chr2	102517344	102517345	HEK_DUX4_8h_br1_sorted_bam_peak_1597	784926
chr2	102844435	102844436	HEK_DUX4_8h_br1_sorted_bam_peak_1598	567524
chr2	102922404	102922405	HEK_DUX4_8h_br1_sorted_bam_peak_1599	453973
chr2	106406874	106406875	HEK_DUX4_8h_br1_sorted_bam_peak_1600	560468
chr2	109270205	109270206	HEK_DUX4_8h_br1_sorted_bam_peak_1601	623632
chr2	109271185	109271186	HEK_DUX4_8h_br1_sorted_bam_peak_1602	693744
chr2	109816084	109816085	HEK_DUX4_8h_br1_sorted_bam_peak_1603	6383102
chr2	110451083	110451084	HEK_DUX4_8h_br1_sorted_bam_peak_1604	399338
chr2	110655895	110655896	HEK_DUX4_8h_br1_sorted_bam_peak_1605	1020620
chr2	110759155	110759156	HEK_DUX4_8h_br1_sorted_bam_peak_1606	301584
chr2	111231029	111231030	HEK_DUX4_8h_br1_sorted_bam_peak_1607	669647
chr2	111232494	111232495	HEK_DUX4_8h_br1_sorted_bam_peak_1608	247196
chr2	112368863	112368864	HEK_DUX4_8h_br1_sorted_bam_peak_1609	291976
chr2	112812442	112812443	HEK_DUX4_8h_br1_sorted_bam_peak_1610	725625
chr2	114254180	114254181	HEK_DUX4_8h_br1_sorted_bam_peak_1611	301584
chr2	114360683	114360684	HEK_DUX4_8h_br1_sorted_bam_peak_1612	494316
chr2	114411103	114411104	HEK_DUX4_8h_br1_sorted_bam_peak_1613	347537
chr2	114464945	114464946	HEK_DUX4_8h_br1_sorted_bam_peak_1614	453973
chr2	114842553	114842554	HEK_DUX4_8h_br1_sorted_bam_peak_1615	165963
chr2	118860774	118860775	HEK_DUX4_8h_br1_sorted_bam_peak_1616	301584
chr2	119653811	119653812	HEK_DUX4_8h_br1_sorted_bam_peak_1617	453973
chr2	123401554	123401555	HEK_DUX4_8h_br1_sorted_bam_peak_1618	453973
chr2	128479014	128479015	HEK_DUX4_8h_br1_sorted_bam_peak_1619	453973
chr2	128545506	128545507	HEK_DUX4_8h_br1_sorted_bam_peak_1620	165963
chr2	128983532	128983533	HEK_DUX4_8h_br1_sorted_bam_peak_1621	453973
chr2	129098194	129098195	HEK_DUX4_8h_br1_sorted_bam_peak_1622	382619
chr2	139032234	139032235	HEK_DUX4_8h_br1_sorted_bam_peak_1623	784926
chr2	147116404	147116405	HEK_DUX4_8h_br1_sorted_bam_peak_1624	301584
chr2	150423193	150423194	HEK_DUX4_8h_br1_sorted_bam_peak_1625	784926
chr2	150600631	150600632	HEK_DUX4_8h_br1_sorted_bam_peak_1626	453973
[truncated: 2,020 more rows]

## Sheet: CutNTagII_10h
1.Chrom	2.Start	3.End	4	5
[truncated: 4,461 more rows]

[truncated: 1 more sheets: CutNTag_12h]
