# Supplementary material for: Herpesviruses mimic zygotic genome activation to promote viral replication
Source: Nat Commun. 2025 Jan 16;16:710. doi: 10.1038/s41467-025-55928-5 (PMC11735616; doi:10.1038/s41467-025-55928-5)
Supplement: Supplementary file 5 — Supplementary Data 2 [file 41467_2025_55928_MOESM5_ESM.xlsx]

## Sheet: Supplementary Table 1
MACS2 results (narrowPeaks) of CUT&RUN (HSV1 F-Strain)
1.Chrom		2.Start	3.End	4	5	6.Strand7	8	9	10
GU734771.1	115596	116387	Bowtie2_on_data_22__data_2__and_data_1__alignments_peak_1	2745	.	1.39068	279.763	274.502	243
GU734771.1	130803	131350	Bowtie2_on_data_22__data_2__and_data_1__alignments_peak_2	1026	.	1.30967	107.019	102.659	401
GU734771.1	146627	147208	Bowtie2_on_data_22__data_2__and_data_1__alignments_peak_3	644	.	1.23405	68.3771	64.4085	207
GU734771.1	148100	148301	Bowtie2_on_data_22__data_2__and_data_1__alignments_peak_4	238	.	1.17488	27.0754	23.8474	94
NC_060925.1	124791	125061	Bowtie2_on_data_22__data_2__and_data_1__alignments_peak_5	20	.	3.37227	4.20501	2.00248	118
NC_060925.1	157879	158109	Bowtie2_on_data_22__data_2__and_data_1__alignments_peak_6	73	.	4.6405	9.99357	7.39574	146
NC_060925.1	318741	319268	Bowtie2_on_data_22__data_2__and_data_1__alignments_peak_7	267	.	11.8449	30.0126	26.7097	426
NC_060925.1	543697	543963	Bowtie2_on_data_22__data_2__and_data_1__alignments_peak_8	54	.	3.9951	7.98059	5.49889	182
NC_060925.1	829829	830350	Bowtie2_on_data_22__data_2__and_data_1__alignments_peak_9	255	.	9.67342	28.8065	25.5358	359
NC_060925.1	1010646	1010994	Bowtie2_on_data_22__data_2__and_data_1__alignments_peak_10	35	.	3.88532	5.92047	3.57147	58
NC_060925.1	1044557	1044977	Bowtie2_on_data_22__data_2__and_data_1__alignments_peak_11	26	.	3.68414	4.89092	2.65294	287
NC_060925.1	1216812	1217331	Bowtie2_on_data_22__data_2__and_data_1__alignments_peak_12	84	.	4.56792	11.1061	8.4566	385
NC_060925.1	1437082	1437349	Bowtie2_on_data_22__data_2__and_data_1__alignments_peak_13	95	.	6.36512	12.2445	9.54354	121
NC_060925.1	1796941	1797139	Bowtie2_on_data_22__data_2__and_data_1__alignments_peak_14	27	.	3.74696	4.99005	2.71739	74
NC_060925.1	1853296	1853575	Bowtie2_on_data_22__data_2__and_data_1__alignments_peak_15	33	.	3.60147	5.65606	3.35085	168
NC_060925.1	1881121	1881440	Bowtie2_on_data_22__data_2__and_data_1__alignments_peak_16	22	.	3.1532	4.419	2.20659	81
NC_060925.1	2078451	2078643	Bowtie2_on_data_22__data_2__and_data_1__alignments_peak_17	45	.	4.32411	6.94574	4.53407	141
NC_060925.1	2084616	2084984	Bowtie2_on_data_22__data_2__and_data_1__alignments_peak_18	104	.	5.64504	13.2405	10.4948	113
NC_060925.1	2664031	2664239	Bowtie2_on_data_22__data_2__and_data_1__alignments_peak_19	60	.	4.7241	8.56204	6.03988	47
NC_060925.1	2971297	2971497	Bowtie2_on_data_22__data_2__and_data_1__alignments_peak_20	25	.	3.49492	4.79852	2.56241	78
NC_060925.1	2980078	2980367	Bowtie2_on_data_22__data_2__and_data_1__alignments_peak_21	23	.	3.48379	4.57313	2.34341	18
NC_060925.1	3076075	3076279	Bowtie2_on_data_22__data_2__and_data_1__alignments_peak_22	14	.	2.96135	3.56363	1.44063	19
NC_060925.1	3119785	3119994	Bowtie2_on_data_22__data_2__and_data_1__alignments_peak_23	31	.	3.87235	5.41457	3.11543	126
NC_060925.1	3202759	3202955	Bowtie2_on_data_22__data_2__and_data_1__alignments_peak_24	16	.	3.13541	3.83659	1.68663	16
NC_060925.1	3302105	3302364	Bowtie2_on_data_22__data_2__and_data_1__alignments_peak_25	18	.	3.15908	4.05148	1.8917	229
NC_060925.1	3353059	3353624	Bowtie2_on_data_22__data_2__and_data_1__alignments_peak_26	150	.	8.61802	17.9906	15.0438	195
NC_060925.1	3404007	3404451	Bowtie2_on_data_22__data_2__and_data_1__alignments_peak_27	22	.	2.95304	4.42159	2.20689	418
NC_060925.1	3408440	3408655	Bowtie2_on_data_22__data_2__and_data_1__alignments_peak_28	99	.	5.57835	12.714	9.97528	120
NC_060925.1	3519800	3520085	Bowtie2_on_data_22__data_2__and_data_1__alignments_peak_29	31	.	3.76941	5.48008	3.18025	25
NC_060925.1	3522505	3522955	Bowtie2_on_data_22__data_2__and_data_1__alignments_peak_30	114	.	6.30641	14.2069	11.4107	237
NC_060925.1	3587570	3587902	Bowtie2_on_data_22__data_2__and_data_1__alignments_peak_31	101	.	6.27628	12.9018	10.1606	205
NC_060925.1	3692073	3692287	Bowtie2_on_data_22__data_2__and_data_1__alignments_peak_32	50	.	4.63406	7.47768	5.04204	125
NC_060925.1	3692505	3692909	Bowtie2_on_data_22__data_2__and_data_1__alignments_peak_33	75	.	5.59366	10.1242	7.52429	136
NC_060925.1	3706753	3706996	Bowtie2_on_data_22__data_2__and_data_1__alignments_peak_34	68	.	5.62045	9.45759	6.88405	123
NC_060925.1	3707216	3707422	Bowtie2_on_data_22__data_2__and_data_1__alignments_peak_35	42	.	4.49636	6.67714	4.27257	61
NC_060925.1	3722731	3723377	Bowtie2_on_data_22__data_2__and_data_1__alignments_peak_36	108	.	6.90896	13.6169	10.8408	483
NC_060925.1	3978583	3978838	Bowtie2_on_data_22__data_2__and_data_1__alignments_peak_37	46	.	4.54752	7.04057	4.61723	81
NC_060925.1	3987304	3987633	Bowtie2_on_data_22__data_2__and_data_1__alignments_peak_38	42	.	4.49636	6.67714	4.27257	88
NC_060925.1	4065782	4066076	Bowtie2_on_data_22__data_2__and_data_1__alignments_peak_39	68	.	5.62045	9.45759	6.88405	204
NC_060925.1	4351336	4351549	Bowtie2_on_data_22__data_2__and_data_1__alignments_peak_40	42	.	4.49636	6.67714	4.27257	69
NC_060925.1	4432082	4432420	Bowtie2_on_data_22__data_2__and_data_1__alignments_peak_41	27	.	3.74696	4.99005	2.71739	48
NC_060925.1	4434044	4434350	Bowtie2_on_data_22__data_2__and_data_1__alignments_peak_42	38	.	4.18055	6.16271	3.80185	119
NC_060925.1	4436700	4437216	Bowtie2_on_data_22__data_2__and_data_1__alignments_peak_43	109	.	6.96758	13.7193	10.9359	378
NC_060925.1	4554046	4554334	Bowtie2_on_data_22__data_2__and_data_1__alignments_peak_44	13	.	2.99757	3.46399	1.34314	94
NC_060925.1	5101812	5102087	Bowtie2_on_data_22__data_2__and_data_1__alignments_peak_45	51	.	4.87105	7.57308	5.1074	204
NC_060925.1	5143220	5143583	Bowtie2_on_data_22__data_2__and_data_1__alignments_peak_46	22	.	3.1532	4.419	2.20659	267
NC_060925.1	5178882	5179622	Bowtie2_on_data_22__data_2__and_data_1__alignments_peak_47	151	.	7.35747	18.1136	15.1562	368
NC_060925.1	5289694	5289910	Bowtie2_on_data_22__data_2__and_data_1__alignments_peak_48	38	.	4.18055	6.16271	3.80185	64
NC_060925.1	5342694	5342927	Bowtie2_on_data_22__data_2__and_data_1__alignments_peak_49	15	.	3.03339	3.67687	1.54874	53
NC_060925.1	5682903	5683185	Bowtie2_on_data_22__data_2__and_data_1__alignments_peak_50	35	.	4.04453	5.93869	3.58955	219
NC_060925.1	6128882	6129439	Bowtie2_on_data_22__data_2__and_data_1__alignments_peak_51	169	.	6.06368	19.9428	16.9345	302
NC_060925.1	6257605	6257954	Bowtie2_on_data_22__data_2__and_data_1__alignments_peak_52	27	.	3.74696	4.99005	2.71739	256
NC_060925.1	6260124	6260342	Bowtie2_on_data_22__data_2__and_data_1__alignments_peak_53	68	.	5.62045	9.45759	6.88405	99
NC_060925.1	6347514	6348116	Bowtie2_on_data_22__data_2__and_data_1__alignments_peak_54	257	.	11.9903	29.0053	25.72	157
NC_060925.1	6351619	6351863	Bowtie2_on_data_22__data_2__and_data_1__alignments_peak_55	254	.	11.4965	28.7524	25.482	79
NC_060925.1	6395212	6395610	Bowtie2_on_data_22__data_2__and_data_1__alignments_peak_56	13	.	2.99757	3.46399	1.34314	130
NC_060925.1	6397838	6398569	Bowtie2_on_data_22__data_2__and_data_1__alignments_peak_57	746	.	24.73	78.7705	74.6755	591
NC_060925.1	6420964	6421440	Bowtie2_on_data_22__data_2__and_data_1__alignments_peak_58	810	.	26.2288	85.2241	81.0604	153
NC_060925.1	6477610	6478090	Bowtie2_on_data_22__data_2__and_data_1__alignments_peak_59	202	.	8.67131	23.3347	20.213	307
NC_060925.1	6545815	6546055	Bowtie2_on_data_22__data_2__and_data_1__alignments_peak_60	80	.	5.94676	10.7347	8.09305	105
NC_060925.1	6646877	6647431	Bowtie2_on_data_22__data_2__and_data_1__alignments_peak_61	563	.	8.77084	60.1724	56.3089	330
NC_060925.1	7183300	7183514	Bowtie2_on_data_22__data_2__and_data_1__alignments_peak_62	19	.	3.31573	4.11733	1.95581	4
NC_060925.1	7229150	7229599	Bowtie2_on_data_22__data_2__and_data_1__alignments_peak_63	27	.	3.16398	5.0331	2.7579	273
NC_060925.1	7270861	7271102	Bowtie2_on_data_22__data_2__and_data_1__alignments_peak_64	87	.	6.36984	11.4528	8.77876	99
NC_060925.1	7320388	7320650	Bowtie2_on_data_22__data_2__and_data_1__alignments_peak_65	118	.	7.49393	14.6269	11.8076	115
NC_060925.1	7381360	7381689	Bowtie2_on_data_22__data_2__and_data_1__alignments_peak_66	34	.	4.12166	5.81519	3.46975	109
NC_060925.1	7423915	7424181	Bowtie2_on_data_22__data_2__and_data_1__alignments_peak_67	22	.	3.28757	4.45387	2.2375	138
NC_060925.1	7700259	7700834	Bowtie2_on_data_22__data_2__and_data_1__alignments_peak_68	309	.	6.90244	34.3776	30.9652	330
NC_060925.1	7758535	7759166	Bowtie2_on_data_22__data_2__and_data_1__alignments_peak_69	140	.	8.01272	16.935	14.022	443
NC_060925.1	7930525	7930725	Bowtie2_on_data_22__data_2__and_data_1__alignments_peak_70	87	.	5.51811	11.4593	8.78072	96
NC_060925.1	7940849	7941428	Bowtie2_on_data_22__data_2__and_data_1__alignments_peak_71	466	.	12.8668	50.3518	46.6329	443
NC_060925.1	8043309	8043813	Bowtie2_on_data_22__data_2__and_data_1__alignments_peak_72	107	.	7.11923	13.5464	10.772	126
NC_060925.1	8050044	8050636	Bowtie2_on_data_22__data_2__and_data_1__alignments_peak_73	218	.	10.4514	25.0507	21.8816	117
NC_060925.1	8059429	8059663	Bowtie2_on_data_22__data_2__and_data_1__alignments_peak_74	62	.	3.41911	8.72663	6.20245	134
NC_060925.1	8063316	8063677	Bowtie2_on_data_22__data_2__and_data_1__alignments_peak_75	62	.	5.22569	8.79612	6.26265	254
NC_060925.1	8200276	8200621	Bowtie2_on_data_22__data_2__and_data_1__alignments_peak_76	59	.	5.02509	8.45508	5.95839	129
NC_060925.1	8391726	8392299	Bowtie2_on_data_22__data_2__and_data_1__alignments_peak_77	419	.	12.0231	45.544	41.9096	251
NC_060925.1	8478861	8479125	Bowtie2_on_data_22__data_2__and_data_1__alignments_peak_78	16	.	3.13541	3.83659	1.68663	74
NC_060925.1	8569598	8569923	Bowtie2_on_data_22__data_2__and_data_1__alignments_peak_79	1286	.	35.1091	133.167	128.609	153
NC_060925.1	8652655	8652932	Bowtie2_on_data_22__data_2__and_data_1__alignments_peak_80	45	.	3.52355	6.91141	4.50027	147
NC_060925.1	8837758	8838069	Bowtie2_on_data_22__data_2__and_data_1__alignments_peak_81	224	.	6.95778	25.6655	22.4733	202
NC_060925.1	8951891	8952371	Bowtie2_on_data_22__data_2__and_data_1__alignments_peak_82	218	.	10.4285	25.0095	21.8451	274
NC_060925.1	9043947	9044142	Bowtie2_on_data_22__data_2__and_data_1__alignments_peak_83	38	.	4.18055	6.16271	3.80185	137
NC_060925.1	9219794	9220250	Bowtie2_on_data_22__data_2__and_data_1__alignments_peak_84	38	.	4.18055	6.16271	3.80185	79
NC_060925.1	9556948	9557228	Bowtie2_on_data_22__data_2__and_data_1__alignments_peak_85	172	.	9.36741	20.3264	17.2929	203
NC_060925.1	9594015	9594221	Bowtie2_on_data_22__data_2__and_data_1__alignments_peak_86	34	.	4.12166	5.81519	3.46975	97
NC_060925.1	9698434	9698630	Bowtie2_on_data_22__data_2__and_data_1__alignments_peak_87	27	.	3.74696	4.99005	2.71739	93
NC_060925.1	9755549	9755912	Bowtie2_on_data_22__data_2__and_data_1__alignments_peak_88	122	.	5.46151	15.1112	12.2767	210
NC_060925.1	9835694	9835978	Bowtie2_on_data_22__data_2__and_data_1__alignments_peak_89	684	.	23.2312	72.4215	68.4025	161
NC_060925.1	9931528	9932133	Bowtie2_on_data_22__data_2__and_data_1__alignments_peak_90	208	.	10.4915	23.9557	20.8109	438
NC_060925.1	10038038	10038346	Bowtie2_on_data_22__data_2__and_data_1__alignments_peak_91	87	.	6.36984	11.4528	8.77876	206
NC_060925.1	10151072	10151278	Bowtie2_on_data_22__data_2__and_data_1__alignments_peak_92	20	.	3.37227	4.20501	2.00248	69
NC_060925.1	10246576	10246816	Bowtie2_on_data_22__data_2__and_data_1__alignments_peak_93	24	.	3.19586	4.69261	2.46075	65
NC_060925.1	10445524	10445826	Bowtie2_on_data_22__data_2__and_data_1__alignments_peak_94	161	.	8.99272	19.1497	16.1599	175
NC_060925.1	10603082	10603673	Bowtie2_on_data_22__data_2__and_data_1__alignments_peak_95	89	.	5.40839	11.6113	8.92718	137
NC_060925.1	10641009	10642334	Bowtie2_on_data_22__data_2__and_data_1__alignments_peak_96	849	.	13.9997	89.1742	84.9729	631
NC_060925.1	10646420	10646673	Bowtie2_on_data_22__data_2__and_data_1__alignments_peak_97	51	.	4.87105	7.57308	5.1074	140
NC_060925.1	10838664	10839041	Bowtie2_on_data_22__data_2__and_data_1__alignments_peak_98	80	.	5.68635	10.6546	8.02141	239
NC_060925.1	10969010	10969336	Bowtie2_on_data_22__data_2__and_data_1__alignments_peak_99	120	.	7.39266	14.9055	12.0769	127
NC_060925.1	11013744	11013970	Bowtie2_on_data_22__data_2__and_data_1__alignments_peak_100	56	.	5.05694	8.18806	5.69808	95
NC_060925.1	11053762	11054266	Bowtie2_on_data_22__data_2__and_data_1__alignments_peak_101	51	.	4.87105	7.57308	5.1074	336
NC_060925.1	11055712	11056119	Bowtie2_on_data_22__data_2__and_data_1__alignments_peak_102	68	.	5.62045	9.45759	6.88405	82
NC_060925.1	11206490	11206789	Bowtie2_on_data_22__data_2__and_data_1__alignments_peak_103	53	.	4.86661	7.87028	5.39969	89
NC_060925.1	11222671	11223023	Bowtie2_on_data_22__data_2__and_data_1__alignments_peak_104	28	.	3.68507	5.11053	2.82655	220
NC_060925.1	11457959	11458387	Bowtie2_on_data_22__data_2__and_data_1__alignments_peak_105	91	.	5.69291	11.7991	9.10642	261
NC_060925.1	11640071	11640362	Bowtie2_on_data_22__data_2__and_data_1__alignments_peak_106	45	.	4.52893	7.00972	4.58893	101
NC_060925.1	12117707	12118081	Bowtie2_on_data_22__data_2__and_data_1__alignments_peak_107	128	.	7.86863	15.7283	12.8669	237
NC_060925.1	12317700	12318124	Bowtie2_on_data_22__data_2__and_data_1__alignments_peak_108	181	.	8.14578	21.2047	18.1539	297
NC_060925.1	12335569	12335793	Bowtie2_on_data_22__data_2__and_data_1__alignments_peak_109	218	.	10.4514	25.0507	21.8816	126
NC_060925.1	12356668	12356872	Bowtie2_on_data_22__data_2__and_data_1__alignments_peak_110	45	.	4.52893	7.00972	4.58893	89
NC_060925.1	12375064	12375664	Bowtie2_on_data_22__data_2__and_data_1__alignments_peak_111	150	.	8.61802	17.9906	15.0438	346
NC_060925.1	12387689	12388255	Bowtie2_on_data_22__data_2__and_data_1__alignments_peak_112	139	.	8.24332	16.8499	13.9443	150
NC_060925.1	12395882	12396088	Bowtie2_on_data_22__data_2__and_data_1__alignments_peak_113	33	.	3.02512	5.70923	3.39964	137
NC_060925.1	12430013	12430507	Bowtie2_on_data_22__data_2__and_data_1__alignments_peak_114	166	.	8.71016	19.6928	16.6874	176
NC_060925.1	12460409	12460668	Bowtie2_on_data_22__data_2__and_data_1__alignments_peak_115	343	.	12.8514	37.8526	34.3693	119
NC_060925.1	12489193	12489725	Bowtie2_on_data_22__data_2__and_data_1__alignments_peak_116	128	.	7.86863	15.7283	12.8669	110
NC_060925.1	12491406	12491849	Bowtie2_on_data_22__data_2__and_data_1__alignments_peak_117	59	.	5.24575	8.5006	5.97895	61
NC_060925.1	12523397	12523770	Bowtie2_on_data_22__data_2__and_data_1__alignments_peak_118	30	.	3.83217	5.34959	3.05164	95
NC_060925.1	12549290	12549608	Bowtie2_on_data_22__data_2__and_data_1__alignments_peak_119	20	.	3.37227	4.20501	2.00248	309
NC_060925.1	12573087	12573538	Bowtie2_on_data_22__data_2__and_data_1__alignments_peak_120	54	.	4.73862	7.9611	5.47975	319
NC_060925.1	12587100	12587653	Bowtie2_on_data_22__data_2__and_data_1__alignments_peak_121	158	.	8.21362	18.7855	15.8161	432
NC_060925.1	12588685	12589860	Bowtie2_on_data_22__data_2__and_data_1__alignments_peak_122	209	.	9.62849	24.1133	20.9657	899
NC_060925.1	12590699	12591435	Bowtie2_on_data_22__data_2__and_data_1__alignments_peak_123	384	.	12.8756	42.0239	38.4552	569
NC_060925.1	12602007	12602250	Bowtie2_on_data_22__data_2__and_data_1__alignments_peak_124	124	.	7.63518	15.3267	12.4848	79
NC_060925.1	12618477	12619277	Bowtie2_on_data_22__data_2__and_data_1__alignments_peak_125	256	.	9.98514	28.8794	25.6051	126
NC_060925.1	12637162	12637620	Bowtie2_on_data_22__data_2__and_data_1__alignments_peak_126	41	.	3.9415	6.53183	4.15524	262
NC_060925.1	12638568	12638887	Bowtie2_on_data_22__data_2__and_data_1__alignments_peak_127	27	.	3.74696	4.99005	2.71739	169
NC_060925.1	12642435	12642742	Bowtie2_on_data_22__data_2__and_data_1__alignments_peak_128	54	.	4.87731	7.88822	5.40974	176
NC_060925.1	12645628	12646064	Bowtie2_on_data_22__data_2__and_data_1__alignments_peak_129	257	.	11.9903	29.0053	25.72	304
NC_060925.1	12662341	12662555	Bowtie2_on_data_22__data_2__and_data_1__alignments_peak_130	54	.	4.87731	7.88822	5.40974	71
NC_060925.1	12695089	12695593	Bowtie2_on_data_22__data_2__and_data_1__alignments_peak_131	207	.	10.103	23.8446	20.7112	344
NC_060925.1	12698462	12698742	Bowtie2_on_data_22__data_2__and_data_1__alignments_peak_132	28	.	3.68507	5.11053	2.82655	220
NC_060925.1	12724970	12725337	Bowtie2_on_data_22__data_2__and_data_1__alignments_peak_133	67	.	5.29607	9.25439	6.70507	288
NC_060925.1	12726255	12726813	Bowtie2_on_data_22__data_2__and_data_1__alignments_peak_134	282	.	11.6886	31.6383	28.2903	173
NC_060925.1	12743496	12743743	Bowtie2_on_data_22__data_2__and_data_1__alignments_peak_135	30	.	3.83217	5.34959	3.05164	153
NC_060925.1	12756729	12756982	Bowtie2_on_data_22__data_2__and_data_1__alignments_peak_136	99	.	6.6192	12.6881	9.94961	115
NC_060925.1	12786415	12786785	Bowtie2_on_data_22__data_2__and_data_1__alignments_peak_137	34	.	4.12166	5.81519	3.46975	202
NC_060925.1	12788280	12788600	Bowtie2_on_data_22__data_2__and_data_1__alignments_peak_138	42	.	4.49636	6.67714	4.27257	100
NC_060925.1	12851422	12851836	Bowtie2_on_data_22__data_2__and_data_1__alignments_peak_139	172	.	9.36741	20.3264	17.2929	326
NC_060925.1	12853866	12854970	Bowtie2_on_data_22__data_2__and_data_1__alignments_peak_140	63	.	4.7298	8.89145	6.35109	878
NC_060925.1	12916827	12917430	Bowtie2_on_data_22__data_2__and_data_1__alignments_peak_141	123	.	6.80583	15.1838	12.3442	479
NC_060925.1	12922558	12923239	Bowtie2_on_data_22__data_2__and_data_1__alignments_peak_142	97	.	6.74454	12.488	9.76015	219
NC_060925.1	13120910	13121298	Bowtie2_on_data_22__data_2__and_data_1__alignments_peak_143	65	.	4.67088	9.09615	6.55165	274
NC_060925.1	13212028	13212342	Bowtie2_on_data_22__data_2__and_data_1__alignments_peak_144	257	.	11.9903	29.0053	25.72	179
NC_060925.1	13294087	13294831	Bowtie2_on_data_22__data_2__and_data_1__alignments_peak_145	244	.	9.72238	27.7467	24.4938	318
NC_060925.1	13525730	13525967	Bowtie2_on_data_22__data_2__and_data_1__alignments_peak_146	97	.	6.74454	12.488	9.76015	62
NC_060925.1	13557008	13557779	Bowtie2_on_data_22__data_2__and_data_1__alignments_peak_147	196	.	10.1168	22.73	19.6206	373
NC_060925.1	13652053	13652306	Bowtie2_on_data_22__data_2__and_data_1__alignments_peak_148	51	.	4.87105	7.57308	5.1074	119
NC_060925.1	13689942	13690240	Bowtie2_on_data_22__data_2__and_data_1__alignments_peak_149	78	.	5.99514	10.4422	7.81669	73
NC_060925.1	13915058	13915278	Bowtie2_on_data_22__data_2__and_data_1__alignments_peak_150	59	.	5.24575	8.5006	5.97895	39
NC_060925.1	13921828	13922393	Bowtie2_on_data_22__data_2__and_data_1__alignments_peak_151	208	.	10.4915	23.9557	20.8109	203
NC_060925.1	13928878	13929218	Bowtie2_on_data_22__data_2__and_data_1__alignments_peak_152	16	.	2.89044	3.77843	1.64264	60
NC_060925.1	14011613	14012533	Bowtie2_on_data_22__data_2__and_data_1__alignments_peak_153	129	.	7.66434	15.8436	12.975	398
NC_060925.1	14021310	14021606	Bowtie2_on_data_22__data_2__and_data_1__alignments_peak_154	16	.	2.89044	3.77843	1.64264	138
NC_060925.1	14065338	14065674	Bowtie2_on_data_22__data_2__and_data_1__alignments_peak_155	13	.	2.46649	3.43554	1.34314	17
NC_060925.1	14149006	14149304	Bowtie2_on_data_22__data_2__and_data_1__alignments_peak_156	129	.	7.66434	15.8436	12.975	147
NC_060925.1	14155374	14155849	Bowtie2_on_data_22__data_2__and_data_1__alignments_peak_157	57	.	3.87591	8.24656	5.75496	327
NC_060925.1	14341089	14341301	Bowtie2_on_data_22__data_2__and_data_1__alignments_peak_158	58	.	4.96506	8.35228	5.85812	154
NC_060925.1	14490943	14491379	Bowtie2_on_data_22__data_2__and_data_1__alignments_peak_159	45	.	3.75816	6.94216	4.53055	290
NC_060925.1	14573409	14573922	Bowtie2_on_data_22__data_2__and_data_1__alignments_peak_160	105	.	6.74088	13.3219	10.5675	104
NC_060925.1	14574531	14575168	Bowtie2_on_data_22__data_2__and_data_1__alignments_peak_161	206	.	8.90245	23.807	20.679	452
NC_060925.1	14577227	14577570	Bowtie2_on_data_22__data_2__and_data_1__alignments_peak_162	66	.	4.42957	9.22038	6.67147	169
NC_060925.1	14644925	14645164	Bowtie2_on_data_22__data_2__and_data_1__alignments_peak_163	246	.	7.92799	27.9174	24.6627	119
NC_060925.1	14646614	14647110	Bowtie2_on_data_22__data_2__and_data_1__alignments_peak_164	128	.	6.05481	15.7548	12.893	360
NC_060925.1	14749788	14750126	Bowtie2_on_data_22__data_2__and_data_1__alignments_peak_165	28	.	3.41597	5.09289	2.81088	119
NC_060925.1	14905820	14906444	Bowtie2_on_data_22__data_2__and_data_1__alignments_peak_166	187	.	9.62717	21.8698	18.7932	206
NC_060925.1	15019838	15020405	Bowtie2_on_data_22__data_2__and_data_1__alignments_peak_167	242	.	11.1481	27.505	24.2689	438
NC_060925.1	15130701	15130954	Bowtie2_on_data_22__data_2__and_data_1__alignments_peak_168	141	.	7.09471	17.1129	14.1942	105
NC_060925.1	15364432	15364822	Bowtie2_on_data_22__data_2__and_data_1__alignments_peak_169	68	.	5.62045	9.45759	6.88405	83
NC_060925.1	15424921	15425143	Bowtie2_on_data_22__data_2__and_data_1__alignments_peak_170	80	.	5.92245	10.693	8.05189	61
NC_060925.1	15553199	15553480	Bowtie2_on_data_22__data_2__and_data_1__alignments_peak_171	27	.	3.74696	4.99005	2.71739	247
NC_060925.1	15617158	15617400	Bowtie2_on_data_22__data_2__and_data_1__alignments_peak_172	203	.	7.80447	23.5185	20.3931	99
NC_060925.1	15657734	15658163	Bowtie2_on_data_22__data_2__and_data_1__alignments_peak_173	53	.	4.46862	7.78324	5.31346	272
NC_060925.1	15970346	15970849	Bowtie2_on_data_22__data_2__and_data_1__alignments_peak_174	150	.	8.61802	17.9906	15.0438	104
NC_060925.1	16297524	16297906	Bowtie2_on_data_22__data_2__and_data_1__alignments_peak_175	92	.	4.89374	11.8996	9.20604	79
NC_060925.1	16352489	16352761	Bowtie2_on_data_22__data_2__and_data_1__alignments_peak_176	33	.	3.85686	5.62672	3.32212	165
NC_060925.1	16491442	16491827	Bowtie2_on_data_22__data_2__and_data_1__alignments_peak_177	77	.	5.52876	10.3724	7.76781	134
NC_060925.1	16831367	16831836	Bowtie2_on_data_22__data_2__and_data_1__alignments_peak_178	269	.	12.365	30.302	26.9853	147
NC_060925.1	16986092	16986306	Bowtie2_on_data_22__data_2__and_data_1__alignments_peak_179	42	.	4.49636	6.67714	4.27257	68
NC_060925.1	17063250	17063463	Bowtie2_on_data_22__data_2__and_data_1__alignments_peak_180	26	.	3.7088	4.92985	2.69121	180
NC_060925.1	17323837	17324069	Bowtie2_on_data_22__data_2__and_data_1__alignments_peak_181	28	.	3.68507	5.11053	2.82655	91
NC_060925.1	17519942	17520153	Bowtie2_on_data_22__data_2__and_data_1__alignments_peak_182	42	.	4.49636	6.67714	4.27257	149
NC_060925.1	17545375	17546215	Bowtie2_on_data_22__data_2__and_data_1__alignments_peak_183	534	.	19.1441	57.2618	53.4386	504
NC_060925.1	17547945	17548315	Bowtie2_on_data_22__data_2__and_data_1__alignments_peak_184	59	.	4.9949	8.40341	5.90864	341
NC_060925.1	17653769	17654355	Bowtie2_on_data_22__data_2__and_data_1__alignments_peak_185	459	.	14.4522	49.658	45.9534	369
NC_060925.1	17708208	17708692	Bowtie2_on_data_22__data_2__and_data_1__alignments_peak_186	181	.	9.26931	21.2318	18.1808	188
NC_060925.1	17728714	17729173	Bowtie2_on_data_22__data_2__and_data_1__alignments_peak_187	196	.	10.1168	22.73	19.6206	327
NC_060925.1	17782944	17783519	Bowtie2_on_data_22__data_2__and_data_1__alignments_peak_188	89	.	6.27082	11.6789	8.98755	402
NC_060925.1	17812662	17812914	Bowtie2_on_data_22__data_2__and_data_1__alignments_peak_189	48	.	4.20427	7.29312	4.85929	143
NC_060925.1	17830554	17830939	Bowtie2_on_data_22__data_2__and_data_1__alignments_peak_190	22	.	3.1532	4.419	2.20659	43
NC_060925.1	18007503	18007804	Bowtie2_on_data_22__data_2__and_data_1__alignments_peak_191	47	.	4.47372	7.20385	4.7755	116
NC_060925.1	18253042	18253656	Bowtie2_on_data_22__data_2__and_data_1__alignments_peak_192	62	.	5.22569	8.79612	6.26265	156
NC_060925.1	18326637	18326830	Bowtie2_on_data_22__data_2__and_data_1__alignments_peak_193	16	.	2.89044	3.77843	1.64264	113
NC_060925.1	18369135	18369639	Bowtie2_on_data_22__data_2__and_data_1__alignments_peak_194	59	.	4.9949	8.40341	5.90864	169
NC_060925.1	18460499	18460711	Bowtie2_on_data_22__data_2__and_data_1__alignments_peak_195	54	.	4.87731	7.88822	5.40974	166
NC_060925.1	18461732	18462075	Bowtie2_on_data_22__data_2__and_data_1__alignments_peak_196	156	.	8.37516	18.5742	15.6097	143
NC_060925.1	18462381	18462810	Bowtie2_on_data_22__data_2__and_data_1__alignments_peak_197	62	.	5.22569	8.79612	6.26265	101
NC_060925.1	18722400	18722926	Bowtie2_on_data_22__data_2__and_data_1__alignments_peak_198	38	.	2.70474	6.19415	3.83296	164
NC_060925.1	18773866	18774132	Bowtie2_on_data_22__data_2__and_data_1__alignments_peak_199	68	.	4.01076	9.39754	6.8453	156
NC_060925.1	18799875	18800372	Bowtie2_on_data_22__data_2__and_data_1__alignments_peak_200	71	.	4.99257	9.72582	7.14035	103
NC_060925.1	18800713	18801168	Bowtie2_on_data_22__data_2__and_data_1__alignments_peak_201	78	.	5.99514	10.4422	7.81669	155
NC_060925.1	18997505	18997949	Bowtie2_on_data_22__data_2__and_data_1__alignments_peak_202	140	.	8.01272	16.935	14.022	277
NC_060925.1	19559452	19559751	Bowtie2_on_data_22__data_2__and_data_1__alignments_peak_203	574	.	12.3174	61.3264	57.4487	154
NC_060925.1	19580622	19581886	Bowtie2_on_data_22__data_2__and_data_1__alignments_peak_204	4460	.	56.3768	451.987	446.063	377
NC_060925.1	19673949	19674419	Bowtie2_on_data_22__data_2__and_data_1__alignments_peak_205	119	.	7.31596	14.7714	11.9449	152
NC_060925.1	19788769	19789285	Bowtie2_on_data_22__data_2__and_data_1__alignments_peak_206	244	.	11.6156	27.7218	24.4722	180
NC_060925.1	19804282	19804867	Bowtie2_on_data_22__data_2__and_data_1__alignments_peak_207	129	.	7.66434	15.8436	12.975	389
NC_060925.1	20094272	20095158	Bowtie2_on_data_22__data_2__and_data_1__alignments_peak_208	126	.	6.74428	15.5071	12.6627	745
NC_060925.1	20321037	20321749	Bowtie2_on_data_22__data_2__and_data_1__alignments_peak_209	131	.	5.8151	15.999	13.1253	607
NC_060925.1	20356804	20357007	Bowtie2_on_data_22__data_2__and_data_1__alignments_peak_210	151	.	7.35747	18.1136	15.1562	148
NC_060925.1	20367106	20367492	Bowtie2_on_data_22__data_2__and_data_1__alignments_peak_211	128	.	7.86863	15.7283	12.8669	151
NC_060925.1	20849131	20849437	Bowtie2_on_data_22__data_2__and_data_1__alignments_peak_212	361	.	10.9684	39.705	36.1845	134
NC_060925.1	20891145	20891569	Bowtie2_on_data_22__data_2__and_data_1__alignments_peak_213	78	.	5.99514	10.4422	7.81669	309
NC_060925.1	21033394	21033859	Bowtie2_on_data_22__data_2__and_data_1__alignments_peak_214	257	.	11.9903	29.0053	25.72	92
NC_060925.1	21035262	21035539	Bowtie2_on_data_22__data_2__and_data_1__alignments_peak_215	140	.	8.01272	16.935	14.022	137
NC_060925.1	21107205	21107859	Bowtie2_on_data_22__data_2__and_data_1__alignments_peak_216	233	.	7.10903	26.5898	23.3721	234
NC_060925.1	21236821	21237032	Bowtie2_on_data_22__data_2__and_data_1__alignments_peak_217	42	.	4.49636	6.67714	4.27257	85
NC_060925.1	21510938	21511407	Bowtie2_on_data_22__data_2__and_data_1__alignments_peak_218	45	.	4.52893	7.00972	4.58893	291
NC_060925.1	21692750	21692993	Bowtie2_on_data_22__data_2__and_data_1__alignments_peak_219	33	.	4.02579	5.66164	3.35527	146
NC_060925.1	21813775	21814063	Bowtie2_on_data_22__data_2__and_data_1__alignments_peak_220	63	.	4.7298	8.89145	6.35109	94
NC_060925.1	21888777	21889200	Bowtie2_on_data_22__data_2__and_data_1__alignments_peak_221	602	.	15.1871	64.1348	60.2195	164
NC_060925.1	22060497	22060703	Bowtie2_on_data_22__data_2__and_data_1__alignments_peak_222	38	.	4.19771	6.19087	3.82973	99
NC_060925.1	22077431	22077711	Bowtie2_on_data_22__data_2__and_data_1__alignments_peak_223	13	.	2.85948	3.4028	1.33556	198
NC_060925.1	22110486	22110723	Bowtie2_on_data_22__data_2__and_data_1__alignments_peak_224	109	.	6.50498	13.7452	10.9618	61
NC_060925.1	22189404	22189738	Bowtie2_on_data_22__data_2__and_data_1__alignments_peak_225	114	.	7.03513	14.2765	11.4782	126
NC_060925.1	22248090	22248465	Bowtie2_on_data_22__data_2__and_data_1__alignments_peak_226	43	.	4.35508	6.71977	4.3125	276
NC_060925.1	22589290	22589845	Bowtie2_on_data_22__data_2__and_data_1__alignments_peak_227	124	.	7.58541	15.2406	12.4004	131
NC_060925.1	22827202	22827606	Bowtie2_on_data_22__data_2__and_data_1__alignments_peak_228	24	.	3.56562	4.70324	2.46973	322
NC_060925.1	23075544	23076166	Bowtie2_on_data_22__data_2__and_data_1__alignments_peak_229	150	.	8.61802	17.9906	15.0438	227
NC_060925.1	23077028	23077530	Bowtie2_on_data_22__data_2__and_data_1__alignments_peak_230	465	.	17.0706	50.2547	46.5378	322
NC_060925.1	23415736	23415957	Bowtie2_on_data_22__data_2__and_data_1__alignments_peak_231	80	.	5.92245	10.693	8.05189	127
NC_060925.1	23577136	23577644	Bowtie2_on_data_22__data_2__and_data_1__alignments_peak_232	525	.	14.4513	56.3209	52.5104	184
NC_060925.1	23836170	23836420	Bowtie2_on_data_22__data_2__and_data_1__alignments_peak_233	87	.	6.36984	11.4528	8.77876	101
NC_060925.1	23959187	23959388	Bowtie2_on_data_22__data_2__and_data_1__alignments_peak_234	13	.	2.83576	3.52155	1.39925	175
NC_060925.1	24023566	24024119	Bowtie2_on_data_22__data_2__and_data_1__alignments_peak_235	48	.	4.20427	7.29312	4.85929	386
NC_060925.1	24079183	24079666	Bowtie2_on_data_22__data_2__and_data_1__alignments_peak_236	181	.	8.14578	21.2047	18.1539	163
NC_060925.1	24115205	24115789	Bowtie2_on_data_22__data_2__and_data_1__alignments_peak_237	80	.	5.92245	10.693	8.05189	261
NC_060925.1	24232156	24232486	Bowtie2_on_data_22__data_2__and_data_1__alignments_peak_238	417	.	16.4866	45.3469	41.7151	159
NC_060925.1	24251904	24252273	Bowtie2_on_data_22__data_2__and_data_1__alignments_peak_239	249	.	5.03794	28.2191	24.9601	281
NC_060925.1	24256030	24256239	Bowtie2_on_data_22__data_2__and_data_1__alignments_peak_240	101	.	5.48849	12.9001	10.1597	54
NC_060925.1	24300333	24300736	Bowtie2_on_data_22__data_2__and_data_1__alignments_peak_241	212	.	8.93408	24.4193	21.2652	130
NC_060925.1	24386005	24386245	Bowtie2_on_data_22__data_2__and_data_1__alignments_peak_242	34	.	4.12166	5.81519	3.46975	82
NC_060925.1	24411312	24411681	Bowtie2_on_data_22__data_2__and_data_1__alignments_peak_243	30	.	3.83217	5.34959	3.05164	284
NC_060925.1	24505283	24505594	Bowtie2_on_data_22__data_2__and_data_1__alignments_peak_244	22	.	3.28757	4.45387	2.2375	226
NC_060925.1	24650026	24650480	Bowtie2_on_data_22__data_2__and_data_1__alignments_peak_245	59	.	5.24575	8.5006	5.97895	336
NC_060925.1	24716312	24716767	Bowtie2_on_data_22__data_2__and_data_1__alignments_peak_246	356	.	14.2835	39.1673	35.6573	287
NC_060925.1	24726946	24727338	Bowtie2_on_data_22__data_2__and_data_1__alignments_peak_247	45	.	4.52893	7.00972	4.58893	93
NC_060925.1	24814878	24815243	Bowtie2_on_data_22__data_2__and_data_1__alignments_peak_248	27	.	2.99502	5.06582	2.78934	272
NC_060925.1	24815951	24816532	Bowtie2_on_data_22__data_2__and_data_1__alignments_peak_249	208	.	10.4915	23.9557	20.8109	431
NC_060925.1	24985749	24985966	Bowtie2_on_data_22__data_2__and_data_1__alignments_peak_250	42	.	4.49636	6.67714	4.27257	111
NC_060925.1	25082141	25082913	Bowtie2_on_data_22__data_2__and_data_1__alignments_peak_251	982	.	14.3842	102.598	98.2743	430
NC_060925.1	25090365	25090566	Bowtie2_on_data_22__data_2__and_data_1__alignments_peak_252	34	.	3.67874	5.79783	3.46975	24
NC_060925.1	25165970	25166438	Bowtie2_on_data_22__data_2__and_data_1__alignments_peak_253	150	.	8.61802	17.9906	15.0438	356
NC_060925.1	25272516	25273385	Bowtie2_on_data_22__data_2__and_data_1__alignments_peak_254	842	.	26.9781	88.4881	84.2921	464
NC_060925.1	25504859	25505363	Bowtie2_on_data_22__data_2__and_data_1__alignments_peak_255	547	.	19.8589	58.5543	54.7117	355
NC_060925.1	25651461	25651691	Bowtie2_on_data_22__data_2__and_data_1__alignments_peak_256	18	.	3.25089	4.01659	1.85873	37
NC_060925.1	25744215	25744661	Bowtie2_on_data_22__data_2__and_data_1__alignments_peak_257	17	.	2.64266	3.95287	1.79606	107
NC_060925.1	25777037	25777398	Bowtie2_on_data_22__data_2__and_data_1__alignments_peak_258	107	.	7.11923	13.5464	10.772	205
NC_060925.1	25791020	25791259	Bowtie2_on_data_22__data_2__and_data_1__alignments_peak_259	30	.	3.83217	5.34959	3.05164	75
NC_060925.1	25982778	25982970	Bowtie2_on_data_22__data_2__and_data_1__alignments_peak_260	102	.	5.9167	13.0198	10.2766	128
NC_060925.1	26068251	26068511	Bowtie2_on_data_22__data_2__and_data_1__alignments_peak_261	541	.	16.2192	57.9799	54.1448	87
NC_060925.1	26071450	26071810	Bowtie2_on_data_22__data_2__and_data_1__alignments_peak_262	25	.	2.19967	4.75016	2.51616	119
NC_060925.1	26075144	26075584	Bowtie2_on_data_22__data_2__and_data_1__alignments_peak_263	237	.	9.92517	26.9924	23.7646	314
NC_060925.1	26144329	26144623	Bowtie2_on_data_22__data_2__and_data_1__alignments_peak_264	328	.	7.66586	36.299	32.849	111
NC_060925.1	26186767	26187164	Bowtie2_on_data_22__data_2__and_data_1__alignments_peak_265	1244	.	20.1171	128.965	124.432	254
NC_060925.1	26188249	26189271	Bowtie2_on_data_22__data_2__and_data_1__alignments_peak_266	465	.	14.4059	50.2957	46.5785	417
NC_060925.1	26265512	26265984	Bowtie2_on_data_22__data_2__and_data_1__alignments_peak_267	27	.	3.74696	4.99005	2.71739	380
NC_060925.1	26315604	26316089	Bowtie2_on_data_22__data_2__and_data_1__alignments_peak_268	191	.	8.40854	22.2631	19.1763	196
NC_060925.1	26559627	26560147	Bowtie2_on_data_22__data_2__and_data_1__alignments_peak_269	34	.	4.12166	5.81519	3.46975	406
NC_060925.1	26561488	26561803	Bowtie2_on_data_22__data_2__and_data_1__alignments_peak_270	176	.	5.42341	20.7107	17.6702	204
NC_060925.1	26753344	26753554	Bowtie2_on_data_22__data_2__and_data_1__alignments_peak_271	31	.	3.92218	5.49499	3.19364	92
NC_060925.1	26917429	26917918	Bowtie2_on_data_22__data_2__and_data_1__alignments_peak_272	55	.	4.46704	8.08013	5.59195	248
NC_060925.1	26924903	26925141	Bowtie2_on_data_22__data_2__and_data_1__alignments_peak_273	59	.	5.02509	8.45508	5.95839	122
NC_060925.1	26985460	26985776	Bowtie2_on_data_22__data_2__and_data_1__alignments_peak_274	68	.	4.50328	9.37968	6.82756	84
NC_060925.1	27568710	27568902	Bowtie2_on_data_22__data_2__and_data_1__alignments_peak_275	73	.	5.29401	9.94645	7.35285	54
NC_060925.1	27949929	27950455	Bowtie2_on_data_22__data_2__and_data_1__alignments_peak_276	109	.	6.96758	13.7193	10.9359	201
NC_060925.1	27971996	27972436	Bowtie2_on_data_22__data_2__and_data_1__alignments_peak_277	69	.	4.70786	9.49158	6.91707	47
NC_060925.1	28015822	28016099	Bowtie2_on_data_22__data_2__and_data_1__alignments_peak_278	23	.	3.48379	4.57313	2.34341	41
NC_060925.1	28039556	28039811	Bowtie2_on_data_22__data_2__and_data_1__alignments_peak_279	27	.	3.74696	4.99005	2.71739	86
NC_060925.1	28090734	28091063	Bowtie2_on_data_22__data_2__and_data_1__alignments_peak_280	75	.	5.37967	10.1027	7.50292	163
NC_060925.1	28270780	28271199	Bowtie2_on_data_22__data_2__and_data_1__alignments_peak_281	295	.	13.1144	32.934	29.5559	193
NC_060925.1	28279485	28280068	Bowtie2_on_data_22__data_2__and_data_1__alignments_peak_282	144	.	6.213	17.3854	14.4631	342
NC_060925.1	28403688	28404446	Bowtie2_on_data_22__data_2__and_data_1__alignments_peak_283	45	.	3.37322	7.00534	4.58893	408
NC_060925.1	28407146	28407364	Bowtie2_on_data_22__data_2__and_data_1__alignments_peak_284	55	.	3.59046	8.03836	5.55631	114
NC_060925.1	28420715	28420961	Bowtie2_on_data_22__data_2__and_data_1__alignments_peak_285	51	.	3.18061	7.54676	5.1074	186
NC_060925.1	28422982	28423443	Bowtie2_on_data_22__data_2__and_data_1__alignments_peak_286	43	.	2.35506	6.74684	4.33908	350
NC_060925.1	28765921	28766117	Bowtie2_on_data_22__data_2__and_data_1__alignments_peak_287	34	.	3.67874	5.79783	3.46975	98
NC_060925.1	29044572	29045229	Bowtie2_on_data_22__data_2__and_data_1__alignments_peak_288	78	.	5.38795	10.4766	7.85039	337
NC_060925.1	29095841	29096066	Bowtie2_on_data_22__data_2__and_data_1__alignments_peak_289	130	.	6.11702	15.8974	13.0258	128
NC_060925.1	29164406	29164800	Bowtie2_on_data_22__data_2__and_data_1__alignments_peak_290	427	.	15.8411	46.4402	42.7926	248
NC_060925.1	29210971	29211424	Bowtie2_on_data_22__data_2__and_data_1__alignments_peak_291	48	.	4.66532	7.23537	4.80676	156
NC_060925.1	29218742	29219193	Bowtie2_on_data_22__data_2__and_data_1__alignments_peak_292	1024	.	31.0998	106.852	102.493	161
NC_060925.1	29258751	29258949	Bowtie2_on_data_22__data_2__and_data_1__alignments_peak_293	29	.	3.77639	5.25916	2.97188	20
NC_060925.1	29274230	29274661	Bowtie2_on_data_22__data_2__and_data_1__alignments_peak_294	88	.	6.17954	11.5211	8.84188	255
NC_060925.1	29529888	29530567	Bowtie2_on_data_22__data_2__and_data_1__alignments_peak_295	858	.	22.0724	90.0894	85.8793	258
NC_060925.1	29563137	29563582	Bowtie2_on_data_22__data_2__and_data_1__alignments_peak_296	112	.	7.13124	14.0035	11.2153	94
NC_060925.1	29594067	29594334	Bowtie2_on_data_22__data_2__and_data_1__alignments_peak_297	172	.	9.05786	20.3163	17.2929	161
NC_060925.1	29634380	29634759	Bowtie2_on_data_22__data_2__and_data_1__alignments_peak_298	80	.	5.68635	10.6546	8.02141	291
NC_060925.1	29758019	29758586	Bowtie2_on_data_22__data_2__and_data_1__alignments_peak_299	66	.	4.42957	9.22038	6.67147	403
NC_060925.1	29815373	29815941	Bowtie2_on_data_22__data_2__and_data_1__alignments_peak_300	205	.	10.018	23.6919	20.5649	256
NC_060925.1	29838623	29838824	Bowtie2_on_data_22__data_2__and_data_1__alignments_peak_301	27	.	3.74696	4.99005	2.71739	98
NC_060925.1	29867307	29867499	Bowtie2_on_data_22__data_2__and_data_1__alignments_peak_302	27	.	3.74696	4.99005	2.71739	167
NC_060925.1	29870953	29871165	Bowtie2_on_data_22__data_2__and_data_1__alignments_peak_303	59	.	5.24575	8.5006	5.97895	70
NC_060925.1	29902479	29903412	Bowtie2_on_data_22__data_2__and_data_1__alignments_peak_304	92	.	5.97741	11.9475	9.25057	55
NC_060925.1	29961023	29961389	Bowtie2_on_data_22__data_2__and_data_1__alignments_peak_305	30	.	3.8479	5.37505	3.07635	55
NC_060925.1	29987695	29988259	Bowtie2_on_data_22__data_2__and_data_1__alignments_peak_306	169	.	9.14953	19.9471	16.9386	373
NC_060925.1	30078386	30078598	Bowtie2_on_data_22__data_2__and_data_1__alignments_peak_307	51	.	4.87105	7.57308	5.1074	72
NC_060925.1	30239750	30240281	Bowtie2_on_data_22__data_2__and_data_1__alignments_peak_308	78	.	5.99514	10.4422	7.81669	173
NC_060925.1	30244849	30245411	Bowtie2_on_data_22__data_2__and_data_1__alignments_peak_309	141	.	7.09471	17.1129	14.1942	188
NC_060925.1	30319935	30320800	Bowtie2_on_data_22__data_2__and_data_1__alignments_peak_310	140	.	7.47176	16.9107	14.0035	427
NC_060925.1	30423655	30423914	Bowtie2_on_data_22__data_2__and_data_1__alignments_peak_311	73	.	5.70499	9.95398	7.35913	183
NC_060925.1	30479267	30479836	Bowtie2_on_data_22__data_2__and_data_1__alignments_peak_312	223	.	10.3852	25.5186	22.3317	217
NC_060925.1	30557879	30558341	Bowtie2_on_data_22__data_2__and_data_1__alignments_peak_313	147	.	6.53888	17.7237	14.7937	295
NC_060925.1	30625397	30625727	Bowtie2_on_data_22__data_2__and_data_1__alignments_peak_314	28	.	3.58645	5.17036	2.88444	62
NC_060925.1	30677580	30678041	Bowtie2_on_data_22__data_2__and_data_1__alignments_peak_315	50	.	3.47889	7.50686	5.07006	81
NC_060925.1	30768631	30768907	Bowtie2_on_data_22__data_2__and_data_1__alignments_peak_316	55	.	4.46704	8.08013	5.59195	123
NC_060925.1	30785987	30786252	Bowtie2_on_data_22__data_2__and_data_1__alignments_peak_317	20	.	3.08698	4.30163	2.09729	231
NC_060925.1	30908151	30908477	Bowtie2_on_data_22__data_2__and_data_1__alignments_peak_318	27	.	3.74696	4.99005	2.71739	86
NC_060925.1	30924602	30925501	Bowtie2_on_data_22__data_2__and_data_1__alignments_peak_319	700	.	22.6446	74.0399	70.0011	715
NC_060925.1	31174671	31175021	Bowtie2_on_data_22__data_2__and_data_1__alignments_peak_320	42	.	4.49636	6.67714	4.27257	83
NC_060925.1	31346742	31347242	Bowtie2_on_data_22__data_2__and_data_1__alignments_peak_321	38	.	4.18055	6.16271	3.80185	71
NC_060925.1	31805600	31805851	Bowtie2_on_data_22__data_2__and_data_1__alignments_peak_322	20	.	3.37227	4.20501	2.00248	78
NC_060925.1	31812536	31813053	Bowtie2_on_data_22__data_2__and_data_1__alignments_peak_323	51	.	3.69973	7.56914	5.1074	363
NC_060925.1	31952735	31952972	Bowtie2_on_data_22__data_2__and_data_1__alignments_peak_324	27	.	3.74696	4.99005	2.71739	122
NC_060925.1	31966727	31967130	Bowtie2_on_data_22__data_2__and_data_1__alignments_peak_325	17	.	2.16108	3.85393	1.70179	24
NC_060925.1	31969542	31970170	Bowtie2_on_data_22__data_2__and_data_1__alignments_peak_326	442	.	13.642	47.9037	44.2302	316
NC_060925.1	32037564	32037818	Bowtie2_on_data_22__data_2__and_data_1__alignments_peak_327	29	.	2.78274	5.26496	2.97738	85
NC_060925.1	32080808	32081352	Bowtie2_on_data_22__data_2__and_data_1__alignments_peak_328	241	.	6.36662	27.3531	24.1227	91
NC_060925.1	32323004	32323357	Bowtie2_on_data_22__data_2__and_data_1__alignments_peak_329	51	.	4.87105	7.57308	5.1074	88
NC_060925.1	32676849	32677041	Bowtie2_on_data_22__data_2__and_data_1__alignments_peak_330	49	.	3.36346	7.42828	4.99322	114
NC_060925.1	32707949	32708633	Bowtie2_on_data_22__data_2__and_data_1__alignments_peak_331	1904	.	49.4599	195.41	190.495	296
NC_060925.1	33094570	33094998	Bowtie2_on_data_22__data_2__and_data_1__alignments_peak_332	20	.	3.37227	4.20501	2.00248	88
NC_060925.1	33457965	33458300	Bowtie2_on_data_22__data_2__and_data_1__alignments_peak_333	55	.	4.46704	8.08013	5.59195	236
NC_060925.1	33543643	33543848	Bowtie2_on_data_22__data_2__and_data_1__alignments_peak_334	17	.	2.64266	3.95287	1.79606	152
NC_060925.1	33636211	33636549	Bowtie2_on_data_22__data_2__and_data_1__alignments_peak_335	59	.	5.22731	8.47018	5.97109	191
NC_060925.1	33719011	33719227	Bowtie2_on_data_22__data_2__and_data_1__alignments_peak_336	54	.	4.23708	7.92688	5.44684	134
NC_060925.1	33801984	33802284	Bowtie2_on_data_22__data_2__and_data_1__alignments_peak_337	29	.	3.64543	5.27065	2.98302	97
NC_060925.1	34090039	34090810	Bowtie2_on_data_22__data_2__and_data_1__alignments_peak_338	295	.	9.70286	32.9725	29.5914	238
NC_060925.1	34097277	34097749	Bowtie2_on_data_22__data_2__and_data_1__alignments_peak_339	172	.	9.05786	20.3163	17.2929	273
NC_060925.1	34128008	34128364	Bowtie2_on_data_22__data_2__and_data_1__alignments_peak_340	29	.	3.50703	5.25607	2.96896	80
NC_060925.1	34128868	34129200	Bowtie2_on_data_22__data_2__and_data_1__alignments_peak_341	58	.	4.58611	8.30467	5.81171	143
NC_060925.1	34288657	34288884	Bowtie2_on_data_22__data_2__and_data_1__alignments_peak_342	26	.	3.57695	4.93357	2.69484	46
NC_060925.1	34482059	34482473	Bowtie2_on_data_22__data_2__and_data_1__alignments_peak_343	172	.	9.36741	20.3264	17.2929	186
NC_060925.1	34984802	34984994	Bowtie2_on_data_22__data_2__and_data_1__alignments_peak_344	26	.	3.40292	4.85537	2.61776	71
NC_060925.1	35283302	35283499	Bowtie2_on_data_22__data_2__and_data_1__alignments_peak_345	24	.	3.56562	4.70324	2.46973	46
NC_060925.1	35593570	35594011	Bowtie2_on_data_22__data_2__and_data_1__alignments_peak_346	403	.	16.1119	43.9254	40.3192	109
NC_060925.1	35671885	35672195	Bowtie2_on_data_22__data_2__and_data_1__alignments_peak_347	23	.	2.72261	4.61162	2.38088	10
NC_060925.1	35673166	35673735	Bowtie2_on_data_22__data_2__and_data_1__alignments_peak_348	279	.	12.1933	31.2854	27.9492	350
NC_060925.1	36029338	36030031	Bowtie2_on_data_22__data_2__and_data_1__alignments_peak_349	577	.	15.7713	61.6712	57.7849	522
NC_060925.1	36205473	36205667	Bowtie2_on_data_22__data_2__and_data_1__alignments_peak_350	24	.	3.43582	4.70078	2.46882	40
NC_060925.1	36526976	36527234	Bowtie2_on_data_22__data_2__and_data_1__alignments_peak_351	23	.	3.48379	4.57313	2.34341	254
NC_060925.1	36594537	36594794	Bowtie2_on_data_22__data_2__and_data_1__alignments_peak_352	45	.	4.32411	6.94574	4.53407	139
NC_060925.1	37228924	37229461	Bowtie2_on_data_22__data_2__and_data_1__alignments_peak_353	184	.	9.40624	21.4769	18.417	169
NC_060925.1	37286849	37287050	Bowtie2_on_data_22__data_2__and_data_1__alignments_peak_354	39	.	3.34738	6.27427	3.91137	82
NC_060925.1	37313505	37313776	Bowtie2_on_data_22__data_2__and_data_1__alignments_peak_355	27	.	3.74696	4.99005	2.71739	156
NC_060925.1	37579170	37579419	Bowtie2_on_data_22__data_2__and_data_1__alignments_peak_356	28	.	3.68507	5.11053	2.82655	49
NC_060925.1	37798801	37799006	Bowtie2_on_data_22__data_2__and_data_1__alignments_peak_357	121	.	4.77041	14.9532	12.124	128
NC_060925.1	37896320	37896869	Bowtie2_on_data_22__data_2__and_data_1__alignments_peak_358	46	.	3.68897	7.04407	4.62065	463
NC_060925.1	37939835	37940142	Bowtie2_on_data_22__data_2__and_data_1__alignments_peak_359	24	.	3.56562	4.70324	2.46973	30
NC_060925.1	37965889	37966240	Bowtie2_on_data_22__data_2__and_data_1__alignments_peak_360	51	.	4.87105	7.57308	5.1074	185
NC_060925.1	37984106	37984639	Bowtie2_on_data_22__data_2__and_data_1__alignments_peak_361	87	.	6.36984	11.4528	8.77876	432
NC_060925.1	37999171	37999379	Bowtie2_on_data_22__data_2__and_data_1__alignments_peak_362	38	.	4.18055	6.16271	3.80185	121
NC_060925.1	38162287	38162844	Bowtie2_on_data_22__data_2__and_data_1__alignments_peak_363	223	.	10.3852	25.5186	22.3317	207
NC_060925.1	38222562	38223248	Bowtie2_on_data_22__data_2__and_data_1__alignments_peak_364	109	.	6.96758	13.7193	10.9359	217
NC_060925.1	38287030	38287233	Bowtie2_on_data_22__data_2__and_data_1__alignments_peak_365	59	.	5.24575	8.5006	5.97895	89
NC_060925.1	38377927	38378634	Bowtie2_on_data_22__data_2__and_data_1__alignments_peak_366	80	.	5.92245	10.693	8.05189	194
NC_060925.1	38403830	38404257	Bowtie2_on_data_22__data_2__and_data_1__alignments_peak_367	97	.	6.74454	12.488	9.76015	305
NC_060925.1	38571735	38572143	Bowtie2_on_data_22__data_2__and_data_1__alignments_peak_368	172	.	9.36741	20.3264	17.2929	155
NC_060925.1	38595515	38595715	Bowtie2_on_data_22__data_2__and_data_1__alignments_peak_369	20	.	3.37227	4.20501	2.00248	78
NC_060925.1	39237446	39237697	Bowtie2_on_data_22__data_2__and_data_1__alignments_peak_370	20	.	3.37227	4.20501	2.00248	144
NC_060925.1	39266665	39266904	Bowtie2_on_data_22__data_2__and_data_1__alignments_peak_371	87	.	5.67153	11.378	8.72237	83
NC_060925.1	39325813	39326265	Bowtie2_on_data_22__data_2__and_data_1__alignments_peak_372	140	.	7.47176	16.9107	14.0035	293
NC_060925.1	39443001	39443399	Bowtie2_on_data_22__data_2__and_data_1__alignments_peak_373	34	.	3.5309	5.75552	3.44509	89
NC_060925.1	40032162	40032411	Bowtie2_on_data_22__data_2__and_data_1__alignments_peak_374	99	.	5.93497	12.6581	9.92741	172
NC_060925.1	40054630	40054902	Bowtie2_on_data_22__data_2__and_data_1__alignments_peak_375	244	.	11.6156	27.7218	24.4722	150
NC_060925.1	40057123	40057896	Bowtie2_on_data_22__data_2__and_data_1__alignments_peak_376	257	.	11.9903	29.0053	25.72	621
NC_060925.1	40127724	40128225	Bowtie2_on_data_22__data_2__and_data_1__alignments_peak_377	72	.	3.61341	9.82218	7.23022	247
NC_060925.1	40210318	40210684	Bowtie2_on_data_22__data_2__and_data_1__alignments_peak_378	34	.	4.12166	5.81519	3.46975	61
NC_060925.1	40214077	40214326	Bowtie2_on_data_22__data_2__and_data_1__alignments_peak_379	34	.	4.12166	5.81519	3.46975	141
NC_060925.1	40301406	40302070	Bowtie2_on_data_22__data_2__and_data_1__alignments_peak_380	190	.	9.16134	22.1235	19.0427	205
NC_060925.1	40302326	40302758	Bowtie2_on_data_22__data_2__and_data_1__alignments_peak_381	220	.	10.8662	25.1966	22.016	87
NC_060925.1	40464791	40465353	Bowtie2_on_data_22__data_2__and_data_1__alignments_peak_382	304	.	12.89	33.8673	30.4713	397
NC_060925.1	40992444	40992946	Bowtie2_on_data_22__data_2__and_data_1__alignments_peak_383	164	.	4.41804	19.4335	16.4349	327
NC_060925.1	41185010	41185515	Bowtie2_on_data_22__data_2__and_data_1__alignments_peak_384	148	.	5.59647	17.7913	14.86	153
NC_060925.1	41503706	41504167	Bowtie2_on_data_22__data_2__and_data_1__alignments_peak_385	34	.	4.12166	5.81519	3.46975	327
NC_060925.1	41686532	41686832	Bowtie2_on_data_22__data_2__and_data_1__alignments_peak_386	70	.	5.10437	9.59707	7.02049	139
NC_060925.1	41789199	41789582	Bowtie2_on_data_22__data_2__and_data_1__alignments_peak_387	123	.	6.56917	15.1589	12.3199	140
NC_060925.1	41790508	41790918	Bowtie2_on_data_22__data_2__and_data_1__alignments_peak_388	127	.	7.50627	15.5648	12.72	185
NC_060925.1	41791214	41792165	Bowtie2_on_data_22__data_2__and_data_1__alignments_peak_389	125	.	4.92074	15.4169	12.5734	395
NC_060925.1	41806729	41807023	Bowtie2_on_data_22__data_2__and_data_1__alignments_peak_390	92	.	6.41811	11.9323	9.23609	176
NC_060925.1	41828067	41828439	Bowtie2_on_data_22__data_2__and_data_1__alignments_peak_391	131	.	7.79421	16.0713	13.1972	113
NC_060925.1	41867399	41867789	Bowtie2_on_data_22__data_2__and_data_1__alignments_peak_392	22	.	2.95304	4.42159	2.20689	97
NC_060925.1	42078162	42078698	Bowtie2_on_data_22__data_2__and_data_1__alignments_peak_393	638	.	21.6726	67.8196	63.858	290
NC_060925.1	42080285	42080711	Bowtie2_on_data_22__data_2__and_data_1__alignments_peak_394	39	.	3.58584	6.33548	3.9664	175
NC_060925.1	42097102	42097678	Bowtie2_on_data_22__data_2__and_data_1__alignments_peak_395	282	.	12.7397	31.6118	28.2646	224
NC_060925.1	42130238	42130515	Bowtie2_on_data_22__data_2__and_data_1__alignments_peak_396	139	.	8.24332	16.8499	13.9443	145
NC_060925.1	42135292	42135717	Bowtie2_on_data_22__data_2__and_data_1__alignments_peak_397	42	.	4.49636	6.67714	4.27257	317
NC_060925.1	42139222	42139669	Bowtie2_on_data_22__data_2__and_data_1__alignments_peak_398	184	.	9.74211	21.5201	18.4485	113
NC_060925.1	42319584	42320092	Bowtie2_on_data_22__data_2__and_data_1__alignments_peak_399	140	.	5.44522	16.9701	14.0563	355
NC_060925.1	42498974	42499332	Bowtie2_on_data_22__data_2__and_data_1__alignments_peak_400	31	.	3.92218	5.49499	3.19364	71
NC_060925.1	42510640	42511280	Bowtie2_on_data_22__data_2__and_data_1__alignments_peak_401	87	.	6.36984	11.4528	8.77876	376
NC_060925.1	42675492	42675984	Bowtie2_on_data_22__data_2__and_data_1__alignments_peak_402	199	.	7.04711	23.0947	19.9799	396
NC_060925.1	42740417	42740864	Bowtie2_on_data_22__data_2__and_data_1__alignments_peak_403	218	.	10.4514	25.0507	21.8816	112
NC_060925.1	42775868	42776384	Bowtie2_on_data_22__data_2__and_data_1__alignments_peak_404	68	.	5.62045	9.45759	6.88405	113
NC_060925.1	42869671	42870129	Bowtie2_on_data_22__data_2__and_data_1__alignments_peak_405	71	.	4.99257	9.72582	7.14035	73
NC_060925.1	42875436	42875746	Bowtie2_on_data_22__data_2__and_data_1__alignments_peak_406	20	.	3.37227	4.20501	2.00248	77
NC_060925.1	42953389	42953585	Bowtie2_on_data_22__data_2__and_data_1__alignments_peak_407	218	.	10.4514	25.0507	21.8816	94
NC_060925.1	42979497	42980041	Bowtie2_on_data_22__data_2__and_data_1__alignments_peak_408	96	.	5.78087	12.3563	9.64932	166
NC_060925.1	42980675	42981141	Bowtie2_on_data_22__data_2__and_data_1__alignments_peak_409	232	.	11.2409	26.4521	23.2381	114
NC_060925.1	43050084	43050295	Bowtie2_on_data_22__data_2__and_data_1__alignments_peak_410	33	.	3.99938	5.61923	3.31472	59
NC_060925.1	43106131	43106416	Bowtie2_on_data_22__data_2__and_data_1__alignments_peak_411	13	.	2.98703	3.448	1.34314	111
NC_060925.1	43259884	43260298	Bowtie2_on_data_22__data_2__and_data_1__alignments_peak_412	51	.	3.07955	7.63148	5.16526	308
NC_060925.1	43331399	43331597	Bowtie2_on_data_22__data_2__and_data_1__alignments_peak_413	33	.	3.1712	5.65872	3.35254	109
NC_060925.1	43342867	43343388	Bowtie2_on_data_22__data_2__and_data_1__alignments_peak_414	2303	.	22.8937	235.412	230.323	156
NC_060925.1	43345932	43346515	Bowtie2_on_data_22__data_2__and_data_1__alignments_peak_415	1861	.	24.3821	191.029	186.139	354
NC_060925.1	43402447	43402875	Bowtie2_on_data_22__data_2__and_data_1__alignments_peak_416	66	.	5.0808	9.21439	6.66767	54
NC_060925.1	43474335	43474555	Bowtie2_on_data_22__data_2__and_data_1__alignments_peak_417	20	.	3.27097	4.23228	2.02931	94
NC_060925.1	43892338	43892727	Bowtie2_on_data_22__data_2__and_data_1__alignments_peak_418	20	.	3.37227	4.20501	2.00248	19
NC_060925.1	43919997	43920258	Bowtie2_on_data_22__data_2__and_data_1__alignments_peak_419	89	.	5.06236	11.5961	8.91347	144
NC_060925.1	44011063	44011468	Bowtie2_on_data_22__data_2__and_data_1__alignments_peak_420	26	.	3.40292	4.85537	2.61776	39
NC_060925.1	44012741	44013581	Bowtie2_on_data_22__data_2__and_data_1__alignments_peak_421	453	.	16.4153	49.0381	45.3424	435
NC_060925.1	44017609	44018430	Bowtie2_on_data_22__data_2__and_data_1__alignments_peak_422	4671	.	77.779	473.182	467.176	637
NC_060925.1	44094762	44095336	Bowtie2_on_data_22__data_2__and_data_1__alignments_peak_423	53	.	4.68521	7.86799	5.39757	158
NC_060925.1	44109267	44109652	Bowtie2_on_data_22__data_2__and_data_1__alignments_peak_424	139	.	5.81386	16.7994	13.9103	198
NC_060925.1	44110142	44110494	Bowtie2_on_data_22__data_2__and_data_1__alignments_peak_425	47	.	4.47372	7.20385	4.7755	193
NC_060925.1	44121094	44121305	Bowtie2_on_data_22__data_2__and_data_1__alignments_peak_426	43	.	4.08636	6.79855	4.3901	74
NC_060925.1	44253677	44254133	Bowtie2_on_data_22__data_2__and_data_1__alignments_peak_427	128	.	7.86863	15.7283	12.8669	356
NC_060925.1	44275950	44276499	Bowtie2_on_data_22__data_2__and_data_1__alignments_peak_428	56	.	3.63014	8.14307	5.6535	169
NC_060925.1	44343774	44344312	Bowtie2_on_data_22__data_2__and_data_1__alignments_peak_429	202	.	8.67131	23.3347	20.213	133
NC_060925.1	44707079	44707694	Bowtie2_on_data_22__data_2__and_data_1__alignments_peak_430	208	.	9.87116	23.9963	20.8509	155
NC_060925.1	44840591	44840860	Bowtie2_on_data_22__data_2__and_data_1__alignments_peak_431	295	.	13.1144	32.934	29.5559	129
NC_060925.1	45040580	45041256	Bowtie2_on_data_22__data_2__and_data_1__alignments_peak_432	118	.	7.49393	14.6269	11.8076	551
NC_060925.1	45082464	45083078	Bowtie2_on_data_22__data_2__and_data_1__alignments_peak_433	389	.	15.7373	42.514	38.9349	468
NC_060925.1	45088066	45088412	Bowtie2_on_data_22__data_2__and_data_1__alignments_peak_434	45	.	4.52893	7.00972	4.58893	28
NC_060925.1	45117740	45118323	Bowtie2_on_data_22__data_2__and_data_1__alignments_peak_435	271	.	11.7252	30.43	27.1103	392
NC_060925.1	45142079	45142434	Bowtie2_on_data_22__data_2__and_data_1__alignments_peak_436	67	.	5.52622	9.30073	6.75114	92
NC_060925.1	45210817	45211677	Bowtie2_on_data_22__data_2__and_data_1__alignments_peak_437	911	.	13.5346	95.4485	91.1867	460
NC_060925.1	45361457	45363208	Bowtie2_on_data_22__data_2__and_data_1__alignments_peak_438	434	.	11.0992	47.0925	43.4286	394
NC_060925.1	45475468	45475904	Bowtie2_on_data_22__data_2__and_data_1__alignments_peak_439	42	.	4.49636	6.67714	4.27257	330
NC_060925.1	45724267	45724513	Bowtie2_on_data_22__data_2__and_data_1__alignments_peak_440	184	.	9.40624	21.4769	18.417	113
NC_060925.1	45902637	45902831	Bowtie2_on_data_22__data_2__and_data_1__alignments_peak_441	39	.	3.97007	6.32356	3.95674	141
NC_060925.1	45934044	45934254	Bowtie2_on_data_22__data_2__and_data_1__alignments_peak_442	62	.	5.21423	8.77673	6.25112	94
NC_060925.1	45984078	45984559	Bowtie2_on_data_22__data_2__and_data_1__alignments_peak_443	20	.	3.37227	4.20501	2.00248	154
NC_060925.1	46009945	46010168	Bowtie2_on_data_22__data_2__and_data_1__alignments_peak_444	41	.	2.70135	6.50727	4.13559	123
NC_060925.1	46028922	46029289	Bowtie2_on_data_22__data_2__and_data_1__alignments_peak_445	35	.	4.02007	5.89824	3.5503	291
NC_060925.1	46116325	46116582	Bowtie2_on_data_22__data_2__and_data_1__alignments_peak_446	89	.	6.27082	11.6789	8.98755	133
NC_060925.1	46628638	46629062	Bowtie2_on_data_22__data_2__and_data_1__alignments_peak_447	89	.	5.06236	11.5961	8.91347	191
NC_060925.1	46784575	46784897	Bowtie2_on_data_22__data_2__and_data_1__alignments_peak_448	59	.	5.24575	8.5006	5.97895	231
NC_060925.1	46790999	46791351	Bowtie2_on_data_22__data_2__and_data_1__alignments_peak_449	45	.	4.52893	7.00972	4.58893	308
NC_060925.1	46852543	46853121	Bowtie2_on_data_22__data_2__and_data_1__alignments_peak_450	107	.	7.11923	13.5464	10.772	86
NC_060925.1	46861311	46861505	Bowtie2_on_data_22__data_2__and_data_1__alignments_peak_451	34	.	4.12166	5.81519	3.46975	38
NC_060925.1	46927221	46927419	Bowtie2_on_data_22__data_2__and_data_1__alignments_peak_452	68	.	5.62045	9.45759	6.88405	56
NC_060925.1	47025824	47026019	Bowtie2_on_data_22__data_2__and_data_1__alignments_peak_453	45	.	4.49083	6.94641	4.53458	125
NC_060925.1	47038231	47039122	Bowtie2_on_data_22__data_2__and_data_1__alignments_peak_454	242	.	11.1481	27.505	24.2689	546
NC_060925.1	47191425	47191655	Bowtie2_on_data_22__data_2__and_data_1__alignments_peak_455	95	.	5.9551	12.3004	9.59846	150
NC_060925.1	47312396	47312973	Bowtie2_on_data_22__data_2__and_data_1__alignments_peak_456	269	.	10.0565	30.2178	26.9102	339
NC_060925.1	47392167	47392805	Bowtie2_on_data_22__data_2__and_data_1__alignments_peak_457	336	.	11.8245	37.1075	33.6361	415
NC_060925.1	47404123	47404426	Bowtie2_on_data_22__data_2__and_data_1__alignments_peak_458	22	.	3.28757	4.45387	2.2375	112
NC_060925.1	47404899	47405313	Bowtie2_on_data_22__data_2__and_data_1__alignments_peak_459	73	.	5.70499	9.95398	7.35913	67
NC_060925.1	47419761	47420034	Bowtie2_on_data_22__data_2__and_data_1__alignments_peak_460	38	.	4.18055	6.16271	3.80185	196
NC_060925.1	47583342	47583563	Bowtie2_on_data_22__data_2__and_data_1__alignments_peak_461	13	.	2.99757	3.46399	1.34314	83
NC_060925.1	47621044	47621243	Bowtie2_on_data_22__data_2__and_data_1__alignments_peak_462	71	.	5.57407	9.73159	7.14035	79
NC_060925.1	47715357	47715578	Bowtie2_on_data_22__data_2__and_data_1__alignments_peak_463	41	.	3.9415	6.53183	4.15524	91
NC_060925.1	47731874	47732103	Bowtie2_on_data_22__data_2__and_data_1__alignments_peak_464	34	.	4.12166	5.81519	3.46975	80
NC_060925.1	47790888	47791090	Bowtie2_on_data_22__data_2__and_data_1__alignments_peak_465	27	.	2.99502	5.06582	2.78934	103
NC_060925.1	47863142	47863393	Bowtie2_on_data_22__data_2__and_data_1__alignments_peak_466	20	.	3.37227	4.20501	2.00248	197
NC_060925.1	47986428	47986817	Bowtie2_on_data_22__data_2__and_data_1__alignments_peak_467	78	.	5.99514	10.4422	7.81669	123
NC_060925.1	48272066	48272821	Bowtie2_on_data_22__data_2__and_data_1__alignments_peak_468	105	.	6.04364	13.2725	10.5183	472
NC_060925.1	48653649	48654049	Bowtie2_on_data_22__data_2__and_data_1__alignments_peak_469	34	.	4.12166	5.81519	3.46975	276
NC_060925.1	48841787	48842212	Bowtie2_on_data_22__data_2__and_data_1__alignments_peak_470	175	.	7.17168	20.5648	17.5263	58
NC_060925.1	49108389	49108845	Bowtie2_on_data_22__data_2__and_data_1__alignments_peak_471	54	.	4.87731	7.88822	5.40974	149
NC_060925.1	49329782	49329975	Bowtie2_on_data_22__data_2__and_data_1__alignments_peak_472	59	.	5.24575	8.5006	5.97895	102
NC_060925.1	50118907	50119116	Bowtie2_on_data_22__data_2__and_data_1__alignments_peak_473	30	.	3.83217	5.34959	3.05164	43
NC_060925.1	50409411	50409631	Bowtie2_on_data_22__data_2__and_data_1__alignments_peak_474	128	.	7.86863	15.7283	12.8669	128
NC_060925.1	50410577	50410971	Bowtie2_on_data_22__data_2__and_data_1__alignments_peak_475	87	.	6.36984	11.4528	8.77876	151
NC_060925.1	50597052	50597327	Bowtie2_on_data_22__data_2__and_data_1__alignments_peak_476	27	.	3.74696	4.99005	2.71739	57
NC_060925.1	50811915	50812176	Bowtie2_on_data_22__data_2__and_data_1__alignments_peak_477	68	.	5.62045	9.45759	6.88405	102
NC_060925.1	50926561	50926788	Bowtie2_on_data_22__data_2__and_data_1__alignments_peak_478	78	.	5.99514	10.4422	7.81669	109
NC_060925.1	51117472	51117721	Bowtie2_on_data_22__data_2__and_data_1__alignments_peak_479	77	.	5.14496	10.3665	7.76194	141
NC_060925.1	51133786	51134346	Bowtie2_on_data_22__data_2__and_data_1__alignments_peak_480	730	.	24.3553	77.1732	73.0975	200
NC_060925.1	51191438	51191661	Bowtie2_on_data_22__data_2__and_data_1__alignments_peak_481	29	.	3.77639	5.25916	2.97188	140
NC_060925.1	51237674	51237885	Bowtie2_on_data_22__data_2__and_data_1__alignments_peak_482	87	.	6.36984	11.4528	8.77876	110
NC_060925.1	51504771	51505201	Bowtie2_on_data_22__data_2__and_data_1__alignments_peak_483	269	.	12.365	30.302	26.9853	93
NC_060925.1	51514912	51515122	Bowtie2_on_data_22__data_2__and_data_1__alignments_peak_484	68	.	5.62045	9.45759	6.88405	111
NC_060925.1	51531235	51531489	Bowtie2_on_data_22__data_2__and_data_1__alignments_peak_485	34	.	4.12166	5.81519	3.46975	52
NC_060925.1	51653739	51654464	Bowtie2_on_data_22__data_2__and_data_1__alignments_peak_486	28	.	2.87386	5.14973	2.86485	550
NC_060925.1	51779041	51779252	Bowtie2_on_data_22__data_2__and_data_1__alignments_peak_487	92	.	4.00861	11.8998	9.20604	33
NC_060925.1	51915046	51915243	Bowtie2_on_data_22__data_2__and_data_1__alignments_peak_488	64	.	3.02718	9.00902	6.46559	112
NC_060925.1	52325967	52326350	Bowtie2_on_data_22__data_2__and_data_1__alignments_peak_489	63	.	4.7298	8.89145	6.35109	287
NC_060925.1	52447308	52447500	Bowtie2_on_data_22__data_2__and_data_1__alignments_peak_490	27	.	3.74696	4.99005	2.71739	66
NC_060925.1	52465971	52466211	Bowtie2_on_data_22__data_2__and_data_1__alignments_peak_491	99	.	4.93297	12.6824	9.94961	94
NC_060925.1	52615095	52615298	Bowtie2_on_data_22__data_2__and_data_1__alignments_peak_492	62	.	5.22569	8.79612	6.26265	68
NC_060925.1	52797110	52797517	Bowtie2_on_data_22__data_2__and_data_1__alignments_peak_493	54	.	4.37321	7.90151	5.42254	50
NC_060925.1	53003261	53003521	Bowtie2_on_data_22__data_2__and_data_1__alignments_peak_494	39	.	4.27874	6.32345	3.95674	136
NC_060925.1	53054409	53054603	Bowtie2_on_data_22__data_2__and_data_1__alignments_peak_495	16	.	3.13541	3.83659	1.68663	141
NC_060925.1	53083896	53084202	Bowtie2_on_data_22__data_2__and_data_1__alignments_peak_496	41	.	3.9415	6.53183	4.15524	71
NC_060925.1	53117698	53117924	Bowtie2_on_data_22__data_2__and_data_1__alignments_peak_497	23	.	3.23725	4.56694	2.34341	185
NC_060925.1	53324549	53324961	Bowtie2_on_data_22__data_2__and_data_1__alignments_peak_498	71	.	5.57407	9.73159	7.14035	301
NC_060925.1	53331448	53331803	Bowtie2_on_data_22__data_2__and_data_1__alignments_peak_499	465	.	17.0706	50.2547	46.5378	164
NC_060925.1	53521726	53522183	Bowtie2_on_data_22__data_2__and_data_1__alignments_peak_500	118	.	7.49393	14.6269	11.8076	394
NC_060925.1	53558933	53559144	Bowtie2_on_data_22__data_2__and_data_1__alignments_peak_501	38	.	4.18055	6.16271	3.80185	43
NC_060925.1	53643335	53643830	Bowtie2_on_data_22__data_2__and_data_1__alignments_peak_502	55	.	4.46704	8.08013	5.59195	377
NC_060925.1	53834904	53835340	Bowtie2_on_data_22__data_2__and_data_1__alignments_peak_503	59	.	5.24575	8.5006	5.97895	265
NC_060925.1	53839966	53840385	Bowtie2_on_data_22__data_2__and_data_1__alignments_peak_504	220	.	10.8662	25.1966	22.016	131
NC_060925.1	53954265	53954485	Bowtie2_on_data_22__data_2__and_data_1__alignments_peak_505	45	.	4.52893	7.00972	4.58893	76
NC_060925.1	53980938	53981845	Bowtie2_on_data_22__data_2__and_data_1__alignments_peak_506	139	.	8.24332	16.8499	13.9443	90
NC_060925.1	53984000	53984342	Bowtie2_on_data_22__data_2__and_data_1__alignments_peak_507	254	.	11.4965	28.7524	25.482	147
NC_060925.1	54262741	54262974	Bowtie2_on_data_22__data_2__and_data_1__alignments_peak_508	39	.	4.27874	6.32345	3.95674	45
NC_060925.1	54311826	54312032	Bowtie2_on_data_22__data_2__and_data_1__alignments_peak_509	16	.	3.13541	3.83659	1.68663	139
NC_060925.1	54500784	54501295	Bowtie2_on_data_22__data_2__and_data_1__alignments_peak_510	172	.	9.05786	20.3163	17.2929	364
NC_060925.1	54542928	54543198	Bowtie2_on_data_22__data_2__and_data_1__alignments_peak_511	109	.	6.96758	13.7193	10.9359	90
NC_060925.1	54644061	54644631	Bowtie2_on_data_22__data_2__and_data_1__alignments_peak_512	167	.	7.22565	19.7377	16.7321	176
NC_060925.1	54656530	54656722	Bowtie2_on_data_22__data_2__and_data_1__alignments_peak_513	55	.	4.46704	8.08013	5.59195	132
NC_060925.1	54739992	54740433	Bowtie2_on_data_22__data_2__and_data_1__alignments_peak_514	150	.	8.61802	17.9906	15.0438	325
NC_060925.1	54742239	54742624	Bowtie2_on_data_22__data_2__and_data_1__alignments_peak_515	36	.	3.7768	5.97631	3.62662	75
NC_060925.1	54802878	54803279	Bowtie2_on_data_22__data_2__and_data_1__alignments_peak_516	71	.	5.57407	9.73159	7.14035	163
NC_060925.1	54804726	54805245	Bowtie2_on_data_22__data_2__and_data_1__alignments_peak_517	46	.	4.42272	7.11615	4.69037	460
NC_060925.1	54807783	54808142	Bowtie2_on_data_22__data_2__and_data_1__alignments_peak_518	114	.	7.03513	14.2765	11.4782	213
NC_060925.1	54811518	54811982	Bowtie2_on_data_22__data_2__and_data_1__alignments_peak_519	68	.	5.62045	9.45759	6.88405	374
NC_060925.1	54855775	54856341	Bowtie2_on_data_22__data_2__and_data_1__alignments_peak_520	1130	.	26.8022	117.49	113.046	326
NC_060925.1	55220853	55221296	Bowtie2_on_data_22__data_2__and_data_1__alignments_peak_521	39	.	3.04776	6.35132	3.98184	86
NC_060925.1	55223745	55224332	Bowtie2_on_data_22__data_2__and_data_1__alignments_peak_522	191	.	8.40854	22.2631	19.1763	262
NC_060925.1	55228569	55228798	Bowtie2_on_data_22__data_2__and_data_1__alignments_peak_523	130	.	7.17289	15.8813	13.0118	113
NC_060925.1	55236205	55236495	Bowtie2_on_data_22__data_2__and_data_1__alignments_peak_524	68	.	5.62045	9.45759	6.88405	163
NC_060925.1	55311572	55311869	Bowtie2_on_data_22__data_2__and_data_1__alignments_peak_525	21	.	2.12871	4.36682	2.15977	277
NC_060925.1	55420808	55421295	Bowtie2_on_data_22__data_2__and_data_1__alignments_peak_526	151	.	7.35747	18.1136	15.1562	310
NC_060925.1	55429398	55429665	Bowtie2_on_data_22__data_2__and_data_1__alignments_peak_527	27	.	3.74696	4.99005	2.71739	68
NC_060925.1	55503331	55503936	Bowtie2_on_data_22__data_2__and_data_1__alignments_peak_528	80	.	5.92245	10.693	8.05189	514
NC_060925.1	55717281	55717703	Bowtie2_on_data_22__data_2__and_data_1__alignments_peak_529	128	.	7.86863	15.7283	12.8669	263
NC_060925.1	55798394	55798587	Bowtie2_on_data_22__data_2__and_data_1__alignments_peak_530	118	.	7.49393	14.6269	11.8076	96
NC_060925.1	55835929	55836175	Bowtie2_on_data_22__data_2__and_data_1__alignments_peak_531	42	.	4.49636	6.67714	4.27257	49
NC_060925.1	55947828	55949160	Bowtie2_on_data_22__data_2__and_data_1__alignments_peak_532	556	.	16.2066	59.5201	55.6654	369
NC_060925.1	55999765	56000180	Bowtie2_on_data_22__data_2__and_data_1__alignments_peak_533	62	.	5.22569	8.79612	6.26265	83
NC_060925.1	56066757	56067223	Bowtie2_on_data_22__data_2__and_data_1__alignments_peak_534	161	.	8.99272	19.1497	16.1599	322
NC_060925.1	56124050	56124247	Bowtie2_on_data_22__data_2__and_data_1__alignments_peak_535	55	.	4.46704	8.08013	5.59195	120
NC_060925.1	56143089	56143524	Bowtie2_on_data_22__data_2__and_data_1__alignments_peak_536	39	.	4.27874	6.32345	3.95674	55
NC_060925.1	56332223	56332835	Bowtie2_on_data_22__data_2__and_data_1__alignments_peak_537	336	.	13.5643	37.1451	33.6733	328
NC_060925.1	56439340	56439554	Bowtie2_on_data_22__data_2__and_data_1__alignments_peak_538	64	.	4.05209	8.94285	6.40101	159
NC_060925.1	56630098	56630596	Bowtie2_on_data_22__data_2__and_data_1__alignments_peak_539	230	.	10.7998	26.271	23.0682	119
NC_060925.1	56704233	56704648	Bowtie2_on_data_22__data_2__and_data_1__alignments_peak_540	78	.	5.99514	10.4422	7.81669	252
NC_060925.1	56723924	56724220	Bowtie2_on_data_22__data_2__and_data_1__alignments_peak_541	20	.	3.37227	4.20501	2.00248	137
NC_060925.1	56772050	56772555	Bowtie2_on_data_22__data_2__and_data_1__alignments_peak_542	140	.	7.47176	16.9107	14.0035	256
NC_060925.1	56781549	56781998	Bowtie2_on_data_22__data_2__and_data_1__alignments_peak_543	55	.	4.46704	8.08013	5.59195	386
NC_060925.1	56800529	56800804	Bowtie2_on_data_22__data_2__and_data_1__alignments_peak_544	13	.	2.99757	3.46399	1.34314	85
NC_060925.1	56837222	56838489	Bowtie2_on_data_22__data_2__and_data_1__alignments_peak_545	968	.	20.3218	101.203	96.8889	493
NC_060925.1	56908603	56909145	Bowtie2_on_data_22__data_2__and_data_1__alignments_peak_546	68	.	5.62045	9.45759	6.88405	269
NC_060925.1	56980230	56980675	Bowtie2_on_data_22__data_2__and_data_1__alignments_peak_547	147	.	6.53888	17.7237	14.7937	125
NC_060925.1	57003751	57004042	Bowtie2_on_data_22__data_2__and_data_1__alignments_peak_548	22	.	2.95304	4.42159	2.20689	57
NC_060925.1	57053069	57053600	Bowtie2_on_data_22__data_2__and_data_1__alignments_peak_549	118	.	7.49393	14.6269	11.8076	224
NC_060925.1	57055144	57055450	Bowtie2_on_data_22__data_2__and_data_1__alignments_peak_550	34	.	4.12166	5.81519	3.46975	271
NC_060925.1	57344637	57344865	Bowtie2_on_data_22__data_2__and_data_1__alignments_peak_551	97	.	6.74454	12.488	9.76015	154
NC_060925.1	57348206	57348402	Bowtie2_on_data_22__data_2__and_data_1__alignments_peak_552	27	.	3.74696	4.99005	2.71739	88
NC_060925.1	57368729	57368921	Bowtie2_on_data_22__data_2__and_data_1__alignments_peak_553	27	.	2.54859	5.07008	2.79352	21
NC_060925.1	57421335	57421874	Bowtie2_on_data_22__data_2__and_data_1__alignments_peak_554	59	.	5.24575	8.5006	5.97895	370
NC_060925.1	57490857	57491067	Bowtie2_on_data_22__data_2__and_data_1__alignments_peak_555	63	.	4.7298	8.89145	6.35109	107
NC_060925.1	57534907	57535106	Bowtie2_on_data_22__data_2__and_data_1__alignments_peak_556	34	.	4.12166	5.81519	3.46975	125
NC_060925.1	57656906	57657099	Bowtie2_on_data_22__data_2__and_data_1__alignments_peak_557	34	.	4.12166	5.81519	3.46975	51
NC_060925.1	57680801	57681528	Bowtie2_on_data_22__data_2__and_data_1__alignments_peak_558	68	.	5.62045	9.45759	6.88405	616
NC_060925.1	57993402	57993868	Bowtie2_on_data_22__data_2__and_data_1__alignments_peak_559	119	.	7.31596	14.7714	11.9449	178
NC_060925.1	58020165	58020401	Bowtie2_on_data_22__data_2__and_data_1__alignments_peak_560	27	.	3.74696	4.99005	2.71739	65
NC_060925.1	58023438	58023648	Bowtie2_on_data_22__data_2__and_data_1__alignments_peak_561	20	.	3.37227	4.20501	2.00248	108
NC_060925.1	58107693	58107931	Bowtie2_on_data_22__data_2__and_data_1__alignments_peak_562	16	.	3.13541	3.83659	1.68663	2
NC_060925.1	58312774	58313017	Bowtie2_on_data_22__data_2__and_data_1__alignments_peak_563	201	.	9.77427	23.2512	20.1343	121
NC_060925.1	58488406	58488601	Bowtie2_on_data_22__data_2__and_data_1__alignments_peak_564	42	.	4.48055	6.65155	4.27257	115
NC_060925.1	58507019	58507778	Bowtie2_on_data_22__data_2__and_data_1__alignments_peak_565	139	.	8.24332	16.8499	13.9443	246
NC_060925.1	58601036	58601251	Bowtie2_on_data_22__data_2__and_data_1__alignments_peak_566	96	.	5.78087	12.3563	9.64932	95
NC_060925.1	58820804	58821278	Bowtie2_on_data_22__data_2__and_data_1__alignments_peak_567	166	.	8.71016	19.6928	16.6874	326
NC_060925.1	58878542	58878773	Bowtie2_on_data_22__data_2__and_data_1__alignments_peak_568	20	.	3.37227	4.20501	2.00248	35
NC_060925.1	58889536	58890082	Bowtie2_on_data_22__data_2__and_data_1__alignments_peak_569	184	.	7.38261	21.5373	18.4637	352
NC_060925.1	58892650	58893088	Bowtie2_on_data_22__data_2__and_data_1__alignments_peak_570	142	.	8.14849	17.1739	14.2546	330
NC_060925.1	58894537	58894747	Bowtie2_on_data_22__data_2__and_data_1__alignments_peak_571	25	.	3.47499	4.76561	2.52999	11
NC_060925.1	58939837	58940042	Bowtie2_on_data_22__data_2__and_data_1__alignments_peak_572	73	.	5.70499	9.95398	7.35913	56
NC_060925.1	58941174	58941678	Bowtie2_on_data_22__data_2__and_data_1__alignments_peak_573	903	.	27.1736	94.6444	90.3902	138
NC_060925.1	58979205	58979643	Bowtie2_on_data_22__data_2__and_data_1__alignments_peak_574	96	.	5.78087	12.3563	9.64932	320
NC_060925.1	59042004	59042339	Bowtie2_on_data_22__data_2__and_data_1__alignments_peak_575	27	.	3.74696	4.99005	2.71739	211
NC_060925.1	59195501	59195732	Bowtie2_on_data_22__data_2__and_data_1__alignments_peak_576	142	.	6.8834	17.1371	14.2181	173
NC_060925.1	59255697	59256046	Bowtie2_on_data_22__data_2__and_data_1__alignments_peak_577	38	.	4.18055	6.16271	3.80185	65
NC_060925.1	59256400	59256836	Bowtie2_on_data_22__data_2__and_data_1__alignments_peak_578	59	.	5.24575	8.5006	5.97895	95
NC_060925.1	59262437	59263015	Bowtie2_on_data_22__data_2__and_data_1__alignments_peak_579	156	.	6.74981	18.6576	15.69	323
NC_060925.1	59310151	59310779	Bowtie2_on_data_22__data_2__and_data_1__alignments_peak_580	550	.	16.2916	58.9185	55.0711	203
NC_060925.1	59312710	59313232	Bowtie2_on_data_22__data_2__and_data_1__alignments_peak_581	694	.	14.9751	73.5163	69.4854	322
NC_060925.1	59324714	59325247	Bowtie2_on_data_22__data_2__and_data_1__alignments_peak_582	143	.	5.16794	17.2511	14.3305	144
NC_060925.1	59325706	59326306	Bowtie2_on_data_22__data_2__and_data_1__alignments_peak_583	529	.	18.8978	56.8122	52.9953	214
NC_060925.1	59385537	59385734	Bowtie2_on_data_22__data_2__and_data_1__alignments_peak_584	99	.	6.6192	12.6881	9.94961	148
NC_060925.1	59484836	59485273	Bowtie2_on_data_22__data_2__and_data_1__alignments_peak_585	54	.	4.87731	7.88822	5.40974	336
NC_060925.1	59557002	59557200	Bowtie2_on_data_22__data_2__and_data_1__alignments_peak_586	51	.	4.87105	7.57308	5.1074	55
NC_060925.1	59723721	59723972	Bowtie2_on_data_22__data_2__and_data_1__alignments_peak_587	295	.	13.1144	32.934	29.5559	61
NC_060925.1	59765204	59765645	Bowtie2_on_data_22__data_2__and_data_1__alignments_peak_588	51	.	4.87105	7.57308	5.1074	102
NC_060925.1	59769044	59769297	Bowtie2_on_data_22__data_2__and_data_1__alignments_peak_589	51	.	4.87105	7.57308	5.1074	116
NC_060925.1	59903160	59903947	Bowtie2_on_data_22__data_2__and_data_1__alignments_peak_590	842	.	26.9781	88.4881	84.2921	412
NC_060925.1	59926375	59926764	Bowtie2_on_data_22__data_2__and_data_1__alignments_peak_591	16	.	2.74211	3.83874	1.68663	335
NC_060925.1	60062584	60062809	Bowtie2_on_data_22__data_2__and_data_1__alignments_peak_592	38	.	4.18055	6.16271	3.80185	113
NC_060925.1	60165893	60166381	Bowtie2_on_data_22__data_2__and_data_1__alignments_peak_593	232	.	11.2409	26.4521	23.2381	358
NC_060925.1	60172844	60173268	Bowtie2_on_data_22__data_2__and_data_1__alignments_peak_594	48	.	4.20427	7.29312	4.85929	35
NC_060925.1	60231333	60231801	Bowtie2_on_data_22__data_2__and_data_1__alignments_peak_595	218	.	10.4514	25.0507	21.8816	354
NC_060925.1	60573760	60574201	Bowtie2_on_data_22__data_2__and_data_1__alignments_peak_596	55	.	4.46704	8.08013	5.59195	122
NC_060925.1	60624984	60625236	Bowtie2_on_data_22__data_2__and_data_1__alignments_peak_597	68	.	5.62045	9.45759	6.88405	58
NC_060925.1	60745629	60745832	Bowtie2_on_data_22__data_2__and_data_1__alignments_peak_598	42	.	4.49636	6.67714	4.27257	155
NC_060925.1	60753408	60753982	Bowtie2_on_data_22__data_2__and_data_1__alignments_peak_599	97	.	5.27329	12.4239	9.71389	445
NC_060925.1	60795167	60795392	Bowtie2_on_data_22__data_2__and_data_1__alignments_peak_600	158	.	7.46019	18.8024	15.8324	88
NC_060925.1	60870520	60870740	Bowtie2_on_data_22__data_2__and_data_1__alignments_peak_601	34	.	4.12166	5.81519	3.46975	107
NC_060925.1	61018322	61018519	Bowtie2_on_data_22__data_2__and_data_1__alignments_peak_602	20	.	3.37227	4.20501	2.00248	85
NC_060925.1	61020440	61020838	Bowtie2_on_data_22__data_2__and_data_1__alignments_peak_603	181	.	8.14578	21.2047	18.1539	106
NC_060925.1	61021595	61022349	Bowtie2_on_data_22__data_2__and_data_1__alignments_peak_604	87	.	6.36984	11.4528	8.77876	152
NC_060925.1	61028248	61028463	Bowtie2_on_data_22__data_2__and_data_1__alignments_peak_605	391	.	13.2188	42.7448	39.1617	72
NC_060925.1	61257508	61258173	Bowtie2_on_data_22__data_2__and_data_1__alignments_peak_606	350	.	10.7575	38.5613	35.0593	487
NC_060925.1	61383927	61384166	Bowtie2_on_data_22__data_2__and_data_1__alignments_peak_607	71	.	4.99257	9.72582	7.14035	48
NC_060925.1	61483068	61483266	Bowtie2_on_data_22__data_2__and_data_1__alignments_peak_608	47	.	4.6353	7.18584	4.75761	72
NC_060925.1	61708232	61708542	Bowtie2_on_data_22__data_2__and_data_1__alignments_peak_609	97	.	6.74454	12.488	9.76015	81
NC_060925.1	61716663	61717234	Bowtie2_on_data_22__data_2__and_data_1__alignments_peak_610	459	.	17.6107	49.6688	45.9591	119
NC_060925.1	61799206	61799402	Bowtie2_on_data_22__data_2__and_data_1__alignments_peak_611	96	.	5.78087	12.3563	9.64932	68
NC_060925.1	61801594	61802041	Bowtie2_on_data_22__data_2__and_data_1__alignments_peak_612	105	.	6.04364	13.2725	10.5183	53
NC_060925.1	61899527	61899838	Bowtie2_on_data_22__data_2__and_data_1__alignments_peak_613	42	.	4.49636	6.67714	4.27257	172
NC_060925.1	62063115	62063531	Bowtie2_on_data_22__data_2__and_data_1__alignments_peak_614	172	.	9.36741	20.3264	17.2929	132
NC_060925.1	62118382	62118586	Bowtie2_on_data_22__data_2__and_data_1__alignments_peak_615	16	.	3.13541	3.83659	1.68663	195
NC_060925.1	62246991	62248014	Bowtie2_on_data_22__data_2__and_data_1__alignments_peak_616	513	.	16.7367	55.1148	51.3242	561
NC_060925.1	62251709	62252198	Bowtie2_on_data_22__data_2__and_data_1__alignments_peak_617	437	.	16.3738	47.4264	43.7583	149
NC_060925.1	62366282	62366739	Bowtie2_on_data_22__data_2__and_data_1__alignments_peak_618	118	.	7.49393	14.6269	11.8076	403
NC_060925.1	62564007	62564294	Bowtie2_on_data_22__data_2__and_data_1__alignments_peak_619	29	.	3.75314	5.22138	2.93485	201
NC_060925.1	62602067	62602554	Bowtie2_on_data_22__data_2__and_data_1__alignments_peak_620	383	.	14.9803	41.8811	38.3171	288
NC_060925.1	62799954	62800459	Bowtie2_on_data_22__data_2__and_data_1__alignments_peak_621	78	.	5.99514	10.4422	7.81669	299
NC_060925.1	63128884	63129248	Bowtie2_on_data_22__data_2__and_data_1__alignments_peak_622	30	.	3.83217	5.34959	3.05164	161
NC_060925.1	63290383	63290983	Bowtie2_on_data_22__data_2__and_data_1__alignments_peak_623	156	.	5.74773	18.6239	15.6584	407
NC_060925.1	63388590	63388989	Bowtie2_on_data_22__data_2__and_data_1__alignments_peak_624	220	.	10.8662	25.1966	22.016	138
NC_060925.1	63494685	63495100	Bowtie2_on_data_22__data_2__and_data_1__alignments_peak_625	27	.	3.74696	4.99005	2.71739	47
NC_060925.1	63510810	63511233	Bowtie2_on_data_22__data_2__and_data_1__alignments_peak_626	258	.	11.3902	29.1829	25.8949	142
NC_060925.1	63566320	63566776	Bowtie2_on_data_22__data_2__and_data_1__alignments_peak_627	22	.	3.1532	4.419	2.20659	72
NC_060925.1	63602699	63603175	Bowtie2_on_data_22__data_2__and_data_1__alignments_peak_628	321	.	13.8638	35.6148	32.1746	320
NC_060925.1	63605966	63606324	Bowtie2_on_data_22__data_2__and_data_1__alignments_peak_629	42	.	4.49636	6.67714	4.27257	29
NC_060925.1	63629516	63630171	Bowtie2_on_data_22__data_2__and_data_1__alignments_peak_630	257	.	11.9903	29.0053	25.72	345
NC_060925.1	63692081	63692395	Bowtie2_on_data_22__data_2__and_data_1__alignments_peak_631	24	.	3.56562	4.70324	2.46973	121
NC_060925.1	63886229	63886703	Bowtie2_on_data_22__data_2__and_data_1__alignments_peak_632	172	.	9.36741	20.3264	17.2929	191
NC_060925.1	63916562	63916782	Bowtie2_on_data_22__data_2__and_data_1__alignments_peak_633	17	.	2.64266	3.95287	1.79606	44
NC_060925.1	63987153	63988191	Bowtie2_on_data_22__data_2__and_data_1__alignments_peak_634	651	.	18.0074	69.0799	65.1041	404
NC_060925.1	64001930	64002309	Bowtie2_on_data_22__data_2__and_data_1__alignments_peak_635	51	.	4.87105	7.57308	5.1074	91
NC_060925.1	64070994	64071572	Bowtie2_on_data_22__data_2__and_data_1__alignments_peak_636	810	.	26.2288	85.2241	81.0604	240
NC_060925.1	64099370	64099917	Bowtie2_on_data_22__data_2__and_data_1__alignments_peak_637	525	.	10.6009	56.3804	52.5682	295
NC_060925.1	64418667	64419237	Bowtie2_on_data_22__data_2__and_data_1__alignments_peak_638	172	.	9.36741	20.3264	17.2929	282
NC_060925.1	64451736	64451971	Bowtie2_on_data_22__data_2__and_data_1__alignments_peak_639	23	.	3.48379	4.57313	2.34341	76
NC_060925.1	64488072	64488290	Bowtie2_on_data_22__data_2__and_data_1__alignments_peak_640	51	.	3.69973	7.56914	5.1074	140
NC_060925.1	64603565	64603957	Bowtie2_on_data_22__data_2__and_data_1__alignments_peak_641	63	.	4.7298	8.89145	6.35109	221
NC_060925.1	64826223	64826571	Bowtie2_on_data_22__data_2__and_data_1__alignments_peak_642	68	.	5.62045	9.45759	6.88405	137
NC_060925.1	64936094	64936939	Bowtie2_on_data_22__data_2__and_data_1__alignments_peak_643	172	.	9.36741	20.3264	17.2929	526
NC_060925.1	64945938	64946600	Bowtie2_on_data_22__data_2__and_data_1__alignments_peak_644	607	.	21.3577	64.6424	60.7194	344
NC_060925.1	64965118	64965330	Bowtie2_on_data_22__data_2__and_data_1__alignments_peak_645	51	.	4.69009	7.57275	5.1074	103
NC_060925.1	65007038	65007504	Bowtie2_on_data_22__data_2__and_data_1__alignments_peak_646	68	.	5.62045	9.45759	6.88405	97
NC_060925.1	65025647	65025912	Bowtie2_on_data_22__data_2__and_data_1__alignments_peak_647	92	.	4.7568	11.9022	9.20734	210
NC_060925.1	65115968	65116225	Bowtie2_on_data_22__data_2__and_data_1__alignments_peak_648	361	.	14.9879	39.7219	36.1949	145
NC_060925.1	65121949	65122191	Bowtie2_on_data_22__data_2__and_data_1__alignments_peak_649	242	.	11.1481	27.505	24.2689	121
NC_060925.1	65123356	65123897	Bowtie2_on_data_22__data_2__and_data_1__alignments_peak_650	304	.	12.89	33.8673	30.4713	180
NC_060925.1	65207659	65208274	Bowtie2_on_data_22__data_2__and_data_1__alignments_peak_651	34	.	4.12166	5.81519	3.46975	230
NC_060925.1	65219482	65219817	Bowtie2_on_data_22__data_2__and_data_1__alignments_peak_652	28	.	3.68507	5.11053	2.82655	63
NC_060925.1	65220113	65220530	Bowtie2_on_data_22__data_2__and_data_1__alignments_peak_653	59	.	4.21863	8.467	5.96809	301
NC_060925.1	65249616	65249832	Bowtie2_on_data_22__data_2__and_data_1__alignments_peak_654	51	.	4.87105	7.57308	5.1074	126
NC_060925.1	65300739	65301227	Bowtie2_on_data_22__data_2__and_data_1__alignments_peak_655	128	.	4.90292	15.7078	12.8606	164
NC_060925.1	65336772	65337027	Bowtie2_on_data_22__data_2__and_data_1__alignments_peak_656	13	.	2.99757	3.46399	1.34314	51
NC_060925.1	65347100	65347684	Bowtie2_on_data_22__data_2__and_data_1__alignments_peak_657	246	.	11.0552	27.9485	24.6927	369
NC_060925.1	65395072	65396021	Bowtie2_on_data_22__data_2__and_data_1__alignments_peak_658	208	.	10.4915	23.9557	20.8109	601
NC_060925.1	65490244	65490489	Bowtie2_on_data_22__data_2__and_data_1__alignments_peak_659	42	.	4.49636	6.67714	4.27257	186
NC_060925.1	65493542	65494005	Bowtie2_on_data_22__data_2__and_data_1__alignments_peak_660	184	.	9.40624	21.4769	18.417	111
NC_060925.1	65704200	65704611	Bowtie2_on_data_22__data_2__and_data_1__alignments_peak_661	295	.	13.1144	32.934	29.5559	285
NC_060925.1	65826596	65827144	Bowtie2_on_data_22__data_2__and_data_1__alignments_peak_662	105	.	5.48422	13.2686	10.5183	150
NC_060925.1	65830438	65831067	Bowtie2_on_data_22__data_2__and_data_1__alignments_peak_663	55	.	4.46704	8.08013	5.59195	526
NC_060925.1	65853867	65854341	Bowtie2_on_data_22__data_2__and_data_1__alignments_peak_664	473	.	17.9854	51.1279	47.3957	108
NC_060925.1	65859761	65860286	Bowtie2_on_data_22__data_2__and_data_1__alignments_peak_665	172	.	9.05786	20.3163	17.2929	376
NC_060925.1	65883907	65884356	Bowtie2_on_data_22__data_2__and_data_1__alignments_peak_666	33	.	3.37491	5.67156	3.36286	311
NC_060925.1	66161172	66161454	Bowtie2_on_data_22__data_2__and_data_1__alignments_peak_667	826	.	26.6035	86.8531	82.6721	103
NC_060925.1	66179744	66180328	Bowtie2_on_data_22__data_2__and_data_1__alignments_peak_668	129	.	7.66434	15.8436	12.975	213
NC_060925.1	66193343	66193548	Bowtie2_on_data_22__data_2__and_data_1__alignments_peak_669	62	.	5.22569	8.79612	6.26265	64
NC_060925.1	66227659	66228135	Bowtie2_on_data_22__data_2__and_data_1__alignments_peak_670	218	.	7.39946	24.9935	21.8294	171
NC_060925.1	66251996	66252447	Bowtie2_on_data_22__data_2__and_data_1__alignments_peak_671	232	.	11.2409	26.4521	23.2381	141
NC_060925.1	66327563	66328048	Bowtie2_on_data_22__data_2__and_data_1__alignments_peak_672	51	.	4.87105	7.57308	5.1074	151
NC_060925.1	66342144	66342782	Bowtie2_on_data_22__data_2__and_data_1__alignments_peak_673	166	.	5.56548	19.6469	16.6429	447
NC_060925.1	66371556	66372224	Bowtie2_on_data_22__data_2__and_data_1__alignments_peak_674	258	.	11.0568	29.1834	25.8949	165
NC_060925.1	66401335	66401700	Bowtie2_on_data_22__data_2__and_data_1__alignments_peak_675	27	.	3.74696	4.99005	2.71739	121
NC_060925.1	66433804	66434052	Bowtie2_on_data_22__data_2__and_data_1__alignments_peak_676	34	.	4.12166	5.81519	3.46975	134
NC_060925.1	66440842	66441988	Bowtie2_on_data_22__data_2__and_data_1__alignments_peak_677	514	.	9.78572	55.2627	51.4703	208
NC_060925.1	66454630	66455178	Bowtie2_on_data_22__data_2__and_data_1__alignments_peak_678	18	.	3.15908	4.05148	1.8917	199
NC_060925.1	66477935	66478588	Bowtie2_on_data_22__data_2__and_data_1__alignments_peak_679	140	.	8.01272	16.935	14.022	223
NC_060925.1	66682670	66683115	Bowtie2_on_data_22__data_2__and_data_1__alignments_peak_680	97	.	6.74454	12.488	9.76015	115
NC_060925.1	66759251	66759584	Bowtie2_on_data_22__data_2__and_data_1__alignments_peak_681	20	.	3.37227	4.20501	2.00248	203
NC_060925.1	66786012	66786454	Bowtie2_on_data_22__data_2__and_data_1__alignments_peak_682	27	.	3.74696	4.99005	2.71739	18
NC_060925.1	66896812	66897408	Bowtie2_on_data_22__data_2__and_data_1__alignments_peak_683	59	.	5.24575	8.5006	5.97895	400
NC_060925.1	66933825	66934248	Bowtie2_on_data_22__data_2__and_data_1__alignments_peak_684	60	.	4.56686	8.57737	6.05517	106
NC_060925.1	66937099	66937913	Bowtie2_on_data_22__data_2__and_data_1__alignments_peak_685	886	.	22.9306	92.8521	88.6155	384
NC_060925.1	66938287	66938700	Bowtie2_on_data_22__data_2__and_data_1__alignments_peak_686	88	.	4.38642	11.5714	8.8913	222
NC_060925.1	66995939	66996457	Bowtie2_on_data_22__data_2__and_data_1__alignments_peak_687	195	.	9.75462	22.6532	19.5555	147
NC_060925.1	67165484	67165934	Bowtie2_on_data_22__data_2__and_data_1__alignments_peak_688	105	.	5.48422	13.2686	10.5183	358
NC_060925.1	67245812	67246055	Bowtie2_on_data_22__data_2__and_data_1__alignments_peak_689	79	.	5.25534	10.5821	7.95062	72
NC_060925.1	67260422	67261228	Bowtie2_on_data_22__data_2__and_data_1__alignments_peak_690	208	.	10.4915	23.9557	20.8109	497
NC_060925.1	67262732	67263168	Bowtie2_on_data_22__data_2__and_data_1__alignments_peak_691	87	.	5.51811	11.4593	8.78072	107
NC_060925.1	67278627	67279237	Bowtie2_on_data_22__data_2__and_data_1__alignments_peak_692	285	.	8.6327	31.9481	28.5924	396
NC_060925.1	67377958	67378228	Bowtie2_on_data_22__data_2__and_data_1__alignments_peak_693	71	.	4.99257	9.72582	7.14035	218
NC_060925.1	67435584	67435779	Bowtie2_on_data_22__data_2__and_data_1__alignments_peak_694	39	.	3.97007	6.32356	3.95674	63
NC_060925.1	67491915	67492503	Bowtie2_on_data_22__data_2__and_data_1__alignments_peak_695	517	.	19.1095	55.5583	51.7572	356
NC_060925.1	67564122	67564375	Bowtie2_on_data_22__data_2__and_data_1__alignments_peak_696	49	.	2.32563	7.33412	4.9001	218
NC_060925.1	67578354	67579067	Bowtie2_on_data_22__data_2__and_data_1__alignments_peak_697	1820	.	38.5773	186.911	182.041	286
NC_060925.1	67664536	67664910	Bowtie2_on_data_22__data_2__and_data_1__alignments_peak_698	172	.	9.05786	20.3163	17.2929	150
NC_060925.1	67668881	67669316	Bowtie2_on_data_22__data_2__and_data_1__alignments_peak_699	43	.	4.04657	6.72564	4.31796	303
NC_060925.1	67698973	67699187	Bowtie2_on_data_22__data_2__and_data_1__alignments_peak_700	99	.	6.6192	12.6881	9.94961	72
NC_060925.1	67716006	67716456	Bowtie2_on_data_22__data_2__and_data_1__alignments_peak_701	230	.	10.7998	26.271	23.0682	182
NC_060925.1	67717857	67718066	Bowtie2_on_data_22__data_2__and_data_1__alignments_peak_702	22	.	3.28757	4.45387	2.2375	64
NC_060925.1	67727784	67728600	Bowtie2_on_data_22__data_2__and_data_1__alignments_peak_703	161	.	8.70948	19.1721	16.1768	342
NC_060925.1	67737810	67738071	Bowtie2_on_data_22__data_2__and_data_1__alignments_peak_704	172	.	9.05786	20.3163	17.2929	182
NC_060925.1	67758081	67758512	Bowtie2_on_data_22__data_2__and_data_1__alignments_peak_705	46	.	3.79677	7.02349	4.6004	71
NC_060925.1	67852203	67852777	Bowtie2_on_data_22__data_2__and_data_1__alignments_peak_706	317	.	13.2384	35.1757	31.7506	379
NC_060925.1	67905896	67906207	Bowtie2_on_data_22__data_2__and_data_1__alignments_peak_707	107	.	7.11923	13.5464	10.772	158
NC_060925.1	67912887	67913372	Bowtie2_on_data_22__data_2__and_data_1__alignments_peak_708	51	.	4.87105	7.57308	5.1074	377
NC_060925.1	67934207	67934446	Bowtie2_on_data_22__data_2__and_data_1__alignments_peak_709	34	.	4.12166	5.81519	3.46975	70
NC_060925.1	67999104	67999297	Bowtie2_on_data_22__data_2__and_data_1__alignments_peak_710	13	.	2.98703	3.448	1.34314	27
NC_060925.1	68062807	68063576	Bowtie2_on_data_22__data_2__and_data_1__alignments_peak_711	979	.	22.5977	102.274	97.9539	604
NC_060925.1	68127371	68127631	Bowtie2_on_data_22__data_2__and_data_1__alignments_peak_712	51	.	4.87105	7.57308	5.1074	79
NC_060925.1	68200748	68201457	Bowtie2_on_data_22__data_2__and_data_1__alignments_peak_713	96	.	5.78087	12.3563	9.64932	411
NC_060925.1	68206211	68206538	Bowtie2_on_data_22__data_2__and_data_1__alignments_peak_714	223	.	10.3852	25.5186	22.3317	202
NC_060925.1	68208148	68209138	Bowtie2_on_data_22__data_2__and_data_1__alignments_peak_715	675	.	19.5668	71.5421	67.5337	324
NC_060925.1	68248708	68248920	Bowtie2_on_data_22__data_2__and_data_1__alignments_peak_716	42	.	4.49636	6.67714	4.27257	69
NC_060925.1	68254527	68255045	Bowtie2_on_data_22__data_2__and_data_1__alignments_peak_717	257	.	11.9903	29.0053	25.72	276
NC_060925.1	68255922	68256475	Bowtie2_on_data_22__data_2__and_data_1__alignments_peak_718	430	.	14.4624	46.7387	43.0868	134
NC_060925.1	68376208	68376646	Bowtie2_on_data_22__data_2__and_data_1__alignments_peak_719	105	.	6.04364	13.2725	10.5183	266
NC_060925.1	68405751	68406085	Bowtie2_on_data_22__data_2__and_data_1__alignments_peak_720	627	.	15.6089	66.722	62.7729	186
NC_060925.1	68501757	68502122	Bowtie2_on_data_22__data_2__and_data_1__alignments_peak_721	27	.	3.74696	4.99005	2.71739	36
NC_060925.1	68514784	68515369	Bowtie2_on_data_22__data_2__and_data_1__alignments_peak_722	95	.	6.36512	12.2445	9.54354	137
NC_060925.1	68578228	68578587	Bowtie2_on_data_22__data_2__and_data_1__alignments_peak_723	34	.	4.12166	5.81519	3.46975	89
NC_060925.1	68647549	68648008	Bowtie2_on_data_22__data_2__and_data_1__alignments_peak_724	68	.	5.62045	9.45759	6.88405	148
NC_060925.1	68877703	68877927	Bowtie2_on_data_22__data_2__and_data_1__alignments_peak_725	16	.	3.13541	3.83659	1.68663	198
NC_060925.1	69365116	69365343	Bowtie2_on_data_22__data_2__and_data_1__alignments_peak_726	220	.	10.8662	25.1966	22.016	68
NC_060925.1	69488138	69488399	Bowtie2_on_data_22__data_2__and_data_1__alignments_peak_727	107	.	7.11923	13.5464	10.772	91
NC_060925.1	69663739	69664009	Bowtie2_on_data_22__data_2__and_data_1__alignments_peak_728	27	.	3.74696	4.99005	2.71739	88
NC_060925.1	69854778	69855245	Bowtie2_on_data_22__data_2__and_data_1__alignments_peak_729	105	.	6.70012	13.25	10.5025	279
NC_060925.1	69863007	69863391	Bowtie2_on_data_22__data_2__and_data_1__alignments_peak_730	128	.	7.86863	15.7283	12.8669	192
NC_060925.1	69886543	69886831	Bowtie2_on_data_22__data_2__and_data_1__alignments_peak_731	87	.	6.36984	11.4528	8.77876	143
NC_060925.1	70009221	70009457	Bowtie2_on_data_22__data_2__and_data_1__alignments_peak_732	118	.	7.49393	14.6269	11.8076	139
NC_060925.1	70012824	70013135	Bowtie2_on_data_22__data_2__and_data_1__alignments_peak_733	30	.	3.83217	5.34959	3.05164	225
NC_060925.1	70024930	70025282	Bowtie2_on_data_22__data_2__and_data_1__alignments_peak_734	71	.	5.57407	9.73159	7.14035	285
NC_060925.1	70062971	70063361	Bowtie2_on_data_22__data_2__and_data_1__alignments_peak_735	42	.	4.49636	6.67714	4.27257	45
NC_060925.1	70083799	70084422	Bowtie2_on_data_22__data_2__and_data_1__alignments_peak_736	150	.	4.67368	17.9486	15.0156	155
NC_060925.1	70159999	70160201	Bowtie2_on_data_22__data_2__and_data_1__alignments_peak_737	102	.	6.77467	12.9569	10.2146	95
NC_060925.1	70172828	70173345	Bowtie2_on_data_22__data_2__and_data_1__alignments_peak_738	99	.	6.6192	12.6881	9.94961	92
NC_060925.1	70245465	70245721	Bowtie2_on_data_22__data_2__and_data_1__alignments_peak_739	68	.	5.62045	9.45759	6.88405	112
NC_060925.1	70248297	70248929	Bowtie2_on_data_22__data_2__and_data_1__alignments_peak_740	333	.	13.4002	36.8416	33.3819	459
NC_060925.1	70314032	70314225	Bowtie2_on_data_22__data_2__and_data_1__alignments_peak_741	27	.	3.74696	4.99005	2.71739	154
NC_060925.1	70356905	70357137	Bowtie2_on_data_22__data_2__and_data_1__alignments_peak_742	335	.	14.2385	36.9727	33.5051	176
NC_060925.1	70449243	70449646	Bowtie2_on_data_22__data_2__and_data_1__alignments_peak_743	139	.	8.24332	16.8499	13.9443	64
NC_060925.1	70478853	70479250	Bowtie2_on_data_22__data_2__and_data_1__alignments_peak_744	20	.	3.37227	4.20501	2.00248	249
NC_060925.1	70783741	70784087	Bowtie2_on_data_22__data_2__and_data_1__alignments_peak_745	46	.	4.42272	7.11615	4.69037	109
NC_060925.1	70826307	70826830	Bowtie2_on_data_22__data_2__and_data_1__alignments_peak_746	307	.	11.3304	34.1316	30.7308	148
NC_060925.1	70840757	70841158	Bowtie2_on_data_22__data_2__and_data_1__alignments_peak_747	20	.	3.37227	4.20501	2.00248	301
NC_060925.1	70875984	70876580	Bowtie2_on_data_22__data_2__and_data_1__alignments_peak_748	139	.	8.24332	16.8499	13.9443	142
NC_060925.1	70877783	70878439	Bowtie2_on_data_22__data_2__and_data_1__alignments_peak_749	184	.	9.40624	21.4769	18.417	130
NC_060925.1	70888305	70888728	Bowtie2_on_data_22__data_2__and_data_1__alignments_peak_750	184	.	9.74211	21.5201	18.4485	264
NC_060925.1	70892199	70892795	Bowtie2_on_data_22__data_2__and_data_1__alignments_peak_751	560	.	13.0371	59.9511	56.0919	168
NC_060925.1	70947089	70947341	Bowtie2_on_data_22__data_2__and_data_1__alignments_peak_752	51	.	4.87105	7.57308	5.1074	134
NC_060925.1	70956958	70957153	Bowtie2_on_data_22__data_2__and_data_1__alignments_peak_753	151	.	7.35747	18.1136	15.1562	48
NC_060925.1	70965168	70966071	Bowtie2_on_data_22__data_2__and_data_1__alignments_peak_754	360	.	12.35	39.5474	36.0301	215
NC_060925.1	71169291	71169724	Bowtie2_on_data_22__data_2__and_data_1__alignments_peak_755	34	.	4.12166	5.81519	3.46975	180
NC_060925.1	71243501	71244400	Bowtie2_on_data_22__data_2__and_data_1__alignments_peak_756	62	.	5.22569	8.79612	6.26265	367
NC_060925.1	71276209	71276532	Bowtie2_on_data_22__data_2__and_data_1__alignments_peak_757	27	.	3.74696	4.99005	2.71739	141
NC_060925.1	71368105	71368701	Bowtie2_on_data_22__data_2__and_data_1__alignments_peak_758	507	.	18.1157	54.5624	50.7769	424
NC_060925.1	71369376	71369905	Bowtie2_on_data_22__data_2__and_data_1__alignments_peak_759	493	.	17.7673	53.118	49.3549	115
NC_060925.1	71398442	71399018	Bowtie2_on_data_22__data_2__and_data_1__alignments_peak_760	208	.	10.4915	23.9557	20.8109	81
NC_060925.1	71592002	71592422	Bowtie2_on_data_22__data_2__and_data_1__alignments_peak_761	28	.	3.41597	5.09289	2.81088	402
NC_060925.1	71592786	71593052	Bowtie2_on_data_22__data_2__and_data_1__alignments_peak_762	27	.	3.74696	4.99005	2.71739	172
NC_060925.1	71593741	71594122	Bowtie2_on_data_22__data_2__and_data_1__alignments_peak_763	42	.	4.49636	6.67714	4.27257	353
NC_060925.1	71682530	71683088	Bowtie2_on_data_22__data_2__and_data_1__alignments_peak_764	27	.	3.16398	5.0331	2.7579	445
NC_060925.1	71860246	71860451	Bowtie2_on_data_22__data_2__and_data_1__alignments_peak_765	107	.	7.11923	13.5464	10.772	180
NC_060925.1	71911137	71911344	Bowtie2_on_data_22__data_2__and_data_1__alignments_peak_766	63	.	4.7298	8.89145	6.35109	91
NC_060925.1	71982974	71983413	Bowtie2_on_data_22__data_2__and_data_1__alignments_peak_767	68	.	5.62045	9.45759	6.88405	82
NC_060925.1	72176512	72176881	Bowtie2_on_data_22__data_2__and_data_1__alignments_peak_768	68	.	5.62045	9.45759	6.88405	125
NC_060925.1	72184020	72184530	Bowtie2_on_data_22__data_2__and_data_1__alignments_peak_769	99	.	4.93297	12.6824	9.94961	342
NC_060925.1	72321414	72321823	Bowtie2_on_data_22__data_2__and_data_1__alignments_peak_770	59	.	5.24575	8.5006	5.97895	45
NC_060925.1	72357455	72357707	Bowtie2_on_data_22__data_2__and_data_1__alignments_peak_771	161	.	8.99272	19.1497	16.1599	139
NC_060925.1	72389794	72390130	Bowtie2_on_data_22__data_2__and_data_1__alignments_peak_772	30	.	3.83217	5.34959	3.05164	63
NC_060925.1	72407172	72407571	Bowtie2_on_data_22__data_2__and_data_1__alignments_peak_773	59	.	5.24575	8.5006	5.97895	126
NC_060925.1	72520262	72520603	Bowtie2_on_data_22__data_2__and_data_1__alignments_peak_774	51	.	4.87105	7.57308	5.1074	189
NC_060925.1	72650674	72650990	Bowtie2_on_data_22__data_2__and_data_1__alignments_peak_775	23	.	3.48379	4.57313	2.34341	153
NC_060925.1	73055042	73055248	Bowtie2_on_data_22__data_2__and_data_1__alignments_peak_776	51	.	4.87105	7.57308	5.1074	153
NC_060925.1	73394523	73394946	Bowtie2_on_data_22__data_2__and_data_1__alignments_peak_777	38	.	4.18055	6.16271	3.80185	287
NC_060925.1	73583600	73583863	Bowtie2_on_data_22__data_2__and_data_1__alignments_peak_778	34	.	3.67874	5.79783	3.46975	106
NC_060925.1	73627721	73627991	Bowtie2_on_data_22__data_2__and_data_1__alignments_peak_779	42	.	4.49636	6.67714	4.27257	120
NC_060925.1	73679607	73679801	Bowtie2_on_data_22__data_2__and_data_1__alignments_peak_780	34	.	4.12166	5.81519	3.46975	73
NC_060925.1	73815428	73815847	Bowtie2_on_data_22__data_2__and_data_1__alignments_peak_781	150	.	8.61802	17.9906	15.0438	226
NC_060925.1	73836618	73836820	Bowtie2_on_data_22__data_2__and_data_1__alignments_peak_782	27	.	3.74696	4.99005	2.71739	34
NC_060925.1	74501264	74501662	Bowtie2_on_data_22__data_2__and_data_1__alignments_peak_783	48	.	4.20427	7.29312	4.85929	272
NC_060925.1	74792989	74793344	Bowtie2_on_data_22__data_2__and_data_1__alignments_peak_784	38	.	4.18055	6.16271	3.80185	185
NC_060925.1	75036384	75036857	Bowtie2_on_data_22__data_2__and_data_1__alignments_peak_785	78	.	5.99514	10.4422	7.81669	132
NC_060925.1	75270781	75271238	Bowtie2_on_data_22__data_2__and_data_1__alignments_peak_786	150	.	8.61802	17.9906	15.0438	316
NC_060925.1	75480216	75480446	Bowtie2_on_data_22__data_2__and_data_1__alignments_peak_787	59	.	5.24575	8.5006	5.97895	144
NC_060925.1	75604539	75604992	Bowtie2_on_data_22__data_2__and_data_1__alignments_peak_788	81	.	4.85143	10.7857	8.14118	58
NC_060925.1	75611374	75611700	Bowtie2_on_data_22__data_2__and_data_1__alignments_peak_789	27	.	3.74696	4.99005	2.71739	122
NC_060925.1	75706875	75707425	Bowtie2_on_data_22__data_2__and_data_1__alignments_peak_790	51	.	4.87105	7.57308	5.1074	158
NC_060925.1	75781433	75781680	Bowtie2_on_data_22__data_2__and_data_1__alignments_peak_791	42	.	4.49636	6.67714	4.27257	149
NC_060925.1	75930484	75930688	Bowtie2_on_data_22__data_2__and_data_1__alignments_peak_792	30	.	3.83217	5.34959	3.05164	69
NC_060925.1	76435886	76436400	Bowtie2_on_data_22__data_2__and_data_1__alignments_peak_793	218	.	7.39946	24.9935	21.8294	292
NC_060925.1	76607621	76607817	Bowtie2_on_data_22__data_2__and_data_1__alignments_peak_794	78	.	5.99514	10.4422	7.81669	60
NC_060925.1	76703254	76703587	Bowtie2_on_data_22__data_2__and_data_1__alignments_peak_795	54	.	4.73862	7.9611	5.47975	165
NC_060925.1	76712089	76712480	Bowtie2_on_data_22__data_2__and_data_1__alignments_peak_796	68	.	5.62045	9.45759	6.88405	224
NC_060925.1	76718038	76718421	Bowtie2_on_data_22__data_2__and_data_1__alignments_peak_797	128	.	7.59986	15.7301	12.8686	183
NC_060925.1	76745795	76746439	Bowtie2_on_data_22__data_2__and_data_1__alignments_peak_798	1695	.	43.8571	174.328	169.524	406
NC_060925.1	76788769	76789149	Bowtie2_on_data_22__data_2__and_data_1__alignments_peak_799	27	.	3.74696	4.99005	2.71739	251
NC_060925.1	76789803	76790009	Bowtie2_on_data_22__data_2__and_data_1__alignments_peak_800	38	.	4.18055	6.16271	3.80185	110
NC_060925.1	76827989	76828726	Bowtie2_on_data_22__data_2__and_data_1__alignments_peak_801	87	.	6.36984	11.4528	8.77876	592
NC_060925.1	76835381	76835764	Bowtie2_on_data_22__data_2__and_data_1__alignments_peak_802	54	.	4.87731	7.88822	5.40974	302
NC_060925.1	76985209	76985462	Bowtie2_on_data_22__data_2__and_data_1__alignments_peak_803	87	.	6.36984	11.4528	8.77876	153
NC_060925.1	77157399	77157630	Bowtie2_on_data_22__data_2__and_data_1__alignments_peak_804	13	.	2.46649	3.43554	1.34314	9
NC_060925.1	77293463	77294022	Bowtie2_on_data_22__data_2__and_data_1__alignments_peak_805	184	.	9.40624	21.4769	18.417	153
NC_060925.1	77296900	77297320	Bowtie2_on_data_22__data_2__and_data_1__alignments_peak_806	71	.	5.57407	9.73159	7.14035	55
NC_060925.1	77327453	77327662	Bowtie2_on_data_22__data_2__and_data_1__alignments_peak_807	110	.	6.57515	13.8762	11.0902	126
NC_060925.1	77493809	77494477	Bowtie2_on_data_22__data_2__and_data_1__alignments_peak_808	51	.	4.87105	7.57308	5.1074	536
NC_060925.1	77600494	77601077	Bowtie2_on_data_22__data_2__and_data_1__alignments_peak_809	273	.	11.5039	30.6525	27.3308	330
NC_060925.1	77618475	77618993	Bowtie2_on_data_22__data_2__and_data_1__alignments_peak_810	34	.	2.91525	5.79884	3.46975	255
NC_060925.1	77625920	77626146	Bowtie2_on_data_22__data_2__and_data_1__alignments_peak_811	20	.	3.37227	4.20501	2.00248	123
NC_060925.1	77629779	77629997	Bowtie2_on_data_22__data_2__and_data_1__alignments_peak_812	161	.	8.99272	19.1497	16.1599	172
NC_060925.1	77637107	77637629	Bowtie2_on_data_22__data_2__and_data_1__alignments_peak_813	330	.	13.5868	36.4954	33.0399	364
NC_060925.1	77828577	77828916	Bowtie2_on_data_22__data_2__and_data_1__alignments_peak_814	230	.	10.7998	26.271	23.0682	103
NC_060925.1	77993738	77994255	Bowtie2_on_data_22__data_2__and_data_1__alignments_peak_815	493	.	17.7673	53.118	49.3549	131
NC_060925.1	78048725	78049197	Bowtie2_on_data_22__data_2__and_data_1__alignments_peak_816	128	.	7.86863	15.7283	12.8669	195
NC_060925.1	78108265	78108626	Bowtie2_on_data_22__data_2__and_data_1__alignments_peak_817	51	.	4.87105	7.57308	5.1074	254
NC_060925.1	78263870	78264076	Bowtie2_on_data_22__data_2__and_data_1__alignments_peak_818	38	.	4.18055	6.16271	3.80185	145
NC_060925.1	78310374	78310805	Bowtie2_on_data_22__data_2__and_data_1__alignments_peak_819	151	.	7.35747	18.1136	15.1562	354
NC_060925.1	78487216	78487643	Bowtie2_on_data_22__data_2__and_data_1__alignments_peak_820	139	.	8.24332	16.8499	13.9443	132
NC_060925.1	78530820	78531304	Bowtie2_on_data_22__data_2__and_data_1__alignments_peak_821	43	.	3.93337	6.77848	4.37013	320
NC_060925.1	78592468	78592666	Bowtie2_on_data_22__data_2__and_data_1__alignments_peak_822	55	.	4.46704	8.08013	5.59195	42
NC_060925.1	78596185	78596390	Bowtie2_on_data_22__data_2__and_data_1__alignments_peak_823	140	.	8.01272	16.935	14.022	112
NC_060925.1	78629006	78629420	Bowtie2_on_data_22__data_2__and_data_1__alignments_peak_824	161	.	8.99272	19.1497	16.1599	135
NC_060925.1	78713952	78714275	Bowtie2_on_data_22__data_2__and_data_1__alignments_peak_825	38	.	4.18055	6.16271	3.80185	84
NC_060925.1	78775447	78775826	Bowtie2_on_data_22__data_2__and_data_1__alignments_peak_826	42	.	4.49636	6.67714	4.27257	236
NC_060925.1	79005152	79005611	Bowtie2_on_data_22__data_2__and_data_1__alignments_peak_827	295	.	13.1144	32.934	29.5559	355
NC_060925.1	79015771	79016295	Bowtie2_on_data_22__data_2__and_data_1__alignments_peak_828	637	.	22.1071	67.7323	63.771	178
NC_060925.1	79017664	79018003	Bowtie2_on_data_22__data_2__and_data_1__alignments_peak_829	34	.	4.12166	5.81519	3.46975	229
NC_060925.1	79600217	79600410	Bowtie2_on_data_22__data_2__and_data_1__alignments_peak_830	59	.	5.24575	8.5006	5.97895	67
NC_060925.1	79654120	79654592	Bowtie2_on_data_22__data_2__and_data_1__alignments_peak_831	59	.	4.21863	8.467	5.96809	92
NC_060925.1	79733709	79734075	Bowtie2_on_data_22__data_2__and_data_1__alignments_peak_832	34	.	4.12166	5.81519	3.46975	166
NC_060925.1	79740112	79740513	Bowtie2_on_data_22__data_2__and_data_1__alignments_peak_833	78	.	5.99514	10.4422	7.81669	133
NC_060925.1	79746654	79746861	Bowtie2_on_data_22__data_2__and_data_1__alignments_peak_834	51	.	4.87105	7.57308	5.1074	92
NC_060925.1	79750573	79750913	Bowtie2_on_data_22__data_2__and_data_1__alignments_peak_835	105	.	6.04364	13.2725	10.5183	166
NC_060925.1	79791224	79791593	Bowtie2_on_data_22__data_2__and_data_1__alignments_peak_836	20	.	3.37227	4.20501	2.00248	129
NC_060925.1	79897079	79897514	Bowtie2_on_data_22__data_2__and_data_1__alignments_peak_837	335	.	14.2385	36.9727	33.5051	322
NC_060925.1	79966241	79966732	Bowtie2_on_data_22__data_2__and_data_1__alignments_peak_838	87	.	6.36984	11.4528	8.77876	119
NC_060925.1	80084296	80084691	Bowtie2_on_data_22__data_2__and_data_1__alignments_peak_839	28	.	3.41597	5.09289	2.81088	71
NC_060925.1	80120385	80120891	Bowtie2_on_data_22__data_2__and_data_1__alignments_peak_840	87	.	6.36984	11.4528	8.77876	94
NC_060925.1	80149125	80149368	Bowtie2_on_data_22__data_2__and_data_1__alignments_peak_841	13	.	2.99757	3.46399	1.34314	195
NC_060925.1	80413525	80413876	Bowtie2_on_data_22__data_2__and_data_1__alignments_peak_842	80	.	5.92245	10.693	8.05189	234
NC_060925.1	80498428	80498861	Bowtie2_on_data_22__data_2__and_data_1__alignments_peak_843	16	.	2.74211	3.83874	1.68663	298
NC_060925.1	80840362	80840719	Bowtie2_on_data_22__data_2__and_data_1__alignments_peak_844	80	.	5.92245	10.693	8.05189	255
NC_060925.1	80859146	80859508	Bowtie2_on_data_22__data_2__and_data_1__alignments_peak_845	20	.	3.37227	4.20501	2.00248	48
NC_060925.1	80957034	80957539	Bowtie2_on_data_22__data_2__and_data_1__alignments_peak_846	107	.	7.11923	13.5464	10.772	281
NC_060925.1	81290687	81291055	Bowtie2_on_data_22__data_2__and_data_1__alignments_peak_847	254	.	11.4965	28.7524	25.482	294
NC_060925.1	81320679	81320903	Bowtie2_on_data_22__data_2__and_data_1__alignments_peak_848	150	.	8.61802	17.9906	15.0438	91
NC_060925.1	81451724	81451927	Bowtie2_on_data_22__data_2__and_data_1__alignments_peak_849	59	.	5.24575	8.5006	5.97895	63
NC_060925.1	81540738	81541187	Bowtie2_on_data_22__data_2__and_data_1__alignments_peak_850	89	.	5.06236	11.5961	8.91347	107
NC_060925.1	81882714	81882925	Bowtie2_on_data_22__data_2__and_data_1__alignments_peak_851	42	.	4.49636	6.67714	4.27257	176
NC_060925.1	82737012	82737397	Bowtie2_on_data_22__data_2__and_data_1__alignments_peak_852	218	.	10.4514	25.0507	21.8816	288
NC_060925.1	82897566	82897988	Bowtie2_on_data_22__data_2__and_data_1__alignments_peak_853	87	.	6.36984	11.4528	8.77876	306
NC_060925.1	83135848	83136306	Bowtie2_on_data_22__data_2__and_data_1__alignments_peak_854	486	.	17.8281	52.4325	48.6828	161
NC_060925.1	83171615	83172261	Bowtie2_on_data_22__data_2__and_data_1__alignments_peak_855	317	.	13.2384	35.1757	31.7506	273
NC_060925.1	83177871	83178124	Bowtie2_on_data_22__data_2__and_data_1__alignments_peak_856	778	.	25.4794	81.9846	77.8542	102
NC_060925.1	83360105	83360523	Bowtie2_on_data_22__data_2__and_data_1__alignments_peak_857	170	.	8.36837	20.0976	17.0877	137
NC_060925.1	83411077	83411535	Bowtie2_on_data_22__data_2__and_data_1__alignments_peak_858	59	.	5.24575	8.5006	5.97895	408
NC_060925.1	83422917	83423214	Bowtie2_on_data_22__data_2__and_data_1__alignments_peak_859	51	.	4.87105	7.57308	5.1074	168
NC_060925.1	83446277	83446472	Bowtie2_on_data_22__data_2__and_data_1__alignments_peak_860	62	.	5.22569	8.79612	6.26265	139
NC_060925.1	83499359	83499585	Bowtie2_on_data_22__data_2__and_data_1__alignments_peak_861	41	.	3.9415	6.53183	4.15524	119
NC_060925.1	83515536	83516001	Bowtie2_on_data_22__data_2__and_data_1__alignments_peak_862	129	.	7.66434	15.8436	12.975	151
NC_060925.1	83530826	83531053	Bowtie2_on_data_22__data_2__and_data_1__alignments_peak_863	59	.	5.24575	8.5006	5.97895	140
NC_060925.1	83535870	83536276	Bowtie2_on_data_22__data_2__and_data_1__alignments_peak_864	39	.	3.97007	6.32356	3.95674	105
NC_060925.1	83628037	83628316	Bowtie2_on_data_22__data_2__and_data_1__alignments_peak_865	536	.	18.8125	57.4757	53.6484	155
NC_060925.1	83846942	83847162	Bowtie2_on_data_22__data_2__and_data_1__alignments_peak_866	78	.	5.99514	10.4422	7.81669	163
NC_060925.1	83873211	83873413	Bowtie2_on_data_22__data_2__and_data_1__alignments_peak_867	48	.	4.20427	7.29312	4.85929	56
NC_060925.1	83880497	83881151	Bowtie2_on_data_22__data_2__and_data_1__alignments_peak_868	437	.	16.3738	47.4264	43.7583	175
NC_060925.1	84095456	84095701	Bowtie2_on_data_22__data_2__and_data_1__alignments_peak_869	51	.	4.87105	7.57308	5.1074	97
NC_060925.1	84107814	84108681	Bowtie2_on_data_22__data_2__and_data_1__alignments_peak_870	128	.	7.86863	15.7283	12.8669	271
NC_060925.1	84127791	84127983	Bowtie2_on_data_22__data_2__and_data_1__alignments_peak_871	89	.	6.27082	11.6789	8.98755	84
NC_060925.1	84176858	84177085	Bowtie2_on_data_22__data_2__and_data_1__alignments_peak_872	34	.	4.12166	5.81519	3.46975	59
NC_060925.1	84179054	84179589	Bowtie2_on_data_22__data_2__and_data_1__alignments_peak_873	445	.	17.236	48.2187	44.5359	310
NC_060925.1	84179932	84180163	Bowtie2_on_data_22__data_2__and_data_1__alignments_peak_874	54	.	4.87731	7.88822	5.40974	98
NC_060925.1	84309629	84309832	Bowtie2_on_data_22__data_2__and_data_1__alignments_peak_875	16	.	2.89044	3.77843	1.64264	33
NC_060925.1	84450700	84451796	Bowtie2_on_data_22__data_2__and_data_1__alignments_peak_876	2542	.	58.8761	259.48	254.29	607
NC_060925.1	84582660	84583423	Bowtie2_on_data_22__data_2__and_data_1__alignments_peak_877	78	.	5.99514	10.4422	7.81669	299
NC_060925.1	84611008	84611413	Bowtie2_on_data_22__data_2__and_data_1__alignments_peak_878	34	.	4.12166	5.81519	3.46975	55
NC_060925.1	85138940	85139185	Bowtie2_on_data_22__data_2__and_data_1__alignments_peak_879	265	.	4.88615	29.8091	26.5129	87
NC_060925.1	85153939	85154475	Bowtie2_on_data_22__data_2__and_data_1__alignments_peak_880	150	.	8.61802	17.9906	15.0438	330
NC_060925.1	85174829	85175659	Bowtie2_on_data_22__data_2__and_data_1__alignments_peak_881	459	.	17.6107	49.6688	45.9591	521
NC_060925.1	85207341	85207760	Bowtie2_on_data_22__data_2__and_data_1__alignments_peak_882	132	.	6.83194	16.1278	13.2492	247
NC_060925.1	85304540	85305332	Bowtie2_on_data_22__data_2__and_data_1__alignments_peak_883	56	.	3.18574	8.18865	5.69858	598
NC_060925.1	85311068	85311381	Bowtie2_on_data_22__data_2__and_data_1__alignments_peak_884	27	.	3.74696	4.99005	2.71739	241
NC_060925.1	85329288	85329524	Bowtie2_on_data_22__data_2__and_data_1__alignments_peak_885	38	.	4.18055	6.16271	3.80185	68
NC_060925.1	85359175	85359412	Bowtie2_on_data_22__data_2__and_data_1__alignments_peak_886	16	.	3.13541	3.83659	1.68663	146
NC_060925.1	85387814	85388092	Bowtie2_on_data_22__data_2__and_data_1__alignments_peak_887	181	.	6.2015	21.1877	18.1411	153
NC_060925.1	85398309	85398796	Bowtie2_on_data_22__data_2__and_data_1__alignments_peak_888	38	.	4.18055	6.16271	3.80185	335
NC_060925.1	85407809	85408136	Bowtie2_on_data_22__data_2__and_data_1__alignments_peak_889	233	.	8.43727	26.5759	23.359	199
NC_060925.1	85551024	85551228	Bowtie2_on_data_22__data_2__and_data_1__alignments_peak_890	59	.	4.32548	8.39851	5.90387	76
NC_060925.1	85698361	85698804	Bowtie2_on_data_22__data_2__and_data_1__alignments_peak_891	184	.	9.74211	21.5201	18.4485	149
NC_060925.1	86148676	86149102	Bowtie2_on_data_22__data_2__and_data_1__alignments_peak_892	128	.	7.86863	15.7283	12.8669	159
NC_060925.1	86237019	86237467	Bowtie2_on_data_22__data_2__and_data_1__alignments_peak_893	86	.	6.06679	11.325	8.67057	312
NC_060925.1	86244772	86245262	Bowtie2_on_data_22__data_2__and_data_1__alignments_peak_894	304	.	12.89	33.8673	30.4713	374
NC_060925.1	86329087	86329282	Bowtie2_on_data_22__data_2__and_data_1__alignments_peak_895	42	.	4.49636	6.67714	4.27257	76
NC_060925.1	86367063	86367409	Bowtie2_on_data_22__data_2__and_data_1__alignments_peak_896	107	.	7.11923	13.5464	10.772	144
NC_060925.1	86614219	86614420	Bowtie2_on_data_22__data_2__and_data_1__alignments_peak_897	23	.	3.48379	4.57313	2.34341	123
NC_060925.1	86661263	86662415	Bowtie2_on_data_22__data_2__and_data_1__alignments_peak_898	536	.	18.8125	57.4757	53.6484	171
NC_060925.1	86670251	86670482	Bowtie2_on_data_22__data_2__and_data_1__alignments_peak_899	63	.	4.7298	8.89145	6.35109	44
NC_060925.1	86670677	86671017	Bowtie2_on_data_22__data_2__and_data_1__alignments_peak_900	27	.	3.74696	4.99005	2.71739	184
NC_060925.1	86787121	86787322	Bowtie2_on_data_22__data_2__and_data_1__alignments_peak_901	59	.	5.24575	8.5006	5.97895	107
NC_060925.1	86813082	86813311	Bowtie2_on_data_22__data_2__and_data_1__alignments_peak_902	16	.	3.13541	3.83659	1.68663	5
NC_060925.1	86834453	86835059	Bowtie2_on_data_22__data_2__and_data_1__alignments_peak_903	34	.	3.67874	5.79783	3.46975	185
NC_060925.1	86875497	86875711	Bowtie2_on_data_22__data_2__and_data_1__alignments_peak_904	42	.	4.49636	6.67714	4.27257	46
NC_060925.1	87019027	87019515	Bowtie2_on_data_22__data_2__and_data_1__alignments_peak_905	195	.	9.75462	22.6532	19.5555	334
NC_060925.1	87047053	87047597	Bowtie2_on_data_22__data_2__and_data_1__alignments_peak_906	349	.	14.2625	38.421	34.9214	192
NC_060925.1	87066944	87067180	Bowtie2_on_data_22__data_2__and_data_1__alignments_peak_907	161	.	7.62024	19.1295	16.1525	112
NC_060925.1	87144059	87144257	Bowtie2_on_data_22__data_2__and_data_1__alignments_peak_908	27	.	3.74696	4.99005	2.71739	127
NC_060925.1	87214814	87215142	Bowtie2_on_data_22__data_2__and_data_1__alignments_peak_909	62	.	5.22569	8.79612	6.26265	204
NC_060925.1	87303217	87303593	Bowtie2_on_data_22__data_2__and_data_1__alignments_peak_910	33	.	3.37491	5.67156	3.36286	266
NC_060925.1	87507804	87508026	Bowtie2_on_data_22__data_2__and_data_1__alignments_peak_911	62	.	5.22569	8.79612	6.26265	88
NC_060925.1	87522476	87522669	Bowtie2_on_data_22__data_2__and_data_1__alignments_peak_912	59	.	5.24575	8.5006	5.97895	93
NC_060925.1	87782437	87782827	Bowtie2_on_data_22__data_2__and_data_1__alignments_peak_913	28	.	3.41597	5.09289	2.81088	247
NC_060925.1	87804355	87804596	Bowtie2_on_data_22__data_2__and_data_1__alignments_peak_914	42	.	4.49636	6.67714	4.27257	93
NC_060925.1	87836541	87836867	Bowtie2_on_data_22__data_2__and_data_1__alignments_peak_915	27	.	3.74696	4.99005	2.71739	100
NC_060925.1	87911720	87912327	Bowtie2_on_data_22__data_2__and_data_1__alignments_peak_916	42	.	4.49636	6.67714	4.27257	508
NC_060925.1	88030945	88031374	Bowtie2_on_data_22__data_2__and_data_1__alignments_peak_917	108	.	6.20474	13.5897	10.8138	110
NC_060925.1	88439119	88439339	Bowtie2_on_data_22__data_2__and_data_1__alignments_peak_918	31	.	3.92218	5.49499	3.19364	139
NC_060925.1	88463267	88463475	Bowtie2_on_data_22__data_2__and_data_1__alignments_peak_919	78	.	5.99514	10.4422	7.81669	149
NC_060925.1	88469368	88469716	Bowtie2_on_data_22__data_2__and_data_1__alignments_peak_920	51	.	4.87105	7.57308	5.1074	143
NC_060925.1	88584097	88584433	Bowtie2_on_data_22__data_2__and_data_1__alignments_peak_921	20	.	3.37227	4.20501	2.00248	30
NC_060925.1	88607152	88607794	Bowtie2_on_data_22__data_2__and_data_1__alignments_peak_922	45	.	4.52893	7.00972	4.58893	395
NC_060925.1	88611921	88612138	Bowtie2_on_data_22__data_2__and_data_1__alignments_peak_923	33	.	3.37491	5.67156	3.36286	154
NC_060925.1	88617287	88617923	Bowtie2_on_data_22__data_2__and_data_1__alignments_peak_924	189	.	6.35275	22.0634	18.9839	338
NC_060925.1	88673328	88673540	Bowtie2_on_data_22__data_2__and_data_1__alignments_peak_925	42	.	4.49636	6.67714	4.27257	56
NC_060925.1	88732218	88732895	Bowtie2_on_data_22__data_2__and_data_1__alignments_peak_926	99	.	4.93297	12.6824	9.94961	351
NC_060925.1	88805115	88805604	Bowtie2_on_data_22__data_2__and_data_1__alignments_peak_927	63	.	4.7298	8.89145	6.35109	314
NC_060925.1	88845039	88845374	Bowtie2_on_data_22__data_2__and_data_1__alignments_peak_928	20	.	3.37227	4.20501	2.00248	61
NC_060925.1	88865809	88866075	Bowtie2_on_data_22__data_2__and_data_1__alignments_peak_929	119	.	7.31596	14.7714	11.9449	70
NC_060925.1	88901772	88902089	Bowtie2_on_data_22__data_2__and_data_1__alignments_peak_930	78	.	5.99514	10.4422	7.81669	74
NC_060925.1	89032644	89033150	Bowtie2_on_data_22__data_2__and_data_1__alignments_peak_931	321	.	13.0652	35.5368	32.1046	393
NC_060925.1	89047234	89047665	Bowtie2_on_data_22__data_2__and_data_1__alignments_peak_932	22	.	3.1532	4.419	2.20659	383
NC_060925.1	89217313	89217512	Bowtie2_on_data_22__data_2__and_data_1__alignments_peak_933	16	.	3.13541	3.83659	1.68663	34
NC_060925.1	89322368	89322578	Bowtie2_on_data_22__data_2__and_data_1__alignments_peak_934	34	.	4.12166	5.81519	3.46975	146
NC_060925.1	89380955	89381201	Bowtie2_on_data_22__data_2__and_data_1__alignments_peak_935	23	.	3.48379	4.57313	2.34341	107
NC_060925.1	89461059	89461472	Bowtie2_on_data_22__data_2__and_data_1__alignments_peak_936	22	.	3.1532	4.419	2.20659	45
NC_060925.1	89535933	89536618	Bowtie2_on_data_22__data_2__and_data_1__alignments_peak_937	254	.	8.85913	28.668	25.4024	299
NC_060925.1	89606448	89606667	Bowtie2_on_data_22__data_2__and_data_1__alignments_peak_938	45	.	3.75816	6.94216	4.53055	90
NC_060925.1	89655686	89656250	Bowtie2_on_data_22__data_2__and_data_1__alignments_peak_939	318	.	8.47034	35.2963	31.8681	119
NC_060925.1	89734207	89734435	Bowtie2_on_data_22__data_2__and_data_1__alignments_peak_940	22	.	3.1532	4.419	2.20659	132
NC_060925.1	90018151	90018565	Bowtie2_on_data_22__data_2__and_data_1__alignments_peak_941	139	.	8.24332	16.8499	13.9443	320
NC_060925.1	90198181	90198379	Bowtie2_on_data_22__data_2__and_data_1__alignments_peak_942	22	.	3.1532	4.419	2.20659	120
NC_060925.1	90487856	90488200	Bowtie2_on_data_22__data_2__and_data_1__alignments_peak_943	308	.	13.4891	34.2685	30.8578	135
NC_060925.1	90624334	90624529	Bowtie2_on_data_22__data_2__and_data_1__alignments_peak_944	20	.	3.37227	4.20501	2.00248	90
NC_060925.1	90634880	90635407	Bowtie2_on_data_22__data_2__and_data_1__alignments_peak_945	99	.	6.6192	12.6881	9.94961	168
NC_060925.1	90635803	90636307	Bowtie2_on_data_22__data_2__and_data_1__alignments_peak_946	271	.	11.0582	30.4283	27.1093	322
NC_060925.1	90650889	90651222	Bowtie2_on_data_22__data_2__and_data_1__alignments_peak_947	54	.	4.87731	7.88822	5.40974	92
NC_060925.1	90654331	90654596	Bowtie2_on_data_22__data_2__and_data_1__alignments_peak_948	107	.	7.11923	13.5464	10.772	146
NC_060925.1	90660645	90661142	Bowtie2_on_data_22__data_2__and_data_1__alignments_peak_949	188	.	8.23193	21.8987	18.8216	396
NC_060925.1	90661553	90661748	Bowtie2_on_data_22__data_2__and_data_1__alignments_peak_950	27	.	3.16398	5.0331	2.7579	94
NC_060925.1	90662569	90663209	Bowtie2_on_data_22__data_2__and_data_1__alignments_peak_951	577	.	16.8171	61.6286	57.7431	211
NC_060925.1	90664354	90664671	Bowtie2_on_data_22__data_2__and_data_1__alignments_peak_952	326	.	13.389	36.1336	32.686	184
NC_060925.1	90685340	90685649	Bowtie2_on_data_22__data_2__and_data_1__alignments_peak_953	36	.	3.7768	5.97631	3.62662	57
NC_060925.1	90700351	90700548	Bowtie2_on_data_22__data_2__and_data_1__alignments_peak_954	27	.	3.74696	4.99005	2.71739	45
NC_060925.1	90707304	90707680	Bowtie2_on_data_22__data_2__and_data_1__alignments_peak_955	78	.	5.99514	10.4422	7.81669	262
NC_060925.1	90726146	90726562	Bowtie2_on_data_22__data_2__and_data_1__alignments_peak_956	87	.	6.36984	11.4528	8.77876	126
NC_060925.1	90864469	90864843	Bowtie2_on_data_22__data_2__and_data_1__alignments_peak_957	45	.	3.52355	6.91141	4.50027	90
NC_060925.1	90865800	90866180	Bowtie2_on_data_22__data_2__and_data_1__alignments_peak_958	44	.	2.74643	6.83564	4.42688	196
NC_060925.1	90866464	90867293	Bowtie2_on_data_22__data_2__and_data_1__alignments_peak_959	201	.	5.04988	23.2896	20.1718	350
NC_060925.1	90884498	90884745	Bowtie2_on_data_22__data_2__and_data_1__alignments_peak_960	23	.	3.45448	4.52641	2.3081	116
NC_060925.1	90900175	90900417	Bowtie2_on_data_22__data_2__and_data_1__alignments_peak_961	47	.	4.6353	7.18584	4.75761	147
NC_060925.1	90946865	90947379	Bowtie2_on_data_22__data_2__and_data_1__alignments_peak_962	28	.	3.68507	5.11053	2.82655	150
NC_060925.1	91400685	91400952	Bowtie2_on_data_22__data_2__and_data_1__alignments_peak_963	211	.	10.3403	24.2686	21.1196	125
NC_060925.1	91426865	91427376	Bowtie2_on_data_22__data_2__and_data_1__alignments_peak_964	96	.	4.53768	12.3026	9.60017	405
NC_060925.1	91585871	91586336	Bowtie2_on_data_22__data_2__and_data_1__alignments_peak_965	48	.	4.20427	7.29312	4.85929	300
NC_060925.1	91594979	91595652	Bowtie2_on_data_22__data_2__and_data_1__alignments_peak_966	161	.	8.70948	19.1721	16.1768	321
NC_060925.1	91624795	91625194	Bowtie2_on_data_22__data_2__and_data_1__alignments_peak_967	28	.	3.41597	5.09289	2.81088	69
NC_060925.1	92116495	92117107	Bowtie2_on_data_22__data_2__and_data_1__alignments_peak_968	223	.	9.19684	25.5164	22.3303	359
NC_060925.1	92122145	92122752	Bowtie2_on_data_22__data_2__and_data_1__alignments_peak_969	132	.	6.83194	16.1278	13.2492	234
NC_060925.1	92317446	92317898	Bowtie2_on_data_22__data_2__and_data_1__alignments_peak_970	78	.	5.99514	10.4422	7.81669	100
NC_060925.1	92452190	92452572	Bowtie2_on_data_22__data_2__and_data_1__alignments_peak_971	97	.	6.74454	12.488	9.76015	256
NC_060925.1	92459210	92459622	Bowtie2_on_data_22__data_2__and_data_1__alignments_peak_972	147	.	6.53888	17.7237	14.7937	120
NC_060925.1	92510964	92511220	Bowtie2_on_data_22__data_2__and_data_1__alignments_peak_973	308	.	13.4891	34.2685	30.8578	83
NC_060925.1	92642640	92643042	Bowtie2_on_data_22__data_2__and_data_1__alignments_peak_974	34	.	4.12166	5.81519	3.46975	361
NC_060925.1	92651382	92651887	Bowtie2_on_data_22__data_2__and_data_1__alignments_peak_975	230	.	10.7998	26.271	23.0682	394
NC_060925.1	92674831	92675263	Bowtie2_on_data_22__data_2__and_data_1__alignments_peak_976	107	.	6.63407	13.5574	10.782	162
NC_060925.1	92831807	92832027	Bowtie2_on_data_22__data_2__and_data_1__alignments_peak_977	97	.	6.74454	12.488	9.76015	133
NC_060925.1	92971114	92971569	Bowtie2_on_data_22__data_2__and_data_1__alignments_peak_978	45	.	4.52893	7.00972	4.58893	127
NC_060925.1	92982466	92982665	Bowtie2_on_data_22__data_2__and_data_1__alignments_peak_979	51	.	4.87105	7.57308	5.1074	75
NC_060925.1	93145056	93145588	Bowtie2_on_data_22__data_2__and_data_1__alignments_peak_980	208	.	10.4915	23.9557	20.8109	297
NC_060925.1	93272153	93272374	Bowtie2_on_data_22__data_2__and_data_1__alignments_peak_981	20	.	3.37227	4.20501	2.00248	207
NC_060925.1	93329544	93330295	Bowtie2_on_data_22__data_2__and_data_1__alignments_peak_982	184	.	9.40624	21.4769	18.417	390
NC_060925.1	93348250	93349118	Bowtie2_on_data_22__data_2__and_data_1__alignments_peak_983	223	.	9.19684	25.5164	22.3303	749
NC_060925.1	93373057	93373394	Bowtie2_on_data_22__data_2__and_data_1__alignments_peak_984	80	.	5.92245	10.693	8.05189	107
NC_060925.1	93394304	93394745	Bowtie2_on_data_22__data_2__and_data_1__alignments_peak_985	590	.	17.0799	62.9937	59.0929	121
NC_060925.1	93450060	93450464	Bowtie2_on_data_22__data_2__and_data_1__alignments_peak_986	399	.	15.0753	43.5214	39.9256	88
NC_060925.1	93538929	93539140	Bowtie2_on_data_22__data_2__and_data_1__alignments_peak_987	44	.	3.32763	6.88864	4.47882	90
NC_060925.1	93661267	93661504	Bowtie2_on_data_22__data_2__and_data_1__alignments_peak_988	78	.	5.99514	10.4422	7.81669	136
NC_060925.1	93666237	93666490	Bowtie2_on_data_22__data_2__and_data_1__alignments_peak_989	119	.	7.31596	14.7714	11.9449	156
NC_060925.1	93771004	93771506	Bowtie2_on_data_22__data_2__and_data_1__alignments_peak_990	257	.	11.9903	29.0053	25.72	181
NC_060925.1	93800407	93800821	Bowtie2_on_data_22__data_2__and_data_1__alignments_peak_991	16	.	2.89044	3.77843	1.64264	152
NC_060925.1	93942385	93942674	Bowtie2_on_data_22__data_2__and_data_1__alignments_peak_992	27	.	3.74696	4.99005	2.71739	202
NC_060925.1	93964258	93964736	Bowtie2_on_data_22__data_2__and_data_1__alignments_peak_993	28	.	2.87386	5.14973	2.86485	148
NC_060925.1	93988604	93988821	Bowtie2_on_data_22__data_2__and_data_1__alignments_peak_994	99	.	6.6192	12.6881	9.94961	89
NC_060925.1	94076753	94076952	Bowtie2_on_data_22__data_2__and_data_1__alignments_peak_995	107	.	7.11923	13.5464	10.772	90
NC_060925.1	94135240	94135697	Bowtie2_on_data_22__data_2__and_data_1__alignments_peak_996	150	.	8.3611	18.0447	15.0915	204
NC_060925.1	94173672	94174181	Bowtie2_on_data_22__data_2__and_data_1__alignments_peak_997	68	.	3.93266	9.46676	6.89269	456
NC_060925.1	94222368	94222843	Bowtie2_on_data_22__data_2__and_data_1__alignments_peak_998	172	.	9.36741	20.3264	17.2929	293
NC_060925.1	94282813	94283009	Bowtie2_on_data_22__data_2__and_data_1__alignments_peak_999	51	.	4.87105	7.57308	5.1074	149
NC_060925.1	94329582	94330142	Bowtie2_on_data_22__data_2__and_data_1__alignments_peak_1000	190	.	6.87093	22.1611	19.0786	159
NC_060925.1	94515247	94515439	Bowtie2_on_data_22__data_2__and_data_1__alignments_peak_1001	42	.	4.49636	6.67714	4.27257	156
NC_060925.1	94591127	94591405	Bowtie2_on_data_22__data_2__and_data_1__alignments_peak_1002	161	.	8.99272	19.1497	16.1599	157
NC_060925.1	94884449	94884690	Bowtie2_on_data_22__data_2__and_data_1__alignments_peak_1003	30	.	3.83217	5.34959	3.05164	55
NC_060925.1	95027631	95027981	Bowtie2_on_data_22__data_2__and_data_1__alignments_peak_1004	80	.	5.92245	10.693	8.05189	132
NC_060925.1	95074775	95075011	Bowtie2_on_data_22__data_2__and_data_1__alignments_peak_1005	59	.	5.24575	8.5006	5.97895	45
NC_060925.1	95171370	95171777	Bowtie2_on_data_22__data_2__and_data_1__alignments_peak_1006	78	.	5.99514	10.4422	7.81669	65
NC_060925.1	95266092	95266355	Bowtie2_on_data_22__data_2__and_data_1__alignments_peak_1007	34	.	4.12166	5.81519	3.46975	53
NC_060925.1	95374037	95374477	Bowtie2_on_data_22__data_2__and_data_1__alignments_peak_1008	97	.	6.74454	12.488	9.76015	120
NC_060925.1	95696178	95696397	Bowtie2_on_data_22__data_2__and_data_1__alignments_peak_1009	59	.	5.24575	8.5006	5.97895	156
NC_060925.1	96045136	96045373	Bowtie2_on_data_22__data_2__and_data_1__alignments_peak_1010	59	.	5.24575	8.5006	5.97895	117
NC_060925.1	96053372	96053686	Bowtie2_on_data_22__data_2__and_data_1__alignments_peak_1011	244	.	11.6156	27.7218	24.4722	111
NC_060925.1	96102159	96102679	Bowtie2_on_data_22__data_2__and_data_1__alignments_peak_1012	113	.	5.69516	14.1294	11.3382	221
NC_060925.1	96211011	96211229	Bowtie2_on_data_22__data_2__and_data_1__alignments_peak_1013	28	.	3.41597	5.09289	2.81088	6
NC_060925.1	96320385	96320763	Bowtie2_on_data_22__data_2__and_data_1__alignments_peak_1014	97	.	6.74454	12.488	9.76015	96
NC_060925.1	96323142	96323577	Bowtie2_on_data_22__data_2__and_data_1__alignments_peak_1015	132	.	6.83194	16.1278	13.2492	124
NC_060925.1	96366966	96367198	Bowtie2_on_data_22__data_2__and_data_1__alignments_peak_1016	20	.	3.37227	4.20501	2.00248	196
NC_060925.1	96419379	96419817	Bowtie2_on_data_22__data_2__and_data_1__alignments_peak_1017	150	.	8.61802	17.9906	15.0438	352
NC_060925.1	96516516	96516806	Bowtie2_on_data_22__data_2__and_data_1__alignments_peak_1018	62	.	5.22569	8.79612	6.26265	128
NC_060925.1	96560428	96560915	Bowtie2_on_data_22__data_2__and_data_1__alignments_peak_1019	479	.	17.419	51.682	47.9402	292
NC_060925.1	96586416	96586683	Bowtie2_on_data_22__data_2__and_data_1__alignments_peak_1020	172	.	9.36741	20.3264	17.2929	81
NC_060925.1	96622955	96623343	Bowtie2_on_data_22__data_2__and_data_1__alignments_peak_1021	35	.	4.02007	5.89824	3.5503	101
NC_060925.1	96691455	96691881	Bowtie2_on_data_22__data_2__and_data_1__alignments_peak_1022	118	.	7.49393	14.6269	11.8076	274
NC_060925.1	96729014	96729702	Bowtie2_on_data_22__data_2__and_data_1__alignments_peak_1023	107	.	7.11923	13.5464	10.772	371
NC_060925.1	96793468	96793855	Bowtie2_on_data_22__data_2__and_data_1__alignments_peak_1024	78	.	5.99514	10.4422	7.81669	143
NC_060925.1	96834530	96834954	Bowtie2_on_data_22__data_2__and_data_1__alignments_peak_1025	313	.	7.81817	34.7904	31.3718	291
NC_060925.1	97056757	97057831	Bowtie2_on_data_22__data_2__and_data_1__alignments_peak_1026	312	.	11.299	34.7056	31.2879	746
NC_060925.1	97096082	97096292	Bowtie2_on_data_22__data_2__and_data_1__alignments_peak_1027	27	.	3.16398	5.0331	2.7579	175
NC_060925.1	97128302	97128601	Bowtie2_on_data_22__data_2__and_data_1__alignments_peak_1028	97	.	5.27329	12.4239	9.71389	86
NC_060925.1	97231677	97231896	Bowtie2_on_data_22__data_2__and_data_1__alignments_peak_1029	97	.	6.74454	12.488	9.76015	122
NC_060925.1	97502822	97503038	Bowtie2_on_data_22__data_2__and_data_1__alignments_peak_1030	20	.	3.37227	4.20501	2.00248	138
NC_060925.1	97775031	97775650	Bowtie2_on_data_22__data_2__and_data_1__alignments_peak_1031	194	.	7.59354	22.522	19.4301	263
NC_060925.1	97897331	97897868	Bowtie2_on_data_22__data_2__and_data_1__alignments_peak_1032	204	.	9.64215	23.5733	20.4476	402
NC_060925.1	97998029	97998288	Bowtie2_on_data_22__data_2__and_data_1__alignments_peak_1033	54	.	4.87731	7.88822	5.40974	136
NC_060925.1	98184222	98184430	Bowtie2_on_data_22__data_2__and_data_1__alignments_peak_1034	128	.	7.86863	15.7283	12.8669	104
NC_060925.1	98185214	98185417	Bowtie2_on_data_22__data_2__and_data_1__alignments_peak_1035	51	.	4.87105	7.57308	5.1074	142
NC_060925.1	98522312	98522798	Bowtie2_on_data_22__data_2__and_data_1__alignments_peak_1036	654	.	21.5995	69.4367	65.4526	174
NC_060925.1	98552663	98552998	Bowtie2_on_data_22__data_2__and_data_1__alignments_peak_1037	38	.	4.18055	6.16271	3.80185	239
NC_060925.1	98651916	98652136	Bowtie2_on_data_22__data_2__and_data_1__alignments_peak_1038	51	.	4.87105	7.57308	5.1074	150
NC_060925.1	98658436	98658781	Bowtie2_on_data_22__data_2__and_data_1__alignments_peak_1039	51	.	4.87105	7.57308	5.1074	157
NC_060925.1	98766021	98766578	Bowtie2_on_data_22__data_2__and_data_1__alignments_peak_1040	51	.	4.87105	7.57308	5.1074	288
NC_060925.1	98868149	98868371	Bowtie2_on_data_22__data_2__and_data_1__alignments_peak_1041	97	.	6.74454	12.488	9.76015	44
NC_060925.1	98884054	98884275	Bowtie2_on_data_22__data_2__and_data_1__alignments_peak_1042	13	.	2.99757	3.46399	1.34314	25
NC_060925.1	99370710	99370928	Bowtie2_on_data_22__data_2__and_data_1__alignments_peak_1043	172	.	9.36741	20.3264	17.2929	95
NC_060925.1	99419589	99419910	Bowtie2_on_data_22__data_2__and_data_1__alignments_peak_1044	51	.	4.87105	7.57308	5.1074	240
NC_060925.1	99462105	99462301	Bowtie2_on_data_22__data_2__and_data_1__alignments_peak_1045	97	.	6.74454	12.488	9.76015	93
NC_060925.1	99517921	99518142	Bowtie2_on_data_22__data_2__and_data_1__alignments_peak_1046	68	.	5.62045	9.45759	6.88405	111
NC_060925.1	99530537	99530815	Bowtie2_on_data_22__data_2__and_data_1__alignments_peak_1047	21	.	2.31835	4.35427	2.14947	251
NC_060925.1	99533601	99534165	Bowtie2_on_data_22__data_2__and_data_1__alignments_peak_1048	604	.	16.2421	64.3199	60.4029	206
NC_060925.1	99792589	99792897	Bowtie2_on_data_22__data_2__and_data_1__alignments_peak_1049	196	.	10.1168	22.73	19.6206	155
NC_060925.1	99858696	99859150	Bowtie2_on_data_22__data_2__and_data_1__alignments_peak_1050	212	.	8.93408	24.4193	21.2652	292
NC_060925.1	99947790	99948302	Bowtie2_on_data_22__data_2__and_data_1__alignments_peak_1051	184	.	9.40624	21.4769	18.417	357
NC_060925.1	100276217	100276420	Bowtie2_on_data_22__data_2__and_data_1__alignments_peak_1052	107	.	7.11923	13.5464	10.772	107
NC_060925.1	100324189	100324492	Bowtie2_on_data_22__data_2__and_data_1__alignments_peak_1053	34	.	4.12166	5.81519	3.46975	66
NC_060925.1	100324819	100325176	Bowtie2_on_data_22__data_2__and_data_1__alignments_peak_1054	220	.	10.8662	25.1966	22.016	195
NC_060925.1	100409945	100410377	Bowtie2_on_data_22__data_2__and_data_1__alignments_peak_1055	68	.	5.62045	9.45759	6.88405	380
NC_060925.1	100411618	100411971	Bowtie2_on_data_22__data_2__and_data_1__alignments_peak_1056	45	.	4.52893	7.00972	4.58893	270
NC_060925.1	100784045	100784298	Bowtie2_on_data_22__data_2__and_data_1__alignments_peak_1057	20	.	3.37227	4.20501	2.00248	60
NC_060925.1	100791800	100792067	Bowtie2_on_data_22__data_2__and_data_1__alignments_peak_1058	62	.	5.22569	8.79612	6.26265	169
NC_060925.1	100857780	100858264	Bowtie2_on_data_22__data_2__and_data_1__alignments_peak_1059	27	.	3.16398	5.0331	2.7579	375
NC_060925.1	100909463	100909712	Bowtie2_on_data_22__data_2__and_data_1__alignments_peak_1060	42	.	4.49636	6.67714	4.27257	69
NC_060925.1	101037175	101037724	Bowtie2_on_data_22__data_2__and_data_1__alignments_peak_1061	175	.	7.17168	20.5648	17.5263	383
NC_060925.1	101052828	101053051	Bowtie2_on_data_22__data_2__and_data_1__alignments_peak_1062	16	.	2.89044	3.77843	1.64264	66
NC_060925.1	101110072	101110273	Bowtie2_on_data_22__data_2__and_data_1__alignments_peak_1063	51	.	4.87105	7.57308	5.1074	84
NC_060925.1	101180534	101180975	Bowtie2_on_data_22__data_2__and_data_1__alignments_peak_1064	123	.	6.56917	15.1589	12.3199	156
NC_060925.1	101208569	101209127	Bowtie2_on_data_22__data_2__and_data_1__alignments_peak_1065	137	.	7.5818	16.6407	13.7538	172
NC_060925.1	101231584	101231939	Bowtie2_on_data_22__data_2__and_data_1__alignments_peak_1066	109	.	6.96758	13.7193	10.9359	160
NC_060925.1	101255503	101255845	Bowtie2_on_data_22__data_2__and_data_1__alignments_peak_1067	23	.	3.48379	4.57313	2.34341	46
NC_060925.1	102346100	102346413	Bowtie2_on_data_22__data_2__and_data_1__alignments_peak_1068	105	.	5.48422	13.2686	10.5183	74
NC_060925.1	102379151	102379407	Bowtie2_on_data_22__data_2__and_data_1__alignments_peak_1069	233	.	8.43727	26.5759	23.359	133
NC_060925.1	102406583	102406973	Bowtie2_on_data_22__data_2__and_data_1__alignments_peak_1070	59	.	5.24575	8.5006	5.97895	273
NC_060925.1	102442847	102443528	Bowtie2_on_data_22__data_2__and_data_1__alignments_peak_1071	82	.	4.23517	10.8547	8.20877	178
NC_060925.1	103033458	103033679	Bowtie2_on_data_22__data_2__and_data_1__alignments_peak_1072	16	.	2.89044	3.77843	1.64264	80
NC_060925.1	103365569	103365773	Bowtie2_on_data_22__data_2__and_data_1__alignments_peak_1073	16	.	3.13541	3.83659	1.68663	191
NC_060925.1	104138899	104139182	Bowtie2_on_data_22__data_2__and_data_1__alignments_peak_1074	208	.	10.4915	23.9557	20.8109	139
NC_060925.1	104641010	104641282	Bowtie2_on_data_22__data_2__and_data_1__alignments_peak_1075	23	.	3.48379	4.57313	2.34341	197
NC_060925.1	105192927	105193289	Bowtie2_on_data_22__data_2__and_data_1__alignments_peak_1076	51	.	4.87105	7.57308	5.1074	234
NC_060925.1	105576592	105576830	Bowtie2_on_data_22__data_2__and_data_1__alignments_peak_1077	161	.	8.99272	19.1497	16.1599	120
NC_060925.1	105600992	105601446	Bowtie2_on_data_22__data_2__and_data_1__alignments_peak_1078	68	.	5.62045	9.45759	6.88405	123
NC_060925.1	106159526	106159744	Bowtie2_on_data_22__data_2__and_data_1__alignments_peak_1079	21	.	3.35006	4.35941	2.15255	35
NC_060925.1	106493327	106493600	Bowtie2_on_data_22__data_2__and_data_1__alignments_peak_1080	20	.	3.37227	4.20501	2.00248	75
NC_060925.1	106651067	106651627	Bowtie2_on_data_22__data_2__and_data_1__alignments_peak_1081	875	.	27.7275	91.7761	87.5465	367
NC_060925.1	106692742	106693100	Bowtie2_on_data_22__data_2__and_data_1__alignments_peak_1082	16	.	2.74211	3.83874	1.68663	284
NC_060925.1	106845951	106846322	Bowtie2_on_data_22__data_2__and_data_1__alignments_peak_1083	20	.	3.37227	4.20501	2.00248	88
NC_060925.1	106916846	106917038	Bowtie2_on_data_22__data_2__and_data_1__alignments_peak_1084	34	.	4.12166	5.81519	3.46975	127
NC_060925.1	107076088	107076439	Bowtie2_on_data_22__data_2__and_data_1__alignments_peak_1085	34	.	4.12166	5.81519	3.46975	337
NC_060925.1	107238969	107239274	Bowtie2_on_data_22__data_2__and_data_1__alignments_peak_1086	30	.	3.83217	5.34959	3.05164	200
NC_060925.1	107611489	107611928	Bowtie2_on_data_22__data_2__and_data_1__alignments_peak_1087	55	.	4.46704	8.08013	5.59195	151
NC_060925.1	107645920	107646130	Bowtie2_on_data_22__data_2__and_data_1__alignments_peak_1088	51	.	4.87105	7.57308	5.1074	125
NC_060925.1	107681430	107681625	Bowtie2_on_data_22__data_2__and_data_1__alignments_peak_1089	27	.	3.74696	4.99005	2.71739	88
NC_060925.1	107686768	107686979	Bowtie2_on_data_22__data_2__and_data_1__alignments_peak_1090	55	.	4.46704	8.08013	5.59195	54
NC_060925.1	107730508	107730765	Bowtie2_on_data_22__data_2__and_data_1__alignments_peak_1091	97	.	6.74454	12.488	9.76015	167
NC_060925.1	107760886	107761514	Bowtie2_on_data_22__data_2__and_data_1__alignments_peak_1092	282	.	12.7397	31.6118	28.2646	459
NC_060925.1	107763701	107763958	Bowtie2_on_data_22__data_2__and_data_1__alignments_peak_1093	389	.	15.7373	42.514	38.9349	128
NC_060925.1	107795316	107795739	Bowtie2_on_data_22__data_2__and_data_1__alignments_peak_1094	269	.	12.365	30.302	26.9853	324
NC_060925.1	108085898	108086541	Bowtie2_on_data_22__data_2__and_data_1__alignments_peak_1095	403	.	15.6887	43.9102	40.3099	277
NC_060925.1	108130772	108131025	Bowtie2_on_data_22__data_2__and_data_1__alignments_peak_1096	27	.	3.74696	4.99005	2.71739	158
NC_060925.1	108164074	108164511	Bowtie2_on_data_22__data_2__and_data_1__alignments_peak_1097	218	.	10.4514	25.0507	21.8816	267
NC_060925.1	108168695	108169096	Bowtie2_on_data_22__data_2__and_data_1__alignments_peak_1098	128	.	7.86863	15.7283	12.8669	306
NC_060925.1	108232230	108233203	Bowtie2_on_data_22__data_2__and_data_1__alignments_peak_1099	802	.	19.1931	84.4355	80.2802	722
NC_060925.1	108330226	108330508	Bowtie2_on_data_22__data_2__and_data_1__alignments_peak_1100	27	.	3.74696	4.99005	2.71739	64
NC_060925.1	108371047	108371243	Bowtie2_on_data_22__data_2__and_data_1__alignments_peak_1101	51	.	4.87105	7.57308	5.1074	30
NC_060925.1	108430605	108431003	Bowtie2_on_data_22__data_2__and_data_1__alignments_peak_1102	68	.	5.3601	9.36495	6.81314	284
NC_060925.1	108518749	108519487	Bowtie2_on_data_22__data_2__and_data_1__alignments_peak_1103	212	.	8.93408	24.4193	21.2652	344
NC_060925.1	108896608	108897031	Bowtie2_on_data_22__data_2__and_data_1__alignments_peak_1104	34	.	4.12166	5.81519	3.46975	63
NC_060925.1	109043683	109044144	Bowtie2_on_data_22__data_2__and_data_1__alignments_peak_1105	33	.	3.02512	5.70923	3.39964	140
NC_060925.1	109139308	109139539	Bowtie2_on_data_22__data_2__and_data_1__alignments_peak_1106	97	.	6.74454	12.488	9.76015	143
NC_060925.1	109196402	109196870	Bowtie2_on_data_22__data_2__and_data_1__alignments_peak_1107	196	.	10.1168	22.73	19.6206	332
NC_060925.1	109468511	109468767	Bowtie2_on_data_22__data_2__and_data_1__alignments_peak_1108	71	.	5.37044	9.73187	7.14035	94
NC_060925.1	109477917	109478282	Bowtie2_on_data_22__data_2__and_data_1__alignments_peak_1109	30	.	3.83217	5.34959	3.05164	333
NC_060925.1	110044816	110045813	Bowtie2_on_data_22__data_2__and_data_1__alignments_peak_1110	876	.	10.3986	91.8635	87.6331	629
NC_060925.1	110065900	110066498	Bowtie2_on_data_22__data_2__and_data_1__alignments_peak_1111	394	.	14.0469	43.0049	39.4203	133
NC_060925.1	110108904	110109118	Bowtie2_on_data_22__data_2__and_data_1__alignments_peak_1112	28	.	3.68507	5.11053	2.82655	38
NC_060925.1	110128803	110129340	Bowtie2_on_data_22__data_2__and_data_1__alignments_peak_1113	312	.	11.299	34.7056	31.2879	203
NC_060925.1	110352605	110352826	Bowtie2_on_data_22__data_2__and_data_1__alignments_peak_1114	84	.	4.4475	11.116	8.46655	135
NC_060925.1	110492398	110493127	Bowtie2_on_data_22__data_2__and_data_1__alignments_peak_1115	407	.	11.8122	44.3606	40.7492	327
NC_060925.1	110661120	110661380	Bowtie2_on_data_22__data_2__and_data_1__alignments_peak_1116	34	.	4.12166	5.81519	3.46975	229
NC_060925.1	110663662	110664256	Bowtie2_on_data_22__data_2__and_data_1__alignments_peak_1117	177	.	9.04517	20.8276	17.7852	159
NC_060925.1	110729137	110729525	Bowtie2_on_data_22__data_2__and_data_1__alignments_peak_1118	43	.	4.35508	6.71977	4.3125	70
NC_060925.1	110929296	110929666	Bowtie2_on_data_22__data_2__and_data_1__alignments_peak_1119	343	.	13.9352	37.826	34.3434	143
NC_060925.1	110933410	110934333	Bowtie2_on_data_22__data_2__and_data_1__alignments_peak_1120	247	.	10.7409	27.9741	24.7174	499
NC_060925.1	110939183	110939375	Bowtie2_on_data_22__data_2__and_data_1__alignments_peak_1121	41	.	3.9415	6.53183	4.15524	173
NC_060925.1	110962984	110963298	Bowtie2_on_data_22__data_2__and_data_1__alignments_peak_1122	33	.	3.37491	5.67156	3.36286	220
NC_060925.1	111469573	111469892	Bowtie2_on_data_22__data_2__and_data_1__alignments_peak_1123	27	.	3.74696	4.99005	2.71739	95
NC_060925.1	111611350	111611967	Bowtie2_on_data_22__data_2__and_data_1__alignments_peak_1124	295	.	13.1144	32.934	29.5559	460
NC_060925.1	111771358	111771923	Bowtie2_on_data_22__data_2__and_data_1__alignments_peak_1125	268	.	9.48366	30.1254	26.8181	251
NC_060925.1	112033878	112034142	Bowtie2_on_data_22__data_2__and_data_1__alignments_peak_1126	87	.	5.51811	11.4593	8.78072	82
NC_060925.1	112069891	112070419	Bowtie2_on_data_22__data_2__and_data_1__alignments_peak_1127	50	.	4.48306	7.51246	5.07463	419
NC_060925.1	112153596	112153791	Bowtie2_on_data_22__data_2__and_data_1__alignments_peak_1128	19	.	3.1772	4.08084	1.92051	3
NC_060925.1	112202133	112202365	Bowtie2_on_data_22__data_2__and_data_1__alignments_peak_1129	16	.	3.13541	3.83659	1.68663	147
NC_060925.1	112203811	112204124	Bowtie2_on_data_22__data_2__and_data_1__alignments_peak_1130	43	.	4.04657	6.72564	4.31796	74
NC_060925.1	112410838	112411046	Bowtie2_on_data_22__data_2__and_data_1__alignments_peak_1131	113	.	6.72012	14.1449	11.3536	63
NC_060925.1	112457023	112457461	Bowtie2_on_data_22__data_2__and_data_1__alignments_peak_1132	202	.	8.67131	23.3347	20.213	292
NC_060925.1	112639617	112640139	Bowtie2_on_data_22__data_2__and_data_1__alignments_peak_1133	172	.	9.36741	20.3264	17.2929	402
NC_060925.1	112748485	112748774	Bowtie2_on_data_22__data_2__and_data_1__alignments_peak_1134	488	.	18.3601	52.596	48.8409	145
NC_060925.1	112756700	112756894	Bowtie2_on_data_22__data_2__and_data_1__alignments_peak_1135	16	.	2.89044	3.77843	1.64264	130
NC_060925.1	112803813	112804829	Bowtie2_on_data_22__data_2__and_data_1__alignments_peak_1136	99	.	4.93297	12.6824	9.94961	881
NC_060925.1	112835263	112835494	Bowtie2_on_data_22__data_2__and_data_1__alignments_peak_1137	42	.	4.49636	6.67714	4.27257	148
NC_060925.1	112862409	112862613	Bowtie2_on_data_22__data_2__and_data_1__alignments_peak_1138	33	.	3.99938	5.61923	3.31472	123
NC_060925.1	112907796	112908023	Bowtie2_on_data_22__data_2__and_data_1__alignments_peak_1139	28	.	3.1065	5.11433	2.83025	67
NC_060925.1	112915303	112915775	Bowtie2_on_data_22__data_2__and_data_1__alignments_peak_1140	19	.	2.33621	4.16031	1.99797	395
NC_060925.1	112918752	112919403	Bowtie2_on_data_22__data_2__and_data_1__alignments_peak_1141	48	.	4.07085	7.31506	4.88105	376
NC_060925.1	112924626	112924947	Bowtie2_on_data_22__data_2__and_data_1__alignments_peak_1142	51	.	4.53194	7.59891	5.13297	131
NC_060925.1	112952707	112953145	Bowtie2_on_data_22__data_2__and_data_1__alignments_peak_1143	147	.	6.53888	17.7237	14.7937	171
NC_060925.1	113313483	113313751	Bowtie2_on_data_22__data_2__and_data_1__alignments_peak_1144	118	.	7.49393	14.6269	11.8076	82
NC_060925.1	113391720	113391912	Bowtie2_on_data_22__data_2__and_data_1__alignments_peak_1145	16	.	3.13541	3.83659	1.68663	61
NC_060925.1	113729336	113729588	Bowtie2_on_data_22__data_2__and_data_1__alignments_peak_1146	34	.	4.12166	5.81519	3.46975	71
NC_060925.1	113757099	113757373	Bowtie2_on_data_22__data_2__and_data_1__alignments_peak_1147	150	.	8.3611	18.0447	15.0915	120
NC_060925.1	113940398	113941066	Bowtie2_on_data_22__data_2__and_data_1__alignments_peak_1148	108	.	4.45443	13.6357	10.8594	334
NC_060925.1	113942312	113942641	Bowtie2_on_data_22__data_2__and_data_1__alignments_peak_1149	173	.	7.53258	20.4134	17.378	174
NC_060925.1	114043889	114044652	Bowtie2_on_data_22__data_2__and_data_1__alignments_peak_1150	289	.	9.93526	32.3338	28.9752	568
NC_060925.1	114107875	114108075	Bowtie2_on_data_22__data_2__and_data_1__alignments_peak_1151	26	.	3.57695	4.93357	2.69484	147
NC_060925.1	114132544	114132952	Bowtie2_on_data_22__data_2__and_data_1__alignments_peak_1152	62	.	4.87065	8.83222	6.29809	198
NC_060925.1	114229662	114230008	Bowtie2_on_data_22__data_2__and_data_1__alignments_peak_1153	22	.	3.1532	4.419	2.20659	26
NC_060925.1	114301708	114302075	Bowtie2_on_data_22__data_2__and_data_1__alignments_peak_1154	57	.	3.87591	8.24656	5.75496	201
NC_060925.1	114325549	114326212	Bowtie2_on_data_22__data_2__and_data_1__alignments_peak_1155	51	.	3.69973	7.56914	5.1074	575
NC_060925.1	114332441	114332701	Bowtie2_on_data_22__data_2__and_data_1__alignments_peak_1156	54	.	4.73862	7.9611	5.47975	79
NC_060925.1	114357704	114358408	Bowtie2_on_data_22__data_2__and_data_1__alignments_peak_1157	1349	.	19.6093	139.576	134.976	497
NC_060925.1	114484999	114485442	Bowtie2_on_data_22__data_2__and_data_1__alignments_peak_1158	27	.	3.74696	4.99005	2.71739	44
NC_060925.1	114531409	114531650	Bowtie2_on_data_22__data_2__and_data_1__alignments_peak_1159	54	.	4.87731	7.88822	5.40974	147
NC_060925.1	114542756	114543083	Bowtie2_on_data_22__data_2__and_data_1__alignments_peak_1160	16	.	2.74211	3.83874	1.68663	256
NC_060925.1	114543568	114544258	Bowtie2_on_data_22__data_2__and_data_1__alignments_peak_1161	348	.	11.4942	38.3537	34.8549	404
NC_060925.1	114588354	114588570	Bowtie2_on_data_22__data_2__and_data_1__alignments_peak_1162	147	.	6.53888	17.7237	14.7937	133
NC_060925.1	114590444	114591059	Bowtie2_on_data_22__data_2__and_data_1__alignments_peak_1163	267	.	11.8449	30.0126	26.7097	150
NC_060925.1	114592813	114593147	Bowtie2_on_data_22__data_2__and_data_1__alignments_peak_1164	90	.	3.54378	11.7628	9.07058	246
NC_060925.1	114628273	114628502	Bowtie2_on_data_22__data_2__and_data_1__alignments_peak_1165	68	.	5.62045	9.45759	6.88405	149
NC_060925.1	114640042	114640453	Bowtie2_on_data_22__data_2__and_data_1__alignments_peak_1166	59	.	5.24575	8.5006	5.97895	295
NC_060925.1	114678166	114678589	Bowtie2_on_data_22__data_2__and_data_1__alignments_peak_1167	96	.	5.78087	12.3563	9.64932	278
NC_060925.1	114680555	114681844	Bowtie2_on_data_22__data_2__and_data_1__alignments_peak_1168	1134	.	17.359	117.852	113.405	409
NC_060925.1	114730409	114730704	Bowtie2_on_data_22__data_2__and_data_1__alignments_peak_1169	493	.	17.7673	53.118	49.3549	95
NC_060925.1	114776147	114776358	Bowtie2_on_data_22__data_2__and_data_1__alignments_peak_1170	42	.	4.49636	6.67714	4.27257	92
NC_060925.1	115082684	115082923	Bowtie2_on_data_22__data_2__and_data_1__alignments_peak_1171	59	.	5.24575	8.5006	5.97895	149
NC_060925.1	115120788	115121561	Bowtie2_on_data_22__data_2__and_data_1__alignments_peak_1172	732	.	17.2964	77.2979	73.2202	355
NC_060925.1	115143374	115143581	Bowtie2_on_data_22__data_2__and_data_1__alignments_peak_1173	54	.	4.87731	7.88822	5.40974	134
NC_060925.1	115180162	115180420	Bowtie2_on_data_22__data_2__and_data_1__alignments_peak_1174	28	.	3.41597	5.09289	2.81088	111
NC_060925.1	115221801	115222124	Bowtie2_on_data_22__data_2__and_data_1__alignments_peak_1175	78	.	5.99514	10.4422	7.81669	85
NC_060925.1	115388944	115389180	Bowtie2_on_data_22__data_2__and_data_1__alignments_peak_1176	161	.	8.70948	19.1721	16.1768	131
NC_060925.1	115459089	115459316	Bowtie2_on_data_22__data_2__and_data_1__alignments_peak_1177	78	.	5.99514	10.4422	7.81669	117
NC_060925.1	115582133	115582458	Bowtie2_on_data_22__data_2__and_data_1__alignments_peak_1178	13	.	2.99757	3.46399	1.34314	176
NC_060925.1	115747272	115747527	Bowtie2_on_data_22__data_2__and_data_1__alignments_peak_1179	59	.	5.24575	8.5006	5.97895	100
NC_060925.1	115779520	115780011	Bowtie2_on_data_22__data_2__and_data_1__alignments_peak_1180	428	.	13.6341	46.4549	42.8069	355
NC_060925.1	115781120	115781497	Bowtie2_on_data_22__data_2__and_data_1__alignments_peak_1181	41	.	3.9415	6.53183	4.15524	283
NC_060925.1	116075397	116075657	Bowtie2_on_data_22__data_2__and_data_1__alignments_peak_1182	257	.	8.54287	28.9888	25.7131	147
NC_060925.1	116083030	116083282	Bowtie2_on_data_22__data_2__and_data_1__alignments_peak_1183	78	.	5.99514	10.4422	7.81669	156
NC_060925.1	116119799	116120297	Bowtie2_on_data_22__data_2__and_data_1__alignments_peak_1184	220	.	10.8662	25.1966	22.016	397
NC_060925.1	116122159	116122562	Bowtie2_on_data_22__data_2__and_data_1__alignments_peak_1185	71	.	4.99257	9.72582	7.14035	316
NC_060925.1	116147836	116148055	Bowtie2_on_data_22__data_2__and_data_1__alignments_peak_1186	63	.	4.7298	8.89145	6.35109	97
NC_060925.1	116247432	116247865	Bowtie2_on_data_22__data_2__and_data_1__alignments_peak_1187	51	.	4.87105	7.57308	5.1074	313
NC_060925.1	116284841	116285063	Bowtie2_on_data_22__data_2__and_data_1__alignments_peak_1188	27	.	3.74696	4.99005	2.71739	132
NC_060925.1	116294914	116295364	Bowtie2_on_data_22__data_2__and_data_1__alignments_peak_1189	118	.	7.49393	14.6269	11.8076	283
NC_060925.1	116349764	116350204	Bowtie2_on_data_22__data_2__and_data_1__alignments_peak_1190	55	.	4.46704	8.08013	5.59195	285
NC_060925.1	116384485	116384686	Bowtie2_on_data_22__data_2__and_data_1__alignments_peak_1191	27	.	3.16398	5.0331	2.7579	8
NC_060925.1	116497124	116497656	Bowtie2_on_data_22__data_2__and_data_1__alignments_peak_1192	89	.	6.27082	11.6789	8.98755	197
NC_060925.1	116534652	116535067	Bowtie2_on_data_22__data_2__and_data_1__alignments_peak_1193	107	.	7.11923	13.5464	10.772	301
NC_060925.1	116568737	116569031	Bowtie2_on_data_22__data_2__and_data_1__alignments_peak_1194	27	.	3.16398	5.0331	2.7579	175
NC_060925.1	116603293	116603485	Bowtie2_on_data_22__data_2__and_data_1__alignments_peak_1195	126	.	7.2247	15.5189	12.6744	60
NC_060925.1	116892340	116892560	Bowtie2_on_data_22__data_2__and_data_1__alignments_peak_1196	23	.	3.48379	4.57313	2.34341	6
NC_060925.1	117414996	117415387	Bowtie2_on_data_22__data_2__and_data_1__alignments_peak_1197	207	.	10.103	23.8446	20.7112	213
NC_060925.1	117416829	117417317	Bowtie2_on_data_22__data_2__and_data_1__alignments_peak_1198	118	.	7.49393	14.6269	11.8076	76
NC_060925.1	117423797	117424012	Bowtie2_on_data_22__data_2__and_data_1__alignments_peak_1199	161	.	8.99272	19.1497	16.1599	103
NC_060925.1	117632161	117632391	Bowtie2_on_data_22__data_2__and_data_1__alignments_peak_1200	27	.	3.74696	4.99005	2.71739	71
NC_060925.1	117640704	117641397	Bowtie2_on_data_22__data_2__and_data_1__alignments_peak_1201	427	.	15.8411	46.4402	42.7926	566
NC_060925.1	117804693	117804890	Bowtie2_on_data_22__data_2__and_data_1__alignments_peak_1202	39	.	3.97007	6.32356	3.95674	95
NC_060925.1	117823178	117823928	Bowtie2_on_data_22__data_2__and_data_1__alignments_peak_1203	507	.	18.1157	54.5624	50.7769	502
NC_060925.1	117992240	117992485	Bowtie2_on_data_22__data_2__and_data_1__alignments_peak_1204	105	.	5.48422	13.2686	10.5183	90
NC_060925.1	118056834	118057122	Bowtie2_on_data_22__data_2__and_data_1__alignments_peak_1205	22	.	3.1532	4.419	2.20659	197
NC_060925.1	118109891	118110265	Bowtie2_on_data_22__data_2__and_data_1__alignments_peak_1206	257	.	11.9903	29.0053	25.72	81
NC_060925.1	118150125	118150823	Bowtie2_on_data_22__data_2__and_data_1__alignments_peak_1207	28	.	3.41597	5.09289	2.81088	302
NC_060925.1	118264769	118265199	Bowtie2_on_data_22__data_2__and_data_1__alignments_peak_1208	34	.	4.12166	5.81519	3.46975	101
NC_060925.1	118303428	118303906	Bowtie2_on_data_22__data_2__and_data_1__alignments_peak_1209	71	.	5.57407	9.73159	7.14035	225
NC_060925.1	118442108	118442477	Bowtie2_on_data_22__data_2__and_data_1__alignments_peak_1210	59	.	5.24575	8.5006	5.97895	90
NC_060925.1	118467308	118467660	Bowtie2_on_data_22__data_2__and_data_1__alignments_peak_1211	46	.	3.79677	7.02349	4.6004	182
NC_060925.1	118555729	118556137	Bowtie2_on_data_22__data_2__and_data_1__alignments_peak_1212	27	.	3.16398	5.0331	2.7579	67
NC_060925.1	118823051	118823246	Bowtie2_on_data_22__data_2__and_data_1__alignments_peak_1213	27	.	3.74696	4.99005	2.71739	134
NC_060925.1	118879587	118879837	Bowtie2_on_data_22__data_2__and_data_1__alignments_peak_1214	42	.	4.49636	6.67714	4.27257	78
NC_060925.1	118974006	118974524	Bowtie2_on_data_22__data_2__and_data_1__alignments_peak_1215	122	.	5.46151	15.1112	12.2767	169
NC_060925.1	119022162	119022618	Bowtie2_on_data_22__data_2__and_data_1__alignments_peak_1216	33	.	3.1712	5.65872	3.35254	438
NC_060925.1	119149721	119150010	Bowtie2_on_data_22__data_2__and_data_1__alignments_peak_1217	45	.	4.34835	6.98773	4.5757	200
NC_060925.1	119217136	119217688	Bowtie2_on_data_22__data_2__and_data_1__alignments_peak_1218	208	.	10.4915	23.9557	20.8109	373
NC_060925.1	119388843	119389326	Bowtie2_on_data_22__data_2__and_data_1__alignments_peak_1219	45	.	4.52893	7.00972	4.58893	130
NC_060925.1	119411316	119411632	Bowtie2_on_data_22__data_2__and_data_1__alignments_peak_1220	97	.	6.74454	12.488	9.76015	152
NC_060925.1	119473178	119473440	Bowtie2_on_data_22__data_2__and_data_1__alignments_peak_1221	41	.	3.9415	6.53183	4.15524	124
NC_060925.1	119508478	119509017	Bowtie2_on_data_22__data_2__and_data_1__alignments_peak_1222	196	.	10.1168	22.73	19.6206	172
NC_060925.1	119569692	119570121	Bowtie2_on_data_22__data_2__and_data_1__alignments_peak_1223	47	.	4.60567	7.13687	4.71045	112
NC_060925.1	119607232	119607691	Bowtie2_on_data_22__data_2__and_data_1__alignments_peak_1224	51	.	4.87105	7.57308	5.1074	166
NC_060925.1	119854049	119854426	Bowtie2_on_data_22__data_2__and_data_1__alignments_peak_1225	27	.	3.74696	4.99005	2.71739	96
NC_060925.1	119908073	119908490	Bowtie2_on_data_22__data_2__and_data_1__alignments_peak_1226	38	.	4.18055	6.16271	3.80185	239
NC_060925.1	120087448	120087697	Bowtie2_on_data_22__data_2__and_data_1__alignments_peak_1227	79	.	5.25534	10.5821	7.95062	160
NC_060925.1	120492049	120492432	Bowtie2_on_data_22__data_2__and_data_1__alignments_peak_1228	20	.	3.37227	4.20501	2.00248	50
NC_060925.1	120576730	120577404	Bowtie2_on_data_22__data_2__and_data_1__alignments_peak_1229	113	.	6.72012	14.1449	11.3536	158
NC_060925.1	120580530	120581218	Bowtie2_on_data_22__data_2__and_data_1__alignments_peak_1230	1388	.	23.9602	143.475	138.853	400
NC_060925.1	120720109	120720302	Bowtie2_on_data_22__data_2__and_data_1__alignments_peak_1231	51	.	4.87105	7.57308	5.1074	167
NC_060925.1	120736578	120736837	Bowtie2_on_data_22__data_2__and_data_1__alignments_peak_1232	34	.	3.30065	5.73399	3.42421	157
NC_060925.1	121166856	121167527	Bowtie2_on_data_22__data_2__and_data_1__alignments_peak_1233	208	.	7.22328	24.0389	20.8919	188
NC_060925.1	121212476	121212678	Bowtie2_on_data_22__data_2__and_data_1__alignments_peak_1234	119	.	7.31596	14.7714	11.9449	71
NC_060925.1	121229875	121230112	Bowtie2_on_data_22__data_2__and_data_1__alignments_peak_1235	20	.	3.37227	4.20501	2.00248	37
NC_060925.1	121243379	121243642	Bowtie2_on_data_22__data_2__and_data_1__alignments_peak_1236	96	.	5.78087	12.3563	9.64932	93
NC_060925.1	121303071	121303330	Bowtie2_on_data_22__data_2__and_data_1__alignments_peak_1237	13	.	2.99757	3.46399	1.34314	210
NC_060925.1	121340652	121340873	Bowtie2_on_data_22__data_2__and_data_1__alignments_peak_1238	70	.	4.22826	9.65724	7.07907	135
NC_060925.1	121352593	121352805	Bowtie2_on_data_22__data_2__and_data_1__alignments_peak_1239	42	.	4.49636	6.67714	4.27257	43
NC_060925.1	121356899	121357911	Bowtie2_on_data_22__data_2__and_data_1__alignments_peak_1240	537	.	16.0288	57.5738	53.7428	299
NC_060925.1	121427547	121427770	Bowtie2_on_data_22__data_2__and_data_1__alignments_peak_1241	34	.	4.12166	5.81519	3.46975	165
NC_060925.1	121452566	121453059	Bowtie2_on_data_22__data_2__and_data_1__alignments_peak_1242	141	.	7.09471	17.1129	14.1942	149
NC_060925.1	121501849	121502153	Bowtie2_on_data_22__data_2__and_data_1__alignments_peak_1243	624	.	20.9028	66.4024	62.4561	151
NC_060925.1	121619557	121620008	Bowtie2_on_data_22__data_2__and_data_1__alignments_peak_1244	51	.	4.87105	7.57308	5.1074	188
NC_060925.1	121627371	121629069	Bowtie2_on_data_22__data_2__and_data_1__alignments_peak_1245	348	.	14.6132	38.3418	34.8431	729
NC_060925.1	121629526	121631134	Bowtie2_on_data_22__data_2__and_data_1__alignments_peak_1246	778	.	25.4794	81.9846	77.8542	986
NC_060925.1	121632557	121633262	Bowtie2_on_data_22__data_2__and_data_1__alignments_peak_1247	532	.	19.4842	57.0521	53.23	350
NC_060925.1	121634105	121635829	Bowtie2_on_data_22__data_2__and_data_1__alignments_peak_1248	590	.	17.0799	62.9937	59.0929	435
NC_060925.1	121636621	121637065	Bowtie2_on_data_22__data_2__and_data_1__alignments_peak_1249	128	.	7.86863	15.7283	12.8669	326
NC_060925.1	121637368	121637666	Bowtie2_on_data_22__data_2__and_data_1__alignments_peak_1250	73	.	4.6405	9.99357	7.39574	124
NC_060925.1	121637902	121638333	Bowtie2_on_data_22__data_2__and_data_1__alignments_peak_1251	34	.	3.67874	5.79783	3.46975	366
NC_060925.1	121639739	121639983	Bowtie2_on_data_22__data_2__and_data_1__alignments_peak_1252	118	.	7.49393	14.6269	11.8076	93
NC_060925.1	121640970	121641559	Bowtie2_on_data_22__data_2__and_data_1__alignments_peak_1253	82	.	6.06155	10.9309	8.28344	252
NC_060925.1	121642991	121644159	Bowtie2_on_data_22__data_2__and_data_1__alignments_peak_1254	675	.	19.5668	71.5421	67.5337	110
NC_060925.1	121644465	121645059	Bowtie2_on_data_22__data_2__and_data_1__alignments_peak_1255	116	.	7.12123	14.4289	11.628	168
NC_060925.1	121645287	121645730	Bowtie2_on_data_22__data_2__and_data_1__alignments_peak_1256	33	.	3.60147	5.65606	3.35085	408
NC_060925.1	121647338	121647593	Bowtie2_on_data_22__data_2__and_data_1__alignments_peak_1257	52	.	4.0077	7.73437	5.26492	28
NC_060925.1	121650028	121650272	Bowtie2_on_data_22__data_2__and_data_1__alignments_peak_1258	111	.	4.89296	13.9545	11.1676	153
NC_060925.1	121652646	121653614	Bowtie2_on_data_22__data_2__and_data_1__alignments_peak_1259	461	.	6.12964	49.8671	46.1568	432
NC_060925.1	121654454	121655062	Bowtie2_on_data_22__data_2__and_data_1__alignments_peak_1260	139	.	4.25253	16.8693	13.9632	375
NC_060925.1	121655638	121655897	Bowtie2_on_data_22__data_2__and_data_1__alignments_peak_1261	35	.	3.0038	5.84696	3.50131	151
NC_060925.1	121656660	121656869	Bowtie2_on_data_22__data_2__and_data_1__alignments_peak_1262	18	.	2.05775	3.99696	1.8394	26
NC_060925.1	121658238	121659648	Bowtie2_on_data_22__data_2__and_data_1__alignments_peak_1263	37	.	2.53628	6.05202	3.70149	493
NC_060925.1	121660427	121660684	Bowtie2_on_data_22__data_2__and_data_1__alignments_peak_1264	87	.	5.4785	11.3816	8.72595	153
NC_060925.1	121660889	121661469	Bowtie2_on_data_22__data_2__and_data_1__alignments_peak_1265	80	.	4.65975	10.6826	8.04899	73
NC_060925.1	121666018	121667124	Bowtie2_on_data_22__data_2__and_data_1__alignments_peak_1266	125	.	4.59811	15.3834	12.5405	177
NC_060925.1	121667485	121669043	Bowtie2_on_data_22__data_2__and_data_1__alignments_peak_1267	79	.	3.61051	10.552	7.92513	1007
NC_060925.1	121670173	121670513	Bowtie2_on_data_22__data_2__and_data_1__alignments_peak_1268	52	.	4.0077	7.73437	5.26492	218
NC_060925.1	121671631	121671883	Bowtie2_on_data_22__data_2__and_data_1__alignments_peak_1269	35	.	2.82961	5.9143	3.56618	109
NC_060925.1	121672196	121674425	Bowtie2_on_data_22__data_2__and_data_1__alignments_peak_1270	189	.	4.56002	22.0128	18.9342	126
NC_060925.1	121676031	121676454	Bowtie2_on_data_22__data_2__and_data_1__alignments_peak_1271	96	.	3.63237	12.3667	9.65956	205
NC_060925.1	121681876	121682377	Bowtie2_on_data_22__data_2__and_data_1__alignments_peak_1272	90	.	3.43625	11.7875	9.09497	323
NC_060925.1	121685926	121686292	Bowtie2_on_data_22__data_2__and_data_1__alignments_peak_1273	144	.	7.44922	17.3427	14.4208	131
NC_060925.1	121686847	121687127	Bowtie2_on_data_22__data_2__and_data_1__alignments_peak_1274	62	.	3.7814	8.79659	6.26265	187
NC_060925.1	121688420	121688988	Bowtie2_on_data_22__data_2__and_data_1__alignments_peak_1275	64	.	4.05209	8.94285	6.40101	389
NC_060925.1	121689566	121689882	Bowtie2_on_data_22__data_2__and_data_1__alignments_peak_1276	285	.	8.6327	31.9481	28.5924	141
NC_060925.1	121691429	121691884	Bowtie2_on_data_22__data_2__and_data_1__alignments_peak_1277	172	.	6.51857	20.3271	17.2929	116
NC_060925.1	121692439	121692728	Bowtie2_on_data_22__data_2__and_data_1__alignments_peak_1278	161	.	7.62024	19.1295	16.1525	151
NC_060925.1	121692992	121693555	Bowtie2_on_data_22__data_2__and_data_1__alignments_peak_1279	27	.	3.16398	5.0331	2.7579	530
NC_060925.1	121694320	121695131	Bowtie2_on_data_22__data_2__and_data_1__alignments_peak_1280	258	.	6.60242	29.0961	25.8101	125
NC_060925.1	121696551	121697012	Bowtie2_on_data_22__data_2__and_data_1__alignments_peak_1281	80	.	4.98796	10.7405	8.09877	136
NC_060925.1	121699002	121699212	Bowtie2_on_data_22__data_2__and_data_1__alignments_peak_1282	75	.	4.08391	10.153	7.55243	123
NC_060925.1	121700505	121700852	Bowtie2_on_data_22__data_2__and_data_1__alignments_peak_1283	190	.	7.20903	22.0839	19.0043	192
NC_060925.1	121703397	121703881	Bowtie2_on_data_22__data_2__and_data_1__alignments_peak_1284	88	.	4.38642	11.5714	8.8913	286
NC_060925.1	121710141	121710368	Bowtie2_on_data_22__data_2__and_data_1__alignments_peak_1285	22	.	2.81884	4.49677	2.27884	39
NC_060925.1	121713453	121713927	Bowtie2_on_data_22__data_2__and_data_1__alignments_peak_1286	39	.	3.17638	6.28916	3.92558	69
NC_060925.1	121719373	121719662	Bowtie2_on_data_22__data_2__and_data_1__alignments_peak_1287	319	.	12.6363	35.4064	31.976	136
NC_060925.1	121723150	121723988	Bowtie2_on_data_22__data_2__and_data_1__alignments_peak_1288	132	.	5.29396	16.1607	13.2805	114
NC_060925.1	121754054	121754256	Bowtie2_on_data_22__data_2__and_data_1__alignments_peak_1289	34	.	4.12166	5.81519	3.46975	100
NC_060925.1	121757770	121757990	Bowtie2_on_data_22__data_2__and_data_1__alignments_peak_1290	54	.	4.87731	7.88822	5.40974	90
NC_060925.1	121759648	121759850	Bowtie2_on_data_22__data_2__and_data_1__alignments_peak_1291	59	.	5.24575	8.5006	5.97895	93
NC_060925.1	121763068	121763583	Bowtie2_on_data_22__data_2__and_data_1__alignments_peak_1292	59	.	5.24575	8.5006	5.97895	331
NC_060925.1	121765591	121765928	Bowtie2_on_data_22__data_2__and_data_1__alignments_peak_1293	28	.	3.41597	5.09289	2.81088	92
NC_060925.1	121767121	121767373	Bowtie2_on_data_22__data_2__and_data_1__alignments_peak_1294	59	.	5.24575	8.5006	5.97895	246
NC_060925.1	121769834	121770148	Bowtie2_on_data_22__data_2__and_data_1__alignments_peak_1295	63	.	4.7298	8.89145	6.35109	197
NC_060925.1	121770507	121770771	Bowtie2_on_data_22__data_2__and_data_1__alignments_peak_1296	39	.	3.58584	6.33548	3.9664	79
NC_060925.1	121771283	121771929	Bowtie2_on_data_22__data_2__and_data_1__alignments_peak_1297	141	.	7.09471	17.1129	14.1942	307
NC_060925.1	121777163	121777452	Bowtie2_on_data_22__data_2__and_data_1__alignments_peak_1298	34	.	4.12166	5.81519	3.46975	249
NC_060925.1	121790858	121791183	Bowtie2_on_data_22__data_2__and_data_1__alignments_peak_1299	383	.	14.9803	41.8811	38.3171	152
NC_060925.1	122001824	122002026	Bowtie2_on_data_22__data_2__and_data_1__alignments_peak_1300	23	.	3.48379	4.57313	2.34341	51
NC_060925.1	122020589	122020839	Bowtie2_on_data_22__data_2__and_data_1__alignments_peak_1301	42	.	4.49636	6.67714	4.27257	93
NC_060925.1	124299259	124299605	Bowtie2_on_data_22__data_2__and_data_1__alignments_peak_1302	35	.	3.99592	5.85822	3.5124	279
NC_060925.1	124853892	124854418	Bowtie2_on_data_22__data_2__and_data_1__alignments_peak_1303	39	.	4.30645	6.36868	3.999	423
NC_060925.1	124893631	124893876	Bowtie2_on_data_22__data_2__and_data_1__alignments_peak_1304	19	.	2.64342	4.10925	1.94811	6
NC_060925.1	124897524	124897745	Bowtie2_on_data_22__data_2__and_data_1__alignments_peak_1305	22	.	3.1532	4.419	2.20659	148
NC_060925.1	125199552	125199970	Bowtie2_on_data_22__data_2__and_data_1__alignments_peak_1306	42	.	4.49636	6.67714	4.27257	117
NC_060925.1	125672647	125673063	Bowtie2_on_data_22__data_2__and_data_1__alignments_peak_1307	87	.	6.36984	11.4528	8.77876	104
NC_060925.1	125902366	125902558	Bowtie2_on_data_22__data_2__and_data_1__alignments_peak_1308	51	.	4.87105	7.57308	5.1074	65
NC_060925.1	126144781	126145003	Bowtie2_on_data_22__data_2__and_data_1__alignments_peak_1309	27	.	3.74696	4.99005	2.71739	49
NC_060925.1	126301502	126302001	Bowtie2_on_data_22__data_2__and_data_1__alignments_peak_1310	232	.	11.2409	26.4521	23.2381	121
NC_060925.1	126303144	126304492	Bowtie2_on_data_22__data_2__and_data_1__alignments_peak_1311	130	.	5.63768	15.9487	13.0754	328
NC_060925.1	126305585	126305850	Bowtie2_on_data_22__data_2__and_data_1__alignments_peak_1312	118	.	7.49393	14.6269	11.8076	121
NC_060925.1	126306779	126307041	Bowtie2_on_data_22__data_2__and_data_1__alignments_peak_1313	48	.	4.20427	7.29312	4.85929	193
NC_060925.1	126307903	126308249	Bowtie2_on_data_22__data_2__and_data_1__alignments_peak_1314	113	.	5.69516	14.1294	11.3382	149
NC_060925.1	126308957	126309442	Bowtie2_on_data_22__data_2__and_data_1__alignments_peak_1315	370	.	13.9	40.5793	37.0407	98
NC_060925.1	126319180	126319418	Bowtie2_on_data_22__data_2__and_data_1__alignments_peak_1316	88	.	4.38642	11.5714	8.8913	101
NC_060925.1	126320164	126320431	Bowtie2_on_data_22__data_2__and_data_1__alignments_peak_1317	37	.	4.1197	6.06269	3.71164	41
NC_060925.1	126321802	126322267	Bowtie2_on_data_22__data_2__and_data_1__alignments_peak_1318	38	.	4.18055	6.16271	3.80185	380
NC_060925.1	126322649	126323150	Bowtie2_on_data_22__data_2__and_data_1__alignments_peak_1319	17	.	2.64266	3.95287	1.79606	465
NC_060925.1	126323738	126323993	Bowtie2_on_data_22__data_2__and_data_1__alignments_peak_1320	42	.	4.49636	6.67714	4.27257	93
NC_060925.1	126325572	126325926	Bowtie2_on_data_22__data_2__and_data_1__alignments_peak_1321	66	.	4.42957	9.22038	6.67147	206
NC_060925.1	126327995	126328539	Bowtie2_on_data_22__data_2__and_data_1__alignments_peak_1322	62	.	5.22569	8.79612	6.26265	243
NC_060925.1	126329280	126329472	Bowtie2_on_data_22__data_2__and_data_1__alignments_peak_1323	51	.	4.87105	7.57308	5.1074	123
NC_060925.1	126332216	126332482	Bowtie2_on_data_22__data_2__and_data_1__alignments_peak_1324	59	.	2.94536	8.48616	5.97895	153
NC_060925.1	126334887	126335207	Bowtie2_on_data_22__data_2__and_data_1__alignments_peak_1325	44	.	4.43552	6.85428	4.44517	254
NC_060925.1	126335707	126336209	Bowtie2_on_data_22__data_2__and_data_1__alignments_peak_1326	164	.	6.34239	19.4271	16.4286	321
NC_060925.1	126337098	126337463	Bowtie2_on_data_22__data_2__and_data_1__alignments_peak_1327	38	.	3.54937	6.25968	3.89786	290
NC_060925.1	126339206	126339541	Bowtie2_on_data_22__data_2__and_data_1__alignments_peak_1328	58	.	4.96506	8.35228	5.85812	224
NC_060925.1	126341055	126341356	Bowtie2_on_data_22__data_2__and_data_1__alignments_peak_1329	26	.	3.40292	4.85537	2.61776	139
NC_060925.1	126342920	126343441	Bowtie2_on_data_22__data_2__and_data_1__alignments_peak_1330	62	.	5.22569	8.79612	6.26265	420
NC_060925.1	126346898	126347562	Bowtie2_on_data_22__data_2__and_data_1__alignments_peak_1331	16	.	2.89044	3.77843	1.64264	409
NC_060925.1	126348169	126348646	Bowtie2_on_data_22__data_2__and_data_1__alignments_peak_1332	51	.	4.87105	7.57308	5.1074	122
NC_060925.1	126351657	126352121	Bowtie2_on_data_22__data_2__and_data_1__alignments_peak_1333	44	.	4.40838	6.80897	4.40037	281
NC_060925.1	126354063	126354262	Bowtie2_on_data_22__data_2__and_data_1__alignments_peak_1334	96	.	5.78087	12.3563	9.64932	147
NC_060925.1	126355417	126355673	Bowtie2_on_data_22__data_2__and_data_1__alignments_peak_1335	22	.	3.1532	4.419	2.20659	107
NC_060925.1	126356200	126356393	Bowtie2_on_data_22__data_2__and_data_1__alignments_peak_1336	50	.	4.31634	7.50228	5.06599	117
NC_060925.1	126357284	126357479	Bowtie2_on_data_22__data_2__and_data_1__alignments_peak_1337	56	.	5.05694	8.18806	5.69808	87
NC_060925.1	126359474	126359858	Bowtie2_on_data_22__data_2__and_data_1__alignments_peak_1338	34	.	4.12166	5.81519	3.46975	330
NC_060925.1	126360980	126361387	Bowtie2_on_data_22__data_2__and_data_1__alignments_peak_1339	42	.	4.49636	6.67714	4.27257	86
NC_060925.1	126361892	126362331	Bowtie2_on_data_22__data_2__and_data_1__alignments_peak_1340	184	.	9.40624	21.4769	18.417	283
NC_060925.1	126364984	126365221	Bowtie2_on_data_22__data_2__and_data_1__alignments_peak_1341	59	.	4.21863	8.467	5.96809	115
NC_060925.1	126368808	126369092	Bowtie2_on_data_22__data_2__and_data_1__alignments_peak_1342	13	.	2.70419	3.45376	1.34314	273
NC_060925.1	126371203	126371663	Bowtie2_on_data_22__data_2__and_data_1__alignments_peak_1343	147	.	6.53888	17.7237	14.7937	288
NC_060925.1	126372037	126372431	Bowtie2_on_data_22__data_2__and_data_1__alignments_peak_1344	71	.	5.57407	9.73159	7.14035	242
NC_060925.1	126374349	126374550	Bowtie2_on_data_22__data_2__and_data_1__alignments_peak_1345	39	.	3.58584	6.33548	3.9664	143
NC_060925.1	126375752	126375972	Bowtie2_on_data_22__data_2__and_data_1__alignments_peak_1346	64	.	4.05209	8.94285	6.40101	89
NC_060925.1	126378667	126379151	Bowtie2_on_data_22__data_2__and_data_1__alignments_peak_1347	150	.	5.30045	18.0392	15.0915	347
NC_060925.1	126382069	126382316	Bowtie2_on_data_22__data_2__and_data_1__alignments_peak_1348	105	.	5.48422	13.2686	10.5183	102
NC_060925.1	126383579	126383881	Bowtie2_on_data_22__data_2__and_data_1__alignments_peak_1349	498	.	15.2405	53.5825	49.8136	145
NC_060925.1	126387368	126387610	Bowtie2_on_data_22__data_2__and_data_1__alignments_peak_1350	66	.	4.42957	9.22038	6.67147	133
NC_060925.1	126388187	126388459	Bowtie2_on_data_22__data_2__and_data_1__alignments_peak_1351	182	.	5.8305	21.2952	18.2422	160
NC_060925.1	126389570	126389779	Bowtie2_on_data_22__data_2__and_data_1__alignments_peak_1352	33	.	3.37491	5.67156	3.36286	111
NC_060925.1	126391791	126392058	Bowtie2_on_data_22__data_2__and_data_1__alignments_peak_1353	62	.	5.22569	8.79612	6.26265	144
NC_060925.1	126393785	126394055	Bowtie2_on_data_22__data_2__and_data_1__alignments_peak_1354	128	.	4.90292	15.7078	12.8606	142
NC_060925.1	126394659	126395092	Bowtie2_on_data_22__data_2__and_data_1__alignments_peak_1355	59	.	5.02509	8.45508	5.95839	46
NC_060925.1	126397562	126397787	Bowtie2_on_data_22__data_2__and_data_1__alignments_peak_1356	62	.	3.29193	8.75969	6.23441	101
NC_060925.1	126398519	126398775	Bowtie2_on_data_22__data_2__and_data_1__alignments_peak_1357	172	.	6.51857	20.3271	17.2929	104
NC_060925.1	126399366	126399659	Bowtie2_on_data_22__data_2__and_data_1__alignments_peak_1358	105	.	4.24441	13.2583	10.5106	167
NC_060925.1	126400786	126401348	Bowtie2_on_data_22__data_2__and_data_1__alignments_peak_1359	33	.	3.37491	5.67156	3.36286	238
NC_060925.1	126402273	126403115	Bowtie2_on_data_22__data_2__and_data_1__alignments_peak_1360	210	.	5.62814	24.1798	21.0318	99
NC_060925.1	126403947	126404713	Bowtie2_on_data_22__data_2__and_data_1__alignments_peak_1361	132	.	5.29396	16.1607	13.2805	283
NC_060925.1	126405915	126406432	Bowtie2_on_data_22__data_2__and_data_1__alignments_peak_1362	244	.	9.42538	27.6962	24.4563	188
NC_060925.1	126406631	126406899	Bowtie2_on_data_22__data_2__and_data_1__alignments_peak_1363	18	.	2.82049	3.98918	1.83173	20
NC_060925.1	126408189	126408868	Bowtie2_on_data_22__data_2__and_data_1__alignments_peak_1364	66	.	4.42957	9.22038	6.67147	140
NC_060925.1	126409430	126409667	Bowtie2_on_data_22__data_2__and_data_1__alignments_peak_1365	17	.	2.96748	3.9112	1.7579	213
NC_060925.1	126410075	126410408	Bowtie2_on_data_22__data_2__and_data_1__alignments_peak_1366	72	.	4.74183	9.8868	7.29428	108
NC_060925.1	126411544	126412102	Bowtie2_on_data_22__data_2__and_data_1__alignments_peak_1367	318	.	12.5647	35.2699	31.8427	141
NC_060925.1	126413776	126414541	Bowtie2_on_data_22__data_2__and_data_1__alignments_peak_1368	79	.	5.25534	10.5821	7.95062	548
NC_060925.1	126416231	126416492	Bowtie2_on_data_22__data_2__and_data_1__alignments_peak_1369	110	.	4.84019	13.8067	11.022	116
NC_060925.1	126417596	126417848	Bowtie2_on_data_22__data_2__and_data_1__alignments_peak_1370	27	.	2.99502	5.06582	2.78934	213
NC_060925.1	126419691	126420053	Bowtie2_on_data_22__data_2__and_data_1__alignments_peak_1371	48	.	4.20427	7.29312	4.85929	265
NC_060925.1	126421525	126421931	Bowtie2_on_data_22__data_2__and_data_1__alignments_peak_1372	45	.	3.52355	6.91141	4.50027	102
NC_060925.1	126423403	126423983	Bowtie2_on_data_22__data_2__and_data_1__alignments_peak_1373	19	.	2.57135	4.09592	1.93485	406
NC_060925.1	126426306	126427278	Bowtie2_on_data_22__data_2__and_data_1__alignments_peak_1374	108	.	6.90896	13.6169	10.8408	333
NC_060925.1	126428155	126428667	Bowtie2_on_data_22__data_2__and_data_1__alignments_peak_1375	71	.	4.99257	9.72582	7.14035	159
NC_060925.1	126429998	126430492	Bowtie2_on_data_22__data_2__and_data_1__alignments_peak_1376	54	.	4.87731	7.88822	5.40974	415
NC_060925.1	126432753	126433020	Bowtie2_on_data_22__data_2__and_data_1__alignments_peak_1377	28	.	3.73017	5.18403	2.89795	41
NC_060925.1	126433758	126434129	Bowtie2_on_data_22__data_2__and_data_1__alignments_peak_1378	42	.	4.18419	6.70185	4.29623	80
NC_060925.1	126434362	126434639	Bowtie2_on_data_22__data_2__and_data_1__alignments_peak_1379	63	.	4.7298	8.89145	6.35109	109
NC_060925.1	126437531	126437865	Bowtie2_on_data_22__data_2__and_data_1__alignments_peak_1380	59	.	4.21863	8.467	5.96809	71
NC_060925.1	126439437	126439715	Bowtie2_on_data_22__data_2__and_data_1__alignments_peak_1381	35	.	4.04453	5.93869	3.58955	178
NC_060925.1	126439959	126440363	Bowtie2_on_data_22__data_2__and_data_1__alignments_peak_1382	27	.	3.64105	5.03861	2.76328	250
NC_060925.1	126443084	126443832	Bowtie2_on_data_22__data_2__and_data_1__alignments_peak_1383	52	.	4.0077	7.73437	5.26492	695
NC_060925.1	126444042	126444272	Bowtie2_on_data_22__data_2__and_data_1__alignments_peak_1384	70	.	5.10437	9.59707	7.02049	153
NC_060925.1	126445548	126445937	Bowtie2_on_data_22__data_2__and_data_1__alignments_peak_1385	28	.	2.87386	5.14973	2.86485	74
NC_060925.1	126447082	126447961	Bowtie2_on_data_22__data_2__and_data_1__alignments_peak_1386	54	.	4.53722	7.90865	5.42909	465
NC_060925.1	126449558	126449998	Bowtie2_on_data_22__data_2__and_data_1__alignments_peak_1387	41	.	3.68834	6.54683	4.17	216
NC_060925.1	126450527	126450727	Bowtie2_on_data_22__data_2__and_data_1__alignments_peak_1388	32	.	3.68649	5.57387	3.27005	103
NC_060925.1	126451535	126451730	Bowtie2_on_data_22__data_2__and_data_1__alignments_peak_1389	34	.	3.5309	5.75552	3.44509	81
NC_060925.1	126452413	126452860	Bowtie2_on_data_22__data_2__and_data_1__alignments_peak_1390	50	.	4.45901	7.46982	5.03433	358
NC_060925.1	126453062	126453329	Bowtie2_on_data_22__data_2__and_data_1__alignments_peak_1391	22	.	2.95304	4.42159	2.20689	48
NC_060925.1	126453531	126453773	Bowtie2_on_data_22__data_2__and_data_1__alignments_peak_1392	97	.	6.24694	12.4398	9.72962	121
NC_060925.1	126458575	126459334	Bowtie2_on_data_22__data_2__and_data_1__alignments_peak_1393	129	.	7.64753	15.8141	12.952	628
NC_060925.1	126460105	126460625	Bowtie2_on_data_22__data_2__and_data_1__alignments_peak_1394	82	.	6.0228	10.8647	8.21865	119
NC_060925.1	126463616	126464014	Bowtie2_on_data_22__data_2__and_data_1__alignments_peak_1395	43	.	4.04657	6.72564	4.31796	108
NC_060925.1	126464640	126464906	Bowtie2_on_data_22__data_2__and_data_1__alignments_peak_1396	51	.	3.69973	7.56914	5.1074	73
NC_060925.1	126465485	126465892	Bowtie2_on_data_22__data_2__and_data_1__alignments_peak_1397	33	.	3.70545	5.60717	3.30285	94
NC_060925.1	126467565	126467820	Bowtie2_on_data_22__data_2__and_data_1__alignments_peak_1398	59	.	4.07728	8.44097	5.94582	73
NC_060925.1	126468287	126468650	Bowtie2_on_data_22__data_2__and_data_1__alignments_peak_1399	28	.	2.87386	5.14973	2.86485	59
NC_060925.1	126469164	126469379	Bowtie2_on_data_22__data_2__and_data_1__alignments_peak_1400	29	.	3.62555	5.23691	2.9503	25
NC_060925.1	126470093	126470514	Bowtie2_on_data_22__data_2__and_data_1__alignments_peak_1401	59	.	4.21863	8.467	5.96809	319
NC_060925.1	126472222	126472427	Bowtie2_on_data_22__data_2__and_data_1__alignments_peak_1402	46	.	4.37286	7.03013	4.60694	101
NC_060925.1	126473188	126474178	Bowtie2_on_data_22__data_2__and_data_1__alignments_peak_1403	34	.	2.91525	5.79884	3.46975	916
NC_060925.1	126474836	126475237	Bowtie2_on_data_22__data_2__and_data_1__alignments_peak_1404	33	.	3.87936	5.66432	3.35782	315
NC_060925.1	126475787	126476157	Bowtie2_on_data_22__data_2__and_data_1__alignments_peak_1405	27	.	2.99502	5.06582	2.78934	166
NC_060925.1	126476944	126477455	Bowtie2_on_data_22__data_2__and_data_1__alignments_peak_1406	69	.	5.28014	9.57161	6.99579	95
NC_060925.1	126479606	126479891	Bowtie2_on_data_22__data_2__and_data_1__alignments_peak_1407	64	.	4.05209	8.94285	6.40101	82
NC_060925.1	126480657	126480906	Bowtie2_on_data_22__data_2__and_data_1__alignments_peak_1408	36	.	3.94921	6.03073	3.68037	109
NC_060925.1	126481279	126481735	Bowtie2_on_data_22__data_2__and_data_1__alignments_peak_1409	29	.	2.78274	5.26496	2.97738	423
NC_060925.1	126483415	126483618	Bowtie2_on_data_22__data_2__and_data_1__alignments_peak_1410	27	.	3.16398	5.0331	2.7579	61
NC_060925.1	126484145	126484952	Bowtie2_on_data_22__data_2__and_data_1__alignments_peak_1411	39	.	3.58584	6.33548	3.9664	774
NC_060925.1	126486947	126487355	Bowtie2_on_data_22__data_2__and_data_1__alignments_peak_1412	37	.	3.68754	6.05541	3.70454	97
NC_060925.1	126488235	126488517	Bowtie2_on_data_22__data_2__and_data_1__alignments_peak_1413	22	.	3.16033	4.43158	2.21652	86
NC_060925.1	126490817	126491040	Bowtie2_on_data_22__data_2__and_data_1__alignments_peak_1414	22	.	2.47591	4.42759	2.21255	11
NC_060925.1	126494176	126494577	Bowtie2_on_data_22__data_2__and_data_1__alignments_peak_1415	14	.	2.24011	3.53133	1.40889	392
NC_060925.1	126495252	126495503	Bowtie2_on_data_22__data_2__and_data_1__alignments_peak_1416	33	.	3.58483	5.62539	3.32086	64
NC_060925.1	126496025	126496393	Bowtie2_on_data_22__data_2__and_data_1__alignments_peak_1417	41	.	3.91322	6.47934	4.10783	277
NC_060925.1	126497710	126498347	Bowtie2_on_data_22__data_2__and_data_1__alignments_peak_1418	33	.	3.74397	5.67464	3.36591	104
NC_060925.1	126499627	126499954	Bowtie2_on_data_22__data_2__and_data_1__alignments_peak_1419	22	.	2.81884	4.49677	2.27884	93
NC_060925.1	126503593	126503807	Bowtie2_on_data_22__data_2__and_data_1__alignments_peak_1420	49	.	4.60654	7.43088	4.99573	137
NC_060925.1	126504667	126505468	Bowtie2_on_data_22__data_2__and_data_1__alignments_peak_1421	46	.	4.54752	7.04057	4.61723	93
NC_060925.1	126506796	126507003	Bowtie2_on_data_22__data_2__and_data_1__alignments_peak_1422	47	.	4.00168	7.17842	4.75151	95
NC_060925.1	126512728	126513011	Bowtie2_on_data_22__data_2__and_data_1__alignments_peak_1423	28	.	3.2955	5.08401	2.807	106
NC_060925.1	126514668	126514980	Bowtie2_on_data_22__data_2__and_data_1__alignments_peak_1424	27	.	3.37556	5.02003	2.74711	252
NC_060925.1	126519592	126520599	Bowtie2_on_data_22__data_2__and_data_1__alignments_peak_1425	22	.	2.81884	4.49677	2.27884	791
NC_060925.1	126522165	126522465	Bowtie2_on_data_22__data_2__and_data_1__alignments_peak_1426	32	.	3.81263	5.55266	3.24955	145
NC_060925.1	126525767	126525991	Bowtie2_on_data_22__data_2__and_data_1__alignments_peak_1427	80	.	5.68635	10.6546	8.02141	139
NC_060925.1	126527033	126527273	Bowtie2_on_data_22__data_2__and_data_1__alignments_peak_1428	22	.	2.81884	4.49677	2.27884	175
NC_060925.1	126529535	126529898	Bowtie2_on_data_22__data_2__and_data_1__alignments_peak_1429	28	.	3.41597	5.09289	2.81088	177
NC_060925.1	126530619	126531873	Bowtie2_on_data_22__data_2__and_data_1__alignments_peak_1430	83	.	5.85319	10.9504	8.30292	1135
NC_060925.1	126534456	126535260	Bowtie2_on_data_22__data_2__and_data_1__alignments_peak_1431	27	.	3.16398	5.0331	2.7579	778
NC_060925.1	126538843	126539529	Bowtie2_on_data_22__data_2__and_data_1__alignments_peak_1432	96	.	6.40383	12.3125	9.60975	106
NC_060925.1	126540379	126541179	Bowtie2_on_data_22__data_2__and_data_1__alignments_peak_1433	63	.	4.7298	8.89145	6.35109	561
NC_060925.1	126541948	126543127	Bowtie2_on_data_22__data_2__and_data_1__alignments_peak_1434	61	.	5.14962	8.66723	6.14441	76
NC_060925.1	126544229	126545000	Bowtie2_on_data_22__data_2__and_data_1__alignments_peak_1435	39	.	3.58584	6.33548	3.9664	532
NC_060925.1	126548154	126548439	Bowtie2_on_data_22__data_2__and_data_1__alignments_peak_1436	42	.	4.32891	6.67588	4.27257	134
NC_060925.1	126551366	126551698	Bowtie2_on_data_22__data_2__and_data_1__alignments_peak_1437	28	.	3.68507	5.11053	2.82655	241
NC_060925.1	126551911	126552479	Bowtie2_on_data_22__data_2__and_data_1__alignments_peak_1438	22	.	3.1532	4.419	2.20659	372
NC_060925.1	126553757	126554023	Bowtie2_on_data_22__data_2__and_data_1__alignments_peak_1439	54	.	4.53722	7.90865	5.42909	86
NC_060925.1	126554964	126555454	Bowtie2_on_data_22__data_2__and_data_1__alignments_peak_1440	63	.	5.11283	8.93569	6.39503	155
NC_060925.1	126557473	126558092	Bowtie2_on_data_22__data_2__and_data_1__alignments_peak_1441	41	.	3.9415	6.53183	4.15524	316
NC_060925.1	126559616	126559840	Bowtie2_on_data_22__data_2__and_data_1__alignments_peak_1442	66	.	4.42957	9.22038	6.67147	62
NC_060925.1	126561784	126562078	Bowtie2_on_data_22__data_2__and_data_1__alignments_peak_1443	125	.	5.1427	15.3635	12.5209	208
NC_060925.1	126563070	126563456	Bowtie2_on_data_22__data_2__and_data_1__alignments_peak_1444	91	.	6.14232	11.8507	9.15767	108
NC_060925.1	126564624	126565385	Bowtie2_on_data_22__data_2__and_data_1__alignments_peak_1445	350	.	10.7575	38.5613	35.0593	127
NC_060925.1	126566113	126566411	Bowtie2_on_data_22__data_2__and_data_1__alignments_peak_1446	117	.	4.99145	14.5787	11.7751	142
NC_060925.1	126566856	126567122	Bowtie2_on_data_22__data_2__and_data_1__alignments_peak_1447	55	.	4.46704	8.08013	5.59195	69
NC_060925.1	126570907	126571162	Bowtie2_on_data_22__data_2__and_data_1__alignments_peak_1448	27	.	3.74696	4.99005	2.71739	234
NC_060925.1	126571871	126572360	Bowtie2_on_data_22__data_2__and_data_1__alignments_peak_1449	78	.	5.99514	10.4422	7.81669	408
NC_060925.1	126577560	126577991	Bowtie2_on_data_22__data_2__and_data_1__alignments_peak_1450	59	.	5.24575	8.5006	5.97895	219
NC_060925.1	126579437	126579762	Bowtie2_on_data_22__data_2__and_data_1__alignments_peak_1451	103	.	4.68894	13.0478	10.3036	187
NC_060925.1	126583138	126583441	Bowtie2_on_data_22__data_2__and_data_1__alignments_peak_1452	62	.	3.41911	8.72663	6.20245	211
NC_060925.1	126585029	126585308	Bowtie2_on_data_22__data_2__and_data_1__alignments_peak_1453	171	.	7.88301	20.16	17.146	176
NC_060925.1	126586767	126587071	Bowtie2_on_data_22__data_2__and_data_1__alignments_peak_1454	18	.	3.27222	4.04975	1.89152	119
NC_060925.1	126587371	126587574	Bowtie2_on_data_22__data_2__and_data_1__alignments_peak_1455	87	.	5.51811	11.4593	8.78072	102
NC_060925.1	126588778	126588992	Bowtie2_on_data_22__data_2__and_data_1__alignments_peak_1456	46	.	3.79677	7.02349	4.6004	143
NC_060925.1	126589289	126589639	Bowtie2_on_data_22__data_2__and_data_1__alignments_peak_1457	51	.	4.33746	7.54146	5.10314	223
NC_060925.1	126594273	126594765	Bowtie2_on_data_22__data_2__and_data_1__alignments_peak_1458	32	.	2.65478	5.55072	3.24767	429
NC_060925.1	126604018	126604295	Bowtie2_on_data_22__data_2__and_data_1__alignments_peak_1459	68	.	2.16274	9.42669	6.87408	92
NC_060925.1	126608274	126608584	Bowtie2_on_data_22__data_2__and_data_1__alignments_peak_1460	70	.	3.04001	9.64648	7.06963	208
NC_060925.1	126609724	126610056	Bowtie2_on_data_22__data_2__and_data_1__alignments_peak_1461	58	.	3.59451	8.29313	5.80123	245
NC_060925.1	126611941	126612143	Bowtie2_on_data_22__data_2__and_data_1__alignments_peak_1462	154	.	4.63671	18.4602	15.499	107
NC_060925.1	126618705	126619182	Bowtie2_on_data_22__data_2__and_data_1__alignments_peak_1463	35	.	1.89039	5.86033	3.5145	63
NC_060925.1	126631683	126632042	Bowtie2_on_data_22__data_2__and_data_1__alignments_peak_1464	70	.	4.22826	9.65724	7.07907	93
NC_060925.1	126696687	126696938	Bowtie2_on_data_22__data_2__and_data_1__alignments_peak_1465	129	.	7.66434	15.8436	12.975	113
NC_060925.1	126827911	126828223	Bowtie2_on_data_22__data_2__and_data_1__alignments_peak_1466	51	.	4.87105	7.57308	5.1074	171
NC_060925.1	126842784	126843140	Bowtie2_on_data_22__data_2__and_data_1__alignments_peak_1467	184	.	9.74211	21.5201	18.4485	267
NC_060925.1	126863876	126864139	Bowtie2_on_data_22__data_2__and_data_1__alignments_peak_1468	62	.	5.22569	8.79612	6.26265	229
NC_060925.1	126909527	126909841	Bowtie2_on_data_22__data_2__and_data_1__alignments_peak_1469	20	.	3.37227	4.20501	2.00248	277
NC_060925.1	126910127	126910501	Bowtie2_on_data_22__data_2__and_data_1__alignments_peak_1470	45	.	4.52893	7.00972	4.58893	84
NC_060925.1	126914216	126914471	Bowtie2_on_data_22__data_2__and_data_1__alignments_peak_1471	27	.	3.74696	4.99005	2.71739	161
NC_060925.1	126914781	126915656	Bowtie2_on_data_22__data_2__and_data_1__alignments_peak_1472	184	.	9.74211	21.5201	18.4485	598
NC_060925.1	126916070	126916419	Bowtie2_on_data_22__data_2__and_data_1__alignments_peak_1473	30	.	3.83217	5.34959	3.05164	180
NC_060925.1	126916830	126917153	Bowtie2_on_data_22__data_2__and_data_1__alignments_peak_1474	78	.	5.99514	10.4422	7.81669	243
NC_060925.1	126917725	126918602	Bowtie2_on_data_22__data_2__and_data_1__alignments_peak_1475	54	.	4.87731	7.88822	5.40974	156
NC_060925.1	126921405	126921861	Bowtie2_on_data_22__data_2__and_data_1__alignments_peak_1476	201	.	9.47725	23.2661	20.1484	162
NC_060925.1	126923260	126923886	Bowtie2_on_data_22__data_2__and_data_1__alignments_peak_1477	107	.	7.11923	13.5464	10.772	341
NC_060925.1	126925666	126926166	Bowtie2_on_data_22__data_2__and_data_1__alignments_peak_1478	34	.	4.12166	5.81519	3.46975	38
NC_060925.1	126926647	126928093	Bowtie2_on_data_22__data_2__and_data_1__alignments_peak_1479	140	.	8.01272	16.935	14.022	885
NC_060925.1	126928743	126930543	Bowtie2_on_data_22__data_2__and_data_1__alignments_peak_1480	161	.	7.37507	19.1063	16.1329	697
NC_060925.1	126931089	126932628	Bowtie2_on_data_22__data_2__and_data_1__alignments_peak_1481	304	.	13.2629	33.867	30.4713	713
NC_060925.1	126933574	126934019	Bowtie2_on_data_22__data_2__and_data_1__alignments_peak_1482	507	.	11.1929	54.492	50.7093	140
NC_060925.1	126935724	126936446	Bowtie2_on_data_22__data_2__and_data_1__alignments_peak_1483	63	.	4.7298	8.89145	6.35109	428
NC_060925.1	126938387	126938806	Bowtie2_on_data_22__data_2__and_data_1__alignments_peak_1484	54	.	4.53722	7.90865	5.42909	357
NC_060925.1	126939515	126939913	Bowtie2_on_data_22__data_2__and_data_1__alignments_peak_1485	130	.	7.21179	15.9543	13.081	121
NC_060925.1	126940332	126940583	Bowtie2_on_data_22__data_2__and_data_1__alignments_peak_1486	50	.	3.47889	7.50686	5.07006	162
NC_060925.1	126940827	126941314	Bowtie2_on_data_22__data_2__and_data_1__alignments_peak_1487	614	.	16.0319	65.4036	61.4724	314
NC_060925.1	126941612	126941944	Bowtie2_on_data_22__data_2__and_data_1__alignments_peak_1488	243	.	8.6482	27.6168	24.3774	164
NC_060925.1	126942237	126943047	Bowtie2_on_data_22__data_2__and_data_1__alignments_peak_1489	295	.	10.478	32.9457	29.5673	530
NC_060925.1	126943930	126944721	Bowtie2_on_data_22__data_2__and_data_1__alignments_peak_1490	547	.	10.8659	58.5716	54.7286	178
NC_060925.1	126945213	126945994	Bowtie2_on_data_22__data_2__and_data_1__alignments_peak_1491	143	.	4.67242	17.2838	14.3621	286
NC_060925.1	126946244	126946499	Bowtie2_on_data_22__data_2__and_data_1__alignments_peak_1492	20	.	2.51772	4.25623	2.05293	223
NC_060925.1	126946710	126947210	Bowtie2_on_data_22__data_2__and_data_1__alignments_peak_1493	358	.	9.86595	39.3321	35.8194	107
NC_060925.1	126947795	126948251	Bowtie2_on_data_22__data_2__and_data_1__alignments_peak_1494	247	.	8.34871	27.9625	24.7065	131
NC_060925.1	126948446	126951285	Bowtie2_on_data_22__data_2__and_data_1__alignments_peak_1495	1025	.	15.0912	106.937	102.577	2092
NC_060925.1	126951492	126951686	Bowtie2_on_data_22__data_2__and_data_1__alignments_peak_1496	140	.	5.31987	16.9806	14.0667	97
NC_060925.1	126951879	126953031	Bowtie2_on_data_22__data_2__and_data_1__alignments_peak_1497	472	.	9.93835	50.9978	47.2715	308
NC_060925.1	126953425	126953624	Bowtie2_on_data_22__data_2__and_data_1__alignments_peak_1498	53	.	3.78549	7.77073	5.30104	118
NC_060925.1	126954354	126955257	Bowtie2_on_data_22__data_2__and_data_1__alignments_peak_1499	1639	.	24.3522	168.703	163.932	759
NC_060925.1	126955773	126956328	Bowtie2_on_data_22__data_2__and_data_1__alignments_peak_1500	1649	.	11.1506	169.719	164.941	349
NC_060925.1	126956650	126956915	Bowtie2_on_data_22__data_2__and_data_1__alignments_peak_1501	117	.	5.39031	14.5529	11.7509	134
NC_060925.1	126957219	126957796	Bowtie2_on_data_22__data_2__and_data_1__alignments_peak_1502	631	.	14.846	67.073	63.1218	257
NC_060925.1	126958158	126959720	Bowtie2_on_data_22__data_2__and_data_1__alignments_peak_1503	530	.	8.09974	56.833	53.016	457
NC_060925.1	126960097	126960774	Bowtie2_on_data_22__data_2__and_data_1__alignments_peak_1504	745	.	15.6798	78.6058	74.5173	574
NC_060925.1	126961445	126961784	Bowtie2_on_data_22__data_2__and_data_1__alignments_peak_1505	2104	.	12.6678	215.489	210.482	149
NC_060925.1	126962453	126963338	Bowtie2_on_data_22__data_2__and_data_1__alignments_peak_1506	478	.	13.0778	51.5717	47.8343	737
NC_060925.1	126963836	126965114	Bowtie2_on_data_22__data_2__and_data_1__alignments_peak_1507	598	.	15.0326	63.7511	59.8388	757
NC_060925.1	126965613	126966042	Bowtie2_on_data_22__data_2__and_data_1__alignments_peak_1508	1347	.	25.6462	139.386	134.786	122
NC_060925.1	126966467	126968934	Bowtie2_on_data_22__data_2__and_data_1__alignments_peak_1509	502	.	12.1563	54.0122	50.2395	806
NC_060925.1	126969585	126971054	Bowtie2_on_data_22__data_2__and_data_1__alignments_peak_1510	409	.	8.07054	44.5689	40.9535	217
NC_060925.1	126971388	126973433	Bowtie2_on_data_22__data_2__and_data_1__alignments_peak_1511	1055	.	14.6921	109.915	105.532	485
NC_060925.1	126973772	126976021	Bowtie2_on_data_22__data_2__and_data_1__alignments_peak_1512	1297	.	14.7067	134.352	129.786	1547
NC_060925.1	126976277	126977294	Bowtie2_on_data_22__data_2__and_data_1__alignments_peak_1513	1410	.	21.9321	145.711	141.075	237
NC_060925.1	126977546	126979770	Bowtie2_on_data_22__data_2__and_data_1__alignments_peak_1514	452	.	10.4367	48.9486	45.2544	499
NC_060925.1	126979981	126981336	Bowtie2_on_data_22__data_2__and_data_1__alignments_peak_1515	771	.	20.4958	81.3101	77.19	626
NC_060925.1	126982295	126982753	Bowtie2_on_data_22__data_2__and_data_1__alignments_peak_1516	155	.	6.16622	18.539	15.5757	283
NC_060925.1	126984061	126984343	Bowtie2_on_data_22__data_2__and_data_1__alignments_peak_1517	72	.	5.05187	9.83997	7.24783	156
NC_060925.1	126985023	126985527	Bowtie2_on_data_22__data_2__and_data_1__alignments_peak_1518	306	.	8.98506	34.0166	30.6189	322
NC_060925.1	126985831	126986710	Bowtie2_on_data_22__data_2__and_data_1__alignments_peak_1519	158	.	7.94102	18.7745	15.8059	488
NC_060925.1	126986906	126987908	Bowtie2_on_data_22__data_2__and_data_1__alignments_peak_1520	1293	.	16.4597	133.913	129.348	902
NC_060925.1	126988258	126988874	Bowtie2_on_data_22__data_2__and_data_1__alignments_peak_1521	414	.	6.32142	45.0726	41.449	157
NC_060925.1	126989116	126989603	Bowtie2_on_data_22__data_2__and_data_1__alignments_peak_1522	194	.	7.59354	22.522	19.4301	335
NC_060925.1	126990359	126990752	Bowtie2_on_data_22__data_2__and_data_1__alignments_peak_1523	59	.	4.67719	8.47488	5.97575	78
NC_060925.1	126990969	126991164	Bowtie2_on_data_22__data_2__and_data_1__alignments_peak_1524	43	.	4.08636	6.79855	4.3901	34
NC_060925.1	126992112	126993612	Bowtie2_on_data_22__data_2__and_data_1__alignments_peak_1525	655	.	13.1593	69.5636	65.5785	773
NC_060925.1	126993851	126994153	Bowtie2_on_data_22__data_2__and_data_1__alignments_peak_1526	556	.	10.2573	59.4963	55.6418	175
NC_060925.1	126994541	126995243	Bowtie2_on_data_22__data_2__and_data_1__alignments_peak_1527	198	.	6.50401	22.9493	19.8379	333
NC_060925.1	126997370	126997791	Bowtie2_on_data_22__data_2__and_data_1__alignments_peak_1528	166	.	5.56548	19.6469	16.6429	236
NC_060925.1	126998474	126998845	Bowtie2_on_data_22__data_2__and_data_1__alignments_peak_1529	149	.	7.23654	17.8676	14.9354	82
NC_060925.1	126999095	127000181	Bowtie2_on_data_22__data_2__and_data_1__alignments_peak_1530	1251	.	15.1659	129.671	125.134	984
NC_060925.1	127000546	127000800	Bowtie2_on_data_22__data_2__and_data_1__alignments_peak_1531	539	.	8.98362	57.7845	53.9507	135
NC_060925.1	127001392	127001889	Bowtie2_on_data_22__data_2__and_data_1__alignments_peak_1532	300	.	10.4015	33.3893	30.0033	284
NC_060925.1	127002614	127002814	Bowtie2_on_data_22__data_2__and_data_1__alignments_peak_1533	114	.	6.11875	14.242	11.4452	91
NC_060925.1	127003065	127003445	Bowtie2_on_data_22__data_2__and_data_1__alignments_peak_1534	59	.	4.21863	8.467	5.96809	259
NC_060925.1	127004144	127005458	Bowtie2_on_data_22__data_2__and_data_1__alignments_peak_1535	711	.	18.1253	75.1575	71.1087	1019
NC_060925.1	127005678	127005882	Bowtie2_on_data_22__data_2__and_data_1__alignments_peak_1536	110	.	4.84019	13.8067	11.022	97
NC_060925.1	127006136	127006400	Bowtie2_on_data_22__data_2__and_data_1__alignments_peak_1537	228	.	5.60269	26.0451	22.8483	161
NC_060925.1	127006863	127007286	Bowtie2_on_data_22__data_2__and_data_1__alignments_peak_1538	166	.	5.56548	19.6469	16.6429	269
NC_060925.1	127008078	127008931	Bowtie2_on_data_22__data_2__and_data_1__alignments_peak_1539	293	.	7.07402	32.6726	29.3054	755
NC_060925.1	127009991	127011410	Bowtie2_on_data_22__data_2__and_data_1__alignments_peak_1540	2307	.	11.9838	235.834	230.743	601
NC_060925.1	127011741	127012496	Bowtie2_on_data_22__data_2__and_data_1__alignments_peak_1541	85	.	5.20074	11.1854	8.53387	408
NC_060925.1	127012943	127014276	Bowtie2_on_data_22__data_2__and_data_1__alignments_peak_1542	863	.	13.4046	90.572	86.3557	602
NC_060925.1	127014620	127015418	Bowtie2_on_data_22__data_2__and_data_1__alignments_peak_1543	1712	.	25.1085	176.032	171.219	534
NC_060925.1	127017660	127018086	Bowtie2_on_data_22__data_2__and_data_1__alignments_peak_1544	147	.	7.13668	17.663	14.736	301
NC_060925.1	127018426	127019693	Bowtie2_on_data_22__data_2__and_data_1__alignments_peak_1545	899	.	13.5851	94.1961	89.9473	538
NC_060925.1	127020058	127020843	Bowtie2_on_data_22__data_2__and_data_1__alignments_peak_1546	1206	.	15.7163	125.115	120.61	540
NC_060925.1	127021305	127021699	Bowtie2_on_data_22__data_2__and_data_1__alignments_peak_1547	55	.	4.43498	8.01927	5.5374	124
NC_060925.1	127023095	127023572	Bowtie2_on_data_22__data_2__and_data_1__alignments_peak_1548	259	.	9.11236	29.2662	25.9765	303
NC_060925.1	127025136	127026358	Bowtie2_on_data_22__data_2__and_data_1__alignments_peak_1549	525	.	9.90362	56.3135	52.503	219
NC_060925.1	127026770	127027679	Bowtie2_on_data_22__data_2__and_data_1__alignments_peak_1550	281	.	9.82962	31.4989	28.161	112
NC_060925.1	127028002	127028480	Bowtie2_on_data_22__data_2__and_data_1__alignments_peak_1551	223	.	8.44285	25.5196	22.3326	137
NC_060925.1	127028700	127029992	Bowtie2_on_data_22__data_2__and_data_1__alignments_peak_1552	779	.	7.93856	82.0428	77.9122	1137
NC_060925.1	127030244	127031314	Bowtie2_on_data_22__data_2__and_data_1__alignments_peak_1553	156	.	5.74773	18.6239	15.6584	604
NC_060925.1	127031815	127033267	Bowtie2_on_data_22__data_2__and_data_1__alignments_peak_1554	540	.	11.6467	57.8885	54.0539	420
NC_060925.1	127033476	127033869	Bowtie2_on_data_22__data_2__and_data_1__alignments_peak_1555	250	.	8.70345	28.295	25.0346	242
NC_060925.1	127034083	127034492	Bowtie2_on_data_22__data_2__and_data_1__alignments_peak_1556	99	.	5.25041	12.7364	9.99752	310
NC_060925.1	127034830	127036817	Bowtie2_on_data_22__data_2__and_data_1__alignments_peak_1557	923	.	10.7921	96.6226	92.3501	1838
NC_060925.1	127037418	127037999	Bowtie2_on_data_22__data_2__and_data_1__alignments_peak_1558	627	.	15.6089	66.722	62.7729	225
NC_060925.1	127038236	127039528	Bowtie2_on_data_22__data_2__and_data_1__alignments_peak_1559	452	.	8.11423	48.9748	45.2801	853
NC_060925.1	127040073	127041345	Bowtie2_on_data_22__data_2__and_data_1__alignments_peak_1560	142	.	6.68443	17.1626	14.2435	313
NC_060925.1	127041626	127042074	Bowtie2_on_data_22__data_2__and_data_1__alignments_peak_1561	231	.	9.62951	26.4002	23.1965	116
NC_060925.1	127042379	127042907	Bowtie2_on_data_22__data_2__and_data_1__alignments_peak_1562	434	.	7.92104	47.0719	43.4114	362
NC_060925.1	127043231	127044299	Bowtie2_on_data_22__data_2__and_data_1__alignments_peak_1563	2078	.	45.9237	212.85	207.854	763
NC_060925.1	127044742	127047103	Bowtie2_on_data_22__data_2__and_data_1__alignments_peak_1564	926	.	16.4869	96.9258	92.6496	428
NC_060925.1	127047456	127048526	Bowtie2_on_data_22__data_2__and_data_1__alignments_peak_1565	478	.	13.0778	51.5717	47.8343	761
NC_060925.1	127048952	127049891	Bowtie2_on_data_22__data_2__and_data_1__alignments_peak_1566	1333	.	21.5165	137.952	133.362	409
NC_060925.1	127050239	127051301	Bowtie2_on_data_22__data_2__and_data_1__alignments_peak_1567	673	.	18.6565	71.3205	67.3139	550
NC_060925.1	127051654	127052523	Bowtie2_on_data_22__data_2__and_data_1__alignments_peak_1568	478	.	12.5137	51.5463	47.8104	760
NC_060925.1	127053257	127054063	Bowtie2_on_data_22__data_2__and_data_1__alignments_peak_1569	734	.	10.2769	77.531	73.4509	290
NC_060925.1	127054964	127060246	Bowtie2_on_data_22__data_2__and_data_1__alignments_peak_1570	1114	.	10.0931	115.858	111.428	1179
NC_060925.1	127060931	127063113	Bowtie2_on_data_22__data_2__and_data_1__alignments_peak_1571	572	.	13.2133	61.1567	57.2807	1740
NC_060925.1	127063551	127063857	Bowtie2_on_data_22__data_2__and_data_1__alignments_peak_1572	308	.	8.31908	34.2964	30.8849	141
NC_060925.1	127064053	127064963	Bowtie2_on_data_22__data_2__and_data_1__alignments_peak_1573	789	.	20.9049	83.0757	78.9351	154
NC_060925.1	127065208	127065635	Bowtie2_on_data_22__data_2__and_data_1__alignments_peak_1574	319	.	7.42772	35.4305	31.9997	144
NC_060925.1	127066082	127066315	Bowtie2_on_data_22__data_2__and_data_1__alignments_peak_1575	207	.	8.19564	23.9032	20.769	104
NC_060925.1	127067111	127067319	Bowtie2_on_data_22__data_2__and_data_1__alignments_peak_1576	88	.	4.38642	11.5714	8.8913	133
NC_060925.1	127068204	127068513	Bowtie2_on_data_22__data_2__and_data_1__alignments_peak_1577	56	.	3.44529	8.11337	5.62478	74
NC_060925.1	127068823	127070324	Bowtie2_on_data_22__data_2__and_data_1__alignments_peak_1578	276	.	6.18227	30.9593	27.6324	1175
NC_060925.1	127070613	127071140	Bowtie2_on_data_22__data_2__and_data_1__alignments_peak_1579	776	.	14.6718	81.7353	77.6115	289
NC_060925.1	127071342	127073484	Bowtie2_on_data_22__data_2__and_data_1__alignments_peak_1580	519	.	8.79042	55.793	51.9898	1807
NC_060925.1	127073869	127074174	Bowtie2_on_data_22__data_2__and_data_1__alignments_peak_1581	179	.	5.20338	21.0272	17.9825	144
NC_060925.1	127074367	127075810	Bowtie2_on_data_22__data_2__and_data_1__alignments_peak_1582	411	.	9.14328	44.7291	41.1089	169
NC_060925.1	127076370	127076812	Bowtie2_on_data_22__data_2__and_data_1__alignments_peak_1583	123	.	6.39173	15.2284	12.3884	119
NC_060925.1	127077440	127078208	Bowtie2_on_data_22__data_2__and_data_1__alignments_peak_1584	113	.	5.69516	14.1294	11.3382	122
NC_060925.1	127078547	127080676	Bowtie2_on_data_22__data_2__and_data_1__alignments_peak_1585	514	.	10.4684	55.2929	51.4985	1746
NC_060925.1	127081063	127081935	Bowtie2_on_data_22__data_2__and_data_1__alignments_peak_1586	1241	.	24.8899	128.671	124.14	161
NC_060925.1	127082214	127084512	Bowtie2_on_data_22__data_2__and_data_1__alignments_peak_1587	776	.	14.6718	81.7353	77.6115	1639
NC_060925.1	127084846	127086881	Bowtie2_on_data_22__data_2__and_data_1__alignments_peak_1588	915	.	18.3256	95.8285	91.5638	1670
NC_060925.1	127087152	127089904	Bowtie2_on_data_22__data_2__and_data_1__alignments_peak_1589	472	.	9.93835	50.9978	47.2715	768
NC_060925.1	127090325	127092115	Bowtie2_on_data_22__data_2__and_data_1__alignments_peak_1590	704	.	12.7211	74.4721	70.429	139
NC_060925.1	127092547	127092851	Bowtie2_on_data_22__data_2__and_data_1__alignments_peak_1591	61	.	4.16483	8.63759	6.115	66
NC_060925.1	127093119	127093849	Bowtie2_on_data_22__data_2__and_data_1__alignments_peak_1592	1043	.	7.46764	108.748	104.374	605
NC_060925.1	127094476	127095341	Bowtie2_on_data_22__data_2__and_data_1__alignments_peak_1593	616	.	8.83608	65.5387	61.606	632
NC_060925.1	127096053	127096623	Bowtie2_on_data_22__data_2__and_data_1__alignments_peak_1594	479	.	11.8039	51.6797	47.9402	89
NC_060925.1	127096837	127098506	Bowtie2_on_data_22__data_2__and_data_1__alignments_peak_1595	977	.	14.6196	102.024	97.7056	839
NC_060925.1	127098772	127099278	Bowtie2_on_data_22__data_2__and_data_1__alignments_peak_1596	415	.	9.99398	45.1252	41.5013	118
NC_060925.1	127099562	127100408	Bowtie2_on_data_22__data_2__and_data_1__alignments_peak_1597	664	.	11.4363	70.4197	66.4268	215
NC_060925.1	127100690	127101414	Bowtie2_on_data_22__data_2__and_data_1__alignments_peak_1598	101	.	4.6252	12.8691	10.1288	110
NC_060925.1	127101617	127101941	Bowtie2_on_data_22__data_2__and_data_1__alignments_peak_1599	1040	.	8.66752	108.448	104.077	152
NC_060925.1	127102272	127104897	Bowtie2_on_data_22__data_2__and_data_1__alignments_peak_1600	2044	.	26.2089	209.457	204.477	2057
NC_060925.1	127105142	127105376	Bowtie2_on_data_22__data_2__and_data_1__alignments_peak_1601	205	.	6.30316	23.6504	20.5237	110
NC_060925.1	127105636	127105863	Bowtie2_on_data_22__data_2__and_data_1__alignments_peak_1602	110	.	4.74475	13.8706	11.0854	108
NC_060925.1	127106150	127107448	Bowtie2_on_data_22__data_2__and_data_1__alignments_peak_1603	1249	.	8.60923	129.455	124.919	973
NC_060925.1	127107914	127108324	Bowtie2_on_data_22__data_2__and_data_1__alignments_peak_1604	597	.	12.403	63.6604	59.7486	283
NC_060925.1	127108522	127109662	Bowtie2_on_data_22__data_2__and_data_1__alignments_peak_1605	164	.	6.34239	19.4271	16.4286	673
NC_060925.1	127109995	127110657	Bowtie2_on_data_22__data_2__and_data_1__alignments_peak_1606	68	.	3.72614	9.41539	6.8631	592
NC_060925.1	127110985	127111780	Bowtie2_on_data_22__data_2__and_data_1__alignments_peak_1607	373	.	8.20222	40.845	37.301	450
NC_060925.1	127112187	127113390	Bowtie2_on_data_22__data_2__and_data_1__alignments_peak_1608	345	.	7.3272	37.9975	34.5124	212
NC_060925.1	127113907	127114593	Bowtie2_on_data_22__data_2__and_data_1__alignments_peak_1609	1165	.	10.3735	121.041	116.568	204
NC_060925.1	127115021	127115891	Bowtie2_on_data_22__data_2__and_data_1__alignments_peak_1610	4434	.	12.3879	449.385	443.473	233
NC_060925.1	127116533	127116778	Bowtie2_on_data_22__data_2__and_data_1__alignments_peak_1611	210	.	5.62814	24.1798	21.0318	129
NC_060925.1	127117323	127118475	Bowtie2_on_data_22__data_2__and_data_1__alignments_peak_1612	133	.	4.96159	16.2404	13.3589	110
NC_060925.1	127118772	127119116	Bowtie2_on_data_22__data_2__and_data_1__alignments_peak_1613	352	.	6.46343	38.8026	35.2989	236
NC_060925.1	127119376	127119583	Bowtie2_on_data_22__data_2__and_data_1__alignments_peak_1614	123	.	4.94254	15.1354	12.3008	97
NC_060925.1	127120224	127121713	Bowtie2_on_data_22__data_2__and_data_1__alignments_peak_1615	289	.	8.01657	32.32	28.9615	755
NC_060925.1	127122254	127122774	Bowtie2_on_data_22__data_2__and_data_1__alignments_peak_1616	135	.	7.23755	16.4658	13.582	356
NC_060925.1	127123129	127124437	Bowtie2_on_data_22__data_2__and_data_1__alignments_peak_1617	485	.	10.8904	52.2566	48.5104	533
NC_060925.1	127125008	127126033	Bowtie2_on_data_22__data_2__and_data_1__alignments_peak_1618	151	.	7.35747	18.1136	15.1562	927
NC_060925.1	127126253	127126506	Bowtie2_on_data_22__data_2__and_data_1__alignments_peak_1619	62	.	5.22569	8.79612	6.26265	145
NC_060925.1	127126857	127127655	Bowtie2_on_data_22__data_2__and_data_1__alignments_peak_1620	295	.	13.1144	32.934	29.5559	537
NC_060925.1	127128258	127129390	Bowtie2_on_data_22__data_2__and_data_1__alignments_peak_1621	348	.	14.6132	38.3418	34.8431	752
NC_060925.1	127130194	127132421	Bowtie2_on_data_22__data_2__and_data_1__alignments_peak_1622	164	.	6.34239	19.4271	16.4286	712
NC_060925.1	127132672	127133180	Bowtie2_on_data_22__data_2__and_data_1__alignments_peak_1623	68	.	5.62045	9.45759	6.88405	250
NC_060925.1	127133646	127135161	Bowtie2_on_data_22__data_2__and_data_1__alignments_peak_1624	184	.	9.40624	21.4769	18.417	898
NC_060925.1	127135820	127136361	Bowtie2_on_data_22__data_2__and_data_1__alignments_peak_1625	295	.	9.70286	32.9725	29.5914	173
NC_060925.1	127136913	127137672	Bowtie2_on_data_22__data_2__and_data_1__alignments_peak_1626	312	.	11.299	34.7056	31.2879	527
NC_060925.1	127138188	127139825	Bowtie2_on_data_22__data_2__and_data_1__alignments_peak_1627	154	.	7.06179	18.4371	15.4761	979
NC_060925.1	127140463	127140706	Bowtie2_on_data_22__data_2__and_data_1__alignments_peak_1628	113	.	5.69516	14.1294	11.3382	126
NC_060925.1	127141591	127141865	Bowtie2_on_data_22__data_2__and_data_1__alignments_peak_1629	47	.	4.6353	7.18584	4.75761	153
NC_060925.1	127142338	127142742	Bowtie2_on_data_22__data_2__and_data_1__alignments_peak_1630	159	.	8.02621	18.9371	15.9659	293
NC_060925.1	127143097	127143882	Bowtie2_on_data_22__data_2__and_data_1__alignments_peak_1631	164	.	6.34239	19.4271	16.4286	145
NC_060925.1	127144194	127144752	Bowtie2_on_data_22__data_2__and_data_1__alignments_peak_1632	87	.	5.51811	11.4593	8.78072	84
NC_060925.1	127145495	127145856	Bowtie2_on_data_22__data_2__and_data_1__alignments_peak_1633	105	.	6.04364	13.2725	10.5183	88
NC_060925.1	127146720	127147452	Bowtie2_on_data_22__data_2__and_data_1__alignments_peak_1634	1767	.	19.9754	181.618	176.776	216
NC_060925.1	127148219	127148699	Bowtie2_on_data_22__data_2__and_data_1__alignments_peak_1635	140	.	7.47176	16.9107	14.0035	367
NC_060925.1	127149699	127149906	Bowtie2_on_data_22__data_2__and_data_1__alignments_peak_1636	98	.	6.31817	12.5685	9.83895	126
NC_060925.1	127151080	127151475	Bowtie2_on_data_22__data_2__and_data_1__alignments_peak_1637	114	.	6.30641	14.2069	11.4107	65
NC_060925.1	127152248	127152782	Bowtie2_on_data_22__data_2__and_data_1__alignments_peak_1638	208	.	5.89501	23.9636	20.8184	376
NC_060925.1	127153817	127154556	Bowtie2_on_data_22__data_2__and_data_1__alignments_peak_1639	772	.	17.9292	81.3524	77.2311	144
NC_060925.1	127155125	127155372	Bowtie2_on_data_22__data_2__and_data_1__alignments_peak_1640	46	.	3.79677	7.02349	4.6004	161
NC_060925.1	127156080	127156792	Bowtie2_on_data_22__data_2__and_data_1__alignments_peak_1641	437	.	16.3738	47.4264	43.7583	206
NC_060925.1	127158319	127158901	Bowtie2_on_data_22__data_2__and_data_1__alignments_peak_1642	289	.	10.7734	32.3435	28.9823	299
NC_060925.1	127160308	127160525	Bowtie2_on_data_22__data_2__and_data_1__alignments_peak_1643	96	.	5.78087	12.3563	9.64932	108
NC_060925.1	127161630	127162281	Bowtie2_on_data_22__data_2__and_data_1__alignments_peak_1644	148	.	5.59647	17.7913	14.86	141
NC_060925.1	127162677	127163351	Bowtie2_on_data_22__data_2__and_data_1__alignments_peak_1645	492	.	17.7284	53.0461	49.2859	544
NC_060925.1	127163954	127164276	Bowtie2_on_data_22__data_2__and_data_1__alignments_peak_1646	72	.	5.66852	9.89216	7.29935	237
NC_060925.1	127164486	127164715	Bowtie2_on_data_22__data_2__and_data_1__alignments_peak_1647	27	.	3.74696	4.99005	2.71739	133
NC_060925.1	127166650	127168182	Bowtie2_on_data_22__data_2__and_data_1__alignments_peak_1648	135	.	5.03543	16.4739	13.5896	861
NC_060925.1	127168603	127168866	Bowtie2_on_data_22__data_2__and_data_1__alignments_peak_1649	59	.	4.21863	8.467	5.96809	189
NC_060925.1	127169093	127169532	Bowtie2_on_data_22__data_2__and_data_1__alignments_peak_1650	208	.	10.4915	23.9557	20.8109	340
NC_060925.1	127170435	127171170	Bowtie2_on_data_22__data_2__and_data_1__alignments_peak_1651	220	.	10.8662	25.1966	22.016	411
NC_060925.1	127172735	127173378	Bowtie2_on_data_22__data_2__and_data_1__alignments_peak_1652	107	.	7.11923	13.5464	10.772	444
NC_060925.1	127173736	127174006	Bowtie2_on_data_22__data_2__and_data_1__alignments_peak_1653	105	.	5.48422	13.2686	10.5183	170
NC_060925.1	127174417	127174697	Bowtie2_on_data_22__data_2__and_data_1__alignments_peak_1654	75	.	4.08391	10.153	7.55243	179
NC_060925.1	127175418	127175849	Bowtie2_on_data_22__data_2__and_data_1__alignments_peak_1655	324	.	11.5617	35.9017	32.4564	325
NC_060925.1	127176444	127176750	Bowtie2_on_data_22__data_2__and_data_1__alignments_peak_1656	200	.	9.71518	23.1438	20.0277	133
NC_060925.1	127177031	127179734	Bowtie2_on_data_22__data_2__and_data_1__alignments_peak_1657	914	.	17.9701	95.6655	91.4017	333
NC_060925.1	127179983	127180890	Bowtie2_on_data_22__data_2__and_data_1__alignments_peak_1658	757	.	15.856	79.8904	75.7864	101
NC_060925.1	127181135	127181688	Bowtie2_on_data_22__data_2__and_data_1__alignments_peak_1659	485	.	14.9777	52.2668	48.5184	312
NC_060925.1	127182398	127183212	Bowtie2_on_data_22__data_2__and_data_1__alignments_peak_1660	659	.	18.3937	69.917	65.9278	164
NC_060925.1	127184083	127184479	Bowtie2_on_data_22__data_2__and_data_1__alignments_peak_1661	181	.	8.14578	21.2047	18.1539	60
NC_060925.1	127184889	127185132	Bowtie2_on_data_22__data_2__and_data_1__alignments_peak_1662	39	.	3.58584	6.33548	3.9664	65
NC_060925.1	127185417	127185722	Bowtie2_on_data_22__data_2__and_data_1__alignments_peak_1663	55	.	4.46704	8.08013	5.59195	110
NC_060925.1	127185924	127187751	Bowtie2_on_data_22__data_2__and_data_1__alignments_peak_1664	561	.	14.7533	60.0352	56.1758	1400
NC_060925.1	127188144	127188475	Bowtie2_on_data_22__data_2__and_data_1__alignments_peak_1665	141	.	7.09471	17.1129	14.1942	152
NC_060925.1	127188795	127189257	Bowtie2_on_data_22__data_2__and_data_1__alignments_peak_1666	102	.	5.9167	13.0198	10.2766	330
NC_060925.1	127189509	127190281	Bowtie2_on_data_22__data_2__and_data_1__alignments_peak_1667	564	.	16.5543	60.2701	56.4035	271
NC_060925.1	127190481	127191084	Bowtie2_on_data_22__data_2__and_data_1__alignments_peak_1668	539	.	18.5374	57.7835	53.9499	478
NC_060925.1	127191826	127192799	Bowtie2_on_data_22__data_2__and_data_1__alignments_peak_1669	389	.	9.52913	42.5034	38.9308	538
NC_060925.1	127193500	127193802	Bowtie2_on_data_22__data_2__and_data_1__alignments_peak_1670	78	.	5.8003	10.4828	7.85649	210
NC_060925.1	127194127	127194564	Bowtie2_on_data_22__data_2__and_data_1__alignments_peak_1671	195	.	9.75462	22.6532	19.5555	322
NC_060925.1	127194967	127195333	Bowtie2_on_data_22__data_2__and_data_1__alignments_peak_1672	1087	.	15.6807	113.154	108.745	139
NC_060925.1	127195535	127195864	Bowtie2_on_data_22__data_2__and_data_1__alignments_peak_1673	28	.	3.41597	5.09289	2.81088	82
NC_060925.1	127196093	127196455	Bowtie2_on_data_22__data_2__and_data_1__alignments_peak_1674	54	.	4.87731	7.88822	5.40974	288
NC_060925.1	127196850	127197628	Bowtie2_on_data_22__data_2__and_data_1__alignments_peak_1675	256	.	8.10417	28.9114	25.6361	353
NC_060925.1	127197937	127198807	Bowtie2_on_data_22__data_2__and_data_1__alignments_peak_1676	148	.	5.59647	17.7913	14.86	655
NC_060925.1	127199303	127200388	Bowtie2_on_data_22__data_2__and_data_1__alignments_peak_1677	114	.	6.99286	14.2014	11.4097	674
NC_060925.1	127200683	127201399	Bowtie2_on_data_22__data_2__and_data_1__alignments_peak_1678	226	.	10.577	25.8682	22.6738	51
NC_060925.1	127202326	127202525	Bowtie2_on_data_22__data_2__and_data_1__alignments_peak_1679	150	.	8.03513	17.957	15.0233	92
NC_060925.1	127203839	127204668	Bowtie2_on_data_22__data_2__and_data_1__alignments_peak_1680	139	.	5.81386	16.7994	13.9103	697
NC_060925.1	127205192	127206531	Bowtie2_on_data_22__data_2__and_data_1__alignments_peak_1681	697	.	11.79	73.7856	69.7533	619
NC_060925.1	127207361	127208482	Bowtie2_on_data_22__data_2__and_data_1__alignments_peak_1682	289	.	8.01657	32.32	28.9615	908
NC_060925.1	127208934	127209527	Bowtie2_on_data_22__data_2__and_data_1__alignments_peak_1683	168	.	8.52952	19.8827	16.875	168
NC_060925.1	127210391	127210724	Bowtie2_on_data_22__data_2__and_data_1__alignments_peak_1684	57	.	4.87766	8.20194	5.71176	88
NC_060925.1	127210984	127211304	Bowtie2_on_data_22__data_2__and_data_1__alignments_peak_1685	308	.	9.51365	34.2622	30.8578	168
NC_060925.1	127211782	127212183	Bowtie2_on_data_22__data_2__and_data_1__alignments_peak_1686	70	.	3.99759	9.64045	7.06365	97
NC_060925.1	127215548	127219482	Bowtie2_on_data_22__data_2__and_data_1__alignments_peak_1687	4830	.	12.1278	489.115	483.066	400
NC_060925.1	127219912	127220859	Bowtie2_on_data_22__data_2__and_data_1__alignments_peak_1688	1712	.	11.1323	176.065	171.253	622
NC_060925.1	127221079	127222072	Bowtie2_on_data_22__data_2__and_data_1__alignments_peak_1689	1728	.	10.028	177.665	172.844	801
NC_060925.1	127222313	127227222	Bowtie2_on_data_22__data_2__and_data_1__alignments_peak_1690	3769	.	12.8596	382.56	376.923	1908
NC_060925.1	127227756	127228051	Bowtie2_on_data_22__data_2__and_data_1__alignments_peak_1691	273	.	4.90716	30.6285	27.3069	186
NC_060925.1	127228285	127230343	Bowtie2_on_data_22__data_2__and_data_1__alignments_peak_1692	4716	.	11.2787	477.637	471.62	1430
NC_060925.1	127230988	127231379	Bowtie2_on_data_22__data_2__and_data_1__alignments_peak_1693	4541	.	13.5322	460.084	454.132	158
NC_060925.1	127231656	127235625	Bowtie2_on_data_22__data_2__and_data_1__alignments_peak_1694	2430	.	6.75374	248.234	243.093	3766
NC_060925.1	127235850	127237180	Bowtie2_on_data_22__data_2__and_data_1__alignments_peak_1695	5583	.	21.9598	564.535	558.305	819
NC_060925.1	127238004	127238585	Bowtie2_on_data_22__data_2__and_data_1__alignments_peak_1696	119	.	4.09132	14.7444	11.924	301
NC_060925.1	127241178	127241628	Bowtie2_on_data_22__data_2__and_data_1__alignments_peak_1697	253	.	8.00557	28.6445	25.3809	118
NC_060925.1	127242393	127242937	Bowtie2_on_data_22__data_2__and_data_1__alignments_peak_1698	338	.	8.77285	37.3191	33.8442	262
NC_060925.1	127243250	127243850	Bowtie2_on_data_22__data_2__and_data_1__alignments_peak_1699	198	.	4.82712	22.9708	19.8589	419
NC_060925.1	127244206	127245757	Bowtie2_on_data_22__data_2__and_data_1__alignments_peak_1700	584	.	7.16031	62.3876	58.4941	1064
NC_060925.1	127246238	127246811	Bowtie2_on_data_22__data_2__and_data_1__alignments_peak_1701	41	.	3.95041	6.54834	4.17142	37
NC_060925.1	127247204	127248414	Bowtie2_on_data_22__data_2__and_data_1__alignments_peak_1702	928	.	11.8716	97.0839	92.8064	508
NC_060925.1	127248966	127249173	Bowtie2_on_data_22__data_2__and_data_1__alignments_peak_1703	105	.	6.04364	13.2725	10.5183	110
NC_060925.1	127250299	127250503	Bowtie2_on_data_22__data_2__and_data_1__alignments_peak_1704	184	.	9.40624	21.4769	18.417	106
NC_060925.1	127252949	127253142	Bowtie2_on_data_22__data_2__and_data_1__alignments_peak_1705	295	.	13.1144	32.934	29.5559	106
NC_060925.1	127254579	127255210	Bowtie2_on_data_22__data_2__and_data_1__alignments_peak_1706	1299	.	20.7221	134.497	129.931	102
NC_060925.1	127257354	127257778	Bowtie2_on_data_22__data_2__and_data_1__alignments_peak_1707	445	.	17.236	48.2187	44.5359	320
NC_060925.1	127258761	127259086	Bowtie2_on_data_22__data_2__and_data_1__alignments_peak_1708	88	.	4.38642	11.5714	8.8913	86
NC_060925.1	127259654	127260233	Bowtie2_on_data_22__data_2__and_data_1__alignments_peak_1709	1500	.	28.4758	154.691	150.002	124
NC_060925.1	127262569	127262828	Bowtie2_on_data_22__data_2__and_data_1__alignments_peak_1710	343	.	13.9352	37.826	34.3434	161
NC_060925.1	127265778	127266145	Bowtie2_on_data_22__data_2__and_data_1__alignments_peak_1711	105	.	4.24441	13.2583	10.5106	188
NC_060925.1	127266490	127266806	Bowtie2_on_data_22__data_2__and_data_1__alignments_peak_1712	114	.	6.30641	14.2069	11.4107	136
NC_060925.1	127267682	127268884	Bowtie2_on_data_22__data_2__and_data_1__alignments_peak_1713	337	.	9.51359	37.1819	33.7088	986
NC_060925.1	127269099	127269602	Bowtie2_on_data_22__data_2__and_data_1__alignments_peak_1714	73	.	4.6405	9.99357	7.39574	274
NC_060925.1	127269831	127270024	Bowtie2_on_data_22__data_2__and_data_1__alignments_peak_1715	77	.	5.72974	10.3608	7.75679	102
NC_060925.1	127273781	127274187	Bowtie2_on_data_22__data_2__and_data_1__alignments_peak_1716	439	.	13.182	47.585	43.9155	259
NC_060925.1	127274613	127275015	Bowtie2_on_data_22__data_2__and_data_1__alignments_peak_1717	75	.	4.08391	10.153	7.55243	111
NC_060925.1	127276292	127276950	Bowtie2_on_data_22__data_2__and_data_1__alignments_peak_1718	56	.	3.63014	8.14307	5.6535	405
NC_060925.1	127277259	127278254	Bowtie2_on_data_22__data_2__and_data_1__alignments_peak_1719	609	.	10.8468	64.8994	60.9715	492
NC_060925.1	127279004	127279580	Bowtie2_on_data_22__data_2__and_data_1__alignments_peak_1720	161	.	8.99272	19.1497	16.1599	77
NC_060925.1	127280352	127280563	Bowtie2_on_data_22__data_2__and_data_1__alignments_peak_1721	172	.	9.05786	20.3163	17.2929	76
NC_060925.1	127282993	127283189	Bowtie2_on_data_22__data_2__and_data_1__alignments_peak_1722	244	.	9.72238	27.7467	24.4938	97
NC_060925.1	127284410	127285244	Bowtie2_on_data_22__data_2__and_data_1__alignments_peak_1723	1563	.	33.8969	161.109	156.385	334
NC_060925.1	127287615	127287814	Bowtie2_on_data_22__data_2__and_data_1__alignments_peak_1724	244	.	11.6156	27.7218	24.4722	137
NC_060925.1	127289706	127290347	Bowtie2_on_data_22__data_2__and_data_1__alignments_peak_1725	1025	.	15.0912	106.937	102.577	116
NC_060925.1	127292665	127292875	Bowtie2_on_data_22__data_2__and_data_1__alignments_peak_1726	343	.	13.9352	37.826	34.3434	93
NC_060925.1	127295624	127296139	Bowtie2_on_data_22__data_2__and_data_1__alignments_peak_1727	176	.	5.42341	20.7107	17.6702	310
NC_060925.1	127296486	127297083	Bowtie2_on_data_22__data_2__and_data_1__alignments_peak_1728	161	.	7.62024	19.1295	16.1525	98
NC_060925.1	127298142	127299653	Bowtie2_on_data_22__data_2__and_data_1__alignments_peak_1729	242	.	7.26029	27.5231	24.2859	485
NC_060925.1	127301273	127301478	Bowtie2_on_data_22__data_2__and_data_1__alignments_peak_1730	45	.	4.52893	7.00972	4.58893	112
NC_060925.1	127302024	127302363	Bowtie2_on_data_22__data_2__and_data_1__alignments_peak_1731	119	.	7.31596	14.7714	11.9449	93
NC_060925.1	127303832	127304335	Bowtie2_on_data_22__data_2__and_data_1__alignments_peak_1732	299	.	8.16782	33.3042	29.9186	257
NC_060925.1	127304618	127305052	Bowtie2_on_data_22__data_2__and_data_1__alignments_peak_1733	105	.	5.48422	13.2686	10.5183	201
NC_060925.1	127305898	127307769	Bowtie2_on_data_22__data_2__and_data_1__alignments_peak_1734	151	.	7.35747	18.1136	15.1562	1576
NC_060925.1	127308722	127310559	Bowtie2_on_data_22__data_2__and_data_1__alignments_peak_1735	156	.	6.74981	18.6576	15.69	1705
NC_060925.1	127311380	127311577	Bowtie2_on_data_22__data_2__and_data_1__alignments_peak_1736	34	.	4.12166	5.81519	3.46975	144
NC_060925.1	127314810	127316004	Bowtie2_on_data_22__data_2__and_data_1__alignments_peak_1737	378	.	9.37787	41.4524	37.8963	209
NC_060925.1	127316293	127316552	Bowtie2_on_data_22__data_2__and_data_1__alignments_peak_1738	27	.	3.74696	4.99005	2.71739	177
NC_060925.1	127317499	127318567	Bowtie2_on_data_22__data_2__and_data_1__alignments_peak_1739	458	.	17.115	49.5555	45.8538	153
NC_060925.1	127319163	127319362	Bowtie2_on_data_22__data_2__and_data_1__alignments_peak_1740	28	.	3.41597	5.09289	2.81088	103
NC_060925.1	127320392	127321377	Bowtie2_on_data_22__data_2__and_data_1__alignments_peak_1741	437	.	16.3738	47.4264	43.7583	772
NC_060925.1	127322986	127323394	Bowtie2_on_data_22__data_2__and_data_1__alignments_peak_1742	373	.	11.1794	40.8569	37.3112	232
NC_060925.1	127323618	127324020	Bowtie2_on_data_22__data_2__and_data_1__alignments_peak_1743	193	.	9.61262	22.3983	19.3098	243
NC_060925.1	127324764	127326850	Bowtie2_on_data_22__data_2__and_data_1__alignments_peak_1744	420	.	9.9829	45.6967	42.0606	1215
NC_060925.1	127328439	127328911	Bowtie2_on_data_22__data_2__and_data_1__alignments_peak_1745	207	.	6.65526	23.8451	20.7112	174
NC_060925.1	127329190	127329413	Bowtie2_on_data_22__data_2__and_data_1__alignments_peak_1746	199	.	9.06933	23.0434	19.9306	163
NC_060925.1	127329867	127330693	Bowtie2_on_data_22__data_2__and_data_1__alignments_peak_1747	87	.	5.51811	11.4593	8.78072	532
NC_060925.1	127331106	127332285	Bowtie2_on_data_22__data_2__and_data_1__alignments_peak_1748	493	.	10.2034	53.1342	49.3706	297
NC_060925.1	127333007	127333678	Bowtie2_on_data_22__data_2__and_data_1__alignments_peak_1749	331	.	11.3084	36.6498	33.1925	414
NC_060925.1	127334391	127334757	Bowtie2_on_data_22__data_2__and_data_1__alignments_peak_1750	234	.	5.2362	26.6893	23.4674	120
NC_060925.1	127335634	127336589	Bowtie2_on_data_22__data_2__and_data_1__alignments_peak_1751	589	.	14.9761	62.8501	58.9516	496
NC_060925.1	127337104	127337796	Bowtie2_on_data_22__data_2__and_data_1__alignments_peak_1752	445	.	11.2754	48.2293	44.5453	452
NC_060925.1	127338680	127339583	Bowtie2_on_data_22__data_2__and_data_1__alignments_peak_1753	50	.	3.47889	7.50686	5.07006	84
NC_060925.1	127339921	127340543	Bowtie2_on_data_22__data_2__and_data_1__alignments_peak_1754	545	.	18.8819	58.4271	54.5893	346
NC_060925.1	127341753	127342005	Bowtie2_on_data_22__data_2__and_data_1__alignments_peak_1755	310	.	13.1928	34.4156	31.0026	141
NC_060925.1	127342717	127342937	Bowtie2_on_data_22__data_2__and_data_1__alignments_peak_1756	172	.	9.36741	20.3264	17.2929	67
NC_060925.1	127344059	127344663	Bowtie2_on_data_22__data_2__and_data_1__alignments_peak_1757	420	.	9.9829	45.6967	42.0606	147
NC_060925.1	127345925	127346167	Bowtie2_on_data_22__data_2__and_data_1__alignments_peak_1758	212	.	8.93408	24.4193	21.2652	117
NC_060925.1	127346903	127347294	Bowtie2_on_data_22__data_2__and_data_1__alignments_peak_1759	196	.	10.1168	22.73	19.6206	283
NC_060925.1	127347977	127348471	Bowtie2_on_data_22__data_2__and_data_1__alignments_peak_1760	68	.	5.62045	9.45759	6.88405	247
NC_060925.1	127349025	127349559	Bowtie2_on_data_22__data_2__and_data_1__alignments_peak_1761	130	.	6.11702	15.8974	13.0258	316
NC_060925.1	127349915	127350229	Bowtie2_on_data_22__data_2__and_data_1__alignments_peak_1762	42	.	4.49636	6.67714	4.27257	44
NC_060925.1	127350979	127351373	Bowtie2_on_data_22__data_2__and_data_1__alignments_peak_1763	459	.	17.6107	49.6688	45.9591	130
NC_060925.1	127352369	127353344	Bowtie2_on_data_22__data_2__and_data_1__alignments_peak_1764	237	.	7.75182	26.933	23.7059	557
NC_060925.1	127353820	127354445	Bowtie2_on_data_22__data_2__and_data_1__alignments_peak_1765	365	.	14.8096	40.1223	36.5931	516
NC_060925.1	127356434	127357109	Bowtie2_on_data_22__data_2__and_data_1__alignments_peak_1766	647	.	18.9996	68.6752	64.702	130
NC_060925.1	127357411	127358229	Bowtie2_on_data_22__data_2__and_data_1__alignments_peak_1767	122	.	5.46151	15.1112	12.2767	558
NC_060925.1	127360740	127361565	Bowtie2_on_data_22__data_2__and_data_1__alignments_peak_1768	369	.	14.2332	40.4981	36.9638	333
NC_060925.1	127361832	127362146	Bowtie2_on_data_22__data_2__and_data_1__alignments_peak_1769	2025	.	15.2083	207.47	202.501	192
NC_060925.1	127363146	127363568	Bowtie2_on_data_22__data_2__and_data_1__alignments_peak_1770	659	.	18.3937	69.917	65.9278	187
NC_060925.1	127364604	127365227	Bowtie2_on_data_22__data_2__and_data_1__alignments_peak_1771	208	.	7.22328	24.0389	20.8919	110
NC_060925.1	127366416	127366763	Bowtie2_on_data_22__data_2__and_data_1__alignments_peak_1772	2081	.	11.237	213.127	208.13	114
NC_060925.1	127367372	127368376	Bowtie2_on_data_22__data_2__and_data_1__alignments_peak_1773	379	.	11.7417	41.5402	37.9821	615
NC_060925.1	127369062	127369635	Bowtie2_on_data_22__data_2__and_data_1__alignments_peak_1774	139	.	5.81386	16.7994	13.9103	304
NC_060925.1	127370496	127371098	Bowtie2_on_data_22__data_2__and_data_1__alignments_peak_1775	74	.	5.32226	9.99807	7.40018	511
NC_060925.1	127371754	127372173	Bowtie2_on_data_22__data_2__and_data_1__alignments_peak_1776	585	.	20.6312	62.4738	58.5799	119
NC_060925.1	127373063	127375485	Bowtie2_on_data_22__data_2__and_data_1__alignments_peak_1777	558	.	10.9984	59.6751	55.8193	455
NC_060925.1	127375890	127377047	Bowtie2_on_data_22__data_2__and_data_1__alignments_peak_1778	383	.	14.2159	41.8974	38.3331	106
NC_060925.1	127377245	127377672	Bowtie2_on_data_22__data_2__and_data_1__alignments_peak_1779	79	.	5.25534	10.5821	7.95062	358
NC_060925.1	127378678	127379373	Bowtie2_on_data_22__data_2__and_data_1__alignments_peak_1780	459	.	17.6107	49.6688	45.9591	601
NC_060925.1	127380271	127381019	Bowtie2_on_data_22__data_2__and_data_1__alignments_peak_1781	105	.	5.48422	13.2686	10.5183	178
NC_060925.1	127381654	127382034	Bowtie2_on_data_22__data_2__and_data_1__alignments_peak_1782	150	.	8.61802	17.9906	15.0438	284
NC_060925.1	127383096	127383490	Bowtie2_on_data_22__data_2__and_data_1__alignments_peak_1783	639	.	21.2511	67.916	63.9517	168
NC_060925.1	127384123	127384927	Bowtie2_on_data_22__data_2__and_data_1__alignments_peak_1784	172	.	9.36741	20.3264	17.2929	295
NC_060925.1	127386868	127387260	Bowtie2_on_data_22__data_2__and_data_1__alignments_peak_1785	141	.	7.09471	17.1129	14.1942	100
NC_060925.1	127388393	127388673	Bowtie2_on_data_22__data_2__and_data_1__alignments_peak_1786	140	.	8.01272	16.935	14.022	172
NC_060925.1	127389529	127389996	Bowtie2_on_data_22__data_2__and_data_1__alignments_peak_1787	232	.	6.62557	26.4662	23.2518	294
NC_060925.1	127390635	127390847	Bowtie2_on_data_22__data_2__and_data_1__alignments_peak_1788	51	.	4.85393	7.54508	5.10652	130
NC_060925.1	127391313	127391577	Bowtie2_on_data_22__data_2__and_data_1__alignments_peak_1789	71	.	5.57407	9.73159	7.14035	56
NC_060925.1	127392894	127393529	Bowtie2_on_data_22__data_2__and_data_1__alignments_peak_1790	396	.	15.3287	43.253	39.6619	148
NC_060925.1	127394185	127394730	Bowtie2_on_data_22__data_2__and_data_1__alignments_peak_1791	394	.	8.37092	43.0772	39.4918	265
NC_060925.1	127394988	127395305	Bowtie2_on_data_22__data_2__and_data_1__alignments_peak_1792	207	.	6.65526	23.8451	20.7112	152
NC_060925.1	127397918	127398887	Bowtie2_on_data_22__data_2__and_data_1__alignments_peak_1793	184	.	7.38261	21.5373	18.4637	580
NC_060925.1	127400661	127401682	Bowtie2_on_data_22__data_2__and_data_1__alignments_peak_1794	208	.	10.4915	23.9557	20.8109	499
NC_060925.1	127402359	127402563	Bowtie2_on_data_22__data_2__and_data_1__alignments_peak_1795	97	.	6.74454	12.488	9.76015	93
NC_060925.1	127403287	127404145	Bowtie2_on_data_22__data_2__and_data_1__alignments_peak_1796	164	.	6.34239	19.4271	16.4286	153
NC_060925.1	127405087	127405465	Bowtie2_on_data_22__data_2__and_data_1__alignments_peak_1797	220	.	10.8662	25.1966	22.016	100
NC_060925.1	127405787	127406138	Bowtie2_on_data_22__data_2__and_data_1__alignments_peak_1798	139	.	8.24332	16.8499	13.9443	248
NC_060925.1	127406524	127406831	Bowtie2_on_data_22__data_2__and_data_1__alignments_peak_1799	161	.	8.99272	19.1497	16.1599	96
NC_060925.1	127407026	127407410	Bowtie2_on_data_22__data_2__and_data_1__alignments_peak_1800	68	.	5.62045	9.45759	6.88405	287
NC_060925.1	127407814	127408031	Bowtie2_on_data_22__data_2__and_data_1__alignments_peak_1801	161	.	8.70948	19.1721	16.1768	119
NC_060925.1	127409029	127409319	Bowtie2_on_data_22__data_2__and_data_1__alignments_peak_1802	198	.	6.09552	22.9823	19.8699	171
NC_060925.1	127409864	127410386	Bowtie2_on_data_22__data_2__and_data_1__alignments_peak_1803	348	.	12.0873	38.3228	34.8317	249
NC_060925.1	127410607	127411257	Bowtie2_on_data_22__data_2__and_data_1__alignments_peak_1804	226	.	5.84053	25.8051	22.6116	92
NC_060925.1	127414029	127414254	Bowtie2_on_data_22__data_2__and_data_1__alignments_peak_1805	87	.	4.10785	11.3632	8.70817	128
NC_060925.1	127415087	127415659	Bowtie2_on_data_22__data_2__and_data_1__alignments_peak_1806	213	.	5.8165	24.4939	21.3384	405
NC_060925.1	127417730	127419718	Bowtie2_on_data_22__data_2__and_data_1__alignments_peak_1807	3529	.	12.5127	358.457	352.906	329
NC_060925.1	127419985	127422163	Bowtie2_on_data_22__data_2__and_data_1__alignments_peak_1808	2576	.	10.012	262.886	257.685	744
NC_060925.1	127423201	127423955	Bowtie2_on_data_22__data_2__and_data_1__alignments_peak_1809	635	.	5.13444	67.4819	63.5251	106
NC_060925.1	127424240	127425082	Bowtie2_on_data_22__data_2__and_data_1__alignments_peak_1810	700	.	5.54922	74.1121	70.0732	367
NC_060925.1	127425523	127425817	Bowtie2_on_data_22__data_2__and_data_1__alignments_peak_1811	2018	.	10.6029	206.863	201.896	182
NC_060925.1	127426210	127428886	Bowtie2_on_data_22__data_2__and_data_1__alignments_peak_1812	1504	.	9.05132	155.141	150.45	2043
NC_060925.1	127429148	127430566	Bowtie2_on_data_22__data_2__and_data_1__alignments_peak_1813	3170	.	15.3519	322.44	317.025	1141
NC_060925.1	127431350	127432605	Bowtie2_on_data_22__data_2__and_data_1__alignments_peak_1814	475	.	5.76562	51.3154	47.5814	815
NC_060925.1	127433312	127434124	Bowtie2_on_data_22__data_2__and_data_1__alignments_peak_1815	4178	.	27.7625	423.67	417.863	377
NC_060925.1	127434785	127437246	Bowtie2_on_data_22__data_2__and_data_1__alignments_peak_1816	3816	.	10.474	387.291	381.633	606
NC_060925.1	127438176	127438824	Bowtie2_on_data_22__data_2__and_data_1__alignments_peak_1817	3103	.	9.33236	315.699	310.313	261
NC_060925.1	127439155	127439903	Bowtie2_on_data_22__data_2__and_data_1__alignments_peak_1818	677	.	6.67805	71.8053	67.7964	270
NC_060925.1	127440573	127441511	Bowtie2_on_data_22__data_2__and_data_1__alignments_peak_1819	2363	.	8.7276	241.511	236.396	785
NC_060925.1	127441742	127443723	Bowtie2_on_data_22__data_2__and_data_1__alignments_peak_1820	6131	.	11.0098	619.514	613.166	1775
NC_060925.1	127444186	127446083	Bowtie2_on_data_22__data_2__and_data_1__alignments_peak_1821	3616	.	13.5201	367.263	361.682	245
NC_060925.1	127446400	127449567	Bowtie2_on_data_22__data_2__and_data_1__alignments_peak_1822	5566	.	19.6785	562.893	556.666	2713
NC_060925.1	127449866	127450414	Bowtie2_on_data_22__data_2__and_data_1__alignments_peak_1823	1349	.	8.82804	139.595	134.995	123
NC_060925.1	127450623	127450948	Bowtie2_on_data_22__data_2__and_data_1__alignments_peak_1824	4833	.	16.339	489.412	483.362	146
NC_060925.1	127452204	127452411	Bowtie2_on_data_22__data_2__and_data_1__alignments_peak_1825	349	.	5.64028	38.4592	34.9595	135
NC_060925.1	127452753	127453653	Bowtie2_on_data_22__data_2__and_data_1__alignments_peak_1826	1800	.	12.789	184.871	180.011	197
NC_060925.1	127453873	127454438	Bowtie2_on_data_22__data_2__and_data_1__alignments_peak_1827	2780	.	8.8291	283.293	278.018	209
NC_060925.1	127454793	127457454	Bowtie2_on_data_22__data_2__and_data_1__alignments_peak_1828	2978	.	13.0248	303.224	297.881	1484
NC_060925.1	127457886	127458453	Bowtie2_on_data_22__data_2__and_data_1__alignments_peak_1829	2563	.	8.11099	261.57	256.374	209
NC_060925.1	127458796	127459838	Bowtie2_on_data_22__data_2__and_data_1__alignments_peak_1830	1034	.	7.04886	107.827	103.462	469
NC_060925.1	127460089	127460602	Bowtie2_on_data_22__data_2__and_data_1__alignments_peak_1831	3202	.	10.012	325.713	320.287	227
NC_060925.1	127461179	127463774	Bowtie2_on_data_22__data_2__and_data_1__alignments_peak_1832	8140	.	24.0224	821.126	814.042	1500
NC_060925.1	127464492	127465229	Bowtie2_on_data_22__data_2__and_data_1__alignments_peak_1833	4432	.	10.9527	449.169	443.257	379
NC_060925.1	127465525	127465787	Bowtie2_on_data_22__data_2__and_data_1__alignments_peak_1834	499	.	5.91097	53.6864	49.917	128
NC_060925.1	127466467	127466723	Bowtie2_on_data_22__data_2__and_data_1__alignments_peak_1835	3520	.	9.04359	357.569	352.023	135
NC_060925.1	127467118	127467445	Bowtie2_on_data_22__data_2__and_data_1__alignments_peak_1836	1626	.	5.86809	167.447	162.682	166
NC_060925.1	127468024	127468247	Bowtie2_on_data_22__data_2__and_data_1__alignments_peak_1837	286	.	5.07408	31.9969	28.6408	151
NC_060925.1	127468592	127469970	Bowtie2_on_data_22__data_2__and_data_1__alignments_peak_1838	1086	.	8.28533	113.098	108.689	193
NC_060925.1	127470769	127471661	Bowtie2_on_data_22__data_2__and_data_1__alignments_peak_1839	379	.	5.68091	41.4928	37.936	542
NC_060925.1	127472122	127473683	Bowtie2_on_data_22__data_2__and_data_1__alignments_peak_1840	5104	.	20.2955	516.585	510.463	1122
NC_060925.1	127474408	127474685	Bowtie2_on_data_22__data_2__and_data_1__alignments_peak_1841	4564	.	12.9152	462.389	456.428	137
NC_060925.1	127475738	127476653	Bowtie2_on_data_22__data_2__and_data_1__alignments_peak_1842	3146	.	11.0177	320.007	314.601	756
NC_060925.1	127477573	127478816	Bowtie2_on_data_22__data_2__and_data_1__alignments_peak_1843	287	.	4.40329	32.0783	28.7218	342
NC_060925.1	127479143	127480031	Bowtie2_on_data_22__data_2__and_data_1__alignments_peak_1844	308	.	5.26201	34.2323	30.8302	547
NC_060925.1	127480492	127482052	Bowtie2_on_data_22__data_2__and_data_1__alignments_peak_1845	5716	.	24.375	577.926	571.667	1124
NC_060925.1	127482779	127483047	Bowtie2_on_data_22__data_2__and_data_1__alignments_peak_1846	4158	.	11.3861	421.596	415.804	125
NC_060925.1	127483887	127485024	Bowtie2_on_data_22__data_2__and_data_1__alignments_peak_1847	3543	.	13.5662	359.927	354.371	954
NC_060925.1	127485916	127487196	Bowtie2_on_data_22__data_2__and_data_1__alignments_peak_1848	525	.	7.45048	56.3738	52.5621	373
NC_060925.1	127487513	127488427	Bowtie2_on_data_22__data_2__and_data_1__alignments_peak_1849	270	.	5.6031	30.3697	27.0526	563
NC_060925.1	127488862	127490435	Bowtie2_on_data_22__data_2__and_data_1__alignments_peak_1850	3616	.	26.5239	367.212	361.631	1248
NC_060925.1	127491094	127493867	Bowtie2_on_data_22__data_2__and_data_1__alignments_peak_1851	4020	.	11.1508	407.814	402.083	609
NC_060925.1	127494748	127496009	Bowtie2_on_data_22__data_2__and_data_1__alignments_peak_1852	515	.	8.32787	55.2977	51.5031	383
NC_060925.1	127496265	127497409	Bowtie2_on_data_22__data_2__and_data_1__alignments_peak_1853	165	.	4.99099	19.5025	16.5027	848
NC_060925.1	127498319	127498966	Bowtie2_on_data_22__data_2__and_data_1__alignments_peak_1854	395	.	11.6012	43.1848	39.5972	503
NC_060925.1	127685294	127685510	Bowtie2_on_data_22__data_2__and_data_1__alignments_peak_1855	292	.	12.5416	32.5704	29.2042	100
NC_060925.1	127881255	127881767	Bowtie2_on_data_22__data_2__and_data_1__alignments_peak_1856	95	.	5.9551	12.3004	9.59846	448
NC_060925.1	127896272	127896501	Bowtie2_on_data_22__data_2__and_data_1__alignments_peak_1857	18	.	3.15908	4.05148	1.8917	145
NC_060925.1	128056629	128056921	Bowtie2_on_data_22__data_2__and_data_1__alignments_peak_1858	68	.	5.62045	9.45759	6.88405	87
NC_060925.1	128057941	128058142	Bowtie2_on_data_22__data_2__and_data_1__alignments_peak_1859	38	.	4.18055	6.16271	3.80185	120
NC_060925.1	128071278	128071604	Bowtie2_on_data_22__data_2__and_data_1__alignments_peak_1860	23	.	3.48379	4.57313	2.34341	130
NC_060925.1	128464563	128464765	Bowtie2_on_data_22__data_2__and_data_1__alignments_peak_1861	22	.	2.95304	4.42159	2.20689	146
NC_060925.1	128544123	128544640	Bowtie2_on_data_22__data_2__and_data_1__alignments_peak_1862	107	.	5.10915	13.4776	10.7207	233
NC_060925.1	128735062	128735666	Bowtie2_on_data_22__data_2__and_data_1__alignments_peak_1863	150	.	8.61802	17.9906	15.0438	486
NC_060925.1	128736841	128737576	Bowtie2_on_data_22__data_2__and_data_1__alignments_peak_1864	132	.	5.29396	16.1607	13.2805	334
NC_060925.1	128740843	128741059	Bowtie2_on_data_22__data_2__and_data_1__alignments_peak_1865	175	.	7.17168	20.5648	17.5263	100
NC_060925.1	128741299	128741653	Bowtie2_on_data_22__data_2__and_data_1__alignments_peak_1866	73	.	4.91672	9.91399	7.32067	47
NC_060925.1	128742264	128742648	Bowtie2_on_data_22__data_2__and_data_1__alignments_peak_1867	80	.	5.68635	10.6546	8.02141	275
NC_060925.1	128743646	128744054	Bowtie2_on_data_22__data_2__and_data_1__alignments_peak_1868	71	.	4.99257	9.72582	7.14035	114
NC_060925.1	128744380	128744956	Bowtie2_on_data_22__data_2__and_data_1__alignments_peak_1869	172	.	5.09719	20.2604	17.2455	37
NC_060925.1	128745218	128746364	Bowtie2_on_data_22__data_2__and_data_1__alignments_peak_1870	151	.	7.35747	18.1136	15.1562	142
NC_060925.1	128746628	128746835	Bowtie2_on_data_22__data_2__and_data_1__alignments_peak_1871	33	.	3.72461	5.64075	3.33605	109
NC_060925.1	128747077	128747296	Bowtie2_on_data_22__data_2__and_data_1__alignments_peak_1872	32	.	3.66772	5.54086	3.2379	105
NC_060925.1	128747694	128750337	Bowtie2_on_data_22__data_2__and_data_1__alignments_peak_1873	384	.	11.3903	42.0169	38.4506	1442
NC_060925.1	128751099	128752554	Bowtie2_on_data_22__data_2__and_data_1__alignments_peak_1874	471	.	8.30743	50.8981	47.175	70
NC_060925.1	128753574	128754031	Bowtie2_on_data_22__data_2__and_data_1__alignments_peak_1875	1140	.	7.70911	118.515	114.064	111
NC_060925.1	128754949	128755857	Bowtie2_on_data_22__data_2__and_data_1__alignments_peak_1876	1375	.	20.8481	142.115	137.5	531
NC_060925.1	128757335	128757899	Bowtie2_on_data_22__data_2__and_data_1__alignments_peak_1877	66	.	4.42957	9.22038	6.67147	129
NC_060925.1	128758497	128759088	Bowtie2_on_data_22__data_2__and_data_1__alignments_peak_1878	222	.	9.4482	25.4643	22.2822	221
NC_060925.1	128760702	128761056	Bowtie2_on_data_22__data_2__and_data_1__alignments_peak_1879	39	.	3.17638	6.28916	3.92558	79
NC_060925.1	128763919	128764307	Bowtie2_on_data_22__data_2__and_data_1__alignments_peak_1880	78	.	5.99514	10.4422	7.81669	330
NC_060925.1	128765240	128765881	Bowtie2_on_data_22__data_2__and_data_1__alignments_peak_1881	372	.	12.6128	40.7812	37.2382	59
NC_060925.1	128766200	128766936	Bowtie2_on_data_22__data_2__and_data_1__alignments_peak_1882	78	.	5.99514	10.4422	7.81669	323
NC_060925.1	128767296	128767583	Bowtie2_on_data_22__data_2__and_data_1__alignments_peak_1883	38	.	4.18055	6.16271	3.80185	211
NC_060925.1	128768487	128768684	Bowtie2_on_data_22__data_2__and_data_1__alignments_peak_1884	42	.	4.49636	6.67714	4.27257	44
NC_060925.1	128768988	128769797	Bowtie2_on_data_22__data_2__and_data_1__alignments_peak_1885	19	.	2.57135	4.09592	1.93485	509
NC_060925.1	128772876	128773448	Bowtie2_on_data_22__data_2__and_data_1__alignments_peak_1886	87	.	6.36984	11.4528	8.77876	501
NC_060925.1	128773788	128774302	Bowtie2_on_data_22__data_2__and_data_1__alignments_peak_1887	59	.	4.21863	8.467	5.96809	442
NC_060925.1	128774931	128775292	Bowtie2_on_data_22__data_2__and_data_1__alignments_peak_1888	39	.	4.27874	6.32345	3.95674	217
NC_060925.1	128776528	128776829	Bowtie2_on_data_22__data_2__and_data_1__alignments_peak_1889	99	.	6.6192	12.6881	9.94961	176
NC_060925.1	128777479	128779381	Bowtie2_on_data_22__data_2__and_data_1__alignments_peak_1890	96	.	5.78087	12.3563	9.64932	1778
NC_060925.1	128779841	128780413	Bowtie2_on_data_22__data_2__and_data_1__alignments_peak_1891	120	.	6.87402	14.8696	12.0416	484
NC_060925.1	128876065	128876440	Bowtie2_on_data_22__data_2__and_data_1__alignments_peak_1892	13	.	2.99757	3.46399	1.34314	259
NC_060925.1	128877372	128878112	Bowtie2_on_data_22__data_2__and_data_1__alignments_peak_1893	51	.	4.87105	7.57308	5.1074	151
NC_060925.1	128878698	128879028	Bowtie2_on_data_22__data_2__and_data_1__alignments_peak_1894	22	.	3.1532	4.419	2.20659	318
NC_060925.1	128880443	128884272	Bowtie2_on_data_22__data_2__and_data_1__alignments_peak_1895	161	.	8.99272	19.1497	16.1599	2410
NC_060925.1	128884516	128888494	Bowtie2_on_data_22__data_2__and_data_1__alignments_peak_1896	655	.	13.1593	69.5636	65.5785	3015
NC_060925.1	128889049	128893300	Bowtie2_on_data_22__data_2__and_data_1__alignments_peak_1897	434	.	13.9266	47.0804	43.4176	3464
NC_060925.1	128893617	128893970	Bowtie2_on_data_22__data_2__and_data_1__alignments_peak_1898	59	.	5.24575	8.5006	5.97895	311
NC_060925.1	128894646	128896519	Bowtie2_on_data_22__data_2__and_data_1__alignments_peak_1899	139	.	8.24332	16.8499	13.9443	709
NC_060925.1	128896769	128898479	Bowtie2_on_data_22__data_2__and_data_1__alignments_peak_1900	194	.	7.59354	22.522	19.4301	498
NC_060925.1	128964425	128964828	Bowtie2_on_data_22__data_2__and_data_1__alignments_peak_1901	59	.	5.24575	8.5006	5.97895	275
NC_060925.1	128984041	128984252	Bowtie2_on_data_22__data_2__and_data_1__alignments_peak_1902	16	.	2.89044	3.77843	1.64264	88
NC_060925.1	129007207	129008788	Bowtie2_on_data_22__data_2__and_data_1__alignments_peak_1903	144	.	8.25403	17.3587	14.4366	1380
NC_060925.1	129009019	129010352	Bowtie2_on_data_22__data_2__and_data_1__alignments_peak_1904	142	.	7.37298	17.1953	14.2755	538
NC_060925.1	129011084	129011606	Bowtie2_on_data_22__data_2__and_data_1__alignments_peak_1905	88	.	4.38642	11.5714	8.8913	83
NC_060925.1	129014482	129015231	Bowtie2_on_data_22__data_2__and_data_1__alignments_peak_1906	467	.	8.70769	50.4234	46.7039	104
NC_060925.1	129017734	129019153	Bowtie2_on_data_22__data_2__and_data_1__alignments_peak_1907	87	.	5.51811	11.4593	8.78072	393
NC_060925.1	129020627	129021088	Bowtie2_on_data_22__data_2__and_data_1__alignments_peak_1908	51	.	4.87105	7.57308	5.1074	326
NC_060925.1	129021330	129022157	Bowtie2_on_data_22__data_2__and_data_1__alignments_peak_1909	80	.	5.92245	10.693	8.05189	310
NC_060925.1	129027117	129027468	Bowtie2_on_data_22__data_2__and_data_1__alignments_peak_1910	51	.	4.87105	7.57308	5.1074	154
NC_060925.1	129027768	129029463	Bowtie2_on_data_22__data_2__and_data_1__alignments_peak_1911	145	.	8.04015	17.4726	14.5485	1216
NC_060925.1	129030254	129030851	Bowtie2_on_data_22__data_2__and_data_1__alignments_peak_1912	150	.	8.61802	17.9906	15.0438	356
NC_060925.1	129032388	129033010	Bowtie2_on_data_22__data_2__and_data_1__alignments_peak_1913	241	.	8.56025	27.407	24.1758	106
NC_060925.1	129033862	129035177	Bowtie2_on_data_22__data_2__and_data_1__alignments_peak_1914	97	.	5.27329	12.4239	9.71389	783
NC_060925.1	129035545	129037776	Bowtie2_on_data_22__data_2__and_data_1__alignments_peak_1915	684	.	23.2312	72.4215	68.4025	1260
NC_060925.1	129038012	129039170	Bowtie2_on_data_22__data_2__and_data_1__alignments_peak_1916	107	.	5.10915	13.4776	10.7207	368
NC_060925.1	129039782	129040190	Bowtie2_on_data_22__data_2__and_data_1__alignments_peak_1917	107	.	7.11923	13.5464	10.772	356
NC_060925.1	129040497	129041489	Bowtie2_on_data_22__data_2__and_data_1__alignments_peak_1918	16	.	2.89044	3.77843	1.64264	9
NC_060925.1	129041946	129042268	Bowtie2_on_data_22__data_2__and_data_1__alignments_peak_1919	38	.	4.18055	6.16271	3.80185	190
NC_060925.1	129043350	129044271	Bowtie2_on_data_22__data_2__and_data_1__alignments_peak_1920	150	.	8.3611	18.0447	15.0915	578
NC_060925.1	129044728	129046035	Bowtie2_on_data_22__data_2__and_data_1__alignments_peak_1921	184	.	7.38261	21.5373	18.4637	467
NC_060925.1	129046896	129047223	Bowtie2_on_data_22__data_2__and_data_1__alignments_peak_1922	118	.	7.49393	14.6269	11.8076	46
NC_060925.1	129048393	129048830	Bowtie2_on_data_22__data_2__and_data_1__alignments_peak_1923	78	.	5.99514	10.4422	7.81669	115
NC_060925.1	129049543	129049906	Bowtie2_on_data_22__data_2__and_data_1__alignments_peak_1924	42	.	4.49636	6.67714	4.27257	94
NC_060925.1	129050276	129051014	Bowtie2_on_data_22__data_2__and_data_1__alignments_peak_1925	195	.	9.75462	22.6532	19.5555	329
NC_060925.1	129051552	129052159	Bowtie2_on_data_22__data_2__and_data_1__alignments_peak_1926	70	.	4.22826	9.65724	7.07907	228
NC_060925.1	129052490	129054033	Bowtie2_on_data_22__data_2__and_data_1__alignments_peak_1927	175	.	7.17168	20.5648	17.5263	1047
NC_060925.1	129055923	129056377	Bowtie2_on_data_22__data_2__and_data_1__alignments_peak_1928	414	.	8.60672	45.0512	41.4277	316
NC_060925.1	129056771	129057104	Bowtie2_on_data_22__data_2__and_data_1__alignments_peak_1929	21	.	3.37044	4.39206	2.18484	280
NC_060925.1	129057433	129057679	Bowtie2_on_data_22__data_2__and_data_1__alignments_peak_1930	34	.	3.94846	5.77945	3.46887	86
NC_060925.1	129058589	129060322	Bowtie2_on_data_22__data_2__and_data_1__alignments_peak_1931	692	.	12.5886	73.3055	69.2769	232
NC_060925.1	129060569	129061653	Bowtie2_on_data_22__data_2__and_data_1__alignments_peak_1932	907	.	14.9738	94.9568	90.7002	807
NC_060925.1	129062417	129064457	Bowtie2_on_data_22__data_2__and_data_1__alignments_peak_1933	443	.	8.01764	48.0208	44.345	1783
NC_060925.1	129064916	129065612	Bowtie2_on_data_22__data_2__and_data_1__alignments_peak_1934	421	.	9.27579	45.7588	42.1219	90
NC_060925.1	129066106	129066524	Bowtie2_on_data_22__data_2__and_data_1__alignments_peak_1935	653	.	14.8558	69.3767	65.3951	112
NC_060925.1	129067110	129068344	Bowtie2_on_data_22__data_2__and_data_1__alignments_peak_1936	227	.	7.9604	25.9398	22.745	131
NC_060925.1	129068657	129069542	Bowtie2_on_data_22__data_2__and_data_1__alignments_peak_1937	686	.	11.6721	72.6593	68.6376	258
NC_060925.1	129069798	129071199	Bowtie2_on_data_22__data_2__and_data_1__alignments_peak_1938	252	.	7.41154	28.4654	25.2029	695
NC_060925.1	129071458	129072271	Bowtie2_on_data_22__data_2__and_data_1__alignments_peak_1939	866	.	20.803	90.8433	86.6258	155
NC_060925.1	129072689	129074754	Bowtie2_on_data_22__data_2__and_data_1__alignments_peak_1940	910	.	9.23148	95.3193	91.0582	814
NC_060925.1	129075171	129075425	Bowtie2_on_data_22__data_2__and_data_1__alignments_peak_1941	166	.	7.16724	19.6073	16.604	148
NC_060925.1	129075656	129075894	Bowtie2_on_data_22__data_2__and_data_1__alignments_peak_1942	68	.	4.6682	9.41041	6.85813	99
NC_060925.1	129076252	129077710	Bowtie2_on_data_22__data_2__and_data_1__alignments_peak_1943	2020	.	25.5312	206.974	202.007	1082
NC_060925.1	129077926	129078895	Bowtie2_on_data_22__data_2__and_data_1__alignments_peak_1944	719	.	15.3275	76.0511	71.988	553
NC_060925.1	129079551	129080206	Bowtie2_on_data_22__data_2__and_data_1__alignments_peak_1945	268	.	10.9402	30.1982	26.8906	397
NC_060925.1	129080581	129081405	Bowtie2_on_data_22__data_2__and_data_1__alignments_peak_1946	855	.	23.6545	89.7206	85.5148	725
NC_060925.1	129081947	129082455	Bowtie2_on_data_22__data_2__and_data_1__alignments_peak_1947	60	.	4.91445	8.58647	6.06421	112
NC_060925.1	129083308	129084131	Bowtie2_on_data_22__data_2__and_data_1__alignments_peak_1948	604	.	17.3426	64.3655	60.4467	723
NC_060925.1	129086168	129086532	Bowtie2_on_data_22__data_2__and_data_1__alignments_peak_1949	180	.	8.08731	21.0849	18.0397	65
NC_060925.1	129087187	129087864	Bowtie2_on_data_22__data_2__and_data_1__alignments_peak_1950	340	.	11.7245	37.5515	34.074	121
NC_060925.1	129088754	129089335	Bowtie2_on_data_22__data_2__and_data_1__alignments_peak_1951	62	.	3.7814	8.79659	6.26265	42
NC_060925.1	129089652	129090924	Bowtie2_on_data_22__data_2__and_data_1__alignments_peak_1952	1683	.	13.4922	173.131	168.333	1066
NC_060925.1	129091656	129091923	Bowtie2_on_data_22__data_2__and_data_1__alignments_peak_1953	74	.	4.98303	10.0464	7.44787	123
NC_060925.1	129092444	129092636	Bowtie2_on_data_22__data_2__and_data_1__alignments_peak_1954	76	.	5.09763	10.2734	7.67208	73
NC_060925.1	129092862	129093391	Bowtie2_on_data_22__data_2__and_data_1__alignments_peak_1955	183	.	8.00886	21.4326	18.3779	98
NC_060925.1	129095080	129096135	Bowtie2_on_data_22__data_2__and_data_1__alignments_peak_1956	97	.	5.27329	12.4239	9.71389	784
NC_060925.1	129096865	129097271	Bowtie2_on_data_22__data_2__and_data_1__alignments_peak_1957	456	.	16.164	49.3325	45.6334	287
NC_060925.1	129098196	129099027	Bowtie2_on_data_22__data_2__and_data_1__alignments_peak_1958	172	.	8.72856	20.25	17.2354	105
NC_060925.1	129099716	129100192	Bowtie2_on_data_22__data_2__and_data_1__alignments_peak_1959	123	.	6.56917	15.1589	12.3199	111
NC_060925.1	129101141	129101430	Bowtie2_on_data_22__data_2__and_data_1__alignments_peak_1960	77	.	4.40444	10.389	7.78333	272
NC_060925.1	129102221	129102688	Bowtie2_on_data_22__data_2__and_data_1__alignments_peak_1961	74	.	5.32226	9.99807	7.40018	92
NC_060925.1	129103137	129103366	Bowtie2_on_data_22__data_2__and_data_1__alignments_peak_1962	55	.	4.46704	8.08013	5.59195	62
NC_060925.1	129103679	129104458	Bowtie2_on_data_22__data_2__and_data_1__alignments_peak_1963	389	.	9.52913	42.5034	38.9308	237
NC_060925.1	129104819	129105859	Bowtie2_on_data_22__data_2__and_data_1__alignments_peak_1964	625	.	17.5744	66.4938	62.5465	271
NC_060925.1	129106143	129106930	Bowtie2_on_data_22__data_2__and_data_1__alignments_peak_1965	234	.	9.21861	26.6855	23.4637	536
NC_060925.1	129107137	129108218	Bowtie2_on_data_22__data_2__and_data_1__alignments_peak_1966	1318	.	16.672	136.452	131.87	909
NC_060925.1	129109143	129109575	Bowtie2_on_data_22__data_2__and_data_1__alignments_peak_1967	306	.	8.98506	34.0166	30.6189	203
NC_060925.1	129110021	129110712	Bowtie2_on_data_22__data_2__and_data_1__alignments_peak_1968	874	.	17.4416	91.6616	87.435	521
NC_060925.1	129110922	129111253	Bowtie2_on_data_22__data_2__and_data_1__alignments_peak_1969	99	.	4.93297	12.6824	9.94961	108
NC_060925.1	129111635	129112170	Bowtie2_on_data_22__data_2__and_data_1__alignments_peak_1970	145	.	6.44809	17.5136	14.589	491
NC_060925.1	129112632	129113608	Bowtie2_on_data_22__data_2__and_data_1__alignments_peak_1971	1368	.	18.2745	141.438	136.827	844
NC_060925.1	129113834	129114243	Bowtie2_on_data_22__data_2__and_data_1__alignments_peak_1972	70	.	4.61033	9.60879	7.03219	88
NC_060925.1	129114723	129114994	Bowtie2_on_data_22__data_2__and_data_1__alignments_peak_1973	366	.	10.1607	40.1339	36.6046	144
NC_060925.1	129115490	129116993	Bowtie2_on_data_22__data_2__and_data_1__alignments_peak_1974	624	.	11.7935	66.4031	62.4563	574
NC_060925.1	129117277	129117665	Bowtie2_on_data_22__data_2__and_data_1__alignments_peak_1975	874	.	17.4416	91.6616	87.435	255
NC_060925.1	129118541	129120187	Bowtie2_on_data_22__data_2__and_data_1__alignments_peak_1976	619	.	10.3006	65.8596	61.9234	331
NC_060925.1	129120405	129121268	Bowtie2_on_data_22__data_2__and_data_1__alignments_peak_1977	117	.	6.47451	14.5396	11.7376	563
NC_060925.1	129121490	129121822	Bowtie2_on_data_22__data_2__and_data_1__alignments_peak_1978	57	.	3.87591	8.24656	5.75496	61
NC_060925.1	129122107	129123169	Bowtie2_on_data_22__data_2__and_data_1__alignments_peak_1979	244	.	10.2939	27.7188	24.4722	278
NC_060925.1	129124328	129125410	Bowtie2_on_data_22__data_2__and_data_1__alignments_peak_1980	166	.	6.96075	19.6048	16.6015	779
NC_060925.1	129125779	129128118	Bowtie2_on_data_22__data_2__and_data_1__alignments_peak_1981	391	.	8.87826	42.6884	39.1057	1287
NC_060925.1	129128353	129129427	Bowtie2_on_data_22__data_2__and_data_1__alignments_peak_1982	459	.	17.6107	49.6688	45.9591	847
NC_060925.1	129129738	129130771	Bowtie2_on_data_22__data_2__and_data_1__alignments_peak_1983	257	.	11.9903	29.0053	25.72	545
NC_060925.1	129131185	129131541	Bowtie2_on_data_22__data_2__and_data_1__alignments_peak_1984	97	.	6.74454	12.488	9.76015	94
NC_060925.1	129131857	129133681	Bowtie2_on_data_22__data_2__and_data_1__alignments_peak_1985	445	.	17.236	48.2187	44.5359	1480
NC_060925.1	129133914	129135516	Bowtie2_on_data_22__data_2__and_data_1__alignments_peak_1986	139	.	8.24332	16.8499	13.9443	300
NC_060925.1	129136149	129136355	Bowtie2_on_data_22__data_2__and_data_1__alignments_peak_1987	87	.	6.36984	11.4528	8.77876	95
NC_060925.1	129136659	129137768	Bowtie2_on_data_22__data_2__and_data_1__alignments_peak_1988	308	.	13.4891	34.2685	30.8578	861
NC_060925.1	129138330	129140255	Bowtie2_on_data_22__data_2__and_data_1__alignments_peak_1989	161	.	8.70948	19.1721	16.1768	1071
NC_060925.1	129140595	129141858	Bowtie2_on_data_22__data_2__and_data_1__alignments_peak_1990	107	.	7.11923	13.5464	10.772	265
NC_060925.1	129142085	129142749	Bowtie2_on_data_22__data_2__and_data_1__alignments_peak_1991	96	.	5.78087	12.3563	9.64932	79
NC_060925.1	129143524	129144570	Bowtie2_on_data_22__data_2__and_data_1__alignments_peak_1992	110	.	4.84019	13.8067	11.022	715
NC_060925.1	129144799	129145956	Bowtie2_on_data_22__data_2__and_data_1__alignments_peak_1993	356	.	14.2522	39.11	35.604	863
NC_060925.1	129146719	129148883	Bowtie2_on_data_22__data_2__and_data_1__alignments_peak_1994	399	.	9.68039	43.5611	39.9646	299
NC_060925.1	129149368	129150102	Bowtie2_on_data_22__data_2__and_data_1__alignments_peak_1995	519	.	17.4746	55.7638	51.9612	426
NC_060925.1	129151231	129151499	Bowtie2_on_data_22__data_2__and_data_1__alignments_peak_1996	73	.	5.12565	9.9812	7.38566	48
NC_060925.1	129151732	129151929	Bowtie2_on_data_22__data_2__and_data_1__alignments_peak_1997	39	.	3.58584	6.33548	3.9664	103
NC_060925.1	129152483	129154206	Bowtie2_on_data_22__data_2__and_data_1__alignments_peak_1998	274	.	9.28099	30.8008	27.4766	1431
[truncated: 41,332 more rows]
