# Supplementary material for: Herpesviruses mimic zygotic genome activation to promote viral replication
Source: Nat Commun. 2025 Jan 16;16:710. doi: 10.1038/s41467-025-55928-5 (PMC11735616; doi:10.1038/s41467-025-55928-5)
Supplement: Supplementary file 6 — Supplementary Data 3 [file 41467_2025_55928_MOESM6_ESM.xlsx]

## Sheet: Supplementary Table 2
MACS2 results (narrowPeaks) of CUT&RUN (HSV1 KOS-Strain)
1.Chrom		2.Start	3.End	4	5	6.Strand7	8	9	10
KT899744.1	3297	3595	Bowtie2_on_data_181__data_20__and_data_19__alignments_peak_1	13	.	1.04701	4.17684	1.33949	165
KT899744.1	4882	5331	Bowtie2_on_data_181__data_20__and_data_19__alignments_peak_2	143	.	1.11133	18.4897	14.3681	342
KT899744.1	120916	121295	Bowtie2_on_data_181__data_20__and_data_19__alignments_peak_3	25	.	1.05474	5.67523	2.51407	189
KT899744.1	131015	131268	Bowtie2_on_data_181__data_20__and_data_19__alignments_peak_4	580	.	1.23768	63.1336	58.0307	147
KT899744.1	146517	146784	Bowtie2_on_data_181__data_20__and_data_19__alignments_peak_5	602	.	1.24215	65.3446	60.2058	106
NC_060925.1	318907	319251	Bowtie2_on_data_181__data_20__and_data_19__alignments_peak_6	144	.	10.1479	18.5718	14.431	177
NC_060925.1	677961	678518	Bowtie2_on_data_181__data_20__and_data_19__alignments_peak_7	131	.	8.48539	17.2645	13.183	358
NC_060925.1	2239993	2240194	Bowtie2_on_data_181__data_20__and_data_19__alignments_peak_8	13	.	3.6039	4.23861	1.39234	100
NC_060925.1	2243727	2244157	Bowtie2_on_data_181__data_20__and_data_19__alignments_peak_9	17	.	3.88012	4.80455	1.79724	393
NC_060925.1	4851263	4851897	Bowtie2_on_data_181__data_20__and_data_19__alignments_peak_10	50	.	5.87508	8.60001	5.062	455
NC_060925.1	5179169	5179371	Bowtie2_on_data_181__data_20__and_data_19__alignments_peak_11	32	.	4.75825	6.57251	3.27225	60
NC_060925.1	5874431	5874657	Bowtie2_on_data_181__data_20__and_data_19__alignments_peak_12	21	.	4.05211	5.25359	2.18782	63
NC_060925.1	6347573	6347956	Bowtie2_on_data_181__data_20__and_data_19__alignments_peak_13	31	.	4.80688	6.43325	3.14396	333
NC_060925.1	6397874	6398118	Bowtie2_on_data_181__data_20__and_data_19__alignments_peak_14	170	.	11.2161	21.3155	17.0667	186
NC_060925.1	6398318	6398727	Bowtie2_on_data_181__data_20__and_data_19__alignments_peak_15	131	.	9.61376	17.2327	13.152	163
NC_060925.1	6420994	6421479	Bowtie2_on_data_181__data_20__and_data_19__alignments_peak_16	83	.	7.47737	12.1239	8.31512	88
NC_060925.1	6644420	6644625	Bowtie2_on_data_181__data_20__and_data_19__alignments_peak_17	25	.	4.22367	5.73713	2.55363	129
NC_060925.1	6646938	6647306	Bowtie2_on_data_181__data_20__and_data_19__alignments_peak_18	214	.	10.2446	25.8474	21.4546	185
NC_060925.1	7700351	7700568	Bowtie2_on_data_181__data_20__and_data_19__alignments_peak_19	33	.	4.67332	6.69058	3.36913	161
NC_060925.1	7940882	7941419	Bowtie2_on_data_181__data_20__and_data_19__alignments_peak_20	89	.	7.18024	12.7995	8.96186	138
NC_060925.1	8391736	8392328	Bowtie2_on_data_181__data_20__and_data_19__alignments_peak_21	168	.	10.1368	21.0992	16.8696	286
NC_060925.1	8569635	8569855	Bowtie2_on_data_181__data_20__and_data_19__alignments_peak_22	106	.	7.72368	14.5638	10.6333	121
NC_060925.1	8952118	8952357	Bowtie2_on_data_181__data_20__and_data_19__alignments_peak_23	50	.	5.87508	8.60001	5.062	82
NC_060925.1	9755691	9755894	Bowtie2_on_data_181__data_20__and_data_19__alignments_peak_24	59	.	5.91314	9.58964	5.99934	47
NC_060925.1	9835730	9835941	Bowtie2_on_data_181__data_20__and_data_19__alignments_peak_25	55	.	5.24348	9.16328	5.5998	83
NC_060925.1	10641421	10642042	Bowtie2_on_data_181__data_20__and_data_19__alignments_peak_26	135	.	9.02356	17.6759	13.5775	232
NC_060925.1	10969088	10969407	Bowtie2_on_data_181__data_20__and_data_19__alignments_peak_27	50	.	5.87508	8.60001	5.062	179
NC_060925.1	12460414	12460624	Bowtie2_on_data_181__data_20__and_data_19__alignments_peak_28	50	.	5.8636	8.58144	5.062	111
NC_060925.1	12618476	12618720	Bowtie2_on_data_181__data_20__and_data_19__alignments_peak_29	33	.	4.64604	6.64751	3.32995	70
NC_060925.1	13212123	13212339	Bowtie2_on_data_181__data_20__and_data_19__alignments_peak_30	31	.	4.80688	6.43325	3.14396	110
NC_060925.1	13294299	13294548	Bowtie2_on_data_181__data_20__and_data_19__alignments_peak_31	72	.	5.89891	11.031	7.29783	92
NC_060925.1	14573820	14574099	Bowtie2_on_data_181__data_20__and_data_19__alignments_peak_32	21	.	4.17581	5.26278	2.19591	200
NC_060925.1	14644942	14645190	Bowtie2_on_data_181__data_20__and_data_19__alignments_peak_33	124	.	8.87258	16.4638	12.4214	161
NC_060925.1	15617157	15617400	Bowtie2_on_data_181__data_20__and_data_19__alignments_peak_34	41	.	5.06841	7.59488	4.16032	66
NC_060925.1	16831259	16831587	Bowtie2_on_data_181__data_20__and_data_19__alignments_peak_35	58	.	6.22062	9.43523	5.8584	108
NC_060925.1	17545549	17545964	Bowtie2_on_data_181__data_20__and_data_19__alignments_peak_36	31	.	4.80688	6.43325	3.14396	228
NC_060925.1	17708305	17708508	Bowtie2_on_data_181__data_20__and_data_19__alignments_peak_37	56	.	6.054	9.16679	5.60301	154
NC_060925.1	19559440	19559751	Bowtie2_on_data_181__data_20__and_data_19__alignments_peak_38	193	.	10.9816	23.642	19.3244	152
NC_060925.1	19580695	19581197	Bowtie2_on_data_181__data_20__and_data_19__alignments_peak_39	1516	.	51.7063	157.938	151.672	261
NC_060925.1	19788854	19789281	Bowtie2_on_data_181__data_20__and_data_19__alignments_peak_40	83	.	7.47737	12.1239	8.31512	304
NC_060925.1	20094466	20094879	Bowtie2_on_data_181__data_20__and_data_19__alignments_peak_41	42	.	5.33516	7.73592	4.29258	316
NC_060925.1	20849109	20849365	Bowtie2_on_data_181__data_20__and_data_19__alignments_peak_42	85	.	5.43107	12.4005	8.58207	68
NC_060925.1	21107374	21107601	Bowtie2_on_data_181__data_20__and_data_19__alignments_peak_43	28	.	4.5405	6.01223	2.80539	11
NC_060925.1	21888814	21889061	Bowtie2_on_data_181__data_20__and_data_19__alignments_peak_44	25	.	4.22367	5.73713	2.55363	144
NC_060925.1	23075671	23075865	Bowtie2_on_data_181__data_20__and_data_19__alignments_peak_45	61	.	6.40917	9.74108	6.11005	77
NC_060925.1	23577172	23577588	Bowtie2_on_data_181__data_20__and_data_19__alignments_peak_46	47	.	4.91576	8.26757	4.79984	13
NC_060925.1	24079190	24079639	Bowtie2_on_data_181__data_20__and_data_19__alignments_peak_47	50	.	5.87508	8.60001	5.062	260
NC_060925.1	24232172	24232403	Bowtie2_on_data_181__data_20__and_data_19__alignments_peak_48	83	.	7.27522	12.1573	8.34575	50
NC_060925.1	24300497	24300691	Bowtie2_on_data_181__data_20__and_data_19__alignments_peak_49	40	.	5.34098	7.49624	4.07833	177
NC_060925.1	24386013	24386240	Bowtie2_on_data_181__data_20__and_data_19__alignments_peak_50	22	.	4.27278	5.41518	2.26516	82
NC_060925.1	24716522	24716767	Bowtie2_on_data_181__data_20__and_data_19__alignments_peak_51	89	.	7.18024	12.7995	8.96186	68
NC_060925.1	24726977	24727435	Bowtie2_on_data_181__data_20__and_data_19__alignments_peak_52	22	.	4.27278	5.41518	2.26516	63
NC_060925.1	24815917	24816195	Bowtie2_on_data_181__data_20__and_data_19__alignments_peak_53	83	.	7.47737	12.1239	8.31512	171
NC_060925.1	25082195	25082740	Bowtie2_on_data_181__data_20__and_data_19__alignments_peak_54	123	.	6.96078	16.3855	12.3442	376
NC_060925.1	25272572	25273370	Bowtie2_on_data_181__data_20__and_data_19__alignments_peak_55	170	.	11.2161	21.3155	17.0667	406
NC_060925.1	25505028	25505368	Bowtie2_on_data_181__data_20__and_data_19__alignments_peak_56	144	.	10.1479	18.5718	14.431	80
NC_060925.1	26075171	26075547	Bowtie2_on_data_181__data_20__and_data_19__alignments_peak_57	72	.	5.89891	11.031	7.29783	262
NC_060925.1	26144329	26144623	Bowtie2_on_data_181__data_20__and_data_19__alignments_peak_58	41	.	4.68092	7.55722	4.13799	75
NC_060925.1	26186828	26187169	Bowtie2_on_data_181__data_20__and_data_19__alignments_peak_59	399	.	18.3257	44.7447	39.9327	203
NC_060925.1	26188604	26189131	Bowtie2_on_data_181__data_20__and_data_19__alignments_peak_60	131	.	9.05883	17.2452	13.1644	331
NC_060925.1	28279456	28279887	Bowtie2_on_data_181__data_20__and_data_19__alignments_peak_61	83	.	7.47737	12.1239	8.31512	158
NC_060925.1	29095834	29096069	Bowtie2_on_data_181__data_20__and_data_19__alignments_peak_62	91	.	7.77577	12.9734	9.13033	104
NC_060925.1	29218781	29219103	Bowtie2_on_data_181__data_20__and_data_19__alignments_peak_63	64	.	5.57119	10.0849	6.43432	101
NC_060925.1	29274158	29274376	Bowtie2_on_data_181__data_20__and_data_19__alignments_peak_64	31	.	4.79749	6.41829	3.14396	164
NC_060925.1	29530038	29530513	Bowtie2_on_data_181__data_20__and_data_19__alignments_peak_65	226	.	13.3524	27.0378	22.6058	181
NC_060925.1	29758226	29758433	Bowtie2_on_data_181__data_20__and_data_19__alignments_peak_66	14	.	3.4713	4.35826	1.46299	8
NC_060925.1	29815515	29815977	Bowtie2_on_data_181__data_20__and_data_19__alignments_peak_67	41	.	5.06841	7.59488	4.16032	43
NC_060925.1	29902430	29902663	Bowtie2_on_data_181__data_20__and_data_19__alignments_peak_68	22	.	4.27278	5.41518	2.26516	99
NC_060925.1	30677579	30678010	Bowtie2_on_data_181__data_20__and_data_19__alignments_peak_69	49	.	5.78179	8.44933	4.97059	251
NC_060925.1	30924957	30925463	Bowtie2_on_data_181__data_20__and_data_19__alignments_peak_70	144	.	10.1479	18.5718	14.431	356
NC_060925.1	31969728	31969956	Bowtie2_on_data_181__data_20__and_data_19__alignments_peak_71	131	.	9.61376	17.2327	13.152	124
NC_060925.1	32080792	32081027	Bowtie2_on_data_181__data_20__and_data_19__alignments_peak_72	41	.	5.06841	7.59488	4.16032	58
NC_060925.1	32708121	32708472	Bowtie2_on_data_181__data_20__and_data_19__alignments_peak_73	643	.	27.239	69.5878	64.372	142
NC_060925.1	32760257	32760534	Bowtie2_on_data_181__data_20__and_data_19__alignments_peak_74	22	.	4.10113	5.32925	2.25769	250
NC_060925.1	34090215	34090727	Bowtie2_on_data_181__data_20__and_data_19__alignments_peak_75	69	.	6.33551	10.6324	6.95592	357
NC_060925.1	34984749	34985052	Bowtie2_on_data_181__data_20__and_data_19__alignments_peak_76	69	.	6.739	10.5835	6.91743	211
NC_060925.1	35593576	35593817	Bowtie2_on_data_181__data_20__and_data_19__alignments_peak_77	117	.	8.73026	15.7739	11.7747	111
NC_060925.1	36029696	36030032	Bowtie2_on_data_181__data_20__and_data_19__alignments_peak_78	157	.	10.6611	19.8982	15.7152	177
NC_060925.1	38378048	38378455	Bowtie2_on_data_181__data_20__and_data_19__alignments_peak_79	83	.	7.47737	12.1239	8.31512	92
NC_060925.1	39586718	39586914	Bowtie2_on_data_181__data_20__and_data_19__alignments_peak_80	18	.	3.80131	4.86712	1.8371	110
NC_060925.1	40054682	40054883	Bowtie2_on_data_181__data_20__and_data_19__alignments_peak_81	22	.	4.27278	5.41518	2.26516	73
NC_060925.1	40127748	40127972	Bowtie2_on_data_181__data_20__and_data_19__alignments_peak_82	21	.	3.857	5.1632	2.11129	111
NC_060925.1	40302347	40302573	Bowtie2_on_data_181__data_20__and_data_19__alignments_peak_83	50	.	5.87508	8.60001	5.062	155
NC_060925.1	40347109	40347334	Bowtie2_on_data_181__data_20__and_data_19__alignments_peak_84	61	.	6.40917	9.74108	6.11005	113
NC_060925.1	40464935	40465226	Bowtie2_on_data_181__data_20__and_data_19__alignments_peak_85	31	.	4.80688	6.43325	3.14396	173
NC_060925.1	40992674	40992889	Bowtie2_on_data_181__data_20__and_data_19__alignments_peak_86	180	.	10.5592	22.3621	18.086	94
NC_060925.1	41686469	41686812	Bowtie2_on_data_181__data_20__and_data_19__alignments_peak_87	22	.	4.27278	5.41518	2.26516	29
NC_060925.1	41791437	41791901	Bowtie2_on_data_181__data_20__and_data_19__alignments_peak_88	25	.	3.93261	5.75307	2.56085	118
NC_060925.1	42097231	42097448	Bowtie2_on_data_181__data_20__and_data_19__alignments_peak_89	40	.	5.34098	7.49624	4.07833	78
NC_060925.1	42675534	42675793	Bowtie2_on_data_181__data_20__and_data_19__alignments_peak_90	26	.	4.29693	5.85148	2.65414	86
NC_060925.1	43260065	43260288	Bowtie2_on_data_181__data_20__and_data_19__alignments_peak_91	29	.	4.19854	6.19222	2.97786	37
NC_060925.1	43342854	43343388	Bowtie2_on_data_181__data_20__and_data_19__alignments_peak_92	910	.	29.3132	96.5961	91.0253	184
NC_060925.1	43345947	43346430	Bowtie2_on_data_181__data_20__and_data_19__alignments_peak_93	707	.	22.2848	76.0527	70.7417	388
NC_060925.1	44017730	44018407	Bowtie2_on_data_181__data_20__and_data_19__alignments_peak_94	1535	.	49.4715	159.783	153.503	496
NC_060925.1	44253895	44254127	Bowtie2_on_data_181__data_20__and_data_19__alignments_peak_95	69	.	6.739	10.5835	6.91743	79
NC_060925.1	44840594	44840850	Bowtie2_on_data_181__data_20__and_data_19__alignments_peak_96	50	.	5.87508	8.60001	5.062	160
NC_060925.1	45040789	45041208	Bowtie2_on_data_181__data_20__and_data_19__alignments_peak_97	57	.	5.92385	9.27106	5.70149	336
NC_060925.1	45082504	45083071	Bowtie2_on_data_181__data_20__and_data_19__alignments_peak_98	106	.	8.54556	14.6259	10.6686	398
NC_060925.1	45117928	45118310	Bowtie2_on_data_181__data_20__and_data_19__alignments_peak_99	66	.	6.37953	10.3426	6.68414	163
NC_060925.1	45210909	45211517	Bowtie2_on_data_181__data_20__and_data_19__alignments_peak_100	162	.	8.03167	20.4618	16.2525	323
NC_060925.1	45361704	45362036	Bowtie2_on_data_181__data_20__and_data_19__alignments_peak_101	221	.	12.0314	26.5976	22.184	83
NC_060925.1	45362768	45363182	Bowtie2_on_data_181__data_20__and_data_19__alignments_peak_102	59	.	5.91314	9.58964	5.99934	203
NC_060925.1	47038669	47038873	Bowtie2_on_data_181__data_20__and_data_19__alignments_peak_103	61	.	6.40917	9.74108	6.11005	114
NC_060925.1	47392273	47392757	Bowtie2_on_data_181__data_20__and_data_19__alignments_peak_104	62	.	5.08672	9.90678	6.26608	304
NC_060925.1	50409410	50409611	Bowtie2_on_data_181__data_20__and_data_19__alignments_peak_105	117	.	8.73026	15.7739	11.7747	64
NC_060925.1	51133857	51134085	Bowtie2_on_data_181__data_20__and_data_19__alignments_peak_106	131	.	9.61376	17.2327	13.152	52
NC_060925.1	51504852	51505173	Bowtie2_on_data_181__data_20__and_data_19__alignments_peak_107	31	.	4.80688	6.43325	3.14396	263
NC_060925.1	54855777	54856290	Bowtie2_on_data_181__data_20__and_data_19__alignments_peak_108	197	.	11.948	24.1226	19.793	328
NC_060925.1	55947845	55948425	Bowtie2_on_data_181__data_20__and_data_19__alignments_peak_109	123	.	9.08101	16.3506	12.3115	304
NC_060925.1	55948662	55948922	Bowtie2_on_data_181__data_20__and_data_19__alignments_peak_110	174	.	10.1627	21.6911	17.4321	172
NC_060925.1	56066812	56067171	Bowtie2_on_data_181__data_20__and_data_19__alignments_peak_111	38	.	5.18385	7.24475	3.89301	203
NC_060925.1	56332256	56332691	Bowtie2_on_data_181__data_20__and_data_19__alignments_peak_112	61	.	6.40917	9.74108	6.11005	242
NC_060925.1	56630099	56630512	Bowtie2_on_data_181__data_20__and_data_19__alignments_peak_113	25	.	4.22367	5.73713	2.55363	310
NC_060925.1	56837343	56837904	Bowtie2_on_data_181__data_20__and_data_19__alignments_peak_114	284	.	13.9381	33.0281	28.4455	317
NC_060925.1	56908773	56909014	Bowtie2_on_data_181__data_20__and_data_19__alignments_peak_115	48	.	5.70223	8.32135	4.84798	168
NC_060925.1	56980196	56980613	Bowtie2_on_data_181__data_20__and_data_19__alignments_peak_116	61	.	6.40917	9.74108	6.11005	117
NC_060925.1	58507240	58507515	Bowtie2_on_data_181__data_20__and_data_19__alignments_peak_117	14	.	3.73868	4.4471	1.46299	44
NC_060925.1	58889556	58890016	Bowtie2_on_data_181__data_20__and_data_19__alignments_peak_118	87	.	7.29089	12.5728	8.74813	320
NC_060925.1	58941253	58941496	Bowtie2_on_data_181__data_20__and_data_19__alignments_peak_119	94	.	8.01147	13.361	9.47438	127
NC_060925.1	59310210	59310609	Bowtie2_on_data_181__data_20__and_data_19__alignments_peak_120	32	.	4.403	6.52581	3.23263	332
NC_060925.1	59312931	59313159	Bowtie2_on_data_181__data_20__and_data_19__alignments_peak_121	180	.	11.4835	22.2713	18.0008	149
NC_060925.1	59325971	59326246	Bowtie2_on_data_181__data_20__and_data_19__alignments_peak_122	14	.	3.73868	4.4471	1.46299	197
NC_060925.1	59765447	59765649	Bowtie2_on_data_181__data_20__and_data_19__alignments_peak_123	50	.	5.87508	8.60001	5.062	133
NC_060925.1	59903401	59903936	Bowtie2_on_data_181__data_20__and_data_19__alignments_peak_124	240	.	13.8865	28.5127	24.0399	190
NC_060925.1	60165920	60166564	Bowtie2_on_data_181__data_20__and_data_19__alignments_peak_125	83	.	7.47737	12.1239	8.31512	361
NC_060925.1	60753745	60753977	Bowtie2_on_data_181__data_20__and_data_19__alignments_peak_126	40	.	5.34098	7.49624	4.07833	89
NC_060925.1	61257624	61257853	Bowtie2_on_data_181__data_20__and_data_19__alignments_peak_127	61	.	6.40917	9.74108	6.11005	97
NC_060925.1	61716671	61716887	Bowtie2_on_data_181__data_20__and_data_19__alignments_peak_128	71	.	6.94327	10.9165	7.19281	106
NC_060925.1	62247448	62247947	Bowtie2_on_data_181__data_20__and_data_19__alignments_peak_129	118	.	9.07966	15.9169	11.8947	385
NC_060925.1	62251905	62252182	Bowtie2_on_data_181__data_20__and_data_19__alignments_peak_130	58	.	6.22062	9.43523	5.8584	164
NC_060925.1	63388610	63388956	Bowtie2_on_data_181__data_20__and_data_19__alignments_peak_131	40	.	5.34098	7.49624	4.07833	37
NC_060925.1	63510820	63511148	Bowtie2_on_data_181__data_20__and_data_19__alignments_peak_132	40	.	5.34098	7.49624	4.07833	92
NC_060925.1	63602724	63603152	Bowtie2_on_data_181__data_20__and_data_19__alignments_peak_133	41	.	5.06841	7.59488	4.16032	111
NC_060925.1	63629713	63629992	Bowtie2_on_data_181__data_20__and_data_19__alignments_peak_134	118	.	9.07966	15.9169	11.8947	119
NC_060925.1	63987211	63987885	Bowtie2_on_data_181__data_20__and_data_19__alignments_peak_135	206	.	12.1254	24.9827	20.6198	311
NC_060925.1	64071143	64071345	Bowtie2_on_data_181__data_20__and_data_19__alignments_peak_136	61	.	5.7855	9.73099	6.11005	95
NC_060925.1	64099382	64099778	Bowtie2_on_data_181__data_20__and_data_19__alignments_peak_137	144	.	10.1479	18.5718	14.431	286
NC_060925.1	64946144	64946394	Bowtie2_on_data_181__data_20__and_data_19__alignments_peak_138	40	.	5.34098	7.49624	4.07833	109
NC_060925.1	65123411	65123646	Bowtie2_on_data_181__data_20__and_data_19__alignments_peak_139	55	.	5.24348	9.16328	5.5998	59
NC_060925.1	65300732	65301056	Bowtie2_on_data_181__data_20__and_data_19__alignments_peak_140	50	.	5.87508	8.60001	5.062	64
NC_060925.1	65830588	65830818	Bowtie2_on_data_181__data_20__and_data_19__alignments_peak_141	14	.	3.73868	4.4471	1.46299	25
NC_060925.1	65853875	65854287	Bowtie2_on_data_181__data_20__and_data_19__alignments_peak_142	58	.	6.22062	9.43523	5.8584	92
NC_060925.1	66161177	66161387	Bowtie2_on_data_181__data_20__and_data_19__alignments_peak_143	94	.	8.01147	13.361	9.47438	134
NC_060925.1	66227757	66228117	Bowtie2_on_data_181__data_20__and_data_19__alignments_peak_144	50	.	5.87508	8.60001	5.062	210
NC_060925.1	66252048	66252288	Bowtie2_on_data_181__data_20__and_data_19__alignments_peak_145	102	.	8.29415	14.211	10.2915	108
NC_060925.1	66342333	66342648	Bowtie2_on_data_181__data_20__and_data_19__alignments_peak_146	34	.	4.72662	6.77471	3.44515	239
NC_060925.1	66371607	66371998	Bowtie2_on_data_181__data_20__and_data_19__alignments_peak_147	40	.	5.34098	7.49624	4.07833	312
NC_060925.1	66440860	66441444	Bowtie2_on_data_181__data_20__and_data_19__alignments_peak_148	181	.	10.9363	22.4376	18.1601	138
NC_060925.1	66937159	66937849	Bowtie2_on_data_181__data_20__and_data_19__alignments_peak_149	269	.	14.9547	31.5109	26.9623	358
NC_060925.1	66938324	66938673	Bowtie2_on_data_181__data_20__and_data_19__alignments_peak_150	40	.	5.34098	7.49624	4.07833	211
NC_060925.1	67436021	67436221	Bowtie2_on_data_181__data_20__and_data_19__alignments_peak_151	22	.	4.27278	5.41518	2.26516	55
NC_060925.1	67492117	67492472	Bowtie2_on_data_181__data_20__and_data_19__alignments_peak_152	131	.	9.61376	17.2327	13.152	129
NC_060925.1	67578466	67578820	Bowtie2_on_data_181__data_20__and_data_19__alignments_peak_153	490	.	22.4321	54.0093	49.0474	201
NC_060925.1	67716085	67716329	Bowtie2_on_data_181__data_20__and_data_19__alignments_peak_154	170	.	11.2161	21.3155	17.0667	154
NC_060925.1	67852391	67852761	Bowtie2_on_data_181__data_20__and_data_19__alignments_peak_155	40	.	5.34098	7.49624	4.07833	232
NC_060925.1	68062991	68063576	Bowtie2_on_data_181__data_20__and_data_19__alignments_peak_156	361	.	18.1593	40.8551	36.1108	458
NC_060925.1	68206192	68206582	Bowtie2_on_data_181__data_20__and_data_19__alignments_peak_157	50	.	5.87508	8.60001	5.062	99
NC_060925.1	68208353	68208602	Bowtie2_on_data_181__data_20__and_data_19__alignments_peak_158	156	.	9.71445	19.8539	15.6714	85
NC_060925.1	68255932	68256209	Bowtie2_on_data_181__data_20__and_data_19__alignments_peak_159	79	.	6.75788	11.7029	7.94188	160
NC_060925.1	70248365	70248844	Bowtie2_on_data_181__data_20__and_data_19__alignments_peak_160	131	.	9.61376	17.2327	13.152	379
NC_060925.1	70449244	70449554	Bowtie2_on_data_181__data_20__and_data_19__alignments_peak_161	42	.	5.15632	7.73497	4.29258	42
NC_060925.1	70826052	70826597	Bowtie2_on_data_181__data_20__and_data_19__alignments_peak_162	118	.	9.07966	15.9169	11.8947	321
NC_060925.1	70877783	70878100	Bowtie2_on_data_181__data_20__and_data_19__alignments_peak_163	22	.	4.27278	5.41518	2.26516	136
NC_060925.1	70892236	70892583	Bowtie2_on_data_181__data_20__and_data_19__alignments_peak_164	240	.	13.8865	28.5127	24.0399	136
NC_060925.1	70965505	70965913	Bowtie2_on_data_181__data_20__and_data_19__alignments_peak_165	173	.	9.17608	21.6058	17.3488	147
NC_060925.1	71368136	71368625	Bowtie2_on_data_181__data_20__and_data_19__alignments_peak_166	50	.	5.49078	8.57641	5.062	366
NC_060925.1	71369402	71369643	Bowtie2_on_data_181__data_20__and_data_19__alignments_peak_167	106	.	8.54556	14.6259	10.6686	115
NC_060925.1	71398489	71398738	Bowtie2_on_data_181__data_20__and_data_19__alignments_peak_168	31	.	4.80688	6.43325	3.14396	58
NC_060925.1	72184314	72184530	Bowtie2_on_data_181__data_20__and_data_19__alignments_peak_169	71	.	6.94327	10.9165	7.19281	137
NC_060925.1	72357499	72357699	Bowtie2_on_data_181__data_20__and_data_19__alignments_peak_170	50	.	5.87508	8.60001	5.062	102
NC_060925.1	76436108	76436307	Bowtie2_on_data_181__data_20__and_data_19__alignments_peak_171	50	.	5.87508	8.60001	5.062	61
NC_060925.1	76703034	76703313	Bowtie2_on_data_181__data_20__and_data_19__alignments_peak_172	14	.	3.73868	4.4471	1.46299	233
NC_060925.1	76745821	76746332	Bowtie2_on_data_181__data_20__and_data_19__alignments_peak_173	162	.	8.03167	20.4618	16.2525	409
NC_060925.1	77600681	77601026	Bowtie2_on_data_181__data_20__and_data_19__alignments_peak_174	106	.	8.54556	14.6259	10.6686	154
NC_060925.1	77993747	77994178	Bowtie2_on_data_181__data_20__and_data_19__alignments_peak_175	133	.	8.86971	17.4193	13.3256	183
NC_060925.1	78310609	78310842	Bowtie2_on_data_181__data_20__and_data_19__alignments_peak_176	50	.	5.87508	8.60001	5.062	133
NC_060925.1	79015887	79016252	Bowtie2_on_data_181__data_20__and_data_19__alignments_peak_177	48	.	5.70223	8.32135	4.84798	182
NC_060925.1	79654120	79654563	Bowtie2_on_data_181__data_20__and_data_19__alignments_peak_178	33	.	4.64604	6.64751	3.32995	76
NC_060925.1	81290820	81291030	Bowtie2_on_data_181__data_20__and_data_19__alignments_peak_179	71	.	6.94327	10.9165	7.19281	105
NC_060925.1	81540699	81540953	Bowtie2_on_data_181__data_20__and_data_19__alignments_peak_180	131	.	9.61376	17.2327	13.152	79
NC_060925.1	83177900	83178098	Bowtie2_on_data_181__data_20__and_data_19__alignments_peak_181	83	.	7.47737	12.1239	8.31512	60
NC_060925.1	83423042	83423599	Bowtie2_on_data_181__data_20__and_data_19__alignments_peak_182	22	.	4.27278	5.41518	2.26516	159
NC_060925.1	83628077	83628307	Bowtie2_on_data_181__data_20__and_data_19__alignments_peak_183	71	.	6.94327	10.9165	7.19281	58
NC_060925.1	84179313	84179513	Bowtie2_on_data_181__data_20__and_data_19__alignments_peak_184	79	.	7.25738	11.7636	7.99746	59
NC_060925.1	84450922	84451683	Bowtie2_on_data_181__data_20__and_data_19__alignments_peak_185	643	.	27.239	69.5878	64.372	422
NC_060925.1	85138937	85139176	Bowtie2_on_data_181__data_20__and_data_19__alignments_peak_186	105	.	6.42533	14.4427	10.5169	68
NC_060925.1	85175485	85175708	Bowtie2_on_data_181__data_20__and_data_19__alignments_peak_187	61	.	6.40917	9.74108	6.11005	59
NC_060925.1	85387836	85388106	Bowtie2_on_data_181__data_20__and_data_19__alignments_peak_188	71	.	6.94327	10.9165	7.19281	87
NC_060925.1	85407880	85408139	Bowtie2_on_data_181__data_20__and_data_19__alignments_peak_189	121	.	8.44735	16.2317	12.194	127
NC_060925.1	85830846	85831049	Bowtie2_on_data_181__data_20__and_data_19__alignments_peak_190	22	.	4.27278	5.41518	2.26516	14
NC_060925.1	86245004	86245284	Bowtie2_on_data_181__data_20__and_data_19__alignments_peak_191	106	.	8.54556	14.6259	10.6686	108
NC_060925.1	86661283	86661531	Bowtie2_on_data_181__data_20__and_data_19__alignments_peak_192	50	.	5.87508	8.60001	5.062	151
NC_060925.1	88031004	88031359	Bowtie2_on_data_181__data_20__and_data_19__alignments_peak_193	31	.	4.80688	6.43325	3.14396	270
NC_060925.1	88463264	88463475	Bowtie2_on_data_181__data_20__and_data_19__alignments_peak_194	31	.	4.80688	6.43325	3.14396	75
NC_060925.1	89032922	89033151	Bowtie2_on_data_181__data_20__and_data_19__alignments_peak_195	50	.	5.87508	8.60001	5.062	109
NC_060925.1	89536156	89536566	Bowtie2_on_data_181__data_20__and_data_19__alignments_peak_196	146	.	8.806	18.8256	14.6739	100
NC_060925.1	89655754	89656177	Bowtie2_on_data_181__data_20__and_data_19__alignments_peak_197	71	.	6.4454	10.8113	7.12419	158
NC_060925.1	90635879	90636307	Bowtie2_on_data_181__data_20__and_data_19__alignments_peak_198	72	.	6.7902	11.0052	7.27686	295
NC_060925.1	90661885	90662085	Bowtie2_on_data_181__data_20__and_data_19__alignments_peak_199	31	.	4.80688	6.43325	3.14396	78
NC_060925.1	90662619	90662920	Bowtie2_on_data_181__data_20__and_data_19__alignments_peak_200	69	.	6.33551	10.6324	6.95592	220
NC_060925.1	90664445	90664674	Bowtie2_on_data_181__data_20__and_data_19__alignments_peak_201	71	.	6.94327	10.9165	7.19281	107
NC_060925.1	92122259	92122742	Bowtie2_on_data_181__data_20__and_data_19__alignments_peak_202	40	.	5.34098	7.49624	4.07833	43
NC_060925.1	92651446	92651828	Bowtie2_on_data_181__data_20__and_data_19__alignments_peak_203	22	.	4.27278	5.41518	2.26516	271
NC_060925.1	93394314	93394709	Bowtie2_on_data_181__data_20__and_data_19__alignments_peak_204	118	.	9.07966	15.9169	11.8947	145
NC_060925.1	93771109	93771329	Bowtie2_on_data_181__data_20__and_data_19__alignments_peak_205	106	.	8.54556	14.6259	10.6686	89
NC_060925.1	93991542	93991750	Bowtie2_on_data_181__data_20__and_data_19__alignments_peak_206	14	.	3.73868	4.4471	1.46299	60
NC_060925.1	94428056	94428475	Bowtie2_on_data_181__data_20__and_data_19__alignments_peak_207	38	.	5.18385	7.24475	3.89301	330
NC_060925.1	96560632	96560847	Bowtie2_on_data_181__data_20__and_data_19__alignments_peak_208	106	.	8.54556	14.6259	10.6686	112
NC_060925.1	96834653	96834974	Bowtie2_on_data_181__data_20__and_data_19__alignments_peak_209	19	.	3.60489	4.97941	1.93593	258
NC_060925.1	97775232	97775439	Bowtie2_on_data_181__data_20__and_data_19__alignments_peak_210	33	.	4.64604	6.64751	3.32995	124
NC_060925.1	98522175	98522644	Bowtie2_on_data_181__data_20__and_data_19__alignments_peak_211	94	.	8.01147	13.361	9.47438	289
NC_060925.1	99313785	99314009	Bowtie2_on_data_181__data_20__and_data_19__alignments_peak_212	91	.	7.77577	12.9734	9.13033	88
NC_060925.1	99533619	99533860	Bowtie2_on_data_181__data_20__and_data_19__alignments_peak_213	31	.	3.52746	6.44859	3.15797	165
NC_060925.1	100409995	100410338	Bowtie2_on_data_181__data_20__and_data_19__alignments_peak_214	14	.	3.73868	4.4471	1.46299	62
NC_060925.1	101037484	101037702	Bowtie2_on_data_181__data_20__and_data_19__alignments_peak_215	83	.	7.47737	12.1239	8.31512	136
NC_060925.1	102379181	102379394	Bowtie2_on_data_181__data_20__and_data_19__alignments_peak_216	31	.	4.80688	6.43325	3.14396	179
NC_060925.1	106651120	106651548	Bowtie2_on_data_181__data_20__and_data_19__alignments_peak_217	82	.	6.22663	12.0003	8.22425	291
NC_060925.1	107763711	107763921	Bowtie2_on_data_181__data_20__and_data_19__alignments_peak_218	71	.	6.94327	10.9165	7.19281	89
NC_060925.1	108086194	108086537	Bowtie2_on_data_181__data_20__and_data_19__alignments_peak_219	19	.	3.60489	4.97941	1.93593	277
NC_060925.1	108232662	108233136	Bowtie2_on_data_181__data_20__and_data_19__alignments_peak_220	186	.	10.5693	22.9427	18.6403	261
NC_060925.1	108498444	108498798	Bowtie2_on_data_181__data_20__and_data_19__alignments_peak_221	13	.	3.27717	4.24228	1.39234	228
NC_060925.1	109115988	109116242	Bowtie2_on_data_181__data_20__and_data_19__alignments_peak_222	22	.	4.27278	5.41518	2.26516	67
NC_060925.1	109526295	109526562	Bowtie2_on_data_181__data_20__and_data_19__alignments_peak_223	14	.	3.62869	4.27676	1.41533	193
NC_060925.1	110045022	110045679	Bowtie2_on_data_181__data_20__and_data_19__alignments_peak_224	86	.	4.83874	12.4443	8.62458	276
NC_060925.1	110128853	110129081	Bowtie2_on_data_181__data_20__and_data_19__alignments_peak_225	59	.	5.91314	9.58964	5.99934	190
NC_060925.1	110492482	110492819	Bowtie2_on_data_181__data_20__and_data_19__alignments_peak_226	21	.	3.48039	5.20847	2.15138	150
NC_060925.1	110525830	110526113	Bowtie2_on_data_181__data_20__and_data_19__alignments_peak_227	31	.	4.80688	6.43325	3.14396	119
NC_060925.1	110929341	110929551	Bowtie2_on_data_181__data_20__and_data_19__alignments_peak_228	25	.	4.22367	5.73713	2.55363	30
NC_060925.1	111771397	111771687	Bowtie2_on_data_181__data_20__and_data_19__alignments_peak_229	22	.	4.10113	5.32925	2.25769	182
NC_060925.1	112952834	112953090	Bowtie2_on_data_181__data_20__and_data_19__alignments_peak_230	40	.	5.34098	7.49624	4.07833	180
NC_060925.1	114044178	114044646	Bowtie2_on_data_181__data_20__and_data_19__alignments_peak_231	147	.	9.45325	18.8965	14.7439	300
NC_060925.1	114229670	114230051	Bowtie2_on_data_181__data_20__and_data_19__alignments_peak_232	22	.	4.27278	5.41518	2.26516	204
NC_060925.1	114301807	114302075	Bowtie2_on_data_181__data_20__and_data_19__alignments_peak_233	49	.	5.78179	8.44933	4.97059	94
NC_060925.1	114357905	114358363	Bowtie2_on_data_181__data_20__and_data_19__alignments_peak_234	427	.	17.3565	47.6583	42.7953	323
NC_060925.1	114543839	114544115	Bowtie2_on_data_181__data_20__and_data_19__alignments_peak_235	94	.	8.01147	13.361	9.47438	97
NC_060925.1	114678394	114678589	Bowtie2_on_data_181__data_20__and_data_19__alignments_peak_236	38	.	5.01249	7.22567	3.8791	87
NC_060925.1	114680563	114681553	Bowtie2_on_data_181__data_20__and_data_19__alignments_peak_237	698	.	25.7816	75.11	69.8117	465
NC_060925.1	115120787	115121371	Bowtie2_on_data_181__data_20__and_data_19__alignments_peak_238	173	.	9.17608	21.6058	17.3488	367
NC_060925.1	115470388	115470589	Bowtie2_on_data_181__data_20__and_data_19__alignments_peak_239	14	.	3.73868	4.4471	1.46299	73
NC_060925.1	115779754	115779993	Bowtie2_on_data_181__data_20__and_data_19__alignments_peak_240	121	.	8.44735	16.2317	12.194	39
NC_060925.1	116075390	116075711	Bowtie2_on_data_181__data_20__and_data_19__alignments_peak_241	144	.	10.1479	18.5718	14.431	225
NC_060925.1	116120079	116120289	Bowtie2_on_data_181__data_20__and_data_19__alignments_peak_242	50	.	5.87508	8.60001	5.062	106
NC_060925.1	116568731	116568982	Bowtie2_on_data_181__data_20__and_data_19__alignments_peak_243	25	.	4.22367	5.73713	2.55363	39
NC_060925.1	117641150	117641400	Bowtie2_on_data_181__data_20__and_data_19__alignments_peak_244	47	.	4.91576	8.26757	4.79984	68
NC_060925.1	117823647	117823847	Bowtie2_on_data_181__data_20__and_data_19__alignments_peak_245	41	.	5.06841	7.59488	4.16032	77
NC_060925.1	118974066	118974431	Bowtie2_on_data_181__data_20__and_data_19__alignments_peak_246	33	.	4.64604	6.64751	3.32995	155
NC_060925.1	119022398	119022625	Bowtie2_on_data_181__data_20__and_data_19__alignments_peak_247	22	.	4.27278	5.41518	2.26516	194
NC_060925.1	119508459	119508731	Bowtie2_on_data_181__data_20__and_data_19__alignments_peak_248	118	.	9.07966	15.9169	11.8947	222
NC_060925.1	119908081	119908477	Bowtie2_on_data_181__data_20__and_data_19__alignments_peak_249	50	.	5.87508	8.60001	5.062	204
NC_060925.1	120526993	120527253	Bowtie2_on_data_181__data_20__and_data_19__alignments_peak_250	22	.	4.27278	5.41518	2.26516	98
NC_060925.1	120580416	120581067	Bowtie2_on_data_181__data_20__and_data_19__alignments_peak_251	434	.	16.0581	48.3663	43.4962	461
NC_060925.1	121166880	121167228	Bowtie2_on_data_181__data_20__and_data_19__alignments_peak_252	94	.	8.01147	13.361	9.47438	131
NC_060925.1	121452572	121453093	Bowtie2_on_data_181__data_20__and_data_19__alignments_peak_253	50	.	5.87508	8.60001	5.062	106
NC_060925.1	121501900	121502123	Bowtie2_on_data_181__data_20__and_data_19__alignments_peak_254	61	.	6.40917	9.74108	6.11005	98
NC_060925.1	121628019	121628325	Bowtie2_on_data_181__data_20__and_data_19__alignments_peak_255	40	.	5.34098	7.49624	4.07833	109
NC_060925.1	121630409	121630860	Bowtie2_on_data_181__data_20__and_data_19__alignments_peak_256	71	.	6.94327	10.9165	7.19281	113
NC_060925.1	121632748	121633026	Bowtie2_on_data_181__data_20__and_data_19__alignments_peak_257	100	.	6.88206	14.0038	10.0928	172
NC_060925.1	121643012	121643406	Bowtie2_on_data_181__data_20__and_data_19__alignments_peak_258	158	.	9.49995	20.0207	15.8189	97
NC_060925.1	121660444	121660774	Bowtie2_on_data_181__data_20__and_data_19__alignments_peak_259	21	.	3.48039	5.20847	2.15138	217
NC_060925.1	121682019	121682622	Bowtie2_on_data_181__data_20__and_data_19__alignments_peak_260	43	.	3.9194	7.81301	4.36648	147
NC_060925.1	121691476	121691718	Bowtie2_on_data_181__data_20__and_data_19__alignments_peak_261	26	.	3.33149	5.80002	2.60608	51
NC_060925.1	121694374	121694575	Bowtie2_on_data_181__data_20__and_data_19__alignments_peak_262	41	.	4.0733	7.59582	4.16032	77
NC_060925.1	121711530	121711770	Bowtie2_on_data_181__data_20__and_data_19__alignments_peak_263	56	.	5.50375	9.26324	5.69573	78
NC_060925.1	121723231	121723554	Bowtie2_on_data_181__data_20__and_data_19__alignments_peak_264	67	.	5.01746	10.4579	6.79726	101
NC_060925.1	121728809	121729021	Bowtie2_on_data_181__data_20__and_data_19__alignments_peak_265	83	.	7.47737	12.1239	8.31512	85
NC_060925.1	122270903	122271102	Bowtie2_on_data_181__data_20__and_data_19__alignments_peak_266	27	.	3.74811	5.92426	2.72106	97
NC_060925.1	122424448	122424642	Bowtie2_on_data_181__data_20__and_data_19__alignments_peak_267	25	.	3.93261	5.75307	2.56085	142
NC_060925.1	124142972	124143238	Bowtie2_on_data_181__data_20__and_data_19__alignments_peak_268	74	.	6.92392	11.2216	7.48503	123
NC_060925.1	124180148	124180404	Bowtie2_on_data_181__data_20__and_data_19__alignments_peak_269	15	.	2.93955	4.57621	1.58532	21
NC_060925.1	124232563	124232785	Bowtie2_on_data_181__data_20__and_data_19__alignments_peak_270	31	.	3.24553	6.46345	3.1722	90
NC_060925.1	124406194	124406633	Bowtie2_on_data_181__data_20__and_data_19__alignments_peak_271	91	.	6.55434	12.9916	9.14422	248
NC_060925.1	124410271	124410593	Bowtie2_on_data_181__data_20__and_data_19__alignments_peak_272	13	.	3.27717	4.24228	1.39234	1
NC_060925.1	124421731	124421961	Bowtie2_on_data_181__data_20__and_data_19__alignments_peak_273	56	.	5.69113	9.2295	5.66392	113
NC_060925.1	124822376	124823141	Bowtie2_on_data_181__data_20__and_data_19__alignments_peak_274	19	.	2.67924	4.98636	1.94253	4
NC_060925.1	124859143	124859448	Bowtie2_on_data_181__data_20__and_data_19__alignments_peak_275	31	.	3.52746	6.44859	3.15797	46
NC_060925.1	124953474	124953682	Bowtie2_on_data_181__data_20__and_data_19__alignments_peak_276	25	.	4.36513	5.73832	2.55363	180
NC_060925.1	125057711	125057946	Bowtie2_on_data_181__data_20__and_data_19__alignments_peak_277	40	.	5.25617	7.36023	4.00403	120
NC_060925.1	125112694	125113015	Bowtie2_on_data_181__data_20__and_data_19__alignments_peak_278	25	.	4.22367	5.73713	2.55363	268
NC_060925.1	125167142	125167554	Bowtie2_on_data_181__data_20__and_data_19__alignments_peak_279	61	.	6.40917	9.74108	6.11005	59
NC_060925.1	125242229	125242606	Bowtie2_on_data_181__data_20__and_data_19__alignments_peak_280	30	.	4.55681	6.2572	3.03387	117
NC_060925.1	125379996	125380298	Bowtie2_on_data_181__data_20__and_data_19__alignments_peak_281	36	.	4.83697	6.94878	3.61239	231
NC_060925.1	125607279	125607655	Bowtie2_on_data_181__data_20__and_data_19__alignments_peak_282	31	.	4.79749	6.41829	3.14396	282
NC_060925.1	125653133	125653366	Bowtie2_on_data_181__data_20__and_data_19__alignments_peak_283	22	.	4.27278	5.41518	2.26516	89
NC_060925.1	125758102	125758348	Bowtie2_on_data_181__data_20__and_data_19__alignments_peak_284	13	.	3.27717	4.24228	1.39234	167
NC_060925.1	126361995	126362197	Bowtie2_on_data_181__data_20__and_data_19__alignments_peak_285	40	.	4.58804	7.39937	4.03708	73
NC_060925.1	126403882	126404244	Bowtie2_on_data_181__data_20__and_data_19__alignments_peak_286	33	.	4.18008	6.69465	3.37315	123
NC_060925.1	126411587	126411832	Bowtie2_on_data_181__data_20__and_data_19__alignments_peak_287	58	.	5.42181	9.47112	5.89298	94
NC_060925.1	126486710	126486916	Bowtie2_on_data_181__data_20__and_data_19__alignments_peak_288	48	.	5.13683	8.32061	4.84798	110
NC_060925.1	126933623	126933993	Bowtie2_on_data_181__data_20__and_data_19__alignments_peak_289	72	.	5.89891	11.031	7.29783	140
NC_060925.1	126942720	126942975	Bowtie2_on_data_181__data_20__and_data_19__alignments_peak_290	73	.	6.40055	11.1156	7.38106	61
NC_060925.1	126944018	126944233	Bowtie2_on_data_181__data_20__and_data_19__alignments_peak_291	55	.	4.819	9.06147	5.50615	52
NC_060925.1	126949187	126949605	Bowtie2_on_data_181__data_20__and_data_19__alignments_peak_292	47	.	4.55128	8.23923	4.77914	249
NC_060925.1	126955037	126955245	Bowtie2_on_data_181__data_20__and_data_19__alignments_peak_293	140	.	5.71832	18.1405	14.0318	107
NC_060925.1	126955848	126956216	Bowtie2_on_data_181__data_20__and_data_19__alignments_peak_294	180	.	3.97898	22.3292	18.0583	272
NC_060925.1	126961529	126961759	Bowtie2_on_data_181__data_20__and_data_19__alignments_peak_295	195	.	4.42712	23.8437	19.5211	85
NC_060925.1	126964264	126964647	Bowtie2_on_data_181__data_20__and_data_19__alignments_peak_296	40	.	4.23961	7.3593	4.00374	317
NC_060925.1	126966793	126967387	Bowtie2_on_data_181__data_20__and_data_19__alignments_peak_297	70	.	4.97848	10.7204	7.04123	504
NC_060925.1	126969714	126970035	Bowtie2_on_data_181__data_20__and_data_19__alignments_peak_298	50	.	4.11537	8.52675	5.04595	146
NC_060925.1	126971424	126971893	Bowtie2_on_data_181__data_20__and_data_19__alignments_peak_299	217	.	8.03477	26.1254	21.7274	112
NC_060925.1	126972949	126973369	Bowtie2_on_data_181__data_20__and_data_19__alignments_peak_300	69	.	4.05354	10.6344	6.95757	282
NC_060925.1	126973791	126974529	Bowtie2_on_data_181__data_20__and_data_19__alignments_peak_301	276	.	9.62266	32.194	27.632	112
NC_060925.1	126974935	126975658	Bowtie2_on_data_181__data_20__and_data_19__alignments_peak_302	245	.	7.95155	29.0145	24.5306	340
NC_060925.1	126977638	126978201	Bowtie2_on_data_181__data_20__and_data_19__alignments_peak_303	101	.	5.48716	14.0338	10.1209	450
NC_060925.1	126980377	126980884	Bowtie2_on_data_181__data_20__and_data_19__alignments_peak_304	70	.	4.97848	10.7204	7.04123	245
NC_060925.1	126982356	126982627	Bowtie2_on_data_181__data_20__and_data_19__alignments_peak_305	41	.	4.0733	7.59582	4.16032	121
NC_060925.1	126987394	126987899	Bowtie2_on_data_181__data_20__and_data_19__alignments_peak_306	204	.	5.39096	24.7669	20.4156	405
NC_060925.1	126989299	126989507	Bowtie2_on_data_181__data_20__and_data_19__alignments_peak_307	37	.	4.56963	7.07722	3.73773	89
NC_060925.1	126992652	126993167	Bowtie2_on_data_181__data_20__and_data_19__alignments_peak_308	64	.	5.19909	10.1209	6.47	273
NC_060925.1	126994617	126994924	Bowtie2_on_data_181__data_20__and_data_19__alignments_peak_309	33	.	4.01583	6.66913	3.34782	162
NC_060925.1	127005049	127005445	Bowtie2_on_data_181__data_20__and_data_19__alignments_peak_310	71	.	4.49312	10.9196	7.19488	80
NC_060925.1	127010505	127010704	Bowtie2_on_data_181__data_20__and_data_19__alignments_peak_311	505	.	7.22264	55.5275	50.5497	93
NC_060925.1	127011097	127011315	Bowtie2_on_data_181__data_20__and_data_19__alignments_peak_312	54	.	3.86373	9.01439	5.46236	90
NC_060925.1	127013010	127013275	Bowtie2_on_data_181__data_20__and_data_19__alignments_peak_313	69	.	3.37566	10.623	6.95592	165
NC_060925.1	127018458	127019272	Bowtie2_on_data_181__data_20__and_data_19__alignments_peak_314	120	.	4.69382	16.0379	12.0134	171
NC_060925.1	127020503	127020729	Bowtie2_on_data_181__data_20__and_data_19__alignments_peak_315	279	.	8.64061	32.5177	27.9489	119
NC_060925.1	127023340	127023582	Bowtie2_on_data_181__data_20__and_data_19__alignments_peak_316	82	.	6.22663	12.0003	8.22425	135
NC_060925.1	127031987	127032282	Bowtie2_on_data_181__data_20__and_data_19__alignments_peak_317	14	.	2.765	4.37872	1.46299	235
NC_060925.1	127032567	127033054	Bowtie2_on_data_181__data_20__and_data_19__alignments_peak_318	37	.	4.0817	7.06191	3.72291	85
NC_060925.1	127036325	127036788	Bowtie2_on_data_181__data_20__and_data_19__alignments_peak_319	125	.	4.97574	16.636	12.5888	362
NC_060925.1	127039083	127039342	Bowtie2_on_data_181__data_20__and_data_19__alignments_peak_320	18	.	2.5816	4.87022	1.83978	19
NC_060925.1	127042449	127042896	Bowtie2_on_data_181__data_20__and_data_19__alignments_peak_321	209	.	9.94872	25.2913	20.9213	318
NC_060925.1	127044886	127045305	Bowtie2_on_data_181__data_20__and_data_19__alignments_peak_322	108	.	5.35718	14.8429	10.8822	280
NC_060925.1	127049070	127049482	Bowtie2_on_data_181__data_20__and_data_19__alignments_peak_323	141	.	6.04843	18.2303	14.1198	279
NC_060925.1	127053276	127053667	Bowtie2_on_data_181__data_20__and_data_19__alignments_peak_324	87	.	4.63648	12.5751	8.7499	271
NC_060925.1	127055207	127056266	Bowtie2_on_data_181__data_20__and_data_19__alignments_peak_325	166	.	6.56687	20.8995	16.6778	947
NC_060925.1	127056738	127057350	Bowtie2_on_data_181__data_20__and_data_19__alignments_peak_326	119	.	6.33625	15.9655	11.9417	64
NC_060925.1	127057666	127058121	Bowtie2_on_data_181__data_20__and_data_19__alignments_peak_327	124	.	5.40922	16.4881	12.4443	117
NC_060925.1	127058464	127059207	Bowtie2_on_data_181__data_20__and_data_19__alignments_peak_328	27	.	2.64819	6.00135	2.79677	119
NC_060925.1	127061249	127061817	Bowtie2_on_data_181__data_20__and_data_19__alignments_peak_329	128	.	7.24613	16.9484	12.894	147
NC_060925.1	127062332	127062893	Bowtie2_on_data_181__data_20__and_data_19__alignments_peak_330	112	.	7.06321	15.2215	11.2396	363
NC_060925.1	127064105	127064317	Bowtie2_on_data_181__data_20__and_data_19__alignments_peak_331	79	.	6.2978	11.7255	7.96379	133
NC_060925.1	127069326	127069632	Bowtie2_on_data_181__data_20__and_data_19__alignments_peak_332	23	.	3.11062	5.52085	2.364	102
NC_060925.1	127069897	127070299	Bowtie2_on_data_181__data_20__and_data_19__alignments_peak_333	61	.	4.53702	9.76588	6.1331	290
NC_060925.1	127072983	127073306	Bowtie2_on_data_181__data_20__and_data_19__alignments_peak_334	78	.	5.20478	11.5513	7.80578	174
NC_060925.1	127074407	127074733	Bowtie2_on_data_181__data_20__and_data_19__alignments_peak_335	51	.	3.63421	8.64879	5.10965	85
NC_060925.1	127074978	127075752	Bowtie2_on_data_181__data_20__and_data_19__alignments_peak_336	46	.	3.80187	8.06878	4.61671	685
NC_060925.1	127079639	127079952	Bowtie2_on_data_181__data_20__and_data_19__alignments_peak_337	31	.	3.52746	6.44859	3.15797	227
NC_060925.1	127080253	127080593	Bowtie2_on_data_181__data_20__and_data_19__alignments_peak_338	31	.	3.52746	6.44859	3.15797	247
NC_060925.1	127082888	127083247	Bowtie2_on_data_181__data_20__and_data_19__alignments_peak_339	53	.	4.75284	8.93548	5.38604	280
NC_060925.1	127084982	127085473	Bowtie2_on_data_181__data_20__and_data_19__alignments_peak_340	13	.	2.62734	4.22709	1.38556	391
NC_060925.1	127086175	127086868	Bowtie2_on_data_181__data_20__and_data_19__alignments_peak_341	85	.	5.09522	12.3762	8.55945	302
NC_060925.1	127087832	127088150	Bowtie2_on_data_181__data_20__and_data_19__alignments_peak_342	41	.	4.0733	7.59582	4.16032	193
NC_060925.1	127090769	127091093	Bowtie2_on_data_181__data_20__and_data_19__alignments_peak_343	73	.	4.32738	11.1053	7.37094	185
NC_060925.1	127093489	127093822	Bowtie2_on_data_181__data_20__and_data_19__alignments_peak_344	176	.	4.88582	21.8645	17.6029	234
NC_060925.1	127099630	127099887	Bowtie2_on_data_181__data_20__and_data_19__alignments_peak_345	132	.	5.56377	17.3084	13.2262	157
NC_060925.1	127101643	127101913	Bowtie2_on_data_181__data_20__and_data_19__alignments_peak_346	219	.	5.58012	26.3419	21.9356	110
NC_060925.1	127102648	127103010	Bowtie2_on_data_181__data_20__and_data_19__alignments_peak_347	72	.	4.93225	10.9633	7.23815	150
NC_060925.1	127104230	127104645	Bowtie2_on_data_181__data_20__and_data_19__alignments_peak_348	188	.	5.35925	23.1234	18.8189	132
NC_060925.1	127106994	127107247	Bowtie2_on_data_181__data_20__and_data_19__alignments_peak_349	103	.	3.5734	14.3145	10.3929	84
NC_060925.1	127112272	127112627	Bowtie2_on_data_181__data_20__and_data_19__alignments_peak_350	23	.	2.80683	5.50176	2.34572	102
NC_060925.1	127113918	127114184	Bowtie2_on_data_181__data_20__and_data_19__alignments_peak_351	128	.	4.26399	16.918	12.8637	162
NC_060925.1	127115049	127115891	Bowtie2_on_data_181__data_20__and_data_19__alignments_peak_352	726	.	5.67311	77.986	72.6512	222
NC_060925.1	127120556	127120969	Bowtie2_on_data_181__data_20__and_data_19__alignments_peak_353	31	.	4.21562	6.48506	3.1935	32
NC_060925.1	127128882	127129375	Bowtie2_on_data_181__data_20__and_data_19__alignments_peak_354	50	.	5.49078	8.57641	5.062	114
NC_060925.1	127133936	127134302	Bowtie2_on_data_181__data_20__and_data_19__alignments_peak_355	31	.	4.76379	6.36465	3.13751	163
NC_060925.1	127146785	127147509	Bowtie2_on_data_181__data_20__and_data_19__alignments_peak_356	629	.	16.5195	68.1398	62.9508	144
NC_060925.1	127156151	127156356	Bowtie2_on_data_181__data_20__and_data_19__alignments_peak_357	71	.	6.4454	10.8113	7.12419	104
NC_060925.1	127179996	127180466	Bowtie2_on_data_181__data_20__and_data_19__alignments_peak_358	78	.	5.20478	11.5513	7.80578	103
NC_060925.1	127182520	127182796	Bowtie2_on_data_181__data_20__and_data_19__alignments_peak_359	62	.	5.08672	9.90678	6.26608	167
NC_060925.1	127187252	127187646	Bowtie2_on_data_181__data_20__and_data_19__alignments_peak_360	118	.	8.78683	15.8667	11.8665	121
NC_060925.1	127188859	127189135	Bowtie2_on_data_181__data_20__and_data_19__alignments_peak_361	50	.	5.49078	8.57641	5.062	63
NC_060925.1	127189524	127189964	Bowtie2_on_data_181__data_20__and_data_19__alignments_peak_362	105	.	6.42533	14.4427	10.5169	314
NC_060925.1	127192186	127192381	Bowtie2_on_data_181__data_20__and_data_19__alignments_peak_363	19	.	2.93781	4.93788	1.90457	163
NC_060925.1	127195005	127195222	Bowtie2_on_data_181__data_20__and_data_19__alignments_peak_364	181	.	6.49107	22.4677	18.1895	113
NC_060925.1	127204328	127204631	Bowtie2_on_data_181__data_20__and_data_19__alignments_peak_365	32	.	4.26032	6.56052	3.26099	232
NC_060925.1	127205673	127205886	Bowtie2_on_data_181__data_20__and_data_19__alignments_peak_366	111	.	4.72057	15.1304	11.1497	142
NC_060925.1	127215686	127216569	Bowtie2_on_data_181__data_20__and_data_19__alignments_peak_367	954	.	7.12468	101.049	95.4292	257
NC_060925.1	127217241	127217961	Bowtie2_on_data_181__data_20__and_data_19__alignments_peak_368	715	.	6.53749	76.8507	71.5303	158
NC_060925.1	127218184	127218770	Bowtie2_on_data_181__data_20__and_data_19__alignments_peak_369	92	.	4.11568	13.1128	9.26303	505
NC_060925.1	127219005	127219337	Bowtie2_on_data_181__data_20__and_data_19__alignments_peak_370	219	.	4.76967	26.408	21.9975	172
NC_060925.1	127220403	127220693	Bowtie2_on_data_181__data_20__and_data_19__alignments_peak_371	258	.	4.92406	30.3839	25.8645	130
NC_060925.1	127221310	127222063	Bowtie2_on_data_181__data_20__and_data_19__alignments_peak_372	245	.	5.25981	29.0272	24.5431	606
NC_060925.1	127223645	127223898	Bowtie2_on_data_181__data_20__and_data_19__alignments_peak_373	40	.	2.70504	7.49571	4.07833	141
NC_060925.1	127224114	127224810	Bowtie2_on_data_181__data_20__and_data_19__alignments_peak_374	911	.	10.5814	96.6837	91.1122	100
NC_060925.1	127225524	127226062	Bowtie2_on_data_181__data_20__and_data_19__alignments_peak_375	750	.	8.78913	80.4025	75.0383	115
NC_060925.1	127226893	127227178	Bowtie2_on_data_181__data_20__and_data_19__alignments_peak_376	188	.	5.37923	23.2031	18.8973	53
NC_060925.1	127228454	127228952	Bowtie2_on_data_181__data_20__and_data_19__alignments_peak_377	339	.	5.60968	38.6652	33.9689	333
NC_060925.1	127229410	127230263	Bowtie2_on_data_181__data_20__and_data_19__alignments_peak_378	906	.	6.29757	96.2412	90.6752	311
NC_060925.1	127231014	127231325	Bowtie2_on_data_181__data_20__and_data_19__alignments_peak_379	813	.	6.80589	86.8091	81.3738	89
NC_060925.1	127232418	127233103	Bowtie2_on_data_181__data_20__and_data_19__alignments_peak_380	272	.	4.32473	31.7716	27.2163	498
NC_060925.1	127233602	127234418	Bowtie2_on_data_181__data_20__and_data_19__alignments_peak_381	357	.	4.97348	40.5169	35.7862	323
NC_060925.1	127234967	127235616	Bowtie2_on_data_181__data_20__and_data_19__alignments_peak_382	252	.	3.32231	29.78	25.2815	447
NC_060925.1	127236069	127236307	Bowtie2_on_data_181__data_20__and_data_19__alignments_peak_383	76	.	3.85019	11.3727	7.63202	164
NC_060925.1	127236558	127237161	Bowtie2_on_data_181__data_20__and_data_19__alignments_peak_384	1003	.	9.26572	105.999	100.325	146
NC_060925.1	127243530	127243776	Bowtie2_on_data_181__data_20__and_data_19__alignments_peak_385	87	.	5.88989	12.5702	8.74662	141
NC_060925.1	127244911	127245331	Bowtie2_on_data_181__data_20__and_data_19__alignments_peak_386	54	.	3.57232	8.96031	5.4098	113
NC_060925.1	127259678	127260112	Bowtie2_on_data_181__data_20__and_data_19__alignments_peak_387	207	.	7.8388	25.1245	20.7572	99
NC_060925.1	127268517	127268808	Bowtie2_on_data_181__data_20__and_data_19__alignments_peak_388	40	.	4.58804	7.39937	4.03708	203
NC_060925.1	127273843	127274072	Bowtie2_on_data_181__data_20__and_data_19__alignments_peak_389	50	.	4.11537	8.52675	5.04595	120
NC_060925.1	127277666	127277986	Bowtie2_on_data_181__data_20__and_data_19__alignments_peak_390	31	.	3.24553	6.46345	3.1722	103
NC_060925.1	127284655	127285050	Bowtie2_on_data_181__data_20__and_data_19__alignments_peak_391	75	.	4.19332	11.3259	7.58553	113
NC_060925.1	127289724	127290147	Bowtie2_on_data_181__data_20__and_data_19__alignments_peak_392	114	.	6.69306	15.4057	11.4187	119
NC_060925.1	127298501	127298763	Bowtie2_on_data_181__data_20__and_data_19__alignments_peak_393	18	.	3.16812	4.8405	1.83137	200
NC_060925.1	127315621	127315862	Bowtie2_on_data_181__data_20__and_data_19__alignments_peak_394	101	.	8.18157	14.0261	10.1148	100
NC_060925.1	127322991	127323317	Bowtie2_on_data_181__data_20__and_data_19__alignments_peak_395	72	.	5.89891	11.031	7.29783	116
NC_060925.1	127334432	127334649	Bowtie2_on_data_181__data_20__and_data_19__alignments_peak_396	130	.	7.86521	17.1573	13.0955	79
NC_060925.1	127344070	127344469	Bowtie2_on_data_181__data_20__and_data_19__alignments_peak_397	48	.	4.2996	8.34525	4.86953	278
NC_060925.1	127351000	127351373	Bowtie2_on_data_181__data_20__and_data_19__alignments_peak_398	83	.	7.47737	12.1239	8.31512	288
NC_060925.1	127352676	127353091	Bowtie2_on_data_181__data_20__and_data_19__alignments_peak_399	64	.	5.57119	10.0849	6.43432	331
NC_060925.1	127361873	127362123	Bowtie2_on_data_181__data_20__and_data_19__alignments_peak_400	197	.	6.42976	24.0506	19.7218	152
NC_060925.1	127363170	127363365	Bowtie2_on_data_181__data_20__and_data_19__alignments_peak_401	70	.	5.35444	10.774	7.08981	88
NC_060925.1	127364672	127364989	Bowtie2_on_data_181__data_20__and_data_19__alignments_peak_402	33	.	4.64604	6.64751	3.32995	14
NC_060925.1	127366438	127366708	Bowtie2_on_data_181__data_20__and_data_19__alignments_peak_403	457	.	8.4939	50.6276	45.7239	87
NC_060925.1	127371756	127372149	Bowtie2_on_data_181__data_20__and_data_19__alignments_peak_404	153	.	9.84633	19.5514	15.3823	140
NC_060925.1	127373380	127373616	Bowtie2_on_data_181__data_20__and_data_19__alignments_peak_405	87	.	4.63648	12.5751	8.7499	153
NC_060925.1	127375931	127376222	Bowtie2_on_data_181__data_20__and_data_19__alignments_peak_406	73	.	6.59586	11.0557	7.3223	123
NC_060925.1	127394200	127394619	Bowtie2_on_data_181__data_20__and_data_19__alignments_peak_407	173	.	9.17608	21.6058	17.3488	213
NC_060925.1	127395023	127395746	Bowtie2_on_data_181__data_20__and_data_19__alignments_peak_408	64	.	5.57119	10.0849	6.43432	143
NC_060925.1	127398343	127398673	Bowtie2_on_data_181__data_20__and_data_19__alignments_peak_409	226	.	13.3524	27.0378	22.6058	157
NC_060925.1	127401075	127401298	Bowtie2_on_data_181__data_20__and_data_19__alignments_peak_410	69	.	6.739	10.5835	6.91743	101
NC_060925.1	127409069	127409263	Bowtie2_on_data_181__data_20__and_data_19__alignments_peak_411	50	.	4.11537	8.52675	5.04595	98
NC_060925.1	127409998	127410336	Bowtie2_on_data_181__data_20__and_data_19__alignments_peak_412	55	.	5.24348	9.16328	5.5998	254
NC_060925.1	127410647	127410894	Bowtie2_on_data_181__data_20__and_data_19__alignments_peak_413	23	.	3.11062	5.52085	2.364	39
NC_060925.1	127417737	127418816	Bowtie2_on_data_181__data_20__and_data_19__alignments_peak_414	456	.	4.32192	50.5531	45.6502	300
NC_060925.1	127419040	127419579	Bowtie2_on_data_181__data_20__and_data_19__alignments_peak_415	222	.	4.08059	26.6756	22.2613	462
NC_060925.1	127420014	127420283	Bowtie2_on_data_181__data_20__and_data_19__alignments_peak_416	113	.	4.48915	15.3267	11.3424	68
NC_060925.1	127420578	127421533	Bowtie2_on_data_181__data_20__and_data_19__alignments_peak_417	475	.	4.97317	52.4487	47.5115	145
NC_060925.1	127423233	127423487	Bowtie2_on_data_181__data_20__and_data_19__alignments_peak_418	73	.	2.56687	11.0442	7.31096	175
NC_060925.1	127425595	127425803	Bowtie2_on_data_181__data_20__and_data_19__alignments_peak_419	302	.	4.60163	34.8865	30.2623	110
NC_060925.1	127426870	127427451	Bowtie2_on_data_181__data_20__and_data_19__alignments_peak_420	258	.	5.69473	30.4158	25.8952	165
NC_060925.1	127427761	127427983	Bowtie2_on_data_181__data_20__and_data_19__alignments_peak_421	25	.	2.03687	5.66636	2.50553	197
NC_060925.1	127428205	127428852	Bowtie2_on_data_181__data_20__and_data_19__alignments_peak_422	366	.	7.20376	41.3692	36.6186	38
NC_060925.1	127429690	127430484	Bowtie2_on_data_181__data_20__and_data_19__alignments_peak_423	636	.	8.43323	68.8481	63.6517	612
NC_060925.1	127431411	127432178	Bowtie2_on_data_181__data_20__and_data_19__alignments_peak_424	98	.	4.04471	13.7119	9.81856	318
NC_060925.1	127433377	127434107	Bowtie2_on_data_181__data_20__and_data_19__alignments_peak_425	1168	.	16.0967	122.752	116.867	342
NC_060925.1	127434788	127434996	Bowtie2_on_data_181__data_20__and_data_19__alignments_peak_426	314	.	5.93607	36.0986	31.4547	113
NC_060925.1	127435252	127435492	Bowtie2_on_data_181__data_20__and_data_19__alignments_peak_427	1278	.	12.1095	133.856	127.849	112
NC_060925.1	127436103	127436309	Bowtie2_on_data_181__data_20__and_data_19__alignments_peak_428	130	.	4.5503	17.1463	13.0877	94
NC_060925.1	127436577	127437232	Bowtie2_on_data_181__data_20__and_data_19__alignments_peak_429	204	.	3.93657	24.7901	20.4382	566
NC_060925.1	127440643	127440879	Bowtie2_on_data_181__data_20__and_data_19__alignments_peak_430	47	.	2.8814	8.22607	4.77035	173
NC_060925.1	127441251	127441488	Bowtie2_on_data_181__data_20__and_data_19__alignments_peak_431	253	.	3.65089	29.8919	25.3919	114
NC_060925.1	127441788	127443680	Bowtie2_on_data_181__data_20__and_data_19__alignments_peak_432	929	.	5.38291	98.5475	92.9514	1722
NC_060925.1	127444265	127444754	Bowtie2_on_data_181__data_20__and_data_19__alignments_peak_433	455	.	5.05689	50.4529	45.554	152
NC_060925.1	127445175	127446069	Bowtie2_on_data_181__data_20__and_data_19__alignments_peak_434	149	.	3.52418	19.083	14.9273	436
NC_060925.1	127446486	127446922	Bowtie2_on_data_181__data_20__and_data_19__alignments_peak_435	542	.	5.18174	59.3141	54.2688	174
NC_060925.1	127447748	127448526	Bowtie2_on_data_181__data_20__and_data_19__alignments_peak_436	110	.	2.97044	14.9725	11.0076	390
NC_060925.1	127448729	127449560	Bowtie2_on_data_181__data_20__and_data_19__alignments_peak_437	1168	.	9.19005	122.718	116.834	367
NC_060925.1	127450660	127450877	Bowtie2_on_data_181__data_20__and_data_19__alignments_peak_438	660	.	5.35145	71.3018	66.0637	98
NC_060925.1	127453979	127454378	Bowtie2_on_data_181__data_20__and_data_19__alignments_peak_439	175	.	2.92683	21.7728	17.5122	120
NC_060925.1	127455421	127455642	Bowtie2_on_data_181__data_20__and_data_19__alignments_peak_440	15	.	2.30966	4.57133	1.58137	204
NC_060925.1	127456129	127456413	Bowtie2_on_data_181__data_20__and_data_19__alignments_peak_441	276	.	4.03031	32.1984	27.636	157
NC_060925.1	127457926	127458185	Bowtie2_on_data_181__data_20__and_data_19__alignments_peak_442	196	.	3.09416	24.0129	19.6843	152
NC_060925.1	127458835	127459454	Bowtie2_on_data_181__data_20__and_data_19__alignments_peak_443	232	.	5.00276	27.6754	23.228	438
NC_060925.1	127460133	127460571	Bowtie2_on_data_181__data_20__and_data_19__alignments_peak_444	415	.	4.10831	46.367	41.526	175
NC_060925.1	127461594	127462113	Bowtie2_on_data_181__data_20__and_data_19__alignments_peak_445	371	.	5.73906	41.8708	37.1107	326
NC_060925.1	127462312	127463103	Bowtie2_on_data_181__data_20__and_data_19__alignments_peak_446	2241	.	17.0185	230.77	224.186	367
NC_060925.1	127464759	127465203	Bowtie2_on_data_181__data_20__and_data_19__alignments_peak_447	1133	.	7.95132	119.166	113.348	114
NC_060925.1	127466506	127466701	Bowtie2_on_data_181__data_20__and_data_19__alignments_peak_448	650	.	5.15694	70.3079	65.0825	108
NC_060925.1	127469597	127469853	Bowtie2_on_data_181__data_20__and_data_19__alignments_peak_449	71	.	3.67879	10.7888	7.10361	61
NC_060925.1	127471174	127471601	Bowtie2_on_data_181__data_20__and_data_19__alignments_peak_450	29	.	2.47962	6.11596	2.90586	137
NC_060925.1	127472575	127473651	Bowtie2_on_data_181__data_20__and_data_19__alignments_peak_451	1245	.	12.1183	130.489	124.518	649
NC_060925.1	127474432	127474667	Bowtie2_on_data_181__data_20__and_data_19__alignments_peak_452	1209	.	8.90746	126.904	120.968	122
NC_060925.1	127476190	127476637	Bowtie2_on_data_181__data_20__and_data_19__alignments_peak_453	510	.	4.63197	56.0233	51.0344	271
NC_060925.1	127477666	127478461	Bowtie2_on_data_181__data_20__and_data_19__alignments_peak_454	93	.	4.04765	13.1577	9.3075	267
NC_060925.1	127479319	127479758	Bowtie2_on_data_181__data_20__and_data_19__alignments_peak_455	50	.	3.27895	8.49847	5.01948	47
NC_060925.1	127480948	127482042	Bowtie2_on_data_181__data_20__and_data_19__alignments_peak_456	1373	.	14.2748	143.399	137.303	667
NC_060925.1	127482802	127483037	Bowtie2_on_data_181__data_20__and_data_19__alignments_peak_457	954	.	7.12468	101.049	95.4292	108
NC_060925.1	127484126	127484323	Bowtie2_on_data_181__data_20__and_data_19__alignments_peak_458	182	.	4.29691	22.496	18.2176	108
NC_060925.1	127484521	127485013	Bowtie2_on_data_181__data_20__and_data_19__alignments_peak_459	529	.	5.37345	57.972	52.9499	323
NC_060925.1	127486202	127486795	Bowtie2_on_data_181__data_20__and_data_19__alignments_peak_460	23	.	2.24387	5.49744	2.34162	532
NC_060925.1	127487658	127488372	Bowtie2_on_data_181__data_20__and_data_19__alignments_peak_461	80	.	3.98185	11.8116	8.04381	635
NC_060925.1	127489706	127490263	Bowtie2_on_data_181__data_20__and_data_19__alignments_peak_462	632	.	11.2659	68.4489	63.2568	358
NC_060925.1	127491166	127491385	Bowtie2_on_data_181__data_20__and_data_19__alignments_peak_463	666	.	6.29684	71.8891	66.6407	106
NC_060925.1	127491589	127491911	Bowtie2_on_data_181__data_20__and_data_19__alignments_peak_464	1010	.	7.55988	106.747	101.058	128
NC_060925.1	127492906	127493414	Bowtie2_on_data_181__data_20__and_data_19__alignments_peak_465	65	.	3.33723	10.2476	6.592	81
NC_060925.1	127495002	127495214	Bowtie2_on_data_181__data_20__and_data_19__alignments_peak_466	51	.	3.63421	8.64879	5.10965	120
NC_060925.1	128737109	128737438	Bowtie2_on_data_181__data_20__and_data_19__alignments_peak_467	59	.	6.30741	9.57571	5.99551	82
NC_060925.1	128748976	128749274	Bowtie2_on_data_181__data_20__and_data_19__alignments_peak_468	72	.	5.89891	11.031	7.29783	132
NC_060925.1	128753593	128753888	Bowtie2_on_data_181__data_20__and_data_19__alignments_peak_469	88	.	3.25523	12.7196	8.89246	93
NC_060925.1	128755061	128755662	Bowtie2_on_data_181__data_20__and_data_19__alignments_peak_470	204	.	6.9742	24.7754	20.424	248
NC_060925.1	128760216	128760478	Bowtie2_on_data_181__data_20__and_data_19__alignments_peak_471	96	.	7.60853	13.502	9.6108	158
NC_060925.1	128886942	128888092	Bowtie2_on_data_181__data_20__and_data_19__alignments_peak_472	248	.	12.8908	29.2926	24.8003	878
NC_060925.1	129008356	129008608	Bowtie2_on_data_181__data_20__and_data_19__alignments_peak_473	30	.	4.55681	6.2572	3.03387	55
NC_060925.1	129014497	129015231	Bowtie2_on_data_181__data_20__and_data_19__alignments_peak_474	69	.	6.33551	10.6324	6.95592	115
NC_060925.1	129021447	129021713	Bowtie2_on_data_181__data_20__and_data_19__alignments_peak_475	21	.	4.14708	5.21786	2.15275	132
NC_060925.1	129032493	129032808	Bowtie2_on_data_181__data_20__and_data_19__alignments_peak_476	22	.	4.27278	5.41518	2.26516	216
NC_060925.1	129034073	129034306	Bowtie2_on_data_181__data_20__and_data_19__alignments_peak_477	34	.	4.72662	6.77471	3.44515	100
NC_060925.1	129045100	129045474	Bowtie2_on_data_181__data_20__and_data_19__alignments_peak_478	50	.	5.49078	8.57641	5.062	110
NC_060925.1	129058751	129058963	Bowtie2_on_data_181__data_20__and_data_19__alignments_peak_479	52	.	3.97468	8.75505	5.21156	88
NC_060925.1	129059231	129059426	Bowtie2_on_data_181__data_20__and_data_19__alignments_peak_480	56	.	4.30154	9.23802	5.67213	124
NC_060925.1	129061254	129061488	Bowtie2_on_data_181__data_20__and_data_19__alignments_peak_481	120	.	7.52316	16.0617	12.037	140
NC_060925.1	129063812	129064295	Bowtie2_on_data_181__data_20__and_data_19__alignments_peak_482	80	.	4.48193	11.8329	8.06446	379
NC_060925.1	129066105	129066301	Bowtie2_on_data_181__data_20__and_data_19__alignments_peak_483	55	.	4.52589	9.1165	5.55873	94
NC_060925.1	129068855	129069137	Bowtie2_on_data_181__data_20__and_data_19__alignments_peak_484	40	.	3.16833	7.50897	4.09063	210
NC_060925.1	129070299	129070519	Bowtie2_on_data_181__data_20__and_data_19__alignments_peak_485	20	.	3.18047	5.06622	2.01981	188
NC_060925.1	129072721	129072919	Bowtie2_on_data_181__data_20__and_data_19__alignments_peak_486	69	.	5.28093	10.6318	6.95592	81
NC_060925.1	129073410	129073608	Bowtie2_on_data_181__data_20__and_data_19__alignments_peak_487	61	.	2.92994	9.71445	6.11005	63
NC_060925.1	129074513	129074749	Bowtie2_on_data_181__data_20__and_data_19__alignments_peak_488	54	.	4.97719	9.02672	5.47465	161
NC_060925.1	129076954	129077488	Bowtie2_on_data_181__data_20__and_data_19__alignments_peak_489	160	.	6.18168	20.2782	16.0732	385
NC_060925.1	129083872	129084106	Bowtie2_on_data_181__data_20__and_data_19__alignments_peak_490	83	.	7.47737	12.1239	8.31512	163
NC_060925.1	129086173	129086471	Bowtie2_on_data_181__data_20__and_data_19__alignments_peak_491	38	.	4.85194	7.24913	3.89726	24
NC_060925.1	129090616	129090888	Bowtie2_on_data_181__data_20__and_data_19__alignments_peak_492	226	.	4.54342	27.0608	22.6277	101
NC_060925.1	129096999	129097208	Bowtie2_on_data_181__data_20__and_data_19__alignments_peak_493	52	.	5.82017	8.79222	5.24513	105
NC_060925.1	129103766	129104019	Bowtie2_on_data_181__data_20__and_data_19__alignments_peak_494	146	.	9.10412	18.823	14.6718	166
NC_060925.1	129113369	129113565	Bowtie2_on_data_181__data_20__and_data_19__alignments_peak_495	141	.	6.04843	18.2303	14.1198	112
NC_060925.1	129115658	129116168	Bowtie2_on_data_181__data_20__and_data_19__alignments_peak_496	101	.	5.18437	14.0292	10.117	412
NC_060925.1	129118639	129119361	Bowtie2_on_data_181__data_20__and_data_19__alignments_peak_497	119	.	6.33625	15.9655	11.9417	197
NC_060925.1	129144020	129144305	Bowtie2_on_data_181__data_20__and_data_19__alignments_peak_498	33	.	4.7885	6.61996	3.31826	116
NC_060925.1	129157835	129158346	Bowtie2_on_data_181__data_20__and_data_19__alignments_peak_499	31	.	4.76379	6.36465	3.13751	420
NC_060925.1	129159671	129159954	Bowtie2_on_data_181__data_20__and_data_19__alignments_peak_500	31	.	4.79749	6.41829	3.14396	256
NC_060925.1	129162332	129162543	Bowtie2_on_data_181__data_20__and_data_19__alignments_peak_501	40	.	5.34098	7.49624	4.07833	107
NC_060925.1	129167399	129167716	Bowtie2_on_data_181__data_20__and_data_19__alignments_peak_502	50	.	5.70991	8.61623	5.07788	274
NC_060925.1	129169926	129170163	Bowtie2_on_data_181__data_20__and_data_19__alignments_peak_503	33	.	4.64604	6.64751	3.32995	176
NC_060925.1	129172838	129173100	Bowtie2_on_data_181__data_20__and_data_19__alignments_peak_504	33	.	4.85015	6.71681	3.39081	213
NC_060925.1	129177118	129177386	Bowtie2_on_data_181__data_20__and_data_19__alignments_peak_505	71	.	6.94327	10.9165	7.19281	125
NC_060925.1	129182116	129182373	Bowtie2_on_data_181__data_20__and_data_19__alignments_peak_506	38	.	5.18385	7.24475	3.89301	93
NC_060925.1	129183804	129184299	Bowtie2_on_data_181__data_20__and_data_19__alignments_peak_507	94	.	8.01147	13.361	9.47438	327
NC_060925.1	129185052	129185703	Bowtie2_on_data_181__data_20__and_data_19__alignments_peak_508	22	.	4.27278	5.41518	2.26516	112
NC_060925.1	129190026	129190436	Bowtie2_on_data_181__data_20__and_data_19__alignments_peak_509	15	.	3.21267	4.52378	1.53487	42
NC_060925.1	129196167	129196363	Bowtie2_on_data_181__data_20__and_data_19__alignments_peak_510	40	.	5.10512	7.3719	4.01534	77
NC_060925.1	129198982	129199292	Bowtie2_on_data_181__data_20__and_data_19__alignments_peak_511	15	.	3.21267	4.52378	1.53487	174
NC_060925.1	129199581	129199902	Bowtie2_on_data_181__data_20__and_data_19__alignments_peak_512	47	.	5.4353	8.17894	4.72438	110
NC_060925.1	129217979	129218324	Bowtie2_on_data_181__data_20__and_data_19__alignments_peak_513	32	.	4.26032	6.56052	3.26099	68
NC_060925.1	129232474	129232740	Bowtie2_on_data_181__data_20__and_data_19__alignments_peak_514	24	.	4.28243	5.60982	2.45017	61
NC_060925.1	129239839	129240149	Bowtie2_on_data_181__data_20__and_data_19__alignments_peak_515	29	.	3.62071	6.16698	2.9536	99
NC_060925.1	129242393	129242756	Bowtie2_on_data_181__data_20__and_data_19__alignments_peak_516	33	.	4.64604	6.64751	3.32995	51
NC_060925.1	129250871	129251202	Bowtie2_on_data_181__data_20__and_data_19__alignments_peak_517	39	.	4.87812	7.29102	3.93712	264
NC_060925.1	129259085	129259418	Bowtie2_on_data_181__data_20__and_data_19__alignments_peak_518	43	.	3.9194	7.81301	4.36648	23
NC_060925.1	129267781	129268093	Bowtie2_on_data_181__data_20__and_data_19__alignments_peak_519	72	.	5.89891	11.031	7.29783	136
NC_060925.1	129273923	129274139	Bowtie2_on_data_181__data_20__and_data_19__alignments_peak_520	94	.	8.01147	13.361	9.47438	77
NC_060925.1	129279234	129279547	Bowtie2_on_data_181__data_20__and_data_19__alignments_peak_521	21	.	4.11874	5.17364	2.1207	34
NC_060925.1	129283276	129283561	Bowtie2_on_data_181__data_20__and_data_19__alignments_peak_522	110	.	8.25217	14.9894	11.0238	132
NC_060925.1	129286398	129286597	Bowtie2_on_data_181__data_20__and_data_19__alignments_peak_523	82	.	6.22663	12.0003	8.22425	99
NC_060925.1	129311734	129312144	Bowtie2_on_data_181__data_20__and_data_19__alignments_peak_524	33	.	4.01583	6.66913	3.34782	86
NC_060925.1	129345717	129345947	Bowtie2_on_data_181__data_20__and_data_19__alignments_peak_525	19	.	3.60489	4.97941	1.93593	195
NC_060925.1	129349417	129349817	Bowtie2_on_data_181__data_20__and_data_19__alignments_peak_526	168	.	10.1368	21.0992	16.8696	305
NC_060925.1	129362846	129363197	Bowtie2_on_data_181__data_20__and_data_19__alignments_peak_527	70	.	4.97848	10.7204	7.04123	101
NC_060925.1	129369616	129369868	Bowtie2_on_data_181__data_20__and_data_19__alignments_peak_528	73	.	6.8342	11.0764	7.34263	159
NC_060925.1	129372634	129372944	Bowtie2_on_data_181__data_20__and_data_19__alignments_peak_529	28	.	4.2427	6.00831	2.80219	47
NC_060925.1	129394738	129395325	Bowtie2_on_data_181__data_20__and_data_19__alignments_peak_530	69	.	6.33551	10.6324	6.95592	95
NC_060925.1	129410494	129410746	Bowtie2_on_data_181__data_20__and_data_19__alignments_peak_531	51	.	5.55433	8.67853	5.13875	112
NC_060925.1	129412906	129413381	Bowtie2_on_data_181__data_20__and_data_19__alignments_peak_532	33	.	4.01583	6.66913	3.34782	234
NC_060925.1	129415431	129415720	Bowtie2_on_data_181__data_20__and_data_19__alignments_peak_533	23	.	4.0651	5.48935	2.33446	82
NC_060925.1	129417089	129417418	Bowtie2_on_data_181__data_20__and_data_19__alignments_peak_534	65	.	4.32031	10.1811	6.5289	120
NC_060925.1	129427925	129428175	Bowtie2_on_data_181__data_20__and_data_19__alignments_peak_535	42	.	4.96328	7.72357	4.28586	117
NC_060925.1	129437282	129437593	Bowtie2_on_data_181__data_20__and_data_19__alignments_peak_536	79	.	6.75788	11.7029	7.94188	100
NC_060925.1	129443087	129443408	Bowtie2_on_data_181__data_20__and_data_19__alignments_peak_537	44	.	5.0399	7.84822	4.40083	282
NC_060925.1	129449857	129450060	Bowtie2_on_data_181__data_20__and_data_19__alignments_peak_538	24	.	3.97797	5.58481	2.42638	18
NC_060925.1	129464468	129464726	Bowtie2_on_data_181__data_20__and_data_19__alignments_peak_539	40	.	5.2931	7.41937	4.05449	152
NC_060925.1	129484687	129484949	Bowtie2_on_data_181__data_20__and_data_19__alignments_peak_540	22	.	4.27278	5.41518	2.26516	110
NC_060925.1	129511721	129512045	Bowtie2_on_data_181__data_20__and_data_19__alignments_peak_541	79	.	6.55689	11.7665	7.99952	252
NC_060925.1	129513822	129514115	Bowtie2_on_data_181__data_20__and_data_19__alignments_peak_542	106	.	8.54556	14.6259	10.6686	111
NC_060925.1	129515975	129516189	Bowtie2_on_data_181__data_20__and_data_19__alignments_peak_543	18	.	3.80131	4.86712	1.8371	105
NC_060925.1	129521329	129521648	Bowtie2_on_data_181__data_20__and_data_19__alignments_peak_544	79	.	4.66593	11.6742	7.92327	214
NC_060925.1	129534864	129535093	Bowtie2_on_data_181__data_20__and_data_19__alignments_peak_545	13	.	3.27717	4.24228	1.39234	223
NC_060925.1	129542036	129542253	Bowtie2_on_data_181__data_20__and_data_19__alignments_peak_546	135	.	9.58551	17.6384	13.5409	131
NC_060925.1	129546996	129547222	Bowtie2_on_data_181__data_20__and_data_19__alignments_peak_547	22	.	2.93644	5.3024	2.23481	25
NC_060925.1	129560427	129560729	Bowtie2_on_data_181__data_20__and_data_19__alignments_peak_548	18	.	3.16812	4.8405	1.83137	124
NC_060925.1	129566550	129566785	Bowtie2_on_data_181__data_20__and_data_19__alignments_peak_549	23	.	4.0651	5.48935	2.33446	181
NC_060925.1	129567205	129567562	Bowtie2_on_data_181__data_20__and_data_19__alignments_peak_550	190	.	4.57395	23.3736	19.0652	117
NC_060925.1	129573791	129574114	Bowtie2_on_data_181__data_20__and_data_19__alignments_peak_551	56	.	4.31134	9.26027	5.69345	195
NC_060925.1	129611189	129611610	Bowtie2_on_data_181__data_20__and_data_19__alignments_peak_552	61	.	6.40917	9.74108	6.11005	301
NC_060925.1	129620666	129621095	Bowtie2_on_data_181__data_20__and_data_19__alignments_peak_553	118	.	9.07966	15.9169	11.8947	348
NC_060925.1	129639989	129640302	Bowtie2_on_data_181__data_20__and_data_19__alignments_peak_554	87	.	5.88989	12.5702	8.74662	109
NC_060925.1	129642424	129642626	Bowtie2_on_data_181__data_20__and_data_19__alignments_peak_555	72	.	5.89891	11.031	7.29783	80
NC_060925.1	129646677	129646888	Bowtie2_on_data_181__data_20__and_data_19__alignments_peak_556	69	.	6.53769	10.5976	6.93138	140
NC_060925.1	129648714	129649139	Bowtie2_on_data_181__data_20__and_data_19__alignments_peak_557	73	.	6.59586	11.0557	7.3223	182
NC_060925.1	129653316	129653890	Bowtie2_on_data_181__data_20__and_data_19__alignments_peak_558	69	.	6.33551	10.6324	6.95592	334
NC_060925.1	129659368	129659641	Bowtie2_on_data_181__data_20__and_data_19__alignments_peak_559	65	.	6.06492	10.1905	6.53811	144
NC_060925.1	129661679	129662085	Bowtie2_on_data_181__data_20__and_data_19__alignments_peak_560	284	.	5.38291	33.0689	28.4808	102
NC_060925.1	129672010	129672401	Bowtie2_on_data_181__data_20__and_data_19__alignments_peak_561	441	.	7.28732	49.0704	44.1838	215
NC_060925.1	129673548	129673926	Bowtie2_on_data_181__data_20__and_data_19__alignments_peak_562	322	.	5.7236	36.9631	32.2963	120
NC_060925.1	129675557	129675754	Bowtie2_on_data_181__data_20__and_data_19__alignments_peak_563	167	.	2.89952	20.9283	16.7048	106
NC_060925.1	129675989	129676222	Bowtie2_on_data_181__data_20__and_data_19__alignments_peak_564	378	.	4.62992	42.618	37.8426	98
NC_060925.1	129676439	129676680	Bowtie2_on_data_181__data_20__and_data_19__alignments_peak_565	216	.	3.04963	26.0406	21.6442	117
NC_060925.1	129677529	129677757	Bowtie2_on_data_181__data_20__and_data_19__alignments_peak_566	374	.	9.24922	42.2066	37.4419	122
NC_060925.1	129683690	129683942	Bowtie2_on_data_181__data_20__and_data_19__alignments_peak_567	74	.	3.8724	11.1791	7.44311	51
NC_060925.1	129684325	129684553	Bowtie2_on_data_181__data_20__and_data_19__alignments_peak_568	47	.	4.55128	8.23923	4.77914	125
NC_060925.1	129692985	129693208	Bowtie2_on_data_181__data_20__and_data_19__alignments_peak_569	147	.	5.59109	18.9471	14.7937	82
NC_060925.1	129694132	129694533	Bowtie2_on_data_181__data_20__and_data_19__alignments_peak_570	50	.	4.11537	8.52675	5.04595	348
NC_060925.1	129697165	129697476	Bowtie2_on_data_181__data_20__and_data_19__alignments_peak_571	55	.	4.819	9.06147	5.50615	89
NC_060925.1	129701941	129702740	Bowtie2_on_data_181__data_20__and_data_19__alignments_peak_572	347	.	5.06291	39.4359	34.7203	720
NC_060925.1	129706147	129706406	Bowtie2_on_data_181__data_20__and_data_19__alignments_peak_573	257	.	10.1016	30.3144	25.7954	148
NC_060925.1	129711687	129711883	Bowtie2_on_data_181__data_20__and_data_19__alignments_peak_574	36	.	4.33468	6.96405	3.62756	60
NC_060925.1	129715949	129716144	Bowtie2_on_data_181__data_20__and_data_19__alignments_peak_575	128	.	6.56254	16.8959	12.8419	108
NC_060925.1	129718618	129719277	Bowtie2_on_data_181__data_20__and_data_19__alignments_peak_576	117	.	7.08166	15.7095	11.7146	289
NC_060925.1	129723638	129724027	Bowtie2_on_data_181__data_20__and_data_19__alignments_peak_577	137	.	6.78884	17.8409	13.7388	103
NC_060925.1	129731091	129731655	Bowtie2_on_data_181__data_20__and_data_19__alignments_peak_578	140	.	5.2309	18.1852	14.0759	85
NC_060925.1	129735674	129735949	Bowtie2_on_data_181__data_20__and_data_19__alignments_peak_579	298	.	9.60253	34.4878	29.8787	98
NC_060925.1	129737694	129737908	Bowtie2_on_data_181__data_20__and_data_19__alignments_peak_580	13	.	3.27717	4.24228	1.39234	204
NC_060925.1	129744344	129744569	Bowtie2_on_data_181__data_20__and_data_19__alignments_peak_581	58	.	6.22062	9.43523	5.8584	70
NC_060925.1	129749446	129749923	Bowtie2_on_data_181__data_20__and_data_19__alignments_peak_582	228	.	3.533	27.2612	22.8252	367
NC_060925.1	129751664	129751880	Bowtie2_on_data_181__data_20__and_data_19__alignments_peak_583	354	.	5.85942	40.1904	35.465	135
NC_060925.1	129754109	129754480	Bowtie2_on_data_181__data_20__and_data_19__alignments_peak_584	62	.	4.75219	9.90854	6.26634	86
NC_060925.1	129761602	129761869	Bowtie2_on_data_181__data_20__and_data_19__alignments_peak_585	87	.	5.88989	12.5702	8.74662	195
NC_060925.1	129763416	129763627	Bowtie2_on_data_181__data_20__and_data_19__alignments_peak_586	40	.	4.58804	7.39937	4.03708	18
NC_060925.1	129764775	129764970	Bowtie2_on_data_181__data_20__and_data_19__alignments_peak_587	110	.	6.10995	15.0502	11.0788	123
NC_060925.1	129765358	129765668	Bowtie2_on_data_181__data_20__and_data_19__alignments_peak_588	104	.	8.14044	14.3717	10.4492	79
NC_060925.1	129766439	129766736	Bowtie2_on_data_181__data_20__and_data_19__alignments_peak_589	71	.	6.70389	10.8658	7.17781	97
NC_060925.1	129776534	129776741	Bowtie2_on_data_181__data_20__and_data_19__alignments_peak_590	41	.	5.26734	7.62844	4.19227	72
NC_060925.1	129778567	129778823	Bowtie2_on_data_181__data_20__and_data_19__alignments_peak_591	236	.	9.90572	28.1256	23.6675	154
NC_060925.1	129789291	129789489	Bowtie2_on_data_181__data_20__and_data_19__alignments_peak_592	59	.	6.30741	9.57571	5.99551	131
NC_060925.1	129841119	129841367	Bowtie2_on_data_181__data_20__and_data_19__alignments_peak_593	355	.	14.0918	40.2331	35.5045	147
NC_060925.1	129866527	129866880	Bowtie2_on_data_181__data_20__and_data_19__alignments_peak_594	254	.	14.4206	30.0039	25.4921	99
NC_060925.1	129867771	129868037	Bowtie2_on_data_181__data_20__and_data_19__alignments_peak_595	329	.	13.4364	37.5995	32.923	144
NC_060925.1	129873326	129873541	Bowtie2_on_data_181__data_20__and_data_19__alignments_peak_596	40	.	5.34098	7.49624	4.07833	122
NC_060925.1	129875381	129875634	Bowtie2_on_data_181__data_20__and_data_19__alignments_peak_597	151	.	8.52065	19.3489	15.1863	168
NC_060925.1	129878449	129878659	Bowtie2_on_data_181__data_20__and_data_19__alignments_peak_598	149	.	6.22124	19.1084	14.952	120
NC_060925.1	129892218	129892817	Bowtie2_on_data_181__data_20__and_data_19__alignments_peak_599	62	.	6.30519	9.88283	6.24517	481
NC_060925.1	129898315	129898526	Bowtie2_on_data_181__data_20__and_data_19__alignments_peak_600	61	.	6.40917	9.74108	6.11005	109
NC_060925.1	129901999	129902220	Bowtie2_on_data_181__data_20__and_data_19__alignments_peak_601	62	.	4.75219	9.90854	6.26634	78
NC_060925.1	129925126	129925435	Bowtie2_on_data_181__data_20__and_data_19__alignments_peak_602	161	.	9.09683	20.3857	16.1789	142
NC_060925.1	129926949	129927362	Bowtie2_on_data_181__data_20__and_data_19__alignments_peak_603	162	.	8.84836	20.4695	16.2574	246
NC_060925.1	129936544	129936834	Bowtie2_on_data_181__data_20__and_data_19__alignments_peak_604	67	.	5.55035	10.4112	6.75124	103
NC_060925.1	129940056	129940387	Bowtie2_on_data_181__data_20__and_data_19__alignments_peak_605	19	.	3.76074	5.01176	1.96671	292
NC_060925.1	129947439	129947724	Bowtie2_on_data_181__data_20__and_data_19__alignments_peak_606	50	.	5.26503	8.53239	5.05148	238
NC_060925.1	129950169	129950384	Bowtie2_on_data_181__data_20__and_data_19__alignments_peak_607	36	.	4.86536	6.99357	3.65639	30
NC_060925.1	129951855	129952293	Bowtie2_on_data_181__data_20__and_data_19__alignments_peak_608	59	.	5.91314	9.58964	5.99934	266
NC_060925.1	129956988	129957230	Bowtie2_on_data_181__data_20__and_data_19__alignments_peak_609	41	.	5.06841	7.59488	4.16032	74
NC_060925.1	129966764	129967152	Bowtie2_on_data_181__data_20__and_data_19__alignments_peak_610	38	.	5.18385	7.24475	3.89301	257
NC_060925.1	129969841	129970179	Bowtie2_on_data_181__data_20__and_data_19__alignments_peak_611	50	.	5.87508	8.60001	5.062	263
NC_060925.1	129971745	129971954	Bowtie2_on_data_181__data_20__and_data_19__alignments_peak_612	94	.	4.79103	13.3313	9.47438	119
NC_060925.1	129978297	129978509	Bowtie2_on_data_181__data_20__and_data_19__alignments_peak_613	180	.	10.5592	22.3621	18.086	120
NC_060925.1	129993643	129994044	Bowtie2_on_data_181__data_20__and_data_19__alignments_peak_614	63	.	6.19228	10.0407	6.3951	110
NC_060925.1	129996550	129996809	Bowtie2_on_data_181__data_20__and_data_19__alignments_peak_615	437	.	9.44114	48.6629	43.7901	159
NC_060925.1	129998638	129998981	Bowtie2_on_data_181__data_20__and_data_19__alignments_peak_616	33	.	4.6212	6.60828	3.30738	208
NC_060925.1	130001372	130001634	Bowtie2_on_data_181__data_20__and_data_19__alignments_peak_617	40	.	4.58804	7.39937	4.03708	84
NC_060925.1	130002992	130003862	Bowtie2_on_data_181__data_20__and_data_19__alignments_peak_618	96	.	6.15761	13.4973	9.60614	685
NC_060925.1	130013224	130013717	Bowtie2_on_data_181__data_20__and_data_19__alignments_peak_619	25	.	4.22367	5.73713	2.55363	99
NC_060925.1	130021808	130022444	Bowtie2_on_data_181__data_20__and_data_19__alignments_peak_620	52	.	5.82017	8.79222	5.24513	369
NC_060925.1	130029564	130030262	Bowtie2_on_data_181__data_20__and_data_19__alignments_peak_621	238	.	6.7619	28.2906	23.8299	607
NC_060925.1	130044521	130045011	Bowtie2_on_data_181__data_20__and_data_19__alignments_peak_622	14	.	3.73868	4.4471	1.46299	233
NC_060925.1	130069219	130069421	Bowtie2_on_data_181__data_20__and_data_19__alignments_peak_623	25	.	4.22367	5.73713	2.55363	112
NC_060925.1	130077441	130077828	Bowtie2_on_data_181__data_20__and_data_19__alignments_peak_624	62	.	4.75219	9.90854	6.26634	329
NC_060925.1	130094951	130095156	Bowtie2_on_data_181__data_20__and_data_19__alignments_peak_625	45	.	5.30767	7.97588	4.52609	89
NC_060925.1	130124218	130124473	Bowtie2_on_data_181__data_20__and_data_19__alignments_peak_626	552	.	8.79448	60.2864	55.2291	162
NC_060925.1	130125996	130126194	Bowtie2_on_data_181__data_20__and_data_19__alignments_peak_627	157	.	9.17292	19.9879	15.7868	80
NC_060925.1	130127560	130127757	Bowtie2_on_data_181__data_20__and_data_19__alignments_peak_628	23	.	3.11062	5.52085	2.364	128
NC_060925.1	130129208	130129598	Bowtie2_on_data_181__data_20__and_data_19__alignments_peak_629	91	.	6.55434	12.9916	9.14422	269
NC_060925.1	130136218	130136468	Bowtie2_on_data_181__data_20__and_data_19__alignments_peak_630	32	.	4.26032	6.56052	3.26099	60
NC_060925.1	130139441	130140181	Bowtie2_on_data_181__data_20__and_data_19__alignments_peak_631	59	.	5.91314	9.58964	5.99934	177
NC_060925.1	130148371	130148605	Bowtie2_on_data_181__data_20__and_data_19__alignments_peak_632	106	.	8.54556	14.6259	10.6686	70
NC_060925.1	130155164	130155470	Bowtie2_on_data_181__data_20__and_data_19__alignments_peak_633	54	.	3.57232	8.96031	5.4098	167
NC_060925.1	130173261	130173485	Bowtie2_on_data_181__data_20__and_data_19__alignments_peak_634	72	.	5.89891	11.031	7.29783	76
NC_060925.1	130190100	130190410	Bowtie2_on_data_181__data_20__and_data_19__alignments_peak_635	34	.	3.45625	6.75362	3.42654	59
NC_060925.1	130193450	130193759	Bowtie2_on_data_181__data_20__and_data_19__alignments_peak_636	219	.	5.58012	26.3419	21.9356	190
NC_060925.1	130197434	130197901	Bowtie2_on_data_181__data_20__and_data_19__alignments_peak_637	75	.	6.50415	11.2864	7.5474	82
NC_060925.1	130216340	130216660	Bowtie2_on_data_181__data_20__and_data_19__alignments_peak_638	40	.	5.34098	7.49624	4.07833	59
NC_060925.1	130224262	130224458	Bowtie2_on_data_181__data_20__and_data_19__alignments_peak_639	116	.	5.25467	15.6798	11.686	46
NC_060925.1	130233602	130233808	Bowtie2_on_data_181__data_20__and_data_19__alignments_peak_640	22	.	4.27278	5.41518	2.26516	35
NC_060925.1	130235251	130235821	Bowtie2_on_data_181__data_20__and_data_19__alignments_peak_641	40	.	5.34098	7.49624	4.07833	480
NC_060925.1	130238260	130238596	Bowtie2_on_data_181__data_20__and_data_19__alignments_peak_642	41	.	5.06841	7.59488	4.16032	78
NC_060925.1	130239786	130240038	Bowtie2_on_data_181__data_20__and_data_19__alignments_peak_643	22	.	4.27278	5.41518	2.26516	75
NC_060925.1	130264444	130264638	Bowtie2_on_data_181__data_20__and_data_19__alignments_peak_644	25	.	3.93261	5.75307	2.56085	82
NC_060925.1	130294905	130295395	Bowtie2_on_data_181__data_20__and_data_19__alignments_peak_645	58	.	6.22062	9.43523	5.8584	80
NC_060925.1	130298798	130299004	Bowtie2_on_data_181__data_20__and_data_19__alignments_peak_646	40	.	5.34098	7.49624	4.07833	103
NC_060925.1	130307692	130307903	Bowtie2_on_data_181__data_20__and_data_19__alignments_peak_647	42	.	5.33516	7.73592	4.29258	136
NC_060925.1	130322181	130322419	Bowtie2_on_data_181__data_20__and_data_19__alignments_peak_648	48	.	5.70223	8.32135	4.84798	187
NC_060925.1	130322732	130323332	Bowtie2_on_data_181__data_20__and_data_19__alignments_peak_649	110	.	8.02498	15.0651	11.0856	203
NC_060925.1	130326543	130326904	Bowtie2_on_data_181__data_20__and_data_19__alignments_peak_650	40	.	5.34098	7.49624	4.07833	239
NC_060925.1	130328836	130329210	Bowtie2_on_data_181__data_20__and_data_19__alignments_peak_651	61	.	6.40917	9.74108	6.11005	76
NC_060925.1	130330306	130330502	Bowtie2_on_data_181__data_20__and_data_19__alignments_peak_652	91	.	7.77577	12.9734	9.13033	93
NC_060925.1	130342868	130343127	Bowtie2_on_data_181__data_20__and_data_19__alignments_peak_653	151	.	9.67393	19.2646	15.106	154
NC_060925.1	130352881	130353075	Bowtie2_on_data_181__data_20__and_data_19__alignments_peak_654	277	.	6.735	32.3261	27.7614	104
NC_060925.1	130357260	130357534	Bowtie2_on_data_181__data_20__and_data_19__alignments_peak_655	68	.	4.74324	10.5458	6.88326	48
NC_060925.1	130359092	130359625	Bowtie2_on_data_181__data_20__and_data_19__alignments_peak_656	96	.	6.15761	13.4973	9.60614	135
NC_060925.1	130361103	130361804	Bowtie2_on_data_181__data_20__and_data_19__alignments_peak_657	33	.	4.01583	6.66913	3.34782	695
NC_060925.1	130368569	130368773	Bowtie2_on_data_181__data_20__and_data_19__alignments_peak_658	91	.	6.55434	12.9916	9.14422	144
NC_060925.1	130378749	130378980	Bowtie2_on_data_181__data_20__and_data_19__alignments_peak_659	77	.	6.8768	11.5113	7.76745	74
NC_060925.1	130385643	130386516	Bowtie2_on_data_181__data_20__and_data_19__alignments_peak_660	144	.	9.29208	18.627	14.4789	750
NC_060925.1	130405523	130405997	Bowtie2_on_data_181__data_20__and_data_19__alignments_peak_661	34	.	3.94803	6.80667	3.47691	75
NC_060925.1	130409876	130410343	Bowtie2_on_data_181__data_20__and_data_19__alignments_peak_662	70	.	5.35444	10.774	7.08981	56
NC_060925.1	130416175	130416390	Bowtie2_on_data_181__data_20__and_data_19__alignments_peak_663	149	.	6.22124	19.1084	14.952	143
NC_060925.1	130424278	130424500	Bowtie2_on_data_181__data_20__and_data_19__alignments_peak_664	179	.	7.25089	22.187	17.92	93
NC_060925.1	130425570	130425991	Bowtie2_on_data_181__data_20__and_data_19__alignments_peak_665	172	.	6.01043	21.4542	17.2028	158
NC_060925.1	130430097	130430467	Bowtie2_on_data_181__data_20__and_data_19__alignments_peak_666	62	.	5.08672	9.90678	6.26608	71
NC_060925.1	130438902	130439161	Bowtie2_on_data_181__data_20__and_data_19__alignments_peak_667	21	.	3.48039	5.20847	2.15138	160
NC_060925.1	130441467	130441695	Bowtie2_on_data_181__data_20__and_data_19__alignments_peak_668	219	.	5.58012	26.3419	21.9356	94
NC_060925.1	130454079	130454323	Bowtie2_on_data_181__data_20__and_data_19__alignments_peak_669	157	.	10.682	19.9331	15.7328	110
NC_060925.1	130476411	130476830	Bowtie2_on_data_181__data_20__and_data_19__alignments_peak_670	33	.	4.01583	6.66913	3.34782	90
NC_060925.1	130478109	130478321	Bowtie2_on_data_181__data_20__and_data_19__alignments_peak_671	130	.	7.86521	17.1573	13.0955	81
NC_060925.1	130480738	130480967	Bowtie2_on_data_181__data_20__and_data_19__alignments_peak_672	132	.	7.2285	17.3816	13.2946	175
NC_060925.1	130487876	130488610	Bowtie2_on_data_181__data_20__and_data_19__alignments_peak_673	40	.	5.34098	7.49624	4.07833	654
NC_060925.1	130491697	130491905	Bowtie2_on_data_181__data_20__and_data_19__alignments_peak_674	33	.	4.01583	6.66913	3.34782	122
NC_060925.1	130498209	130498630	Bowtie2_on_data_181__data_20__and_data_19__alignments_peak_675	180	.	9.90675	22.3626	18.086	92
NC_060925.1	130502029	130502539	Bowtie2_on_data_181__data_20__and_data_19__alignments_peak_676	49	.	5.56922	8.39207	4.9151	264
NC_060925.1	130517967	130518164	Bowtie2_on_data_181__data_20__and_data_19__alignments_peak_677	192	.	11.6403	23.6101	19.2969	120
NC_060925.1	130527040	130527237	Bowtie2_on_data_181__data_20__and_data_19__alignments_peak_678	80	.	4.48193	11.8329	8.06446	127
NC_060925.1	130539302	130539546	Bowtie2_on_data_181__data_20__and_data_19__alignments_peak_679	174	.	7.69402	21.7579	17.4973	177
NC_060925.1	130557415	130557842	Bowtie2_on_data_181__data_20__and_data_19__alignments_peak_680	43	.	5.0141	7.80628	4.36076	79
NC_060925.1	130560049	130560274	Bowtie2_on_data_181__data_20__and_data_19__alignments_peak_681	91	.	6.55434	12.9916	9.14422	147
NC_060925.1	130564109	130564585	Bowtie2_on_data_181__data_20__and_data_19__alignments_peak_682	101	.	5.18437	14.0292	10.117	82
NC_060925.1	130577489	130577700	Bowtie2_on_data_181__data_20__and_data_19__alignments_peak_683	41	.	5.06841	7.59488	4.16032	68
NC_060925.1	130585629	130586296	Bowtie2_on_data_181__data_20__and_data_19__alignments_peak_684	109	.	5.68313	14.8855	10.9229	623
NC_060925.1	130594100	130594296	Bowtie2_on_data_181__data_20__and_data_19__alignments_peak_685	56	.	5.69113	9.2295	5.66392	84
NC_060925.1	130601435	130601641	Bowtie2_on_data_181__data_20__and_data_19__alignments_peak_686	82	.	6.22663	12.0003	8.22425	123
NC_060925.1	130604498	130604738	Bowtie2_on_data_181__data_20__and_data_19__alignments_peak_687	40	.	4.28356	7.44131	4.07348	85
NC_060925.1	130626607	130627291	Bowtie2_on_data_181__data_20__and_data_19__alignments_peak_688	56	.	4.31134	9.26027	5.69345	614
NC_060925.1	130636620	130636989	Bowtie2_on_data_181__data_20__and_data_19__alignments_peak_689	19	.	3.60489	4.97941	1.93593	321
NC_060925.1	130639555	130639796	Bowtie2_on_data_181__data_20__and_data_19__alignments_peak_690	55	.	5.24348	9.16328	5.5998	82
NC_060925.1	130646532	130646825	Bowtie2_on_data_181__data_20__and_data_19__alignments_peak_691	157	.	10.682	19.9331	15.7328	171
NC_060925.1	130661794	130661994	Bowtie2_on_data_181__data_20__and_data_19__alignments_peak_692	22	.	4.27278	5.41518	2.26516	23
NC_060925.1	130664778	130665051	Bowtie2_on_data_181__data_20__and_data_19__alignments_peak_693	133	.	8.86971	17.4193	13.3256	184
NC_060925.1	130700093	130700372	Bowtie2_on_data_181__data_20__and_data_19__alignments_peak_694	14	.	3.73868	4.4471	1.46299	164
NC_060925.1	130700685	130700981	Bowtie2_on_data_181__data_20__and_data_19__alignments_peak_695	299	.	16.0229	34.5699	29.9496	144
NC_060925.1	130703939	130704169	Bowtie2_on_data_181__data_20__and_data_19__alignments_peak_696	40	.	5.34098	7.49624	4.07833	111
NC_060925.1	130733959	130734344	Bowtie2_on_data_181__data_20__and_data_19__alignments_peak_697	139	.	4.53976	18.0668	13.9615	223
NC_060925.1	130738415	130738639	Bowtie2_on_data_181__data_20__and_data_19__alignments_peak_698	40	.	4.58804	7.39937	4.03708	156
NC_060925.1	130743689	130743907	Bowtie2_on_data_181__data_20__and_data_19__alignments_peak_699	61	.	6.40917	9.74108	6.11005	102
NC_060925.1	130748338	130748552	Bowtie2_on_data_181__data_20__and_data_19__alignments_peak_700	151	.	4.85366	19.322	15.1627	93
NC_060925.1	130755868	130756090	Bowtie2_on_data_181__data_20__and_data_19__alignments_peak_701	225	.	8.82549	26.9336	22.5161	146
NC_060925.1	130768762	130769113	Bowtie2_on_data_181__data_20__and_data_19__alignments_peak_702	41	.	5.06841	7.59488	4.16032	186
NC_060925.1	130773982	130774216	Bowtie2_on_data_181__data_20__and_data_19__alignments_peak_703	208	.	6.95472	25.1878	20.8194	150
NC_060925.1	130782638	130782995	Bowtie2_on_data_181__data_20__and_data_19__alignments_peak_704	47	.	5.62483	8.19727	4.74195	260
NC_060925.1	130783795	130784088	Bowtie2_on_data_181__data_20__and_data_19__alignments_peak_705	124	.	5.7028	16.511	12.4665	114
NC_060925.1	130791494	130791815	Bowtie2_on_data_181__data_20__and_data_19__alignments_peak_706	70	.	5.35444	10.774	7.08981	201
NC_060925.1	130813436	130813736	Bowtie2_on_data_181__data_20__and_data_19__alignments_peak_707	40	.	5.34098	7.49624	4.07833	160
NC_060925.1	130817214	130817562	Bowtie2_on_data_181__data_20__and_data_19__alignments_peak_708	247	.	8.62268	29.1894	24.7025	247
NC_060925.1	130841497	130841790	Bowtie2_on_data_181__data_20__and_data_19__alignments_peak_709	40	.	5.34098	7.49624	4.07833	189
NC_060925.1	130848958	130849229	Bowtie2_on_data_181__data_20__and_data_19__alignments_peak_710	21	.	4.17581	5.26278	2.19591	157
NC_060925.1	130866123	130866598	Bowtie2_on_data_181__data_20__and_data_19__alignments_peak_711	41	.	5.06841	7.59488	4.16032	355
NC_060925.1	130928095	130928293	Bowtie2_on_data_181__data_20__and_data_19__alignments_peak_712	26	.	3.33149	5.80002	2.60608	102
NC_060925.1	130940250	130940477	Bowtie2_on_data_181__data_20__and_data_19__alignments_peak_713	55	.	5.24348	9.16328	5.5998	82
NC_060925.1	130945268	130945500	Bowtie2_on_data_181__data_20__and_data_19__alignments_peak_714	174	.	7.69402	21.7579	17.4973	131
NC_060925.1	131006531	131006736	Bowtie2_on_data_181__data_20__and_data_19__alignments_peak_715	79	.	6.75788	11.7029	7.94188	55
NC_060925.1	131024174	131024382	Bowtie2_on_data_181__data_20__and_data_19__alignments_peak_716	218	.	11.8263	26.2502	21.8467	94
NC_060925.1	131066065	131066410	Bowtie2_on_data_181__data_20__and_data_19__alignments_peak_717	42	.	5.15632	7.73497	4.29258	251
NC_060925.1	131066991	131067251	Bowtie2_on_data_181__data_20__and_data_19__alignments_peak_718	41	.	5.06841	7.59488	4.16032	128
NC_060925.1	131069575	131070686	Bowtie2_on_data_181__data_20__and_data_19__alignments_peak_719	132	.	7.2285	17.3816	13.2946	1003
NC_060925.1	131093602	131093816	Bowtie2_on_data_181__data_20__and_data_19__alignments_peak_720	22	.	4.20494	5.30843	2.23966	90
NC_060925.1	131101105	131101369	Bowtie2_on_data_181__data_20__and_data_19__alignments_peak_721	56	.	6.09481	9.2324	5.66655	152
NC_060925.1	131101913	131102224	Bowtie2_on_data_181__data_20__and_data_19__alignments_peak_722	70	.	4.97848	10.7204	7.04123	209
NC_060925.1	131123920	131124158	Bowtie2_on_data_181__data_20__and_data_19__alignments_peak_723	180	.	10.5592	22.3621	18.086	148
NC_060925.1	131129725	131129955	Bowtie2_on_data_181__data_20__and_data_19__alignments_peak_724	106	.	8.54556	14.6259	10.6686	195
NC_060925.1	131137315	131137539	Bowtie2_on_data_181__data_20__and_data_19__alignments_peak_725	50	.	5.87508	8.60001	5.062	93
NC_060925.1	131147235	131147469	Bowtie2_on_data_181__data_20__and_data_19__alignments_peak_726	31	.	4.80688	6.43325	3.14396	44
NC_060925.1	131201708	131201981	Bowtie2_on_data_181__data_20__and_data_19__alignments_peak_727	31	.	4.80688	6.43325	3.14396	185
NC_060925.1	131361728	131361969	Bowtie2_on_data_181__data_20__and_data_19__alignments_peak_728	61	.	6.40917	9.74108	6.11005	83
NC_060925.1	131395504	131395952	Bowtie2_on_data_181__data_20__and_data_19__alignments_peak_729	106	.	8.54556	14.6259	10.6686	332
NC_060925.1	131400177	131400542	Bowtie2_on_data_181__data_20__and_data_19__alignments_peak_730	50	.	4.11537	8.52675	5.04595	69
NC_060925.1	131446307	131446533	Bowtie2_on_data_181__data_20__and_data_19__alignments_peak_731	29	.	3.62071	6.16698	2.9536	69
NC_060925.1	131447350	131447669	Bowtie2_on_data_181__data_20__and_data_19__alignments_peak_732	155	.	7.24143	19.7729	15.5981	122
NC_060925.1	131460640	131460854	Bowtie2_on_data_181__data_20__and_data_19__alignments_peak_733	119	.	6.33625	15.9655	11.9417	140
NC_060925.1	131466694	131466926	Bowtie2_on_data_181__data_20__and_data_19__alignments_peak_734	286	.	7.82753	33.2814	28.691	85
NC_060925.1	131470382	131470643	Bowtie2_on_data_181__data_20__and_data_19__alignments_peak_735	40	.	5.34098	7.49624	4.07833	95
NC_060925.1	131498645	131498967	Bowtie2_on_data_181__data_20__and_data_19__alignments_peak_736	50	.	5.87508	8.60001	5.062	228
NC_060925.1	131520384	131520704	Bowtie2_on_data_181__data_20__and_data_19__alignments_peak_737	48	.	4.2996	8.34525	4.86953	104
NC_060925.1	131542966	131543251	Bowtie2_on_data_181__data_20__and_data_19__alignments_peak_738	33	.	4.64604	6.64751	3.32995	176
NC_060925.1	131566214	131566509	Bowtie2_on_data_181__data_20__and_data_19__alignments_peak_739	114	.	6.69306	15.4057	11.4187	94
NC_060925.1	131576509	131576889	Bowtie2_on_data_181__data_20__and_data_19__alignments_peak_740	61	.	6.40917	9.74108	6.11005	287
NC_060925.1	131596027	131596375	Bowtie2_on_data_181__data_20__and_data_19__alignments_peak_741	71	.	6.94327	10.9165	7.19281	247
NC_060925.1	131690937	131691131	Bowtie2_on_data_181__data_20__and_data_19__alignments_peak_742	64	.	5.57119	10.0849	6.43432	101
NC_060925.1	131780923	131781319	Bowtie2_on_data_181__data_20__and_data_19__alignments_peak_743	118	.	9.07966	15.9169	11.8947	299
NC_060925.1	131823811	131824052	Bowtie2_on_data_181__data_20__and_data_19__alignments_peak_744	40	.	5.34098	7.49624	4.07833	152
NC_060925.1	131829852	131830082	Bowtie2_on_data_181__data_20__and_data_19__alignments_peak_745	17	.	3.88012	4.80455	1.79724	215
NC_060925.1	131909586	131910052	Bowtie2_on_data_181__data_20__and_data_19__alignments_peak_746	284	.	15.4888	33.033	28.4455	167
NC_060925.1	131946815	131947063	Bowtie2_on_data_181__data_20__and_data_19__alignments_peak_747	61	.	6.40917	9.74108	6.11005	118
NC_060925.1	131984991	131985289	Bowtie2_on_data_181__data_20__and_data_19__alignments_peak_748	49	.	5.01527	8.43829	4.96044	155
NC_060925.1	131986254	131986530	Bowtie2_on_data_181__data_20__and_data_19__alignments_peak_749	33	.	4.85015	6.71681	3.39081	188
NC_060925.1	132044101	132044315	Bowtie2_on_data_181__data_20__and_data_19__alignments_peak_750	50	.	5.49078	8.57641	5.062	154
NC_060925.1	132064013	132064545	Bowtie2_on_data_181__data_20__and_data_19__alignments_peak_751	59	.	5.91314	9.58964	5.99934	210
NC_060925.1	132115396	132115739	Bowtie2_on_data_181__data_20__and_data_19__alignments_peak_752	32	.	4.26032	6.56052	3.26099	96
NC_060925.1	132130672	132130881	Bowtie2_on_data_181__data_20__and_data_19__alignments_peak_753	118	.	9.07966	15.9169	11.8947	134
NC_060925.1	132136740	132137164	Bowtie2_on_data_181__data_20__and_data_19__alignments_peak_754	83	.	7.47737	12.1239	8.31512	74
NC_060925.1	132146295	132146533	Bowtie2_on_data_181__data_20__and_data_19__alignments_peak_755	50	.	4.11537	8.52675	5.04595	125
NC_060925.1	132149854	132150065	Bowtie2_on_data_181__data_20__and_data_19__alignments_peak_756	33	.	4.64604	6.64751	3.32995	86
NC_060925.1	132166868	132167062	Bowtie2_on_data_181__data_20__and_data_19__alignments_peak_757	106	.	3.34778	14.5302	10.6033	76
NC_060925.1	132172085	132172673	Bowtie2_on_data_181__data_20__and_data_19__alignments_peak_758	33	.	4.01583	6.66913	3.34782	516
NC_060925.1	132176367	132176654	Bowtie2_on_data_181__data_20__and_data_19__alignments_peak_759	116	.	5.52999	15.6703	11.6774	116
NC_060925.1	132188679	132188999	Bowtie2_on_data_181__data_20__and_data_19__alignments_peak_760	50	.	5.49078	8.57641	5.062	268
NC_060925.1	132192653	132192992	Bowtie2_on_data_181__data_20__and_data_19__alignments_peak_761	50	.	5.49078	8.57641	5.062	85
NC_060925.1	132198642	132198984	Bowtie2_on_data_181__data_20__and_data_19__alignments_peak_762	102	.	8.29415	14.211	10.2915	110
NC_060925.1	132200697	132200895	Bowtie2_on_data_181__data_20__and_data_19__alignments_peak_763	22	.	4.27278	5.41518	2.26516	102
NC_060925.1	132206055	132206263	Bowtie2_on_data_181__data_20__and_data_19__alignments_peak_764	22	.	4.27278	5.41518	2.26516	8
NC_060925.1	132226160	132226567	Bowtie2_on_data_181__data_20__and_data_19__alignments_peak_765	255	.	7.01706	30.0958	25.5826	288
NC_060925.1	132227731	132227949	Bowtie2_on_data_181__data_20__and_data_19__alignments_peak_766	91	.	7.56543	13.0198	9.17127	120
NC_060925.1	132239539	132239745	Bowtie2_on_data_181__data_20__and_data_19__alignments_peak_767	40	.	5.34098	7.49624	4.07833	160
NC_060925.1	132247492	132247723	Bowtie2_on_data_181__data_20__and_data_19__alignments_peak_768	50	.	5.49078	8.57641	5.062	49
NC_060925.1	132259733	132260058	Bowtie2_on_data_181__data_20__and_data_19__alignments_peak_769	501	.	14.2566	55.1225	50.1532	201
NC_060925.1	132271810	132272054	Bowtie2_on_data_181__data_20__and_data_19__alignments_peak_770	31	.	4.80688	6.43325	3.14396	96
NC_060925.1	132277530	132277730	Bowtie2_on_data_181__data_20__and_data_19__alignments_peak_771	106	.	8.54556	14.6259	10.6686	90
NC_060925.1	132278900	132279559	Bowtie2_on_data_181__data_20__and_data_19__alignments_peak_772	157	.	6.39405	19.9982	15.7965	121
NC_060925.1	132282918	132283284	Bowtie2_on_data_181__data_20__and_data_19__alignments_peak_773	82	.	4.3331	12.0313	8.25412	216
NC_060925.1	132285932	132286206	Bowtie2_on_data_181__data_20__and_data_19__alignments_peak_774	105	.	8.19251	14.4569	10.5308	74
NC_060925.1	132287316	132287910	Bowtie2_on_data_181__data_20__and_data_19__alignments_peak_775	144	.	9.29208	18.627	14.4789	501
NC_060925.1	132293436	132293948	Bowtie2_on_data_181__data_20__and_data_19__alignments_peak_776	180	.	10.5592	22.3621	18.086	76
NC_060925.1	132294797	132294998	Bowtie2_on_data_181__data_20__and_data_19__alignments_peak_777	47	.	4.91576	8.26757	4.79984	106
NC_060925.1	132303666	132304270	Bowtie2_on_data_181__data_20__and_data_19__alignments_peak_778	71	.	6.94327	10.9165	7.19281	428
NC_060925.1	132311151	132311805	Bowtie2_on_data_181__data_20__and_data_19__alignments_peak_779	61	.	6.40917	9.74108	6.11005	97
NC_060925.1	132312002	132312259	Bowtie2_on_data_181__data_20__and_data_19__alignments_peak_780	14	.	3.73868	4.4471	1.46299	8
NC_060925.1	132317009	132317272	Bowtie2_on_data_181__data_20__and_data_19__alignments_peak_781	50	.	5.87508	8.60001	5.062	205
NC_060925.1	132339184	132339453	Bowtie2_on_data_181__data_20__and_data_19__alignments_peak_782	330	.	10.1904	37.7732	33.0859	83
NC_060925.1	132342809	132343124	Bowtie2_on_data_181__data_20__and_data_19__alignments_peak_783	50	.	5.87508	8.60001	5.062	53
NC_060925.1	132346753	132347308	Bowtie2_on_data_181__data_20__and_data_19__alignments_peak_784	61	.	6.40917	9.74108	6.11005	53
NC_060925.1	132407384	132407601	Bowtie2_on_data_181__data_20__and_data_19__alignments_peak_785	61	.	6.40917	9.74108	6.11005	103
NC_060925.1	132430421	132430687	Bowtie2_on_data_181__data_20__and_data_19__alignments_peak_786	214	.	9.37028	25.8732	21.479	202
NC_060925.1	132433987	132434487	Bowtie2_on_data_181__data_20__and_data_19__alignments_peak_787	83	.	7.47737	12.1239	8.31512	179
NC_060925.1	132467685	132468177	Bowtie2_on_data_181__data_20__and_data_19__alignments_peak_788	94	.	8.01147	13.361	9.47438	150
NC_060925.1	132470423	132470727	Bowtie2_on_data_181__data_20__and_data_19__alignments_peak_789	61	.	6.40917	9.74108	6.11005	217
NC_060925.1	132478230	132478528	Bowtie2_on_data_181__data_20__and_data_19__alignments_peak_790	165	.	7.46772	20.7589	16.5416	181
NC_060925.1	132482738	132483180	Bowtie2_on_data_181__data_20__and_data_19__alignments_peak_791	31	.	4.80688	6.43325	3.14396	70
NC_060925.1	132487117	132487403	Bowtie2_on_data_181__data_20__and_data_19__alignments_peak_792	61	.	6.40917	9.74108	6.11005	181
NC_060925.1	132499971	132500176	Bowtie2_on_data_181__data_20__and_data_19__alignments_peak_793	83	.	7.47737	12.1239	8.31512	101
NC_060925.1	132549240	132549475	Bowtie2_on_data_181__data_20__and_data_19__alignments_peak_794	31	.	4.80688	6.43325	3.14396	96
NC_060925.1	132564599	132564839	Bowtie2_on_data_181__data_20__and_data_19__alignments_peak_795	83	.	7.47737	12.1239	8.31512	59
NC_060925.1	132567225	132567448	Bowtie2_on_data_181__data_20__and_data_19__alignments_peak_796	40	.	5.34098	7.49624	4.07833	57
NC_060925.1	132585021	132585221	Bowtie2_on_data_181__data_20__and_data_19__alignments_peak_797	77	.	6.83521	11.4438	7.70125	86
NC_060925.1	132593433	132593646	Bowtie2_on_data_181__data_20__and_data_19__alignments_peak_798	59	.	5.91314	9.58964	5.99934	100
NC_060925.1	132606283	132606504	Bowtie2_on_data_181__data_20__and_data_19__alignments_peak_799	106	.	8.54556	14.6259	10.6686	80
NC_060925.1	132679473	132679687	Bowtie2_on_data_181__data_20__and_data_19__alignments_peak_800	33	.	4.64604	6.64751	3.32995	133
NC_060925.1	132756956	132757265	Bowtie2_on_data_181__data_20__and_data_19__alignments_peak_801	79	.	6.75788	11.7029	7.94188	167
NC_060925.1	132767875	132768114	Bowtie2_on_data_181__data_20__and_data_19__alignments_peak_802	366	.	3.8935	41.4366	36.6857	158
NC_060925.1	132896462	132896664	Bowtie2_on_data_181__data_20__and_data_19__alignments_peak_803	41	.	5.06841	7.59488	4.16032	84
NC_060925.1	132897998	132898228	Bowtie2_on_data_181__data_20__and_data_19__alignments_peak_804	144	.	9.29208	18.627	14.4789	128
NC_060925.1	132929331	132929560	Bowtie2_on_data_181__data_20__and_data_19__alignments_peak_805	18	.	3.80131	4.86712	1.8371	95
NC_060925.1	132952184	132952582	Bowtie2_on_data_181__data_20__and_data_19__alignments_peak_806	173	.	6.33652	21.5809	17.3261	310
NC_060925.1	132967372	132967680	Bowtie2_on_data_181__data_20__and_data_19__alignments_peak_807	50	.	5.49078	8.57641	5.062	74
NC_060925.1	132971094	132971339	Bowtie2_on_data_181__data_20__and_data_19__alignments_peak_808	85	.	5.09522	12.3762	8.55945	171
NC_060925.1	132977688	132977897	Bowtie2_on_data_181__data_20__and_data_19__alignments_peak_809	146	.	7.01513	18.8001	14.649	121
NC_060925.1	132990776	132991076	Bowtie2_on_data_181__data_20__and_data_19__alignments_peak_810	33	.	4.64604	6.64751	3.32995	129
NC_060925.1	133075264	133075487	Bowtie2_on_data_181__data_20__and_data_19__alignments_peak_811	33	.	4.64604	6.64751	3.32995	87
NC_060925.1	133080056	133080304	Bowtie2_on_data_181__data_20__and_data_19__alignments_peak_812	21	.	4.11874	5.17364	2.1207	211
NC_060925.1	133091815	133092034	Bowtie2_on_data_181__data_20__and_data_19__alignments_peak_813	62	.	5.08672	9.90678	6.26608	106
NC_060925.1	133096216	133096451	Bowtie2_on_data_181__data_20__and_data_19__alignments_peak_814	130	.	7.86521	17.1573	13.0955	95
NC_060925.1	133120982	133121302	Bowtie2_on_data_181__data_20__and_data_19__alignments_peak_815	50	.	5.49078	8.57641	5.062	43
NC_060925.1	133122473	133122764	Bowtie2_on_data_181__data_20__and_data_19__alignments_peak_816	25	.	3.93261	5.75307	2.56085	121
NC_060925.1	133124119	133124457	Bowtie2_on_data_181__data_20__and_data_19__alignments_peak_817	69	.	6.33551	10.6324	6.95592	81
NC_060925.1	133127613	133128247	Bowtie2_on_data_181__data_20__and_data_19__alignments_peak_818	41	.	5.06841	7.59488	4.16032	205
NC_060925.1	133133569	133133905	Bowtie2_on_data_181__data_20__and_data_19__alignments_peak_819	40	.	5.34098	7.49624	4.07833	283
NC_060925.1	133136636	133137259	Bowtie2_on_data_181__data_20__and_data_19__alignments_peak_820	83	.	7.47737	12.1239	8.31512	105
NC_060925.1	133161373	133161652	Bowtie2_on_data_181__data_20__and_data_19__alignments_peak_821	311	.	10.6358	35.7721	31.1338	93
NC_060925.1	133167415	133167912	Bowtie2_on_data_181__data_20__and_data_19__alignments_peak_822	197	.	12.2842	24.1398	19.7967	173
NC_060925.1	133176460	133176666	Bowtie2_on_data_181__data_20__and_data_19__alignments_peak_823	50	.	5.87508	8.60001	5.062	97
NC_060925.1	133201633	133201908	Bowtie2_on_data_181__data_20__and_data_19__alignments_peak_824	41	.	5.06841	7.59488	4.16032	63
NC_060925.1	133202255	133203050	Bowtie2_on_data_181__data_20__and_data_19__alignments_peak_825	299	.	8.98624	34.5829	29.9622	435
NC_060925.1	133203981	133204197	Bowtie2_on_data_181__data_20__and_data_19__alignments_peak_826	131	.	9.61376	17.2327	13.152	103
NC_060925.1	133222201	133222399	Bowtie2_on_data_181__data_20__and_data_19__alignments_peak_827	353	.	7.9795	40.0211	35.3002	95
NC_060925.1	133231314	133231518	Bowtie2_on_data_181__data_20__and_data_19__alignments_peak_828	50	.	5.87508	8.60001	5.062	171
NC_060925.1	133236425	133237122	Bowtie2_on_data_181__data_20__and_data_19__alignments_peak_829	194	.	8.1466	23.7929	19.4709	592
NC_060925.1	133250617	133251219	Bowtie2_on_data_181__data_20__and_data_19__alignments_peak_830	194	.	8.1466	23.7929	19.4709	131
NC_060925.1	133251517	133251811	Bowtie2_on_data_181__data_20__and_data_19__alignments_peak_831	50	.	5.8636	8.58144	5.062	116
NC_060925.1	133261926	133262136	Bowtie2_on_data_181__data_20__and_data_19__alignments_peak_832	69	.	6.739	10.5835	6.91743	60
NC_060925.1	133263491	133263889	Bowtie2_on_data_181__data_20__and_data_19__alignments_peak_833	61	.	4.01828	9.69547	6.10269	215
NC_060925.1	133265256	133265704	Bowtie2_on_data_181__data_20__and_data_19__alignments_peak_834	106	.	8.52888	14.5982	10.6667	90
NC_060925.1	133272501	133272883	Bowtie2_on_data_181__data_20__and_data_19__alignments_peak_835	49	.	5.78179	8.44933	4.97059	86
NC_060925.1	133274014	133274210	Bowtie2_on_data_181__data_20__and_data_19__alignments_peak_836	40	.	5.34098	7.49624	4.07833	39
NC_060925.1	133274544	133274803	Bowtie2_on_data_181__data_20__and_data_19__alignments_peak_837	33	.	4.64604	6.64751	3.32995	184
NC_060925.1	133279235	133279596	Bowtie2_on_data_181__data_20__and_data_19__alignments_peak_838	54	.	5.12231	8.95228	5.40206	269
NC_060925.1	133289005	133289417	Bowtie2_on_data_181__data_20__and_data_19__alignments_peak_839	223	.	4.21319	26.7502	22.3351	129
NC_060925.1	133341046	133341415	Bowtie2_on_data_181__data_20__and_data_19__alignments_peak_840	50	.	5.49078	8.57641	5.062	287
NC_060925.1	133427894	133428105	Bowtie2_on_data_181__data_20__and_data_19__alignments_peak_841	40	.	5.34098	7.49624	4.07833	96
NC_060925.1	133435362	133435569	Bowtie2_on_data_181__data_20__and_data_19__alignments_peak_842	50	.	5.87508	8.60001	5.062	97
NC_060925.1	133490397	133490631	Bowtie2_on_data_181__data_20__and_data_19__alignments_peak_843	25	.	3.93261	5.75307	2.56085	226
NC_060925.1	133495027	133495244	Bowtie2_on_data_181__data_20__and_data_19__alignments_peak_844	40	.	5.34098	7.49624	4.07833	38
NC_060925.1	133502919	133503238	Bowtie2_on_data_181__data_20__and_data_19__alignments_peak_845	157	.	10.682	19.9331	15.7328	98
NC_060925.1	133521019	133521214	Bowtie2_on_data_181__data_20__and_data_19__alignments_peak_846	62	.	6.30519	9.88283	6.24517	84
NC_060925.1	133533836	133534462	Bowtie2_on_data_181__data_20__and_data_19__alignments_peak_847	50	.	5.49078	8.57641	5.062	31
NC_060925.1	133537403	133537811	Bowtie2_on_data_181__data_20__and_data_19__alignments_peak_848	47	.	5.46817	8.23125	4.77359	133
NC_060925.1	133555429	133555828	Bowtie2_on_data_181__data_20__and_data_19__alignments_peak_849	288	.	9.40656	33.4099	28.8191	145
NC_060925.1	133556096	133556316	Bowtie2_on_data_181__data_20__and_data_19__alignments_peak_850	25	.	3.93261	5.75307	2.56085	70
NC_060925.1	133566953	133567482	Bowtie2_on_data_181__data_20__and_data_19__alignments_peak_851	199	.	6.80017	24.2713	19.9263	406
NC_060925.1	133572542	133572742	Bowtie2_on_data_181__data_20__and_data_19__alignments_peak_852	40	.	5.34098	7.49624	4.07833	57
NC_060925.1	133576485	133576859	Bowtie2_on_data_181__data_20__and_data_19__alignments_peak_853	71	.	6.94327	10.9165	7.19281	83
NC_060925.1	133579204	133579786	Bowtie2_on_data_181__data_20__and_data_19__alignments_peak_854	13	.	3.27717	4.24228	1.39234	19
NC_060925.1	133580079	133580336	Bowtie2_on_data_181__data_20__and_data_19__alignments_peak_855	50	.	5.87508	8.60001	5.062	88
NC_060925.1	133582623	133583073	Bowtie2_on_data_181__data_20__and_data_19__alignments_peak_856	56	.	5.69113	9.2295	5.66392	373
NC_060925.1	133583344	133583541	Bowtie2_on_data_181__data_20__and_data_19__alignments_peak_857	37	.	3.72343	7.11996	3.77866	157
NC_060925.1	133586687	133586980	Bowtie2_on_data_181__data_20__and_data_19__alignments_peak_858	18	.	3.80131	4.86712	1.8371	189
NC_060925.1	133587939	133588160	Bowtie2_on_data_181__data_20__and_data_19__alignments_peak_859	25	.	3.93261	5.75307	2.56085	13
NC_060925.1	133588774	133589005	Bowtie2_on_data_181__data_20__and_data_19__alignments_peak_860	71	.	6.94327	10.9165	7.19281	121
NC_060925.1	133601093	133601312	Bowtie2_on_data_181__data_20__and_data_19__alignments_peak_861	61	.	6.40917	9.74108	6.11005	114
NC_060925.1	133618194	133618952	Bowtie2_on_data_181__data_20__and_data_19__alignments_peak_862	204	.	6.25156	24.7785	20.4268	380
NC_060925.1	133656830	133657574	Bowtie2_on_data_181__data_20__and_data_19__alignments_peak_863	294	.	10.9696	34.0084	29.4058	536
NC_060925.1	133683865	133684251	Bowtie2_on_data_181__data_20__and_data_19__alignments_peak_864	172	.	8.29939	21.5175	17.2639	229
NC_060925.1	133732738	133733140	Bowtie2_on_data_181__data_20__and_data_19__alignments_peak_865	131	.	9.61376	17.2327	13.152	305
NC_060925.1	133745821	133746218	Bowtie2_on_data_181__data_20__and_data_19__alignments_peak_866	79	.	6.75788	11.7029	7.94188	348
NC_060925.1	133773347	133773698	Bowtie2_on_data_181__data_20__and_data_19__alignments_peak_867	22	.	4.27278	5.41518	2.26516	268
NC_060925.1	133783145	133783339	Bowtie2_on_data_181__data_20__and_data_19__alignments_peak_868	71	.	6.94327	10.9165	7.19281	78
NC_060925.1	133854201	133854395	Bowtie2_on_data_181__data_20__and_data_19__alignments_peak_869	211	.	12.8183	25.58	21.1911	88
NC_060925.1	133858652	133858864	Bowtie2_on_data_181__data_20__and_data_19__alignments_peak_870	71	.	6.94327	10.9165	7.19281	111
NC_060925.1	133880856	133881157	Bowtie2_on_data_181__data_20__and_data_19__alignments_peak_871	33	.	4.64604	6.64751	3.32995	166
NC_060925.1	133894079	133894877	Bowtie2_on_data_181__data_20__and_data_19__alignments_peak_872	25	.	4.22367	5.73713	2.55363	757
NC_060925.1	133900156	133900473	Bowtie2_on_data_181__data_20__and_data_19__alignments_peak_873	40	.	5.34098	7.49624	4.07833	63
NC_060925.1	133928391	133928624	Bowtie2_on_data_181__data_20__and_data_19__alignments_peak_874	236	.	9.90572	28.1256	23.6675	157
NC_060925.1	133936553	133936747	Bowtie2_on_data_181__data_20__and_data_19__alignments_peak_875	27	.	3.74811	5.92426	2.72106	130
NC_060925.1	133944136	133944388	Bowtie2_on_data_181__data_20__and_data_19__alignments_peak_876	47	.	4.91576	8.26757	4.79984	124
NC_060925.1	133963726	133964019	Bowtie2_on_data_181__data_20__and_data_19__alignments_peak_877	50	.	5.87508	8.60001	5.062	210
NC_060925.1	134007269	134007695	Bowtie2_on_data_181__data_20__and_data_19__alignments_peak_878	71	.	6.94327	10.9165	7.19281	314
NC_060925.1	134009706	134009976	Bowtie2_on_data_181__data_20__and_data_19__alignments_peak_879	96	.	6.15761	13.4973	9.60614	111
NC_060925.1	134022067	134022509	Bowtie2_on_data_181__data_20__and_data_19__alignments_peak_880	182	.	11.3008	22.497	18.2185	298
NC_060925.1	134023772	134023977	Bowtie2_on_data_181__data_20__and_data_19__alignments_peak_881	31	.	4.47161	6.37172	3.14272	66
NC_060925.1	134036684	134037269	Bowtie2_on_data_181__data_20__and_data_19__alignments_peak_882	63	.	4.50731	10.0127	6.36777	374
NC_060925.1	134065300	134065570	Bowtie2_on_data_181__data_20__and_data_19__alignments_peak_883	94	.	8.01147	13.361	9.47438	151
NC_060925.1	134101229	134101426	Bowtie2_on_data_181__data_20__and_data_19__alignments_peak_884	116	.	5.52999	15.6703	11.6774	94
NC_060925.1	134105577	134105794	Bowtie2_on_data_181__data_20__and_data_19__alignments_peak_885	40	.	5.34098	7.49624	4.07833	97
NC_060925.1	134123922	134124190	Bowtie2_on_data_181__data_20__and_data_19__alignments_peak_886	27	.	3.74811	5.92426	2.72106	154
NC_060925.1	134145023	134145241	Bowtie2_on_data_181__data_20__and_data_19__alignments_peak_887	14	.	3.73868	4.4471	1.46299	85
NC_060925.1	134147865	134148064	Bowtie2_on_data_181__data_20__and_data_19__alignments_peak_888	33	.	4.64604	6.64751	3.32995	87
NC_060925.1	134148963	134149164	Bowtie2_on_data_181__data_20__and_data_19__alignments_peak_889	59	.	5.91314	9.58964	5.99934	103
NC_060925.1	134162601	134162859	Bowtie2_on_data_181__data_20__and_data_19__alignments_peak_890	58	.	6.22062	9.43523	5.8584	210
NC_060925.1	134166409	134166810	Bowtie2_on_data_181__data_20__and_data_19__alignments_peak_891	121	.	8.44735	16.2317	12.194	107
NC_060925.1	134179283	134179531	Bowtie2_on_data_181__data_20__and_data_19__alignments_peak_892	22	.	4.27278	5.41518	2.26516	68
NC_060925.1	134185434	134185683	Bowtie2_on_data_181__data_20__and_data_19__alignments_peak_893	31	.	3.52746	6.44859	3.15797	40
NC_060925.1	134186969	134187185	Bowtie2_on_data_181__data_20__and_data_19__alignments_peak_894	50	.	5.49078	8.57641	5.062	67
NC_060925.1	134189021	134189220	Bowtie2_on_data_181__data_20__and_data_19__alignments_peak_895	34	.	3.45625	6.75362	3.42654	96
NC_060925.1	134192294	134192828	Bowtie2_on_data_181__data_20__and_data_19__alignments_peak_896	65	.	6.51488	10.2206	6.56743	425
NC_060925.1	134212395	134212632	Bowtie2_on_data_181__data_20__and_data_19__alignments_peak_897	61	.	3.31024	9.70198	6.10898	25
NC_060925.1	134216981	134217268	Bowtie2_on_data_181__data_20__and_data_19__alignments_peak_898	219	.	12.9596	26.3771	21.9674	84
NC_060925.1	134239187	134239549	Bowtie2_on_data_181__data_20__and_data_19__alignments_peak_899	47	.	4.91576	8.26757	4.79984	134
NC_060925.1	134250583	134250817	Bowtie2_on_data_181__data_20__and_data_19__alignments_peak_900	32	.	4.26032	6.56052	3.26099	84
NC_060925.1	134276549	134276797	Bowtie2_on_data_181__data_20__and_data_19__alignments_peak_901	22	.	4.27278	5.41518	2.26516	216
NC_060925.1	134312265	134312476	Bowtie2_on_data_181__data_20__and_data_19__alignments_peak_902	50	.	5.87508	8.60001	5.062	50
NC_060925.1	134323195	134323425	Bowtie2_on_data_181__data_20__and_data_19__alignments_peak_903	61	.	6.40917	9.74108	6.11005	71
NC_060925.1	134352207	134352459	Bowtie2_on_data_181__data_20__and_data_19__alignments_peak_904	42	.	5.15632	7.73497	4.29258	89
NC_060925.1	134361800	134362064	Bowtie2_on_data_181__data_20__and_data_19__alignments_peak_905	22	.	4.27278	5.41518	2.26516	181
NC_060925.1	134393116	134393359	Bowtie2_on_data_181__data_20__and_data_19__alignments_peak_906	46	.	3.80187	8.06878	4.61671	56
NC_060925.1	134400086	134400456	Bowtie2_on_data_181__data_20__and_data_19__alignments_peak_907	21	.	4.11874	5.17364	2.1207	93
NC_060925.1	134403587	134403812	Bowtie2_on_data_181__data_20__and_data_19__alignments_peak_908	22	.	2.93644	5.3024	2.23481	37
NC_060925.1	134409150	134409445	Bowtie2_on_data_181__data_20__and_data_19__alignments_peak_909	40	.	5.34098	7.49624	4.07833	121
NC_060925.1	134425337	134425553	Bowtie2_on_data_181__data_20__and_data_19__alignments_peak_910	25	.	4.22367	5.73713	2.55363	13
NC_060925.1	134435833	134436037	Bowtie2_on_data_181__data_20__and_data_19__alignments_peak_911	25	.	3.93261	5.75307	2.56085	189
NC_060925.1	134437855	134438127	Bowtie2_on_data_181__data_20__and_data_19__alignments_peak_912	15	.	2.93955	4.57621	1.58532	73
NC_060925.1	134444828	134445050	Bowtie2_on_data_181__data_20__and_data_19__alignments_peak_913	27	.	3.74811	5.92426	2.72106	157
NC_060925.1	134460754	134461083	Bowtie2_on_data_181__data_20__and_data_19__alignments_peak_914	22	.	4.27278	5.41518	2.26516	56
NC_060925.1	134478200	134478411	Bowtie2_on_data_181__data_20__and_data_19__alignments_peak_915	61	.	6.40917	9.74108	6.11005	105
NC_060925.1	134487140	134487382	Bowtie2_on_data_181__data_20__and_data_19__alignments_peak_916	31	.	4.80688	6.43325	3.14396	25
NC_060925.1	134490440	134490819	Bowtie2_on_data_181__data_20__and_data_19__alignments_peak_917	50	.	5.87508	8.60001	5.062	70
NC_060925.1	134512317	134512779	Bowtie2_on_data_181__data_20__and_data_19__alignments_peak_918	89	.	7.18024	12.7995	8.96186	306
NC_060925.1	134524847	134525236	Bowtie2_on_data_181__data_20__and_data_19__alignments_peak_919	55	.	5.85305	9.15761	5.59918	256
NC_060925.1	134536136	134536345	Bowtie2_on_data_181__data_20__and_data_19__alignments_peak_920	40	.	5.34098	7.49624	4.07833	157
NC_060925.1	134575552	134575905	Bowtie2_on_data_181__data_20__and_data_19__alignments_peak_921	211	.	12.8183	25.58	21.1911	125
NC_060925.1	134598352	134598827	Bowtie2_on_data_181__data_20__and_data_19__alignments_peak_922	40	.	5.34098	7.49624	4.07833	268
NC_060925.1	134600723	134600939	Bowtie2_on_data_181__data_20__and_data_19__alignments_peak_923	94	.	8.01147	13.361	9.47438	72
NC_060925.1	134612965	134613223	Bowtie2_on_data_181__data_20__and_data_19__alignments_peak_924	50	.	5.87508	8.60001	5.062	94
NC_060925.1	134620913	134621518	Bowtie2_on_data_181__data_20__and_data_19__alignments_peak_925	83	.	7.47737	12.1239	8.31512	41
NC_060925.1	134626891	134627099	Bowtie2_on_data_181__data_20__and_data_19__alignments_peak_926	50	.	4.11537	8.52675	5.04595	50
NC_060925.1	134657632	134657950	Bowtie2_on_data_181__data_20__and_data_19__alignments_peak_927	218	.	10.487	26.2976	21.892	106
NC_060925.1	134664970	134665193	Bowtie2_on_data_181__data_20__and_data_19__alignments_peak_928	82	.	6.22663	12.0003	8.22425	136
NC_060925.1	134665405	134665608	Bowtie2_on_data_181__data_20__and_data_19__alignments_peak_929	33	.	4.64604	6.64751	3.32995	128
NC_060925.1	134694777	134695004	Bowtie2_on_data_181__data_20__and_data_19__alignments_peak_930	40	.	5.34098	7.49624	4.07833	62
NC_060925.1	134707098	134707495	Bowtie2_on_data_181__data_20__and_data_19__alignments_peak_931	48	.	5.70223	8.32135	4.84798	49
NC_060925.1	134719340	134719573	Bowtie2_on_data_181__data_20__and_data_19__alignments_peak_932	50	.	5.87508	8.60001	5.062	89
NC_060925.1	134734954	134735191	Bowtie2_on_data_181__data_20__and_data_19__alignments_peak_933	25	.	4.22367	5.73713	2.55363	165
NC_060925.1	134749817	134750055	Bowtie2_on_data_181__data_20__and_data_19__alignments_peak_934	55	.	4.52589	9.1165	5.55873	57
NC_060925.1	134782251	134782452	Bowtie2_on_data_181__data_20__and_data_19__alignments_peak_935	31	.	4.80688	6.43325	3.14396	88
NC_060925.1	134802426	134802731	Bowtie2_on_data_181__data_20__and_data_19__alignments_peak_936	31	.	4.80688	6.43325	3.14396	42
NC_060925.1	134803711	134804589	Bowtie2_on_data_181__data_20__and_data_19__alignments_peak_937	195	.	5.86728	23.8645	19.5411	776
NC_060925.1	134819173	134819403	Bowtie2_on_data_181__data_20__and_data_19__alignments_peak_938	132	.	5.56377	17.3084	13.2262	62
NC_060925.1	134829281	134829485	Bowtie2_on_data_181__data_20__and_data_19__alignments_peak_939	91	.	6.7735	12.9549	9.1151	102
NC_060925.1	134831508	134832260	Bowtie2_on_data_181__data_20__and_data_19__alignments_peak_940	838	.	7.87314	89.3114	83.8449	195
NC_060925.1	134841679	134841915	Bowtie2_on_data_181__data_20__and_data_19__alignments_peak_941	113	.	7.35574	15.2973	11.3135	79
NC_060925.1	134844297	134844543	Bowtie2_on_data_181__data_20__and_data_19__alignments_peak_942	120	.	7.5375	16.0875	12.0594	69
NC_060925.1	134846304	134846575	Bowtie2_on_data_181__data_20__and_data_19__alignments_peak_943	100	.	7.32829	13.9004	10.0023	116
NC_060925.1	134850978	134851387	Bowtie2_on_data_181__data_20__and_data_19__alignments_peak_944	69	.	6.33551	10.6324	6.95592	142
NC_060925.1	134854267	134854672	Bowtie2_on_data_181__data_20__and_data_19__alignments_peak_945	169	.	7.05492	21.2305	16.9967	168
NC_060925.1	134859320	134859549	Bowtie2_on_data_181__data_20__and_data_19__alignments_peak_946	57	.	3.52037	9.28127	5.71139	164
NC_060925.1	134863263	134863575	Bowtie2_on_data_181__data_20__and_data_19__alignments_peak_947	342	.	13.7641	38.9112	34.2069	162
NC_060925.1	134868324	134868572	Bowtie2_on_data_181__data_20__and_data_19__alignments_peak_948	47	.	3.13465	8.22105	4.76535	172
NC_060925.1	134870112	134870336	Bowtie2_on_data_181__data_20__and_data_19__alignments_peak_949	82	.	4.3331	12.0313	8.25412	172
NC_060925.1	134896358	134896837	Bowtie2_on_data_181__data_20__and_data_19__alignments_peak_950	83	.	3.91064	12.1181	8.31512	102
NC_060925.1	134918304	134918559	Bowtie2_on_data_181__data_20__and_data_19__alignments_peak_951	33	.	4.64604	6.64751	3.32995	178
NC_060925.1	134924432	134924682	Bowtie2_on_data_181__data_20__and_data_19__alignments_peak_952	61	.	6.40917	9.74108	6.11005	94
NC_060925.1	134929561	134929837	Bowtie2_on_data_181__data_20__and_data_19__alignments_peak_953	28	.	4.2427	6.00831	2.80219	21
NC_060925.1	134942816	134943036	Bowtie2_on_data_181__data_20__and_data_19__alignments_peak_954	22	.	4.27278	5.41518	2.26516	123
NC_060925.1	134962950	134963158	Bowtie2_on_data_181__data_20__and_data_19__alignments_peak_955	40	.	5.34098	7.49624	4.07833	117
NC_060925.1	134963462	134963706	Bowtie2_on_data_181__data_20__and_data_19__alignments_peak_956	70	.	5.35444	10.774	7.08981	65
NC_060925.1	134985581	134985807	Bowtie2_on_data_181__data_20__and_data_19__alignments_peak_957	31	.	4.80688	6.43325	3.14396	123
NC_060925.1	135022815	135023029	Bowtie2_on_data_181__data_20__and_data_19__alignments_peak_958	33	.	4.64604	6.64751	3.32995	155
NC_060925.1	135028154	135028352	Bowtie2_on_data_181__data_20__and_data_19__alignments_peak_959	71	.	6.94327	10.9165	7.19281	61
NC_060925.1	135042789	135043363	Bowtie2_on_data_181__data_20__and_data_19__alignments_peak_960	91	.	6.55434	12.9916	9.14422	41
NC_060925.1	135054642	135054862	Bowtie2_on_data_181__data_20__and_data_19__alignments_peak_961	33	.	4.64604	6.64751	3.32995	116
NC_060925.1	135071276	135071483	Bowtie2_on_data_181__data_20__and_data_19__alignments_peak_962	79	.	7.25738	11.7636	7.99746	99
NC_060925.1	135073761	135074326	Bowtie2_on_data_181__data_20__and_data_19__alignments_peak_963	31	.	3.52746	6.44859	3.15797	139
NC_060925.1	135081128	135081532	Bowtie2_on_data_181__data_20__and_data_19__alignments_peak_964	55	.	5.60048	9.08193	5.52644	16
NC_060925.1	135082624	135083052	Bowtie2_on_data_181__data_20__and_data_19__alignments_peak_965	362	.	5.92453	40.9931	36.2476	143
NC_060925.1	135099204	135099407	Bowtie2_on_data_181__data_20__and_data_19__alignments_peak_966	31	.	4.80688	6.43325	3.14396	41
NC_060925.1	135112576	135112827	Bowtie2_on_data_181__data_20__and_data_19__alignments_peak_967	31	.	4.80688	6.43325	3.14396	89
NC_060925.1	135121595	135121826	Bowtie2_on_data_181__data_20__and_data_19__alignments_peak_968	14	.	3.73868	4.4471	1.46299	201
NC_060925.1	135175111	135175373	Bowtie2_on_data_181__data_20__and_data_19__alignments_peak_969	22	.	4.27278	5.41518	2.26516	35
NC_060925.1	135217218	135217430	Bowtie2_on_data_181__data_20__and_data_19__alignments_peak_970	25	.	3.93261	5.75307	2.56085	40
NC_060925.1	135222301	135222530	Bowtie2_on_data_181__data_20__and_data_19__alignments_peak_971	31	.	4.80688	6.43325	3.14396	74
NC_060925.1	135283373	135283571	Bowtie2_on_data_181__data_20__and_data_19__alignments_peak_972	33	.	4.64604	6.64751	3.32995	16
NC_060925.1	135284016	135285040	Bowtie2_on_data_181__data_20__and_data_19__alignments_peak_973	50	.	5.49078	8.57641	5.062	945
NC_060925.1	135286180	135286428	Bowtie2_on_data_181__data_20__and_data_19__alignments_peak_974	101	.	7.93863	14.0418	10.1287	88
NC_060925.1	135335875	135336082	Bowtie2_on_data_181__data_20__and_data_19__alignments_peak_975	73	.	4.32738	11.1053	7.37094	139
NC_060925.1	135357065	135357349	Bowtie2_on_data_181__data_20__and_data_19__alignments_peak_976	33	.	4.64604	6.64751	3.32995	73
NC_060925.1	135366500	135366699	Bowtie2_on_data_181__data_20__and_data_19__alignments_peak_977	18	.	3.80131	4.86712	1.8371	30
NC_060925.1	135367091	135367427	Bowtie2_on_data_181__data_20__and_data_19__alignments_peak_978	38	.	5.18385	7.24475	3.89301	96
NC_060925.1	135388496	135388718	Bowtie2_on_data_181__data_20__and_data_19__alignments_peak_979	50	.	5.87508	8.60001	5.062	161
NC_060925.1	135389545	135389839	Bowtie2_on_data_181__data_20__and_data_19__alignments_peak_980	33	.	4.64604	6.64751	3.32995	130
NC_060925.1	135396265	135396476	Bowtie2_on_data_181__data_20__and_data_19__alignments_peak_981	40	.	5.34098	7.49624	4.07833	155
NC_060925.1	135401217	135401484	Bowtie2_on_data_181__data_20__and_data_19__alignments_peak_982	91	.	7.77577	12.9734	9.13033	69
NC_060925.1	135411816	135412017	Bowtie2_on_data_181__data_20__and_data_19__alignments_peak_983	83	.	7.47737	12.1239	8.31512	53
NC_060925.1	135419142	135419357	Bowtie2_on_data_181__data_20__and_data_19__alignments_peak_984	106	.	8.54556	14.6259	10.6686	108
NC_060925.1	135435008	135435215	Bowtie2_on_data_181__data_20__and_data_19__alignments_peak_985	136	.	4.05757	17.7284	13.6287	76
NC_060925.1	135437903	135438110	Bowtie2_on_data_181__data_20__and_data_19__alignments_peak_986	13	.	2.94183	4.21959	1.37865	23
NC_060925.1	135443555	135443823	Bowtie2_on_data_181__data_20__and_data_19__alignments_peak_987	148	.	5.1632	19.054	14.8985	231
NC_060925.1	135449998	135450211	Bowtie2_on_data_181__data_20__and_data_19__alignments_peak_988	30	.	4.55681	6.2572	3.03387	36
NC_060925.1	135462261	135462565	Bowtie2_on_data_181__data_20__and_data_19__alignments_peak_989	13	.	2.94183	4.21959	1.37865	4
NC_060925.1	135464854	135465048	Bowtie2_on_data_181__data_20__and_data_19__alignments_peak_990	94	.	5.65736	13.2671	9.41211	49
NC_060925.1	135466797	135467201	Bowtie2_on_data_181__data_20__and_data_19__alignments_peak_991	219	.	5.9746	26.3226	21.9165	67
NC_060925.1	135470753	135471141	Bowtie2_on_data_181__data_20__and_data_19__alignments_peak_992	490	.	9.62233	54.0439	49.0816	220
NC_060925.1	135471723	135472090	Bowtie2_on_data_181__data_20__and_data_19__alignments_peak_993	33	.	4.64604	6.64751	3.32995	327
NC_060925.1	135473864	135474105	Bowtie2_on_data_181__data_20__and_data_19__alignments_peak_994	100	.	7.60261	13.9207	10.0142	140
NC_060925.1	135477515	135477718	Bowtie2_on_data_181__data_20__and_data_19__alignments_peak_995	33	.	4.64604	6.64751	3.32995	131
NC_060925.1	135482880	135483184	Bowtie2_on_data_181__data_20__and_data_19__alignments_peak_996	67	.	6.64753	10.4351	6.77458	177
NC_060925.1	135483530	135483887	Bowtie2_on_data_181__data_20__and_data_19__alignments_peak_997	167	.	4.91807	20.963	16.7393	201
NC_060925.1	135490709	135490914	Bowtie2_on_data_181__data_20__and_data_19__alignments_peak_998	146	.	7.01513	18.8001	14.649	75
NC_060925.1	135495549	135495859	Bowtie2_on_data_181__data_20__and_data_19__alignments_peak_999	39	.	4.87812	7.29102	3.93712	273
NC_060925.1	135503719	135503938	Bowtie2_on_data_181__data_20__and_data_19__alignments_peak_1000	130	.	7.86521	17.1573	13.0955	87
NC_060925.1	135505920	135506171	Bowtie2_on_data_181__data_20__and_data_19__alignments_peak_1001	227	.	5.50766	27.1922	22.7571	121
NC_060925.1	135521721	135522705	Bowtie2_on_data_181__data_20__and_data_19__alignments_peak_1002	50	.	5.49078	8.57641	5.062	616
NC_060925.1	135524014	135524319	Bowtie2_on_data_181__data_20__and_data_19__alignments_peak_1003	184	.	11.7502	22.718	18.4216	142
NC_060925.1	135538346	135538682	Bowtie2_on_data_181__data_20__and_data_19__alignments_peak_1004	23	.	4.0651	5.48935	2.33446	59
NC_060925.1	135566744	135567075	Bowtie2_on_data_181__data_20__and_data_19__alignments_peak_1005	94	.	8.01147	13.361	9.47438	251
NC_060925.1	135573427	135573643	Bowtie2_on_data_181__data_20__and_data_19__alignments_peak_1006	18	.	3.80131	4.86712	1.8371	214
NC_060925.1	135581219	135581464	Bowtie2_on_data_181__data_20__and_data_19__alignments_peak_1007	25	.	4.22367	5.73713	2.55363	84
NC_060925.1	135584783	135585017	Bowtie2_on_data_181__data_20__and_data_19__alignments_peak_1008	13	.	3.27717	4.24228	1.39234	205
NC_060925.1	135589493	135589848	Bowtie2_on_data_181__data_20__and_data_19__alignments_peak_1009	55	.	4.819	9.06147	5.50615	285
NC_060925.1	135591809	135592045	Bowtie2_on_data_181__data_20__and_data_19__alignments_peak_1010	64	.	5.57119	10.0849	6.43432	62
NC_060925.1	135603674	135603999	Bowtie2_on_data_181__data_20__and_data_19__alignments_peak_1011	91	.	7.77577	12.9734	9.13033	199
NC_060925.1	135604355	135604579	Bowtie2_on_data_181__data_20__and_data_19__alignments_peak_1012	22	.	4.27278	5.41518	2.26516	17
NC_060925.1	135619577	135619804	Bowtie2_on_data_181__data_20__and_data_19__alignments_peak_1013	69	.	6.33551	10.6324	6.95592	47
NC_060925.1	135650800	135651097	Bowtie2_on_data_181__data_20__and_data_19__alignments_peak_1014	42	.	5.33516	7.73592	4.29258	259
NC_060925.1	135666672	135666871	Bowtie2_on_data_181__data_20__and_data_19__alignments_peak_1015	79	.	6.75788	11.7029	7.94188	102
NC_060925.1	135670130	135670400	Bowtie2_on_data_181__data_20__and_data_19__alignments_peak_1016	157	.	10.682	19.9331	15.7328	129
NC_060925.1	135671706	135672049	Bowtie2_on_data_181__data_20__and_data_19__alignments_peak_1017	25	.	3.93261	5.75307	2.56085	230
NC_060925.1	135673657	135673926	Bowtie2_on_data_181__data_20__and_data_19__alignments_peak_1018	128	.	6.56254	16.8959	12.8419	68
NC_060925.1	135688603	135688837	Bowtie2_on_data_181__data_20__and_data_19__alignments_peak_1019	157	.	10.682	19.9331	15.7328	124
NC_060925.1	135692495	135692823	Bowtie2_on_data_181__data_20__and_data_19__alignments_peak_1020	184	.	11.7502	22.718	18.4216	100
NC_060925.1	135696749	135697305	Bowtie2_on_data_181__data_20__and_data_19__alignments_peak_1021	50	.	5.87508	8.60001	5.062	106
NC_060925.1	135722141	135722368	Bowtie2_on_data_181__data_20__and_data_19__alignments_peak_1022	50	.	5.49078	8.57641	5.062	130
NC_060925.1	135733146	135733384	Bowtie2_on_data_181__data_20__and_data_19__alignments_peak_1023	79	.	7.25738	11.7636	7.99746	99
NC_060925.1	135748877	135749137	Bowtie2_on_data_181__data_20__and_data_19__alignments_peak_1024	40	.	4.58804	7.39937	4.03708	126
NC_060925.1	135753503	135753963	Bowtie2_on_data_181__data_20__and_data_19__alignments_peak_1025	105	.	6.42533	14.4427	10.5169	272
NC_060925.1	135768425	135768667	Bowtie2_on_data_181__data_20__and_data_19__alignments_peak_1026	61	.	6.40917	9.74108	6.11005	78
NC_060925.1	135776189	135776408	Bowtie2_on_data_181__data_20__and_data_19__alignments_peak_1027	82	.	6.22663	12.0003	8.22425	138
NC_060925.1	135818008	135818205	Bowtie2_on_data_181__data_20__and_data_19__alignments_peak_1028	94	.	8.01147	13.361	9.47438	91
NC_060925.1	135838292	135838516	Bowtie2_on_data_181__data_20__and_data_19__alignments_peak_1029	106	.	8.54556	14.6259	10.6686	128
NC_060925.1	135925565	135925913	Bowtie2_on_data_181__data_20__and_data_19__alignments_peak_1030	21	.	3.48039	5.20847	2.15138	272
NC_060925.1	135927540	135927910	Bowtie2_on_data_181__data_20__and_data_19__alignments_peak_1031	50	.	5.87508	8.60001	5.062	67
NC_060925.1	135931332	135931557	Bowtie2_on_data_181__data_20__and_data_19__alignments_peak_1032	40	.	5.34098	7.49624	4.07833	117
NC_060925.1	135975056	135975304	Bowtie2_on_data_181__data_20__and_data_19__alignments_peak_1033	22	.	4.27278	5.41518	2.26516	208
NC_060925.1	135981810	135982168	Bowtie2_on_data_181__data_20__and_data_19__alignments_peak_1034	40	.	5.34098	7.49624	4.07833	85
NC_060925.1	136018701	136018897	Bowtie2_on_data_181__data_20__and_data_19__alignments_peak_1035	71	.	6.94327	10.9165	7.19281	131
NC_060925.1	136024779	136025136	Bowtie2_on_data_181__data_20__and_data_19__alignments_peak_1036	85	.	5.43107	12.4005	8.58207	124
NC_060925.1	136054890	136055189	Bowtie2_on_data_181__data_20__and_data_19__alignments_peak_1037	507	.	22.9662	55.7023	50.7144	149
NC_060925.1	136086692	136087196	Bowtie2_on_data_181__data_20__and_data_19__alignments_peak_1038	65	.	3.82749	10.2382	6.58409	390
NC_060925.1	136133419	136133649	Bowtie2_on_data_181__data_20__and_data_19__alignments_peak_1039	431	.	11.9542	48.0596	43.1927	136
NC_060925.1	136199895	136200180	Bowtie2_on_data_181__data_20__and_data_19__alignments_peak_1040	31	.	4.80688	6.43325	3.14396	210
NC_060925.1	136215980	136216292	Bowtie2_on_data_181__data_20__and_data_19__alignments_peak_1041	173	.	9.17608	21.6058	17.3488	135
NC_060925.1	136216531	136216956	Bowtie2_on_data_181__data_20__and_data_19__alignments_peak_1042	25	.	3.93261	5.75307	2.56085	404
NC_060925.1	136222596	136222801	Bowtie2_on_data_181__data_20__and_data_19__alignments_peak_1043	50	.	5.87508	8.60001	5.062	67
NC_060925.1	136227498	136228112	Bowtie2_on_data_181__data_20__and_data_19__alignments_peak_1044	64	.	5.57119	10.0849	6.43432	380
NC_060925.1	136248686	136249130	Bowtie2_on_data_181__data_20__and_data_19__alignments_peak_1045	22	.	4.27278	5.41518	2.26516	50
NC_060925.1	136252320	136252544	Bowtie2_on_data_181__data_20__and_data_19__alignments_peak_1046	89	.	7.18024	12.7995	8.96186	129
NC_060925.1	136261496	136261718	Bowtie2_on_data_181__data_20__and_data_19__alignments_peak_1047	106	.	8.54556	14.6259	10.6686	88
NC_060925.1	136291998	136292307	Bowtie2_on_data_181__data_20__and_data_19__alignments_peak_1048	22	.	4.27278	5.41518	2.26516	199
NC_060925.1	136293964	136294179	Bowtie2_on_data_181__data_20__and_data_19__alignments_peak_1049	41	.	5.06841	7.59488	4.16032	92
NC_060925.1	136320049	136320382	Bowtie2_on_data_181__data_20__and_data_19__alignments_peak_1050	59	.	5.91314	9.58964	5.99934	32
NC_060925.1	136327435	136327650	Bowtie2_on_data_181__data_20__and_data_19__alignments_peak_1051	41	.	5.06841	7.59488	4.16032	40
NC_060925.1	136342733	136342933	Bowtie2_on_data_181__data_20__and_data_19__alignments_peak_1052	50	.	5.87508	8.60001	5.062	79
NC_060925.1	136343934	136344131	Bowtie2_on_data_181__data_20__and_data_19__alignments_peak_1053	40	.	5.34098	7.49624	4.07833	77
NC_060925.1	136380295	136380500	Bowtie2_on_data_181__data_20__and_data_19__alignments_peak_1054	52	.	5.3998	8.75389	5.21121	109
NC_060925.1	136380980	136381180	Bowtie2_on_data_181__data_20__and_data_19__alignments_peak_1055	33	.	4.64604	6.64751	3.32995	112
NC_060925.1	136431867	136432115	Bowtie2_on_data_181__data_20__and_data_19__alignments_peak_1056	152	.	10.3677	19.409	15.2434	126
NC_060925.1	136433030	136433335	Bowtie2_on_data_181__data_20__and_data_19__alignments_peak_1057	72	.	5.89891	11.031	7.29783	136
NC_060925.1	136443198	136443534	Bowtie2_on_data_181__data_20__and_data_19__alignments_peak_1058	120	.	7.5375	16.0875	12.0594	170
NC_060925.1	136450783	136451038	Bowtie2_on_data_181__data_20__and_data_19__alignments_peak_1059	66	.	6.37953	10.3426	6.68414	167
NC_060925.1	136460113	136460336	Bowtie2_on_data_181__data_20__and_data_19__alignments_peak_1060	50	.	5.49078	8.57641	5.062	122
NC_060925.1	136461603	136461852	Bowtie2_on_data_181__data_20__and_data_19__alignments_peak_1061	211	.	12.8183	25.58	21.1911	164
NC_060925.1	136462577	136463034	Bowtie2_on_data_181__data_20__and_data_19__alignments_peak_1062	55	.	4.819	9.06147	5.50615	119
NC_060925.1	136482001	136482304	Bowtie2_on_data_181__data_20__and_data_19__alignments_peak_1063	114	.	6.69306	15.4057	11.4187	131
NC_060925.1	136490456	136491099	Bowtie2_on_data_181__data_20__and_data_19__alignments_peak_1064	100	.	6.88206	14.0038	10.0928	487
NC_060925.1	136501969	136502189	Bowtie2_on_data_181__data_20__and_data_19__alignments_peak_1065	98	.	8.01832	13.7586	9.86286	100
NC_060925.1	136506288	136506487	Bowtie2_on_data_181__data_20__and_data_19__alignments_peak_1066	58	.	6.22062	9.43523	5.8584	114
NC_060925.1	136511584	136511959	Bowtie2_on_data_181__data_20__and_data_19__alignments_peak_1067	71	.	6.94327	10.9165	7.19281	188
NC_060925.1	136542359	136542570	Bowtie2_on_data_181__data_20__and_data_19__alignments_peak_1068	59	.	5.91314	9.58964	5.99934	75
NC_060925.1	136560613	136560879	Bowtie2_on_data_181__data_20__and_data_19__alignments_peak_1069	87	.	7.29089	12.5728	8.74813	173
NC_060925.1	136563690	136564003	Bowtie2_on_data_181__data_20__and_data_19__alignments_peak_1070	102	.	7.73448	14.1383	10.2231	74
NC_060925.1	136564721	136564961	Bowtie2_on_data_181__data_20__and_data_19__alignments_peak_1071	94	.	5.65736	13.2671	9.41211	82
NC_060925.1	136572212	136572415	Bowtie2_on_data_181__data_20__and_data_19__alignments_peak_1072	83	.	7.47737	12.1239	8.31512	57
NC_060925.1	136589034	136589411	Bowtie2_on_data_181__data_20__and_data_19__alignments_peak_1073	195	.	5.86728	23.8645	19.5411	202
NC_060925.1	136590894	136591132	Bowtie2_on_data_181__data_20__and_data_19__alignments_peak_1074	19	.	3.60489	4.97941	1.93593	108
NC_060925.1	136596375	136596576	Bowtie2_on_data_181__data_20__and_data_19__alignments_peak_1075	31	.	4.80688	6.43325	3.14396	6
NC_060925.1	136607091	136607291	Bowtie2_on_data_181__data_20__and_data_19__alignments_peak_1076	38	.	5.18385	7.24475	3.89301	184
NC_060925.1	136617829	136618159	Bowtie2_on_data_181__data_20__and_data_19__alignments_peak_1077	106	.	8.54556	14.6259	10.6686	194
NC_060925.1	136624644	136625008	Bowtie2_on_data_181__data_20__and_data_19__alignments_peak_1078	38	.	5.14842	7.18834	3.84454	92
NC_060925.1	136628221	136628485	Bowtie2_on_data_181__data_20__and_data_19__alignments_peak_1079	40	.	5.34098	7.49624	4.07833	115
NC_060925.1	136634904	136635107	Bowtie2_on_data_181__data_20__and_data_19__alignments_peak_1080	101	.	5.18437	14.0292	10.117	105
NC_060925.1	136636744	136637086	Bowtie2_on_data_181__data_20__and_data_19__alignments_peak_1081	80	.	7.04836	11.7893	8.02186	128
NC_060925.1	136641225	136641659	Bowtie2_on_data_181__data_20__and_data_19__alignments_peak_1082	40	.	5.2931	7.41937	4.05449	243
NC_060925.1	136642184	136642559	Bowtie2_on_data_181__data_20__and_data_19__alignments_peak_1083	35	.	3.84701	6.86931	3.53601	322
NC_060925.1	136649828	136650028	Bowtie2_on_data_181__data_20__and_data_19__alignments_peak_1084	132	.	7.2285	17.3816	13.2946	120
NC_060925.1	136687846	136688093	Bowtie2_on_data_181__data_20__and_data_19__alignments_peak_1085	22	.	4.27278	5.41518	2.26516	137
NC_060925.1	136689748	136690105	Bowtie2_on_data_181__data_20__and_data_19__alignments_peak_1086	32	.	4.26032	6.56052	3.26099	40
NC_060925.1	136693068	136693419	Bowtie2_on_data_181__data_20__and_data_19__alignments_peak_1087	31	.	4.80688	6.43325	3.14396	162
NC_060925.1	136702097	136702303	Bowtie2_on_data_181__data_20__and_data_19__alignments_peak_1088	61	.	6.40917	9.74108	6.11005	53
NC_060925.1	136703708	136704017	Bowtie2_on_data_181__data_20__and_data_19__alignments_peak_1089	50	.	5.87508	8.60001	5.062	188
NC_060925.1	136715199	136715407	Bowtie2_on_data_181__data_20__and_data_19__alignments_peak_1090	14	.	3.73868	4.4471	1.46299	71
NC_060925.1	136721392	136721618	Bowtie2_on_data_181__data_20__and_data_19__alignments_peak_1091	48	.	5.70223	8.32135	4.84798	181
NC_060925.1	136732012	136732385	Bowtie2_on_data_181__data_20__and_data_19__alignments_peak_1092	35	.	3.84701	6.86931	3.53601	287
NC_060925.1	136739182	136739397	Bowtie2_on_data_181__data_20__and_data_19__alignments_peak_1093	61	.	6.05021	9.81129	6.17775	137
NC_060925.1	136747699	136747931	Bowtie2_on_data_181__data_20__and_data_19__alignments_peak_1094	169	.	7.05492	21.2305	16.9967	87
NC_060925.1	136763633	136764043	Bowtie2_on_data_181__data_20__and_data_19__alignments_peak_1095	50	.	5.87508	8.60001	5.062	292
NC_060925.1	136774364	136774728	Bowtie2_on_data_181__data_20__and_data_19__alignments_peak_1096	83	.	7.47737	12.1239	8.31512	229
NC_060925.1	136784881	136785341	Bowtie2_on_data_181__data_20__and_data_19__alignments_peak_1097	61	.	6.40917	9.74108	6.11005	369
NC_060925.1	136813122	136813357	Bowtie2_on_data_181__data_20__and_data_19__alignments_peak_1098	184	.	9.5038	22.7572	18.4574	98
NC_060925.1	136818895	136819227	Bowtie2_on_data_181__data_20__and_data_19__alignments_peak_1099	62	.	6.30519	9.88283	6.24517	148
NC_060925.1	136820843	136821142	Bowtie2_on_data_181__data_20__and_data_19__alignments_peak_1100	23	.	3.39442	5.4902	2.33446	251
NC_060925.1	136830215	136830575	Bowtie2_on_data_181__data_20__and_data_19__alignments_peak_1101	120	.	7.5375	16.0875	12.0594	220
NC_060925.1	136838036	136838357	Bowtie2_on_data_181__data_20__and_data_19__alignments_peak_1102	47	.	4.91576	8.26757	4.79984	249
NC_060925.1	136847518	136847798	Bowtie2_on_data_181__data_20__and_data_19__alignments_peak_1103	59	.	5.91314	9.58964	5.99934	150
NC_060925.1	136850115	136850668	Bowtie2_on_data_181__data_20__and_data_19__alignments_peak_1104	40	.	5.34098	7.49624	4.07833	375
NC_060925.1	136864664	136865107	Bowtie2_on_data_181__data_20__and_data_19__alignments_peak_1105	163	.	4.60603	20.6134	16.3993	104
NC_060925.1	136881367	136881569	Bowtie2_on_data_181__data_20__and_data_19__alignments_peak_1106	102	.	8.29415	14.211	10.2915	91
NC_060925.1	136883417	136883770	Bowtie2_on_data_181__data_20__and_data_19__alignments_peak_1107	32	.	4.26032	6.56052	3.26099	51
NC_060925.1	136891077	136891358	Bowtie2_on_data_181__data_20__and_data_19__alignments_peak_1108	25	.	4.22367	5.73713	2.55363	56
NC_060925.1	136900600	136900838	Bowtie2_on_data_181__data_20__and_data_19__alignments_peak_1109	22	.	4.27278	5.41518	2.26516	208
NC_060925.1	136924216	136924410	Bowtie2_on_data_181__data_20__and_data_19__alignments_peak_1110	41	.	5.06841	7.59488	4.16032	74
NC_060925.1	136925618	136926035	Bowtie2_on_data_181__data_20__and_data_19__alignments_peak_1111	18	.	3.80131	4.86712	1.8371	103
NC_060925.1	136933603	136933810	Bowtie2_on_data_181__data_20__and_data_19__alignments_peak_1112	23	.	2.80683	5.50176	2.34572	139
NC_060925.1	136938258	136938475	Bowtie2_on_data_181__data_20__and_data_19__alignments_peak_1113	81	.	6.87509	11.8947	8.12433	169
NC_060925.1	136940128	136940375	Bowtie2_on_data_181__data_20__and_data_19__alignments_peak_1114	31	.	4.80688	6.43325	3.14396	96
NC_060925.1	136971238	136971652	Bowtie2_on_data_181__data_20__and_data_19__alignments_peak_1115	40	.	5.34098	7.49624	4.07833	109
NC_060925.1	136981754	136982239	Bowtie2_on_data_181__data_20__and_data_19__alignments_peak_1116	18	.	3.80131	4.86712	1.8371	148
NC_060925.1	136995517	136995739	Bowtie2_on_data_181__data_20__and_data_19__alignments_peak_1117	50	.	5.49078	8.57641	5.062	133
NC_060925.1	137004652	137004937	Bowtie2_on_data_181__data_20__and_data_19__alignments_peak_1118	41	.	4.0733	7.59582	4.16032	88
NC_060925.1	137009484	137009956	Bowtie2_on_data_181__data_20__and_data_19__alignments_peak_1119	59	.	5.91314	9.58964	5.99934	382
NC_060925.1	137012833	137013079	Bowtie2_on_data_181__data_20__and_data_19__alignments_peak_1120	156	.	9.71445	19.8539	15.6714	63
NC_060925.1	137034924	137035123	Bowtie2_on_data_181__data_20__and_data_19__alignments_peak_1121	484	.	11.924	53.3593	48.4127	114
NC_060925.1	137035918	137036292	Bowtie2_on_data_181__data_20__and_data_19__alignments_peak_1122	40	.	4.28356	7.44131	4.07348	183
NC_060925.1	137041633	137041840	Bowtie2_on_data_181__data_20__and_data_19__alignments_peak_1123	40	.	5.34098	7.49624	4.07833	81
NC_060925.1	137044692	137044945	Bowtie2_on_data_181__data_20__and_data_19__alignments_peak_1124	50	.	5.87508	8.60001	5.062	136
NC_060925.1	137083897	137084180	Bowtie2_on_data_181__data_20__and_data_19__alignments_peak_1125	69	.	6.739	10.5835	6.91743	197
NC_060925.1	137092279	137092651	Bowtie2_on_data_181__data_20__and_data_19__alignments_peak_1126	61	.	6.40917	9.74108	6.11005	199
NC_060925.1	137131766	137131967	Bowtie2_on_data_181__data_20__and_data_19__alignments_peak_1127	246	.	5.1457	29.1593	24.6737	78
NC_060925.1	137132246	137132445	Bowtie2_on_data_181__data_20__and_data_19__alignments_peak_1128	109	.	5.10012	14.884	10.9223	127
NC_060925.1	137165838	137166080	Bowtie2_on_data_181__data_20__and_data_19__alignments_peak_1129	91	.	6.55434	12.9916	9.14422	157
NC_060925.1	137168549	137168894	Bowtie2_on_data_181__data_20__and_data_19__alignments_peak_1130	105	.	6.42533	14.4427	10.5169	285
NC_060925.1	137176786	137177400	Bowtie2_on_data_181__data_20__and_data_19__alignments_peak_1131	106	.	8.54556	14.6259	10.6686	125
NC_060925.1	137183539	137183775	Bowtie2_on_data_181__data_20__and_data_19__alignments_peak_1132	157	.	10.682	19.9331	15.7328	96
NC_060925.1	137188737	137188975	Bowtie2_on_data_181__data_20__and_data_19__alignments_peak_1133	37	.	3.72343	7.11996	3.77866	194
NC_060925.1	137249130	137249578	Bowtie2_on_data_181__data_20__and_data_19__alignments_peak_1134	100	.	7.60261	13.9207	10.0142	68
NC_060925.1	137250255	137250469	Bowtie2_on_data_181__data_20__and_data_19__alignments_peak_1135	85	.	5.09522	12.3762	8.55945	150
NC_060925.1	137282883	137283262	Bowtie2_on_data_181__data_20__and_data_19__alignments_peak_1136	33	.	4.64604	6.64751	3.32995	65
NC_060925.1	137292393	137292600	Bowtie2_on_data_181__data_20__and_data_19__alignments_peak_1137	367	.	7.01782	41.4759	36.7247	89
NC_060925.1	137292862	137293060	Bowtie2_on_data_181__data_20__and_data_19__alignments_peak_1138	115	.	4.45379	15.5156	11.5251	137
NC_060925.1	137315525	137315762	Bowtie2_on_data_181__data_20__and_data_19__alignments_peak_1139	370	.	6.13243	41.8043	37.0449	141
NC_060925.1	137320812	137321236	Bowtie2_on_data_181__data_20__and_data_19__alignments_peak_1140	128	.	6.56254	16.8959	12.8419	334
NC_060925.1	137327480	137327690	Bowtie2_on_data_181__data_20__and_data_19__alignments_peak_1141	184	.	11.7502	22.718	18.4216	100
NC_060925.1	137335397	137335942	Bowtie2_on_data_181__data_20__and_data_19__alignments_peak_1142	40	.	4.28356	7.44131	4.07348	333
NC_060925.1	137360950	137361263	Bowtie2_on_data_181__data_20__and_data_19__alignments_peak_1143	50	.	5.87508	8.60001	5.062	163
NC_060925.1	137364707	137365157	Bowtie2_on_data_181__data_20__and_data_19__alignments_peak_1144	61	.	6.40917	9.74108	6.11005	41
NC_060925.1	137392835	137393333	Bowtie2_on_data_181__data_20__and_data_19__alignments_peak_1145	50	.	5.87508	8.60001	5.062	45
NC_060925.1	137407198	137407425	Bowtie2_on_data_181__data_20__and_data_19__alignments_peak_1146	25	.	4.22367	5.73713	2.55363	147
NC_060925.1	137421448	137421659	Bowtie2_on_data_181__data_20__and_data_19__alignments_peak_1147	50	.	5.87508	8.60001	5.062	102
NC_060925.1	137456025	137456245	Bowtie2_on_data_181__data_20__and_data_19__alignments_peak_1148	80	.	4.48193	11.8329	8.06446	84
NC_060925.1	137479598	137479842	Bowtie2_on_data_181__data_20__and_data_19__alignments_peak_1149	275	.	5.56037	32.1123	27.5517	131
NC_060925.1	137480655	137480851	Bowtie2_on_data_181__data_20__and_data_19__alignments_peak_1150	69	.	6.33551	10.6324	6.95592	116
NC_060925.1	137481746	137481967	Bowtie2_on_data_181__data_20__and_data_19__alignments_peak_1151	31	.	4.6126	6.34442	3.11808	136
NC_060925.1	137509845	137510048	Bowtie2_on_data_181__data_20__and_data_19__alignments_peak_1152	31	.	4.80688	6.43325	3.14396	33
NC_060925.1	137578309	137578631	Bowtie2_on_data_181__data_20__and_data_19__alignments_peak_1153	18	.	3.80131	4.86712	1.8371	48
NC_060925.1	137591096	137591387	Bowtie2_on_data_181__data_20__and_data_19__alignments_peak_1154	50	.	5.49078	8.57641	5.062	177
NC_060925.1	137606696	137606906	Bowtie2_on_data_181__data_20__and_data_19__alignments_peak_1155	32	.	4.26032	6.56052	3.26099	167
NC_060925.1	137608481	137608677	Bowtie2_on_data_181__data_20__and_data_19__alignments_peak_1156	100	.	7.32829	13.9004	10.0023	80
NC_060925.1	137625020	137625226	Bowtie2_on_data_181__data_20__and_data_19__alignments_peak_1157	41	.	5.06841	7.59488	4.16032	135
NC_060925.1	137630239	137630835	Bowtie2_on_data_181__data_20__and_data_19__alignments_peak_1158	89	.	7.18024	12.7995	8.96186	157
NC_060925.1	137651676	137652217	Bowtie2_on_data_181__data_20__and_data_19__alignments_peak_1159	266	.	11.7978	31.2028	26.6679	191
NC_060925.1	137658826	137659206	Bowtie2_on_data_181__data_20__and_data_19__alignments_peak_1160	40	.	5.34098	7.49624	4.07833	280
NC_060925.1	137676770	137677019	Bowtie2_on_data_181__data_20__and_data_19__alignments_peak_1161	50	.	5.87508	8.60001	5.062	157
NC_060925.1	137686479	137686741	Bowtie2_on_data_181__data_20__and_data_19__alignments_peak_1162	31	.	4.80688	6.43325	3.14396	99
NC_060925.1	137701515	137701869	Bowtie2_on_data_181__data_20__and_data_19__alignments_peak_1163	72	.	6.7902	11.0052	7.27686	158
NC_060925.1	137719179	137719409	Bowtie2_on_data_181__data_20__and_data_19__alignments_peak_1164	94	.	3.87771	13.3471	9.47438	161
NC_060925.1	137733487	137733857	Bowtie2_on_data_181__data_20__and_data_19__alignments_peak_1165	38	.	5.01249	7.22567	3.8791	192
NC_060925.1	137737271	137737796	Bowtie2_on_data_181__data_20__and_data_19__alignments_peak_1166	35	.	3.84701	6.86931	3.53601	115
NC_060925.1	137740227	137740526	Bowtie2_on_data_181__data_20__and_data_19__alignments_peak_1167	155	.	7.24143	19.7729	15.5981	111
NC_060925.1	137752171	137752750	Bowtie2_on_data_181__data_20__and_data_19__alignments_peak_1168	70	.	6.40885	10.7518	7.07049	91
NC_060925.1	137755029	137755267	Bowtie2_on_data_181__data_20__and_data_19__alignments_peak_1169	62	.	5.44246	9.85902	6.2245	103
NC_060925.1	137757537	137757862	Bowtie2_on_data_181__data_20__and_data_19__alignments_peak_1170	43	.	3.9194	7.81301	4.36648	182
NC_060925.1	137766060	137766305	Bowtie2_on_data_181__data_20__and_data_19__alignments_peak_1171	30	.	4.69778	6.25997	3.03572	27
NC_060925.1	137768523	137768771	Bowtie2_on_data_181__data_20__and_data_19__alignments_peak_1172	74	.	6.87877	11.1485	7.41326	124
NC_060925.1	137782032	137782463	Bowtie2_on_data_181__data_20__and_data_19__alignments_peak_1173	37	.	3.72343	7.11996	3.77866	196
NC_060925.1	137784964	137785176	Bowtie2_on_data_181__data_20__and_data_19__alignments_peak_1174	61	.	6.40917	9.74108	6.11005	121
NC_060925.1	137794807	137795011	Bowtie2_on_data_181__data_20__and_data_19__alignments_peak_1175	109	.	5.10012	14.884	10.9223	64
NC_060925.1	137799583	137799887	Bowtie2_on_data_181__data_20__and_data_19__alignments_peak_1176	62	.	5.08672	9.90678	6.26608	197
NC_060925.1	137801823	137802022	Bowtie2_on_data_181__data_20__and_data_19__alignments_peak_1177	109	.	5.68313	14.8855	10.9229	73
NC_060925.1	137834923	137835124	Bowtie2_on_data_181__data_20__and_data_19__alignments_peak_1178	135	.	3.44248	17.6017	13.5047	114
NC_060925.1	137835981	137836203	Bowtie2_on_data_181__data_20__and_data_19__alignments_peak_1179	55	.	5.24348	9.16328	5.5998	93
NC_060925.1	137861203	137861566	Bowtie2_on_data_181__data_20__and_data_19__alignments_peak_1180	19	.	3.60489	4.97941	1.93593	81
NC_060925.1	137862956	137863262	Bowtie2_on_data_181__data_20__and_data_19__alignments_peak_1181	71	.	6.94327	10.9165	7.19281	231
NC_060925.1	137866485	137866718	Bowtie2_on_data_181__data_20__and_data_19__alignments_peak_1182	40	.	5.34098	7.49624	4.07833	131
NC_060925.1	137924657	137924852	Bowtie2_on_data_181__data_20__and_data_19__alignments_peak_1183	13	.	3.57944	4.20106	1.36141	102
NC_060925.1	137957124	137957360	Bowtie2_on_data_181__data_20__and_data_19__alignments_peak_1184	38	.	5.18385	7.24475	3.89301	106
NC_060925.1	137974560	137974895	Bowtie2_on_data_181__data_20__and_data_19__alignments_peak_1185	61	.	6.40917	9.74108	6.11005	100
NC_060925.1	137988336	137988534	Bowtie2_on_data_181__data_20__and_data_19__alignments_peak_1186	20	.	4.06321	5.08726	2.03971	25
NC_060925.1	137993732	137993989	Bowtie2_on_data_181__data_20__and_data_19__alignments_peak_1187	22	.	4.27278	5.41518	2.26516	217
NC_060925.1	137996540	137996736	Bowtie2_on_data_181__data_20__and_data_19__alignments_peak_1188	100	.	6.88206	14.0038	10.0928	90
NC_060925.1	138007022	138007294	Bowtie2_on_data_181__data_20__and_data_19__alignments_peak_1189	37	.	5.07901	7.0781	3.73819	132
NC_060925.1	138008567	138008762	Bowtie2_on_data_181__data_20__and_data_19__alignments_peak_1190	118	.	4.01981	15.862	11.862	87
NC_060925.1	138028291	138028510	Bowtie2_on_data_181__data_20__and_data_19__alignments_peak_1191	69	.	6.33551	10.6324	6.95592	183
NC_060925.1	138065864	138066058	Bowtie2_on_data_181__data_20__and_data_19__alignments_peak_1192	14	.	3.73868	4.4471	1.46299	7
NC_060925.1	138077776	138077988	Bowtie2_on_data_181__data_20__and_data_19__alignments_peak_1193	88	.	3.78313	12.7123	8.88586	160
NC_060925.1	138080922	138081224	Bowtie2_on_data_181__data_20__and_data_19__alignments_peak_1194	173	.	6.33652	21.5809	17.3261	50
NC_060925.1	138084227	138084591	Bowtie2_on_data_181__data_20__and_data_19__alignments_peak_1195	49	.	5.74174	8.38484	4.90803	48
NC_060925.1	138098627	138098953	Bowtie2_on_data_181__data_20__and_data_19__alignments_peak_1196	50	.	5.46142	8.52922	5.04836	216
NC_060925.1	138102179	138102609	Bowtie2_on_data_181__data_20__and_data_19__alignments_peak_1197	65	.	4.32031	10.1811	6.5289	126
NC_060925.1	138105133	138105455	Bowtie2_on_data_181__data_20__and_data_19__alignments_peak_1198	204	.	9.10256	24.7651	20.4139	101
NC_060925.1	138117118	138117845	Bowtie2_on_data_181__data_20__and_data_19__alignments_peak_1199	63	.	6.38742	10.0151	6.36984	52
NC_060925.1	138119401	138119646	Bowtie2_on_data_181__data_20__and_data_19__alignments_peak_1200	79	.	4.66593	11.6742	7.92327	141
NC_060925.1	138129935	138130241	Bowtie2_on_data_181__data_20__and_data_19__alignments_peak_1201	14	.	3.73868	4.4471	1.46299	30
NC_060925.1	138131609	138131822	Bowtie2_on_data_181__data_20__and_data_19__alignments_peak_1202	31	.	4.80688	6.43325	3.14396	82
NC_060925.1	138133408	138133886	Bowtie2_on_data_181__data_20__and_data_19__alignments_peak_1203	62	.	5.08672	9.90678	6.26608	115
NC_060925.1	138137700	138137946	Bowtie2_on_data_181__data_20__and_data_19__alignments_peak_1204	61	.	5.81526	9.78014	6.1467	92
NC_060925.1	138139239	138139571	Bowtie2_on_data_181__data_20__and_data_19__alignments_peak_1205	316	.	5.4227	36.3462	31.688	131
NC_060925.1	138153234	138153444	Bowtie2_on_data_181__data_20__and_data_19__alignments_peak_1206	130	.	7.86521	17.1573	13.0955	147
NC_060925.1	138156421	138156641	Bowtie2_on_data_181__data_20__and_data_19__alignments_peak_1207	67	.	6.64753	10.4351	6.77458	105
NC_060925.1	138157298	138157531	Bowtie2_on_data_181__data_20__and_data_19__alignments_peak_1208	71	.	6.94327	10.9165	7.19281	158
NC_060925.1	138168654	138168948	Bowtie2_on_data_181__data_20__and_data_19__alignments_peak_1209	53	.	5.68325	8.88541	5.33682	78
NC_060925.1	138171538	138171771	Bowtie2_on_data_181__data_20__and_data_19__alignments_peak_1210	141	.	8.19293	18.2447	14.1307	108
NC_060925.1	138172023	138172296	Bowtie2_on_data_181__data_20__and_data_19__alignments_peak_1211	48	.	4.2996	8.34525	4.86953	114
NC_060925.1	138192491	138192824	Bowtie2_on_data_181__data_20__and_data_19__alignments_peak_1212	40	.	5.34098	7.49624	4.07833	270
NC_060925.1	138201982	138202186	Bowtie2_on_data_181__data_20__and_data_19__alignments_peak_1213	83	.	7.47737	12.1239	8.31512	121
NC_060925.1	138241898	138242235	Bowtie2_on_data_181__data_20__and_data_19__alignments_peak_1214	50	.	5.87508	8.60001	5.062	96
NC_060925.1	138249214	138249519	Bowtie2_on_data_181__data_20__and_data_19__alignments_peak_1215	47	.	4.91576	8.26757	4.79984	93
NC_060925.1	138251724	138251961	Bowtie2_on_data_181__data_20__and_data_19__alignments_peak_1216	61	.	6.40917	9.74108	6.11005	161
NC_060925.1	138327451	138327668	Bowtie2_on_data_181__data_20__and_data_19__alignments_peak_1217	150	.	3.82604	19.2279	15.0707	73
NC_060925.1	138331063	138331343	Bowtie2_on_data_181__data_20__and_data_19__alignments_peak_1218	41	.	5.06841	7.59488	4.16032	272
NC_060925.1	138341518	138341765	Bowtie2_on_data_181__data_20__and_data_19__alignments_peak_1219	83	.	7.47737	12.1239	8.31512	195
NC_060925.1	138341985	138342181	Bowtie2_on_data_181__data_20__and_data_19__alignments_peak_1220	50	.	5.87508	8.60001	5.062	39
NC_060925.1	138345510	138345747	Bowtie2_on_data_181__data_20__and_data_19__alignments_peak_1221	118	.	9.07966	15.9169	11.8947	74
NC_060925.1	138353455	138353705	Bowtie2_on_data_181__data_20__and_data_19__alignments_peak_1222	131	.	9.61376	17.2327	13.152	125
NC_060925.1	138363843	138364095	Bowtie2_on_data_181__data_20__and_data_19__alignments_peak_1223	40	.	4.58804	7.39937	4.03708	165
NC_060925.1	138365901	138366115	Bowtie2_on_data_181__data_20__and_data_19__alignments_peak_1224	208	.	12.2835	25.2465	20.8776	113
NC_060925.1	138383489	138384115	Bowtie2_on_data_181__data_20__and_data_19__alignments_peak_1225	15	.	3.21267	4.52378	1.53487	322
NC_060925.1	138388773	138388991	Bowtie2_on_data_181__data_20__and_data_19__alignments_peak_1226	254	.	14.4206	30.0039	25.4921	114
NC_060925.1	138393594	138393892	Bowtie2_on_data_181__data_20__and_data_19__alignments_peak_1227	41	.	5.26734	7.62844	4.19227	47
NC_060925.1	138398350	138398573	Bowtie2_on_data_181__data_20__and_data_19__alignments_peak_1228	53	.	5.89608	8.91359	5.36436	104
NC_060925.1	138400825	138401088	Bowtie2_on_data_181__data_20__and_data_19__alignments_peak_1229	70	.	5.94793	10.7367	7.05559	119
NC_060925.1	138405620	138405962	Bowtie2_on_data_181__data_20__and_data_19__alignments_peak_1230	457	.	21.3639	50.6542	45.743	236
NC_060925.1	138408874	138409359	Bowtie2_on_data_181__data_20__and_data_19__alignments_peak_1231	18	.	3.16812	4.8405	1.83137	257
NC_060925.1	138411376	138411576	Bowtie2_on_data_181__data_20__and_data_19__alignments_peak_1232	91	.	6.55434	12.9916	9.14422	143
NC_060925.1	138419842	138420075	Bowtie2_on_data_181__data_20__and_data_19__alignments_peak_1233	141	.	8.19293	18.2447	14.1307	74
NC_060925.1	138424220	138424569	Bowtie2_on_data_181__data_20__and_data_19__alignments_peak_1234	43	.	3.9194	7.81301	4.36648	250
NC_060925.1	138434258	138435101	Bowtie2_on_data_181__data_20__and_data_19__alignments_peak_1235	112	.	7.06321	15.2215	11.2396	488
NC_060925.1	138470867	138471341	Bowtie2_on_data_181__data_20__and_data_19__alignments_peak_1236	61	.	6.40917	9.74108	6.11005	406
NC_060925.1	138477852	138478175	Bowtie2_on_data_181__data_20__and_data_19__alignments_peak_1237	59	.	5.91314	9.58964	5.99934	29
NC_060925.1	138492006	138492387	Bowtie2_on_data_181__data_20__and_data_19__alignments_peak_1238	352	.	9.27295	39.9739	35.254	162
NC_060925.1	138505428	138505689	Bowtie2_on_data_181__data_20__and_data_19__alignments_peak_1239	19	.	3.60489	4.97941	1.93593	238
NC_060925.1	138511456	138511981	Bowtie2_on_data_181__data_20__and_data_19__alignments_peak_1240	82	.	6.22663	12.0003	8.22425	186
NC_060925.1	138518770	138519289	Bowtie2_on_data_181__data_20__and_data_19__alignments_peak_1241	47	.	4.55128	8.23923	4.77914	304
NC_060925.1	138523701	138523980	Bowtie2_on_data_181__data_20__and_data_19__alignments_peak_1242	27	.	4.37173	5.96822	2.76392	183
NC_060925.1	138529173	138529391	Bowtie2_on_data_181__data_20__and_data_19__alignments_peak_1243	125	.	8.92792	16.5549	12.5089	114
NC_060925.1	138532032	138532426	Bowtie2_on_data_181__data_20__and_data_19__alignments_peak_1244	110	.	8.02498	15.0651	11.0856	101
NC_060925.1	138533940	138534171	Bowtie2_on_data_181__data_20__and_data_19__alignments_peak_1245	173	.	9.17608	21.6058	17.3488	100
NC_060925.1	138535179	138535401	Bowtie2_on_data_181__data_20__and_data_19__alignments_peak_1246	62	.	5.08672	9.90678	6.26608	111
NC_060925.1	138537655	138537861	Bowtie2_on_data_181__data_20__and_data_19__alignments_peak_1247	40	.	4.28356	7.44131	4.07348	115
NC_060925.1	138538890	138539298	Bowtie2_on_data_181__data_20__and_data_19__alignments_peak_1248	33	.	4.01583	6.66913	3.34782	136
NC_060925.1	138543214	138543499	Bowtie2_on_data_181__data_20__and_data_19__alignments_peak_1249	70	.	5.35444	10.774	7.08981	182
NC_060925.1	138548871	138549137	Bowtie2_on_data_181__data_20__and_data_19__alignments_peak_1250	78	.	4.89925	11.5714	7.82479	172
NC_060925.1	138550249	138550570	Bowtie2_on_data_181__data_20__and_data_19__alignments_peak_1251	25	.	2.93532	5.66858	2.50744	87
NC_060925.1	138562137	138562353	Bowtie2_on_data_181__data_20__and_data_19__alignments_peak_1252	104	.	4.59299	14.3946	10.4713	151
NC_060925.1	138571155	138571408	Bowtie2_on_data_181__data_20__and_data_19__alignments_peak_1253	18	.	3.16812	4.8405	1.83137	117
NC_060925.1	138577999	138578300	Bowtie2_on_data_181__data_20__and_data_19__alignments_peak_1254	123	.	7.69009	16.3617	12.3221	111
NC_060925.1	138580853	138581322	Bowtie2_on_data_181__data_20__and_data_19__alignments_peak_1255	38	.	3.18957	7.15648	3.81361	57
NC_060925.1	138595953	138596193	Bowtie2_on_data_181__data_20__and_data_19__alignments_peak_1256	131	.	9.61376	17.2327	13.152	96
NC_060925.1	138656789	138657135	Bowtie2_on_data_181__data_20__and_data_19__alignments_peak_1257	106	.	8.54556	14.6259	10.6686	186
NC_060925.1	138663318	138663587	Bowtie2_on_data_181__data_20__and_data_19__alignments_peak_1258	128	.	6.56254	16.8959	12.8419	181
NC_060925.1	138700249	138700468	Bowtie2_on_data_181__data_20__and_data_19__alignments_peak_1259	195	.	5.64871	23.8637	19.5406	81
NC_060925.1	138710850	138711156	Bowtie2_on_data_181__data_20__and_data_19__alignments_peak_1260	13	.	3.27717	4.24228	1.39234	291
NC_060925.1	138712516	138712750	Bowtie2_on_data_181__data_20__and_data_19__alignments_peak_1261	40	.	5.34098	7.49624	4.07833	146
NC_060925.1	138722521	138722854	Bowtie2_on_data_181__data_20__and_data_19__alignments_peak_1262	33	.	4.64604	6.64751	3.32995	50
NC_060925.1	138725605	138725938	Bowtie2_on_data_181__data_20__and_data_19__alignments_peak_1263	118	.	9.07966	15.9169	11.8947	121
NC_060925.1	138766102	138766301	Bowtie2_on_data_181__data_20__and_data_19__alignments_peak_1264	61	.	6.40917	9.74108	6.11005	73
NC_060925.1	138774469	138774843	Bowtie2_on_data_181__data_20__and_data_19__alignments_peak_1265	50	.	4.11537	8.52675	5.04595	144
NC_060925.1	138775686	138775912	Bowtie2_on_data_181__data_20__and_data_19__alignments_peak_1266	14	.	3.73868	4.4471	1.46299	51
NC_060925.1	138798414	138798706	Bowtie2_on_data_181__data_20__and_data_19__alignments_peak_1267	25	.	4.22367	5.73713	2.55363	32
NC_060925.1	138799407	138799686	Bowtie2_on_data_181__data_20__and_data_19__alignments_peak_1268	83	.	7.47737	12.1239	8.31512	199
NC_060925.1	138821511	138821782	Bowtie2_on_data_181__data_20__and_data_19__alignments_peak_1269	566	.	11.6015	61.7344	56.6539	202
NC_060925.1	138823448	138823658	Bowtie2_on_data_181__data_20__and_data_19__alignments_peak_1270	89	.	7.18024	12.7995	8.96186	139
NC_060925.1	138844259	138844874	Bowtie2_on_data_181__data_20__and_data_19__alignments_peak_1271	50	.	5.87508	8.60001	5.062	523
NC_060925.1	138848321	138848533	Bowtie2_on_data_181__data_20__and_data_19__alignments_peak_1272	197	.	7.64283	24.1343	19.7967	160
NC_060925.1	138853476	138853993	Bowtie2_on_data_181__data_20__and_data_19__alignments_peak_1273	184	.	9.5038	22.7572	18.4574	330
NC_060925.1	138863832	138864073	Bowtie2_on_data_181__data_20__and_data_19__alignments_peak_1274	339	.	15.6276	38.6862	33.9866	89
NC_060925.1	138866447	138866692	Bowtie2_on_data_181__data_20__and_data_19__alignments_peak_1275	31	.	4.80688	6.43325	3.14396	43
NC_060925.1	138869827	138870089	Bowtie2_on_data_181__data_20__and_data_19__alignments_peak_1276	40	.	4.58804	7.39937	4.03708	94
NC_060925.1	138876307	138876506	Bowtie2_on_data_181__data_20__and_data_19__alignments_peak_1277	86	.	4.84591	12.4625	8.64274	138
NC_060925.1	138876831	138877106	Bowtie2_on_data_181__data_20__and_data_19__alignments_peak_1278	220	.	4.2601	26.4764	22.0652	51
NC_060925.1	138881853	138882082	Bowtie2_on_data_181__data_20__and_data_19__alignments_peak_1279	17	.	3.88012	4.80455	1.79724	84
NC_060925.1	138919735	138919989	Bowtie2_on_data_181__data_20__and_data_19__alignments_peak_1280	144	.	9.29208	18.627	14.4789	63
NC_060925.1	138932280	138932632	Bowtie2_on_data_181__data_20__and_data_19__alignments_peak_1281	50	.	5.49078	8.57641	5.062	213
NC_060925.1	138959772	138960232	Bowtie2_on_data_181__data_20__and_data_19__alignments_peak_1282	77	.	6.83521	11.4438	7.70125	344
NC_060925.1	138968712	138968933	Bowtie2_on_data_181__data_20__and_data_19__alignments_peak_1283	93	.	5.29119	13.1972	9.34552	148
NC_060925.1	138980240	138980574	Bowtie2_on_data_181__data_20__and_data_19__alignments_peak_1284	270	.	13.5158	31.645	27.0907	155
NC_060925.1	139035731	139036120	Bowtie2_on_data_181__data_20__and_data_19__alignments_peak_1285	70	.	5.35444	10.774	7.08981	112
NC_060925.1	139153030	139153275	Bowtie2_on_data_181__data_20__and_data_19__alignments_peak_1286	703	.	7.56168	75.6078	70.3047	138
NC_060925.1	139154374	139154752	Bowtie2_on_data_181__data_20__and_data_19__alignments_peak_1287	29	.	4.33139	6.14937	2.93828	332
NC_060925.1	139171851	139172219	Bowtie2_on_data_181__data_20__and_data_19__alignments_peak_1288	61	.	6.40917	9.74108	6.11005	88
NC_060925.1	139174667	139174881	Bowtie2_on_data_181__data_20__and_data_19__alignments_peak_1289	193	.	10.9816	23.642	19.3244	121
NC_060925.1	139190006	139190334	Bowtie2_on_data_181__data_20__and_data_19__alignments_peak_1290	89	.	7.18024	12.7995	8.96186	70
NC_060925.1	139191540	139191754	Bowtie2_on_data_181__data_20__and_data_19__alignments_peak_1291	35	.	3.84701	6.86931	3.53601	85
NC_060925.1	139192000	139192225	Bowtie2_on_data_181__data_20__and_data_19__alignments_peak_1292	140	.	5.2309	18.1852	14.0759	146
NC_060925.1	139193426	139193644	Bowtie2_on_data_181__data_20__and_data_19__alignments_peak_1293	79	.	4.66593	11.6742	7.92327	93
NC_060925.1	139194046	139194457	Bowtie2_on_data_181__data_20__and_data_19__alignments_peak_1294	111	.	7.79379	15.1361	11.1553	121
NC_060925.1	139195998	139196369	Bowtie2_on_data_181__data_20__and_data_19__alignments_peak_1295	342	.	9.11841	38.9331	34.2285	289
NC_060925.1	139215712	139215982	Bowtie2_on_data_181__data_20__and_data_19__alignments_peak_1296	152	.	4.35655	19.4557	15.2873	182
NC_060925.1	139220437	139220677	Bowtie2_on_data_181__data_20__and_data_19__alignments_peak_1297	62	.	4.75219	9.90854	6.26634	128
NC_060925.1	139221041	139221236	Bowtie2_on_data_181__data_20__and_data_19__alignments_peak_1298	70	.	4.97848	10.7204	7.04123	92
NC_060925.1	139226072	139226271	Bowtie2_on_data_181__data_20__and_data_19__alignments_peak_1299	31	.	4.80688	6.43325	3.14396	142
NC_060925.1	139229203	139229422	Bowtie2_on_data_181__data_20__and_data_19__alignments_peak_1300	31	.	4.80688	6.43325	3.14396	126
NC_060925.1	139239457	139239696	Bowtie2_on_data_181__data_20__and_data_19__alignments_peak_1301	89	.	7.18024	12.7995	8.96186	176
NC_060925.1	139273266	139273514	Bowtie2_on_data_181__data_20__and_data_19__alignments_peak_1302	64	.	5.57119	10.0849	6.43432	142
NC_060925.1	139344029	139344235	Bowtie2_on_data_181__data_20__and_data_19__alignments_peak_1303	106	.	8.54556	14.6259	10.6686	180
NC_060925.1	139357083	139357339	Bowtie2_on_data_181__data_20__and_data_19__alignments_peak_1304	31	.	4.80688	6.43325	3.14396	38
NC_060925.1	139392342	139392755	Bowtie2_on_data_181__data_20__and_data_19__alignments_peak_1305	40	.	5.34098	7.49624	4.07833	339
NC_060925.1	139445423	139445803	Bowtie2_on_data_181__data_20__and_data_19__alignments_peak_1306	276	.	4.41571	32.1742	27.6122	56
NC_060925.1	139490619	139490864	Bowtie2_on_data_181__data_20__and_data_19__alignments_peak_1307	45	.	3.49443	8.01821	4.56758	51
NC_060925.1	139492078	139492302	Bowtie2_on_data_181__data_20__and_data_19__alignments_peak_1308	71	.	6.92971	10.8944	7.19281	45
NC_060925.1	139494576	139494844	Bowtie2_on_data_181__data_20__and_data_19__alignments_peak_1309	46	.	3.80187	8.06878	4.61671	175
NC_060925.1	139504728	139504925	Bowtie2_on_data_181__data_20__and_data_19__alignments_peak_1310	172	.	4.59418	21.5328	17.2791	131
NC_060925.1	139506899	139507095	Bowtie2_on_data_181__data_20__and_data_19__alignments_peak_1311	48	.	5.50144	8.28419	4.81613	93
NC_060925.1	139510648	139511167	Bowtie2_on_data_181__data_20__and_data_19__alignments_peak_1312	151	.	8.52065	19.3489	15.1863	76
NC_060925.1	139515907	139516131	Bowtie2_on_data_181__data_20__and_data_19__alignments_peak_1313	40	.	4.28356	7.44131	4.07348	75
NC_060925.1	139517668	139518329	Bowtie2_on_data_181__data_20__and_data_19__alignments_peak_1314	118	.	9.07966	15.9169	11.8947	340
NC_060925.1	139519707	139520137	Bowtie2_on_data_181__data_20__and_data_19__alignments_peak_1315	83	.	7.27522	12.1573	8.34575	294
NC_060925.1	139527546	139527925	Bowtie2_on_data_181__data_20__and_data_19__alignments_peak_1316	29	.	3.28343	6.12646	2.91567	107
NC_060925.1	139530973	139531182	Bowtie2_on_data_181__data_20__and_data_19__alignments_peak_1317	70	.	5.35444	10.774	7.08981	43
NC_060925.1	139535011	139535416	Bowtie2_on_data_181__data_20__and_data_19__alignments_peak_1318	158	.	4.95478	20.0653	15.8628	317
NC_060925.1	139539788	139540123	Bowtie2_on_data_181__data_20__and_data_19__alignments_peak_1319	18	.	3.16812	4.8405	1.83137	214
NC_060925.1	139542080	139542361	Bowtie2_on_data_181__data_20__and_data_19__alignments_peak_1320	110	.	8.02498	15.0651	11.0856	140
NC_060925.1	139552871	139553111	Bowtie2_on_data_181__data_20__and_data_19__alignments_peak_1321	15	.	2.55166	4.4903	1.50533	7
NC_060925.1	139555592	139555818	Bowtie2_on_data_181__data_20__and_data_19__alignments_peak_1322	54	.	3.3675	9.01401	5.46236	58
NC_060925.1	139562053	139562457	Bowtie2_on_data_181__data_20__and_data_19__alignments_peak_1323	184	.	11.7502	22.718	18.4216	241
NC_060925.1	139563414	139563933	Bowtie2_on_data_181__data_20__and_data_19__alignments_peak_1324	40	.	4.28356	7.44131	4.07348	85
NC_060925.1	139565910	139566147	Bowtie2_on_data_181__data_20__and_data_19__alignments_peak_1325	31	.	4.80688	6.43325	3.14396	174
NC_060925.1	139572918	139573307	Bowtie2_on_data_181__data_20__and_data_19__alignments_peak_1326	166	.	10.6703	20.9185	16.695	116
NC_060925.1	139587428	139587703	Bowtie2_on_data_181__data_20__and_data_19__alignments_peak_1327	53	.	5.85788	8.85249	5.30415	66
NC_060925.1	139589223	139589900	Bowtie2_on_data_181__data_20__and_data_19__alignments_peak_1328	109	.	5.68313	14.8855	10.9229	63
NC_060925.1	139595030	139595455	Bowtie2_on_data_181__data_20__and_data_19__alignments_peak_1329	55	.	5.24348	9.16328	5.5998	118
NC_060925.1	139599712	139599988	Bowtie2_on_data_181__data_20__and_data_19__alignments_peak_1330	173	.	9.17608	21.6058	17.3488	93
NC_060925.1	139601803	139602109	Bowtie2_on_data_181__data_20__and_data_19__alignments_peak_1331	59	.	5.91314	9.58964	5.99934	164
NC_060925.1	139604424	139604618	Bowtie2_on_data_181__data_20__and_data_19__alignments_peak_1332	33	.	4.64604	6.64751	3.32995	147
NC_060925.1	139612322	139612584	Bowtie2_on_data_181__data_20__and_data_19__alignments_peak_1333	327	.	7.07825	37.4598	32.7865	140
NC_060925.1	139617653	139618555	Bowtie2_on_data_181__data_20__and_data_19__alignments_peak_1334	341	.	6.75132	38.8303	34.1287	785
NC_060925.1	139621709	139622160	Bowtie2_on_data_181__data_20__and_data_19__alignments_peak_1335	108	.	5.35718	14.8429	10.8822	296
NC_060925.1	139625120	139625345	Bowtie2_on_data_181__data_20__and_data_19__alignments_peak_1336	100	.	3.288	13.9757	10.0686	83
NC_060925.1	139628084	139628466	Bowtie2_on_data_181__data_20__and_data_19__alignments_peak_1337	165	.	7.46772	20.7589	16.5416	100
NC_060925.1	139631564	139631794	Bowtie2_on_data_181__data_20__and_data_19__alignments_peak_1338	231	.	12.2487	27.5774	23.1309	117
NC_060925.1	139633424	139633880	Bowtie2_on_data_181__data_20__and_data_19__alignments_peak_1339	164	.	6.18197	20.7046	16.4884	220
NC_060925.1	139640543	139640770	Bowtie2_on_data_181__data_20__and_data_19__alignments_peak_1340	61	.	6.40917	9.74108	6.11005	131
NC_060925.1	139646247	139646549	Bowtie2_on_data_181__data_20__and_data_19__alignments_peak_1341	37	.	3.40008	7.07378	3.73431	190
NC_060925.1	139646857	139647061	Bowtie2_on_data_181__data_20__and_data_19__alignments_peak_1342	124	.	5.7028	16.511	12.4665	89
NC_060925.1	139649194	139649464	Bowtie2_on_data_181__data_20__and_data_19__alignments_peak_1343	13	.	3.27717	4.24228	1.39234	124
NC_060925.1	139660431	139661148	Bowtie2_on_data_181__data_20__and_data_19__alignments_peak_1344	124	.	5.40922	16.4881	12.4443	79
NC_060925.1	139662788	139663021	Bowtie2_on_data_181__data_20__and_data_19__alignments_peak_1345	262	.	6.80604	30.752	26.2253	139
NC_060925.1	139673225	139673625	Bowtie2_on_data_181__data_20__and_data_19__alignments_peak_1346	141	.	6.04843	18.2303	14.1198	327
NC_060925.1	139675634	139676044	Bowtie2_on_data_181__data_20__and_data_19__alignments_peak_1347	575	.	19.3353	62.6067	57.5118	312
NC_060925.1	139683166	139683480	Bowtie2_on_data_181__data_20__and_data_19__alignments_peak_1348	15	.	2.55166	4.4903	1.50533	15
NC_060925.1	139693356	139693631	Bowtie2_on_data_181__data_20__and_data_19__alignments_peak_1349	594	.	5.12994	64.5332	59.406	138
NC_060925.1	139696329	139696538	Bowtie2_on_data_181__data_20__and_data_19__alignments_peak_1350	88	.	6.3758	12.6723	8.84603	45
NC_060925.1	139709819	139710208	Bowtie2_on_data_181__data_20__and_data_19__alignments_peak_1351	50	.	5.49078	8.57641	5.062	46
NC_060925.1	139712253	139712459	Bowtie2_on_data_181__data_20__and_data_19__alignments_peak_1352	144	.	9.29208	18.627	14.4789	130
NC_060925.1	139712695	139712926	Bowtie2_on_data_181__data_20__and_data_19__alignments_peak_1353	40	.	4.58804	7.39937	4.03708	52
NC_060925.1	139717265	139717623	Bowtie2_on_data_181__data_20__and_data_19__alignments_peak_1354	124	.	5.7028	16.511	12.4665	119
NC_060925.1	139721546	139721801	Bowtie2_on_data_181__data_20__and_data_19__alignments_peak_1355	62	.	6.30519	9.88283	6.24517	135
NC_060925.1	139766562	139766785	Bowtie2_on_data_181__data_20__and_data_19__alignments_peak_1356	101	.	4.94558	14.101	10.1874	81
NC_060925.1	139773034	139773302	Bowtie2_on_data_181__data_20__and_data_19__alignments_peak_1357	85	.	5.43107	12.4005	8.58207	112
NC_060925.1	139777140	139777783	Bowtie2_on_data_181__data_20__and_data_19__alignments_peak_1358	180	.	10.5592	22.3621	18.086	122
NC_060925.1	139786959	139787322	Bowtie2_on_data_181__data_20__and_data_19__alignments_peak_1359	218	.	10.487	26.2976	21.892	248
NC_060925.1	139795107	139795364	Bowtie2_on_data_181__data_20__and_data_19__alignments_peak_1360	298	.	14.3605	34.4241	29.8165	156
NC_060925.1	139815854	139816115	Bowtie2_on_data_181__data_20__and_data_19__alignments_peak_1361	110	.	7.20978	15.0361	11.0658	91
NC_060925.1	139824269	139824500	Bowtie2_on_data_181__data_20__and_data_19__alignments_peak_1362	151	.	8.52065	19.3489	15.1863	147
NC_060925.1	139824981	139825324	Bowtie2_on_data_181__data_20__and_data_19__alignments_peak_1363	165	.	7.46772	20.7589	16.5416	145
NC_060925.1	139827842	139828530	Bowtie2_on_data_181__data_20__and_data_19__alignments_peak_1364	141	.	6.04843	18.2303	14.1198	608
NC_060925.1	139839469	139839850	Bowtie2_on_data_181__data_20__and_data_19__alignments_peak_1365	50	.	5.87508	8.60001	5.062	211
NC_060925.1	139844740	139844944	Bowtie2_on_data_181__data_20__and_data_19__alignments_peak_1366	40	.	5.34098	7.49624	4.07833	123
NC_060925.1	139853555	139853805	Bowtie2_on_data_181__data_20__and_data_19__alignments_peak_1367	55	.	5.24348	9.16328	5.5998	46
NC_060925.1	139871572	139871914	Bowtie2_on_data_181__data_20__and_data_19__alignments_peak_1368	114	.	6.69306	15.4057	11.4187	277
NC_060925.1	139925122	139925331	Bowtie2_on_data_181__data_20__and_data_19__alignments_peak_1369	50	.	5.87508	8.60001	5.062	66
NC_060925.1	139925622	139925989	Bowtie2_on_data_181__data_20__and_data_19__alignments_peak_1370	40	.	4.58804	7.39937	4.03708	50
NC_060925.1	139964234	139964567	Bowtie2_on_data_181__data_20__and_data_19__alignments_peak_1371	22	.	4.27278	5.41518	2.26516	56
NC_060925.1	139969753	139970364	Bowtie2_on_data_181__data_20__and_data_19__alignments_peak_1372	33	.	4.01583	6.66913	3.34782	503
NC_060925.1	139972830	139973032	Bowtie2_on_data_181__data_20__and_data_19__alignments_peak_1373	61	.	6.40917	9.74108	6.11005	74
NC_060925.1	139980353	139980553	Bowtie2_on_data_181__data_20__and_data_19__alignments_peak_1374	22	.	4.27278	5.41518	2.26516	15
NC_060925.1	140019854	140020048	Bowtie2_on_data_181__data_20__and_data_19__alignments_peak_1375	143	.	9.82681	18.5129	14.391	112
NC_060925.1	140020298	140020511	Bowtie2_on_data_181__data_20__and_data_19__alignments_peak_1376	85	.	5.09522	12.3762	8.55945	128
NC_060925.1	140027748	140028351	Bowtie2_on_data_181__data_20__and_data_19__alignments_peak_1377	291	.	12.4533	33.728	29.1303	233
NC_060925.1	140032370	140033007	Bowtie2_on_data_181__data_20__and_data_19__alignments_peak_1378	100	.	7.60261	13.9207	10.0142	100
NC_060925.1	140041865	140042125	Bowtie2_on_data_181__data_20__and_data_19__alignments_peak_1379	50	.	4.11537	8.52675	5.04595	94
NC_060925.1	140050466	140050683	Bowtie2_on_data_181__data_20__and_data_19__alignments_peak_1380	240	.	13.8865	28.5127	24.0399	143
NC_060925.1	140051804	140052111	Bowtie2_on_data_181__data_20__and_data_19__alignments_peak_1381	33	.	4.64604	6.64751	3.32995	245
NC_060925.1	140058068	140058458	Bowtie2_on_data_181__data_20__and_data_19__alignments_peak_1382	124	.	5.40922	16.4881	12.4443	197
NC_060925.1	140062493	140062864	Bowtie2_on_data_181__data_20__and_data_19__alignments_peak_1383	184	.	11.7502	22.718	18.4216	118
NC_060925.1	140075090	140075365	Bowtie2_on_data_181__data_20__and_data_19__alignments_peak_1384	87	.	5.67529	12.5319	8.71085	193
NC_060925.1	140081347	140081948	Bowtie2_on_data_181__data_20__and_data_19__alignments_peak_1385	133	.	8.02444	17.4444	13.3501	236
NC_060925.1	140092698	140093142	Bowtie2_on_data_181__data_20__and_data_19__alignments_peak_1386	184	.	9.79658	22.7282	18.4313	77
NC_060925.1	140100256	140100585	Bowtie2_on_data_181__data_20__and_data_19__alignments_peak_1387	98	.	6.29364	13.7631	9.86722	86
NC_060925.1	140101861	140102497	Bowtie2_on_data_181__data_20__and_data_19__alignments_peak_1388	88	.	3.78313	12.7123	8.88586	233
NC_060925.1	140108370	140108592	Bowtie2_on_data_181__data_20__and_data_19__alignments_peak_1389	208	.	9.30364	25.1735	20.8054	125
NC_060925.1	140110360	140110634	Bowtie2_on_data_181__data_20__and_data_19__alignments_peak_1390	100	.	6.88206	14.0038	10.0928	97
NC_060925.1	140117987	140118291	Bowtie2_on_data_181__data_20__and_data_19__alignments_peak_1391	700	.	7.39877	75.357	70.056	211
NC_060925.1	140121007	140121373	Bowtie2_on_data_181__data_20__and_data_19__alignments_peak_1392	38	.	3.18957	7.15648	3.81361	85
NC_060925.1	140124808	140125040	Bowtie2_on_data_181__data_20__and_data_19__alignments_peak_1393	155	.	7.24143	19.7729	15.5981	114
NC_060925.1	140126625	140126943	Bowtie2_on_data_181__data_20__and_data_19__alignments_peak_1394	135	.	4.77968	17.6803	13.5817	100
NC_060925.1	140127310	140127533	Bowtie2_on_data_181__data_20__and_data_19__alignments_peak_1395	124	.	5.40922	16.4881	12.4443	117
NC_060925.1	140140986	140141657	Bowtie2_on_data_181__data_20__and_data_19__alignments_peak_1396	79	.	6.75788	11.7029	7.94188	567
NC_060925.1	140152235	140152466	Bowtie2_on_data_181__data_20__and_data_19__alignments_peak_1397	40	.	4.93133	7.3761	4.01942	104
NC_060925.1	140155936	140156529	Bowtie2_on_data_181__data_20__and_data_19__alignments_peak_1398	108	.	5.35718	14.8429	10.8822	214
NC_060925.1	140160638	140160919	Bowtie2_on_data_181__data_20__and_data_19__alignments_peak_1399	19	.	3.60489	4.97941	1.93593	115
NC_060925.1	140162573	140163107	Bowtie2_on_data_181__data_20__and_data_19__alignments_peak_1400	626	.	26.7049	67.8207	62.6375	116
NC_060925.1	140175271	140175706	Bowtie2_on_data_181__data_20__and_data_19__alignments_peak_1401	50	.	5.87508	8.60001	5.062	105
NC_060925.1	140180833	140181066	Bowtie2_on_data_181__data_20__and_data_19__alignments_peak_1402	50	.	5.87508	8.60001	5.062	123
NC_060925.1	140183978	140184174	Bowtie2_on_data_181__data_20__and_data_19__alignments_peak_1403	180	.	10.5592	22.3621	18.086	125
NC_060925.1	140187981	140188270	Bowtie2_on_data_181__data_20__and_data_19__alignments_peak_1404	314	.	16.557	36.121	31.4687	112
NC_060925.1	140198477	140198773	Bowtie2_on_data_181__data_20__and_data_19__alignments_peak_1405	25	.	4.22367	5.73713	2.55363	166
NC_060925.1	140212156	140212504	Bowtie2_on_data_181__data_20__and_data_19__alignments_peak_1406	47	.	4.91576	8.26757	4.79984	207
NC_060925.1	140222657	140223010	Bowtie2_on_data_181__data_20__and_data_19__alignments_peak_1407	105	.	6.42533	14.4427	10.5169	287
NC_060925.1	140233298	140233591	Bowtie2_on_data_181__data_20__and_data_19__alignments_peak_1408	69	.	6.33551	10.6324	6.95592	189
NC_060925.1	140240891	140241146	Bowtie2_on_data_181__data_20__and_data_19__alignments_peak_1409	110	.	7.20978	15.0361	11.0658	140
NC_060925.1	140245064	140245300	Bowtie2_on_data_181__data_20__and_data_19__alignments_peak_1410	94	.	7.99582	13.3351	9.47438	122
NC_060925.1	140246798	140247104	Bowtie2_on_data_181__data_20__and_data_19__alignments_peak_1411	31	.	4.80688	6.43325	3.14396	164
NC_060925.1	140261675	140262001	Bowtie2_on_data_181__data_20__and_data_19__alignments_peak_1412	168	.	10.1368	21.0992	16.8696	196
NC_060925.1	140266369	140266596	Bowtie2_on_data_181__data_20__and_data_19__alignments_peak_1413	225	.	8.82549	26.9336	22.5161	151
NC_060925.1	140272034	140272289	Bowtie2_on_data_181__data_20__and_data_19__alignments_peak_1414	131	.	9.61376	17.2327	13.152	98
NC_060925.1	140300437	140300861	Bowtie2_on_data_181__data_20__and_data_19__alignments_peak_1415	40	.	4.58804	7.39937	4.03708	223
NC_060925.1	140312735	140313024	Bowtie2_on_data_181__data_20__and_data_19__alignments_peak_1416	31	.	4.80688	6.43325	3.14396	167
NC_060925.1	140344208	140344592	Bowtie2_on_data_181__data_20__and_data_19__alignments_peak_1417	25	.	4.22367	5.73713	2.55363	129
NC_060925.1	140350552	140350770	Bowtie2_on_data_181__data_20__and_data_19__alignments_peak_1418	50	.	5.87508	8.60001	5.062	69
NC_060925.1	140360573	140360897	Bowtie2_on_data_181__data_20__and_data_19__alignments_peak_1419	71	.	6.94327	10.9165	7.19281	100
NC_060925.1	140396402	140396675	Bowtie2_on_data_181__data_20__and_data_19__alignments_peak_1420	94	.	8.01147	13.361	9.47438	187
NC_060925.1	140403929	140404571	Bowtie2_on_data_181__data_20__and_data_19__alignments_peak_1421	64	.	5.57119	10.0849	6.43432	147
NC_060925.1	140410126	140410350	Bowtie2_on_data_181__data_20__and_data_19__alignments_peak_1422	59	.	5.91314	9.58964	5.99934	88
NC_060925.1	140412357	140412564	Bowtie2_on_data_181__data_20__and_data_19__alignments_peak_1423	59	.	5.91314	9.58964	5.99934	72
NC_060925.1	140416766	140417155	Bowtie2_on_data_181__data_20__and_data_19__alignments_peak_1424	40	.	4.28356	7.44131	4.07348	37
NC_060925.1	140419130	140419814	Bowtie2_on_data_181__data_20__and_data_19__alignments_peak_1425	79	.	6.75788	11.7029	7.94188	349
NC_060925.1	140449578	140449890	Bowtie2_on_data_181__data_20__and_data_19__alignments_peak_1426	33	.	4.64604	6.64751	3.32995	50
NC_060925.1	140457256	140457476	Bowtie2_on_data_181__data_20__and_data_19__alignments_peak_1427	55	.	5.24348	9.16328	5.5998	136
NC_060925.1	140458945	140459227	Bowtie2_on_data_181__data_20__and_data_19__alignments_peak_1428	50	.	5.87508	8.60001	5.062	108
NC_060925.1	140462593	140462974	Bowtie2_on_data_181__data_20__and_data_19__alignments_peak_1429	144	.	10.1479	18.5718	14.431	73
NC_060925.1	140465206	140465409	Bowtie2_on_data_181__data_20__and_data_19__alignments_peak_1430	40	.	5.34098	7.49624	4.07833	100
NC_060925.1	140479536	140479902	Bowtie2_on_data_181__data_20__and_data_19__alignments_peak_1431	13	.	3.27717	4.24228	1.39234	54
NC_060925.1	140484570	140485027	Bowtie2_on_data_181__data_20__and_data_19__alignments_peak_1432	132	.	5.31154	17.3284	13.2457	54
NC_060925.1	140493638	140494043	Bowtie2_on_data_181__data_20__and_data_19__alignments_peak_1433	143	.	4.88831	18.4215	14.3015	78
NC_060925.1	140499155	140499663	Bowtie2_on_data_181__data_20__and_data_19__alignments_peak_1434	206	.	9.51373	25.0269	20.6637	184
NC_060925.1	140502134	140503072	Bowtie2_on_data_181__data_20__and_data_19__alignments_peak_1435	63	.	3.91377	9.95744	6.31393	471
NC_060925.1	140506636	140507262	Bowtie2_on_data_181__data_20__and_data_19__alignments_peak_1436	212	.	6.37915	25.6439	21.2537	550
NC_060925.1	140509269	140509468	Bowtie2_on_data_181__data_20__and_data_19__alignments_peak_1437	160	.	6.85895	20.2858	16.0799	115
NC_060925.1	140510152	140510805	Bowtie2_on_data_181__data_20__and_data_19__alignments_peak_1438	160	.	4.82349	20.2263	16.0217	145
NC_060925.1	140518331	140519016	Bowtie2_on_data_181__data_20__and_data_19__alignments_peak_1439	71	.	6.4454	10.8113	7.12419	603
NC_060925.1	140520780	140521287	Bowtie2_on_data_181__data_20__and_data_19__alignments_peak_1440	59	.	5.91314	9.58964	5.99934	466
NC_060925.1	140524674	140525094	Bowtie2_on_data_181__data_20__and_data_19__alignments_peak_1441	79	.	6.75788	11.7029	7.94188	116
NC_060925.1	140527173	140527392	Bowtie2_on_data_181__data_20__and_data_19__alignments_peak_1442	18	.	3.16812	4.8405	1.83137	137
NC_060925.1	140527879	140528161	Bowtie2_on_data_181__data_20__and_data_19__alignments_peak_1443	25	.	4.22367	5.73713	2.55363	80
NC_060925.1	140531546	140531801	Bowtie2_on_data_181__data_20__and_data_19__alignments_peak_1444	18	.	3.80131	4.86712	1.8371	57
NC_060925.1	140534839	140535194	Bowtie2_on_data_181__data_20__and_data_19__alignments_peak_1445	40	.	5.34098	7.49624	4.07833	202
NC_060925.1	140541895	140542089	Bowtie2_on_data_181__data_20__and_data_19__alignments_peak_1446	55	.	4.819	9.06147	5.50615	38
NC_060925.1	140550701	140550947	Bowtie2_on_data_181__data_20__and_data_19__alignments_peak_1447	166	.	10.6703	20.9185	16.695	150
NC_060925.1	140552495	140552714	Bowtie2_on_data_181__data_20__and_data_19__alignments_peak_1448	59	.	5.91314	9.58964	5.99934	91
NC_060925.1	140556231	140556457	Bowtie2_on_data_181__data_20__and_data_19__alignments_peak_1449	221	.	7.60374	26.5334	22.121	44
NC_060925.1	140556876	140557112	Bowtie2_on_data_181__data_20__and_data_19__alignments_peak_1450	71	.	6.94327	10.9165	7.19281	132
NC_060925.1	140561843	140562151	Bowtie2_on_data_181__data_20__and_data_19__alignments_peak_1451	89	.	7.18024	12.7995	8.96186	102
NC_060925.1	140566284	140566517	Bowtie2_on_data_181__data_20__and_data_19__alignments_peak_1452	236	.	5.30707	28.1488	23.6906	88
NC_060925.1	140588943	140589491	Bowtie2_on_data_181__data_20__and_data_19__alignments_peak_1453	62	.	4.75219	9.90854	6.26634	112
NC_060925.1	140591066	140591303	Bowtie2_on_data_181__data_20__and_data_19__alignments_peak_1454	65	.	4.32031	10.1811	6.5289	156
NC_060925.1	140591523	140591781	Bowtie2_on_data_181__data_20__and_data_19__alignments_peak_1455	50	.	4.11537	8.52675	5.04595	59
NC_060925.1	140594359	140594696	Bowtie2_on_data_181__data_20__and_data_19__alignments_peak_1456	25	.	4.22367	5.73713	2.55363	302
NC_060925.1	140605769	140605985	Bowtie2_on_data_181__data_20__and_data_19__alignments_peak_1457	179	.	7.25089	22.187	17.92	101
NC_060925.1	140608855	140609076	Bowtie2_on_data_181__data_20__and_data_19__alignments_peak_1458	151	.	6.66298	19.3533	15.1897	116
NC_060925.1	140613715	140614018	Bowtie2_on_data_181__data_20__and_data_19__alignments_peak_1459	316	.	14.2709	36.333	31.675	187
NC_060925.1	140616773	140617012	Bowtie2_on_data_181__data_20__and_data_19__alignments_peak_1460	104	.	4.59299	14.3946	10.4713	149
NC_060925.1	140621693	140621900	Bowtie2_on_data_181__data_20__and_data_19__alignments_peak_1461	157	.	6.39405	19.9982	15.7965	144
NC_060925.1	140626509	140626972	Bowtie2_on_data_181__data_20__and_data_19__alignments_peak_1462	132	.	5.56377	17.3084	13.2262	138
NC_060925.1	140629275	140629577	Bowtie2_on_data_181__data_20__and_data_19__alignments_peak_1463	100	.	3.76857	13.955	10.048	128
NC_060925.1	140631032	140631242	Bowtie2_on_data_181__data_20__and_data_19__alignments_peak_1464	151	.	8.52065	19.3489	15.1863	84
NC_060925.1	140634582	140634997	Bowtie2_on_data_181__data_20__and_data_19__alignments_peak_1465	140	.	5.71832	18.1405	14.0318	100
NC_060925.1	140637398	140637634	Bowtie2_on_data_181__data_20__and_data_19__alignments_peak_1466	50	.	5.49078	8.57641	5.062	152
NC_060925.1	140644037	140644334	Bowtie2_on_data_181__data_20__and_data_19__alignments_peak_1467	211	.	7.43093	25.5688	21.1911	187
NC_060925.1	140653753	140654234	Bowtie2_on_data_181__data_20__and_data_19__alignments_peak_1468	249	.	11.2051	29.4627	24.9685	144
NC_060925.1	140655393	140655703	Bowtie2_on_data_181__data_20__and_data_19__alignments_peak_1469	37	.	4.72515	7.04587	3.70712	97
NC_060925.1	140656487	140656731	Bowtie2_on_data_181__data_20__and_data_19__alignments_peak_1470	164	.	5.21419	20.7009	16.4855	182
NC_060925.1	140658292	140658509	Bowtie2_on_data_181__data_20__and_data_19__alignments_peak_1471	233	.	10.6585	27.8185	23.3695	124
NC_060925.1	140659769	140660117	Bowtie2_on_data_181__data_20__and_data_19__alignments_peak_1472	94	.	5.51282	13.3328	9.47438	206
NC_060925.1	140660485	140660899	Bowtie2_on_data_181__data_20__and_data_19__alignments_peak_1473	604	.	8.96083	65.6154	60.4723	142
NC_060925.1	140667011	140667269	Bowtie2_on_data_181__data_20__and_data_19__alignments_peak_1474	71	.	4.49312	10.9196	7.19488	77
NC_060925.1	140672865	140673136	Bowtie2_on_data_181__data_20__and_data_19__alignments_peak_1475	33	.	4.01583	6.66913	3.34782	86
NC_060925.1	140677705	140677937	Bowtie2_on_data_181__data_20__and_data_19__alignments_peak_1476	15	.	2.55166	4.4903	1.50533	204
NC_060925.1	140680124	140680621	Bowtie2_on_data_181__data_20__and_data_19__alignments_peak_1477	568	.	8.458	61.9096	56.8282	122
NC_060925.1	140686198	140686423	Bowtie2_on_data_181__data_20__and_data_19__alignments_peak_1478	110	.	7.20978	15.0361	11.0658	131
NC_060925.1	140688897	140689126	Bowtie2_on_data_181__data_20__and_data_19__alignments_peak_1479	31	.	4.76379	6.36465	3.13751	136
NC_060925.1	140698575	140698979	Bowtie2_on_data_181__data_20__and_data_19__alignments_peak_1480	22	.	4.27278	5.41518	2.26516	293
NC_060925.1	140704739	140705035	Bowtie2_on_data_181__data_20__and_data_19__alignments_peak_1481	64	.	5.57119	10.0849	6.43432	199
NC_060925.1	140708343	140708590	Bowtie2_on_data_181__data_20__and_data_19__alignments_peak_1482	15	.	3.21267	4.52378	1.53487	170
NC_060925.1	140710134	140710536	Bowtie2_on_data_181__data_20__and_data_19__alignments_peak_1483	47	.	4.91576	8.26757	4.79984	128
NC_060925.1	140718948	140719305	Bowtie2_on_data_181__data_20__and_data_19__alignments_peak_1484	221	.	7.60374	26.5334	22.121	225
NC_060925.1	140724717	140724917	Bowtie2_on_data_181__data_20__and_data_19__alignments_peak_1485	22	.	4.27278	5.41518	2.26516	40
NC_060925.1	140746866	140747154	Bowtie2_on_data_181__data_20__and_data_19__alignments_peak_1486	121	.	8.44735	16.2317	12.194	170
NC_060925.1	140748301	140748502	Bowtie2_on_data_181__data_20__and_data_19__alignments_peak_1487	31	.	4.80688	6.43325	3.14396	163
NC_060925.1	140752635	140752927	Bowtie2_on_data_181__data_20__and_data_19__alignments_peak_1488	61	.	6.40917	9.74108	6.11005	170
NC_060925.1	140789463	140789666	Bowtie2_on_data_181__data_20__and_data_19__alignments_peak_1489	211	.	12.8183	25.58	21.1911	121
NC_060925.1	140810312	140810563	Bowtie2_on_data_181__data_20__and_data_19__alignments_peak_1490	94	.	8.01147	13.361	9.47438	95
NC_060925.1	140839931	140840138	Bowtie2_on_data_181__data_20__and_data_19__alignments_peak_1491	132	.	7.2285	17.3816	13.2946	95
NC_060925.1	140845478	140845673	Bowtie2_on_data_181__data_20__and_data_19__alignments_peak_1492	18	.	3.80131	4.86712	1.8371	101
NC_060925.1	140848282	140848579	Bowtie2_on_data_181__data_20__and_data_19__alignments_peak_1493	31	.	4.80688	6.43325	3.14396	267
NC_060925.1	140906691	140906887	Bowtie2_on_data_181__data_20__and_data_19__alignments_peak_1494	25	.	3.93261	5.75307	2.56085	85
NC_060925.1	140910457	140910653	Bowtie2_on_data_181__data_20__and_data_19__alignments_peak_1495	166	.	10.6703	20.9185	16.695	138
NC_060925.1	140910902	140911124	Bowtie2_on_data_181__data_20__and_data_19__alignments_peak_1496	207	.	10.1592	25.1036	20.7371	110
NC_060925.1	140918396	140918853	Bowtie2_on_data_181__data_20__and_data_19__alignments_peak_1497	365	.	12.8507	41.2813	36.5312	173
NC_060925.1	140933775	140933975	Bowtie2_on_data_181__data_20__and_data_19__alignments_peak_1498	89	.	7.18024	12.7995	8.96186	94
NC_060925.1	140936302	140936701	Bowtie2_on_data_181__data_20__and_data_19__alignments_peak_1499	31	.	4.80688	6.43325	3.14396	195
NC_060925.1	140940056	140940642	Bowtie2_on_data_181__data_20__and_data_19__alignments_peak_1500	117	.	5.03199	15.7545	11.758	145
NC_060925.1	140946314	140946658	Bowtie2_on_data_181__data_20__and_data_19__alignments_peak_1501	96	.	6.15761	13.4973	9.60614	96
NC_060925.1	140950355	140950758	Bowtie2_on_data_181__data_20__and_data_19__alignments_peak_1502	211	.	5.48554	25.5507	21.177	226
NC_060925.1	140960813	140961232	Bowtie2_on_data_181__data_20__and_data_19__alignments_peak_1503	55	.	4.52589	9.1165	5.55873	324
NC_060925.1	140962329	140962543	Bowtie2_on_data_181__data_20__and_data_19__alignments_peak_1504	163	.	5.61365	20.5861	16.3725	141
NC_060925.1	140964179	140964511	Bowtie2_on_data_181__data_20__and_data_19__alignments_peak_1505	47	.	4.12456	8.26378	4.79984	300
NC_060925.1	140964842	140965121	Bowtie2_on_data_181__data_20__and_data_19__alignments_peak_1506	276	.	5.43157	32.1978	27.6356	147
NC_060925.1	140972892	140973121	Bowtie2_on_data_181__data_20__and_data_19__alignments_peak_1507	72	.	5.89891	11.031	7.29783	91
NC_060925.1	140974636	140974840	Bowtie2_on_data_181__data_20__and_data_19__alignments_peak_1508	38	.	5.18385	7.24475	3.89301	85
NC_060925.1	140975513	140975810	Bowtie2_on_data_181__data_20__and_data_19__alignments_peak_1509	79	.	5.62217	11.6621	7.91197	152
NC_060925.1	140978783	140979004	Bowtie2_on_data_181__data_20__and_data_19__alignments_peak_1510	214	.	9.37028	25.8732	21.479	113
NC_060925.1	140980069	140980916	Bowtie2_on_data_181__data_20__and_data_19__alignments_peak_1511	114	.	3.38861	15.4381	11.4509	627
NC_060925.1	140981269	140981708	Bowtie2_on_data_181__data_20__and_data_19__alignments_peak_1512	109	.	5.10012	14.884	10.9223	89
NC_060925.1	140982133	140982354	Bowtie2_on_data_181__data_20__and_data_19__alignments_peak_1513	65	.	3.82749	10.2382	6.58409	138
NC_060925.1	140987903	140988262	Bowtie2_on_data_181__data_20__and_data_19__alignments_peak_1514	52	.	5.24817	8.83412	5.2862	13
NC_060925.1	141003863	141004226	Bowtie2_on_data_181__data_20__and_data_19__alignments_peak_1515	121	.	8.44735	16.2317	12.194	154
NC_060925.1	141005981	141006364	Bowtie2_on_data_181__data_20__and_data_19__alignments_peak_1516	32	.	4.26032	6.56052	3.26099	351
NC_060925.1	141011907	141012275	Bowtie2_on_data_181__data_20__and_data_19__alignments_peak_1517	41	.	5.06841	7.59488	4.16032	292
NC_060925.1	141018020	141018223	Bowtie2_on_data_181__data_20__and_data_19__alignments_peak_1518	60	.	3.69991	9.59207	6.00144	127
NC_060925.1	141018962	141019395	Bowtie2_on_data_181__data_20__and_data_19__alignments_peak_1519	50	.	5.49078	8.57641	5.062	383
NC_060925.1	141031531	141032152	Bowtie2_on_data_181__data_20__and_data_19__alignments_peak_1520	157	.	6.39405	19.9982	15.7965	227
NC_060925.1	141033741	141034396	Bowtie2_on_data_181__data_20__and_data_19__alignments_peak_1521	217	.	8.03477	26.1254	21.7274	238
NC_060925.1	141036027	141036654	Bowtie2_on_data_181__data_20__and_data_19__alignments_peak_1522	81	.	3.40603	11.8863	8.11665	76
NC_060925.1	141047557	141047790	Bowtie2_on_data_181__data_20__and_data_19__alignments_peak_1523	55	.	5.24348	9.16328	5.5998	169
NC_060925.1	141051575	141051780	Bowtie2_on_data_181__data_20__and_data_19__alignments_peak_1524	50	.	5.87508	8.60001	5.062	86
NC_060925.1	141059105	141059299	Bowtie2_on_data_181__data_20__and_data_19__alignments_peak_1525	35	.	3.84701	6.86931	3.53601	125
NC_060925.1	141062678	141062881	Bowtie2_on_data_181__data_20__and_data_19__alignments_peak_1526	40	.	5.2931	7.41937	4.05449	99
NC_060925.1	141070733	141070950	Bowtie2_on_data_181__data_20__and_data_19__alignments_peak_1527	41	.	5.06841	7.59488	4.16032	119
NC_060925.1	141074559	141074920	Bowtie2_on_data_181__data_20__and_data_19__alignments_peak_1528	66	.	6.37953	10.3426	6.68414	149
NC_060925.1	141080422	141080755	Bowtie2_on_data_181__data_20__and_data_19__alignments_peak_1529	100	.	7.60261	13.9207	10.0142	192
NC_060925.1	141084285	141084554	Bowtie2_on_data_181__data_20__and_data_19__alignments_peak_1530	58	.	6.22062	9.43523	5.8584	62
NC_060925.1	141089664	141089999	Bowtie2_on_data_181__data_20__and_data_19__alignments_peak_1531	61	.	6.40917	9.74108	6.11005	242
NC_060925.1	141091226	141091457	Bowtie2_on_data_181__data_20__and_data_19__alignments_peak_1532	149	.	6.22124	19.1084	14.952	121
NC_060925.1	141097166	141097393	Bowtie2_on_data_181__data_20__and_data_19__alignments_peak_1533	61	.	6.40917	9.74108	6.11005	64
NC_060925.1	141098422	141098792	Bowtie2_on_data_181__data_20__and_data_19__alignments_peak_1534	71	.	6.94327	10.9165	7.19281	193
NC_060925.1	141117334	141117673	Bowtie2_on_data_181__data_20__and_data_19__alignments_peak_1535	61	.	3.31024	9.70198	6.10898	96
NC_060925.1	141118185	141118592	Bowtie2_on_data_181__data_20__and_data_19__alignments_peak_1536	58	.	4.14749	9.4594	5.88163	23
NC_060925.1	141125551	141125770	Bowtie2_on_data_181__data_20__and_data_19__alignments_peak_1537	121	.	8.44735	16.2317	12.194	96
NC_060925.1	141126355	141126557	Bowtie2_on_data_181__data_20__and_data_19__alignments_peak_1538	61	.	6.40917	9.74108	6.11005	99
NC_060925.1	141131069	141131263	Bowtie2_on_data_181__data_20__and_data_19__alignments_peak_1539	61	.	6.40917	9.74108	6.11005	34
NC_060925.1	141139789	141140082	Bowtie2_on_data_181__data_20__and_data_19__alignments_peak_1540	41	.	5.06841	7.59488	4.16032	253
NC_060925.1	141143643	141143852	Bowtie2_on_data_181__data_20__and_data_19__alignments_peak_1541	22	.	4.27278	5.41518	2.26516	13
NC_060925.1	141160975	141161199	Bowtie2_on_data_181__data_20__and_data_19__alignments_peak_1542	91	.	6.55434	12.9916	9.14422	81
NC_060925.1	141179935	141180171	Bowtie2_on_data_181__data_20__and_data_19__alignments_peak_1543	71	.	6.94327	10.9165	7.19281	131
NC_060925.1	141184334	141184835	Bowtie2_on_data_181__data_20__and_data_19__alignments_peak_1544	110	.	8.02498	15.0651	11.0856	399
NC_060925.1	141188638	141188920	Bowtie2_on_data_181__data_20__and_data_19__alignments_peak_1545	79	.	6.75788	11.7029	7.94188	185
NC_060925.1	141194369	141194628	Bowtie2_on_data_181__data_20__and_data_19__alignments_peak_1546	83	.	7.47737	12.1239	8.31512	118
NC_060925.1	141223816	141224188	Bowtie2_on_data_181__data_20__and_data_19__alignments_peak_1547	25	.	3.93261	5.75307	2.56085	195
NC_060925.1	141250900	141251280	Bowtie2_on_data_181__data_20__and_data_19__alignments_peak_1548	94	.	8.01147	13.361	9.47438	249
NC_060925.1	141252996	141253269	Bowtie2_on_data_181__data_20__and_data_19__alignments_peak_1549	89	.	7.18024	12.7995	8.96186	144
NC_060925.1	141258482	141258940	Bowtie2_on_data_181__data_20__and_data_19__alignments_peak_1550	27	.	3.74811	5.92426	2.72106	241
NC_060925.1	141263993	141264210	Bowtie2_on_data_181__data_20__and_data_19__alignments_peak_1551	40	.	5.34098	7.49624	4.07833	133
NC_060925.1	141283427	141283623	Bowtie2_on_data_181__data_20__and_data_19__alignments_peak_1552	73	.	4.32738	11.1053	7.37094	105
NC_060925.1	141286492	141286705	Bowtie2_on_data_181__data_20__and_data_19__alignments_peak_1553	134	.	4.92851	17.5257	13.4298	75
NC_060925.1	141291750	141292025	Bowtie2_on_data_181__data_20__and_data_19__alignments_peak_1554	134	.	9.22521	17.5199	13.4251	192
NC_060925.1	141292222	141292423	Bowtie2_on_data_181__data_20__and_data_19__alignments_peak_1555	91	.	6.55434	12.9916	9.14422	62
NC_060925.1	141294669	141294925	Bowtie2_on_data_181__data_20__and_data_19__alignments_peak_1556	81	.	6.87509	11.8947	8.12433	102
NC_060925.1	141297036	141297462	Bowtie2_on_data_181__data_20__and_data_19__alignments_peak_1557	72	.	5.89891	11.031	7.29783	188
NC_060925.1	141300481	141301221	Bowtie2_on_data_181__data_20__and_data_19__alignments_peak_1558	31	.	4.80688	6.43325	3.14396	103
NC_060925.1	141304615	141304919	Bowtie2_on_data_181__data_20__and_data_19__alignments_peak_1559	23	.	4.0651	5.48935	2.33446	211
NC_060925.1	141305122	141305588	Bowtie2_on_data_181__data_20__and_data_19__alignments_peak_1560	21	.	3.48039	5.20847	2.15138	175
NC_060925.1	141308101	141308699	Bowtie2_on_data_181__data_20__and_data_19__alignments_peak_1561	50	.	5.49078	8.57641	5.062	530
NC_060925.1	141312095	141312451	Bowtie2_on_data_181__data_20__and_data_19__alignments_peak_1562	29	.	4.66546	6.20887	2.98861	213
NC_060925.1	141329600	141329810	Bowtie2_on_data_181__data_20__and_data_19__alignments_peak_1563	55	.	5.24348	9.16328	5.5998	93
NC_060925.1	141338467	141338671	Bowtie2_on_data_181__data_20__and_data_19__alignments_peak_1564	240	.	7.94936	28.4915	24.0292	41
NC_060925.1	141341185	141341455	Bowtie2_on_data_181__data_20__and_data_19__alignments_peak_1565	41	.	4.68092	7.55722	4.13799	182
NC_060925.1	141344094	141344485	Bowtie2_on_data_181__data_20__and_data_19__alignments_peak_1566	72	.	5.89891	11.031	7.29783	109
NC_060925.1	141363697	141364105	Bowtie2_on_data_181__data_20__and_data_19__alignments_peak_1567	50	.	5.49078	8.57641	5.062	226
NC_060925.1	141377851	141378209	Bowtie2_on_data_181__data_20__and_data_19__alignments_peak_1568	441	.	20.8298	48.9926	44.1099	245
NC_060925.1	141395689	141396080	Bowtie2_on_data_181__data_20__and_data_19__alignments_peak_1569	436	.	10.5093	48.549	43.6766	73
NC_060925.1	141411134	141411352	Bowtie2_on_data_181__data_20__and_data_19__alignments_peak_1570	48	.	4.2996	8.34525	4.86953	132
NC_060925.1	141437564	141437837	Bowtie2_on_data_181__data_20__and_data_19__alignments_peak_1571	22	.	4.27278	5.41518	2.26516	61
NC_060925.1	141454979	141455191	Bowtie2_on_data_181__data_20__and_data_19__alignments_peak_1572	18	.	3.80131	4.86712	1.8371	136
NC_060925.1	141457582	141457777	Bowtie2_on_data_181__data_20__and_data_19__alignments_peak_1573	71	.	6.94327	10.9165	7.19281	101
NC_060925.1	141485533	141485875	Bowtie2_on_data_181__data_20__and_data_19__alignments_peak_1574	180	.	10.5592	22.3621	18.086	133
NC_060925.1	141504982	141505224	Bowtie2_on_data_181__data_20__and_data_19__alignments_peak_1575	14	.	3.73868	4.4471	1.46299	106
NC_060925.1	141506744	141507034	Bowtie2_on_data_181__data_20__and_data_19__alignments_peak_1576	33	.	4.01583	6.66913	3.34782	61
NC_060925.1	141515207	141515416	Bowtie2_on_data_181__data_20__and_data_19__alignments_peak_1577	31	.	4.80688	6.43325	3.14396	166
NC_060925.1	141568814	141569011	Bowtie2_on_data_181__data_20__and_data_19__alignments_peak_1578	55	.	4.52589	9.1165	5.55873	103
NC_060925.1	141576334	141576672	Bowtie2_on_data_181__data_20__and_data_19__alignments_peak_1579	197	.	6.42976	24.0506	19.7218	187
NC_060925.1	141579871	141580464	Bowtie2_on_data_181__data_20__and_data_19__alignments_peak_1580	17	.	2.49847	4.77412	1.77341	26
NC_060925.1	141585395	141585593	Bowtie2_on_data_181__data_20__and_data_19__alignments_peak_1581	72	.	5.89891	11.031	7.29783	128
NC_060925.1	141587431	141587660	Bowtie2_on_data_181__data_20__and_data_19__alignments_peak_1582	31	.	4.80688	6.43325	3.14396	173
NC_060925.1	141597633	141598003	Bowtie2_on_data_181__data_20__and_data_19__alignments_peak_1583	23	.	2.27866	5.53406	2.37664	131
NC_060925.1	141607858	141608273	Bowtie2_on_data_181__data_20__and_data_19__alignments_peak_1584	180	.	6.1502	22.3101	18.0392	157
NC_060925.1	141612768	141612974	Bowtie2_on_data_181__data_20__and_data_19__alignments_peak_1585	61	.	6.40917	9.74108	6.11005	96
NC_060925.1	141618619	141619242	Bowtie2_on_data_181__data_20__and_data_19__alignments_peak_1586	55	.	3.00998	9.13075	5.57272	256
NC_060925.1	141619574	141619859	Bowtie2_on_data_181__data_20__and_data_19__alignments_peak_1587	25	.	4.33721	5.6949	2.53224	235
NC_060925.1	141623446	141623647	Bowtie2_on_data_181__data_20__and_data_19__alignments_peak_1588	87	.	5.88989	12.5702	8.74662	65
NC_060925.1	141624080	141624316	Bowtie2_on_data_181__data_20__and_data_19__alignments_peak_1589	93	.	5.29119	13.1972	9.34552	47
NC_060925.1	141625137	141625354	Bowtie2_on_data_181__data_20__and_data_19__alignments_peak_1590	116	.	8.61929	15.5917	11.6001	130
NC_060925.1	141625686	141625885	Bowtie2_on_data_181__data_20__and_data_19__alignments_peak_1591	100	.	7.60261	13.9207	10.0142	69
NC_060925.1	141627010	141627368	Bowtie2_on_data_181__data_20__and_data_19__alignments_peak_1592	64	.	5.19909	10.1209	6.47	282
NC_060925.1	141636551	141636841	Bowtie2_on_data_181__data_20__and_data_19__alignments_peak_1593	989	.	11.6439	104.639	98.9713	198
NC_060925.1	141642733	141643234	Bowtie2_on_data_181__data_20__and_data_19__alignments_peak_1594	55	.	2.60931	9.07168	5.51628	271
NC_060925.1	141643587	141644017	Bowtie2_on_data_181__data_20__and_data_19__alignments_peak_1595	67	.	4.17283	10.3926	6.7329	90
NC_060925.1	141650262	141650600	Bowtie2_on_data_181__data_20__and_data_19__alignments_peak_1596	59	.	5.91314	9.58964	5.99934	64
NC_060925.1	141654784	141655083	Bowtie2_on_data_181__data_20__and_data_19__alignments_peak_1597	71	.	3.69339	10.8391	7.15136	194
NC_060925.1	141668325	141668669	Bowtie2_on_data_181__data_20__and_data_19__alignments_peak_1598	33	.	4.64604	6.64751	3.32995	204
NC_060925.1	141674221	141674459	Bowtie2_on_data_181__data_20__and_data_19__alignments_peak_1599	18	.	3.80131	4.86712	1.8371	65
NC_060925.1	141686328	141686783	Bowtie2_on_data_181__data_20__and_data_19__alignments_peak_1600	81	.	6.87509	11.8947	8.12433	343
NC_060925.1	141686996	141687245	Bowtie2_on_data_181__data_20__and_data_19__alignments_peak_1601	69	.	6.33551	10.6324	6.95592	129
NC_060925.1	141697042	141697249	Bowtie2_on_data_181__data_20__and_data_19__alignments_peak_1602	39	.	4.87812	7.29102	3.93712	138
NC_060925.1	141698840	141699483	Bowtie2_on_data_181__data_20__and_data_19__alignments_peak_1603	169	.	7.05492	21.2305	16.9967	166
NC_060925.1	141701062	141701710	Bowtie2_on_data_181__data_20__and_data_19__alignments_peak_1604	132	.	5.87562	17.3644	13.2792	171
NC_060925.1	141703341	141703704	Bowtie2_on_data_181__data_20__and_data_19__alignments_peak_1605	55	.	3.00998	9.13075	5.57272	130
NC_060925.1	141709999	141710260	Bowtie2_on_data_181__data_20__and_data_19__alignments_peak_1606	575	.	19.3353	62.6067	57.5118	121
NC_060925.1	141713219	141713462	Bowtie2_on_data_181__data_20__and_data_19__alignments_peak_1607	41	.	5.06841	7.59488	4.16032	124
NC_060925.1	141717038	141717325	Bowtie2_on_data_181__data_20__and_data_19__alignments_peak_1608	21	.	3.48039	5.20847	2.15138	222
NC_060925.1	141719142	141719554	Bowtie2_on_data_181__data_20__and_data_19__alignments_peak_1609	131	.	9.61376	17.2327	13.152	311
NC_060925.1	141730271	141730481	Bowtie2_on_data_181__data_20__and_data_19__alignments_peak_1610	13	.	3.27717	4.24228	1.39234	93
NC_060925.1	141735723	141735928	Bowtie2_on_data_181__data_20__and_data_19__alignments_peak_1611	40	.	5.34098	7.49624	4.07833	136
NC_060925.1	141749269	141749569	Bowtie2_on_data_181__data_20__and_data_19__alignments_peak_1612	28	.	4.57111	6.06027	2.85214	274
NC_060925.1	141751680	141752169	Bowtie2_on_data_181__data_20__and_data_19__alignments_peak_1613	40	.	5.34098	7.49624	4.07833	321
NC_060925.1	141753983	141754329	Bowtie2_on_data_181__data_20__and_data_19__alignments_peak_1614	38	.	5.18385	7.24475	3.89301	24
NC_060925.1	141759287	141759930	Bowtie2_on_data_181__data_20__and_data_19__alignments_peak_1615	93	.	5.29119	13.1972	9.34552	441
NC_060925.1	141762940	141763135	Bowtie2_on_data_181__data_20__and_data_19__alignments_peak_1616	132	.	7.2285	17.3816	13.2946	141
NC_060925.1	141771418	141771614	Bowtie2_on_data_181__data_20__and_data_19__alignments_peak_1617	109	.	8.20226	14.9075	10.9431	152
NC_060925.1	141772976	141773414	Bowtie2_on_data_181__data_20__and_data_19__alignments_peak_1618	94	.	8.01147	13.361	9.47438	300
NC_060925.1	141792704	141792909	Bowtie2_on_data_181__data_20__and_data_19__alignments_peak_1619	156	.	5.48607	19.7758	15.6006	121
NC_060925.1	141793595	141793997	Bowtie2_on_data_181__data_20__and_data_19__alignments_peak_1620	34	.	3.45625	6.75362	3.42654	32
NC_060925.1	141801757	141801962	Bowtie2_on_data_181__data_20__and_data_19__alignments_peak_1621	33	.	4.64604	6.64751	3.32995	79
NC_060925.1	141808725	141808924	Bowtie2_on_data_181__data_20__and_data_19__alignments_peak_1622	18	.	3.80131	4.86712	1.8371	8
NC_060925.1	141817761	141817973	Bowtie2_on_data_181__data_20__and_data_19__alignments_peak_1623	51	.	5.58601	8.72939	5.18816	147
NC_060925.1	141823965	141824273	Bowtie2_on_data_181__data_20__and_data_19__alignments_peak_1624	31	.	4.80688	6.43325	3.14396	150
NC_060925.1	141861575	141861807	Bowtie2_on_data_181__data_20__and_data_19__alignments_peak_1625	33	.	4.01583	6.66913	3.34782	73
NC_060925.1	141880031	141880322	Bowtie2_on_data_181__data_20__and_data_19__alignments_peak_1626	40	.	5.34098	7.49624	4.07833	115
NC_060925.1	141884656	141885052	Bowtie2_on_data_181__data_20__and_data_19__alignments_peak_1627	83	.	7.47737	12.1239	8.31512	95
NC_060925.1	141890802	141891032	Bowtie2_on_data_181__data_20__and_data_19__alignments_peak_1628	106	.	8.54556	14.6259	10.6686	66
NC_060925.1	141902779	141902999	Bowtie2_on_data_181__data_20__and_data_19__alignments_peak_1629	40	.	5.34098	7.49624	4.07833	103
NC_060925.1	141908934	141909350	Bowtie2_on_data_181__data_20__and_data_19__alignments_peak_1630	131	.	9.61376	17.2327	13.152	231
NC_060925.1	141924557	141924851	Bowtie2_on_data_181__data_20__and_data_19__alignments_peak_1631	18	.	3.80131	4.86712	1.8371	36
NC_060925.1	141946128	141946417	Bowtie2_on_data_181__data_20__and_data_19__alignments_peak_1632	79	.	6.75788	11.7029	7.94188	114
NC_060925.1	141963287	141963592	Bowtie2_on_data_181__data_20__and_data_19__alignments_peak_1633	611	.	6.62496	66.3539	61.1978	118
NC_060925.1	141968855	141969297	Bowtie2_on_data_181__data_20__and_data_19__alignments_peak_1634	450	.	19.5943	49.9687	45.0724	50
NC_060925.1	141972156	141972510	Bowtie2_on_data_181__data_20__and_data_19__alignments_peak_1635	133	.	8.86971	17.4193	13.3256	192
NC_060925.1	141974153	141974394	Bowtie2_on_data_181__data_20__and_data_19__alignments_peak_1636	100	.	6.88206	14.0038	10.0928	51
NC_060925.1	141975713	141975954	Bowtie2_on_data_181__data_20__and_data_19__alignments_peak_1637	584	.	8.26542	63.573	58.4678	130
NC_060925.1	141977505	141978171	Bowtie2_on_data_181__data_20__and_data_19__alignments_peak_1638	227	.	5.6747	27.1403	22.706	165
NC_060925.1	141981776	141982157	Bowtie2_on_data_181__data_20__and_data_19__alignments_peak_1639	128	.	6.56254	16.8959	12.8419	301
NC_060925.1	141986541	141986975	Bowtie2_on_data_181__data_20__and_data_19__alignments_peak_1640	131	.	9.61376	17.2327	13.152	177
NC_060925.1	141997760	141998212	Bowtie2_on_data_181__data_20__and_data_19__alignments_peak_1641	63	.	6.34604	9.94852	6.30558	82
NC_060925.1	142006978	142007176	Bowtie2_on_data_181__data_20__and_data_19__alignments_peak_1642	100	.	6.88206	14.0038	10.0928	108
NC_060925.1	142017535	142017957	Bowtie2_on_data_181__data_20__and_data_19__alignments_peak_1643	18	.	3.80131	4.86712	1.8371	54
NC_060925.1	142018625	142018878	Bowtie2_on_data_181__data_20__and_data_19__alignments_peak_1644	204	.	5.39096	24.7669	20.4156	135
NC_060925.1	142027944	142028155	Bowtie2_on_data_181__data_20__and_data_19__alignments_peak_1645	263	.	7.88201	30.8792	26.3498	81
NC_060925.1	142041542	142041807	Bowtie2_on_data_181__data_20__and_data_19__alignments_peak_1646	354	.	7.38161	40.1876	35.4624	95
NC_060925.1	142052625	142052847	Bowtie2_on_data_181__data_20__and_data_19__alignments_peak_1647	64	.	5.57119	10.0849	6.43432	125
NC_060925.1	142064205	142064530	Bowtie2_on_data_181__data_20__and_data_19__alignments_peak_1648	109	.	8.20226	14.9075	10.9431	204
NC_060925.1	142064970	142065446	Bowtie2_on_data_181__data_20__and_data_19__alignments_peak_1649	18	.	3.16812	4.8405	1.83137	378
NC_060925.1	142072660	142073057	Bowtie2_on_data_181__data_20__and_data_19__alignments_peak_1650	376	.	12.7553	42.457	37.6857	298
NC_060925.1	142080162	142080419	Bowtie2_on_data_181__data_20__and_data_19__alignments_peak_1651	453	.	14.7247	50.2353	45.3374	76
NC_060925.1	142085815	142086102	Bowtie2_on_data_181__data_20__and_data_19__alignments_peak_1652	52	.	5.3998	8.75389	5.21121	109
NC_060925.1	142093785	142094013	Bowtie2_on_data_181__data_20__and_data_19__alignments_peak_1653	276	.	6.47154	32.1724	27.6105	98
NC_060925.1	142106308	142106573	Bowtie2_on_data_181__data_20__and_data_19__alignments_peak_1654	118	.	9.07966	15.9169	11.8947	42
NC_060925.1	142110719	142110919	Bowtie2_on_data_181__data_20__and_data_19__alignments_peak_1655	80	.	4.48193	11.8329	8.06446	135
NC_060925.1	142123765	142124168	Bowtie2_on_data_181__data_20__and_data_19__alignments_peak_1656	120	.	8.65794	16.1105	12.0813	333
NC_060925.1	142124383	142124582	Bowtie2_on_data_181__data_20__and_data_19__alignments_peak_1657	70	.	4.70328	10.7833	7.09821	52
NC_060925.1	142132792	142133027	Bowtie2_on_data_181__data_20__and_data_19__alignments_peak_1658	80	.	3.74136	11.7763	8.00899	171
NC_060925.1	142135972	142136389	Bowtie2_on_data_181__data_20__and_data_19__alignments_peak_1659	82	.	5.23611	11.9788	8.20743	338
NC_060925.1	142136817	142137307	Bowtie2_on_data_181__data_20__and_data_19__alignments_peak_1660	360	.	5.24079	40.7535	36.0191	122
NC_060925.1	142137901	142138111	Bowtie2_on_data_181__data_20__and_data_19__alignments_peak_1661	101	.	5.48716	14.0338	10.1209	66
NC_060925.1	142145412	142145784	Bowtie2_on_data_181__data_20__and_data_19__alignments_peak_1662	65	.	4.32031	10.1811	6.5289	183
NC_060925.1	142147299	142147523	Bowtie2_on_data_181__data_20__and_data_19__alignments_peak_1663	89	.	4.47288	12.7504	8.92183	43
NC_060925.1	142147827	142148308	Bowtie2_on_data_181__data_20__and_data_19__alignments_peak_1664	575	.	8.19027	62.6213	57.5261	131
NC_060925.1	142161672	142162069	Bowtie2_on_data_181__data_20__and_data_19__alignments_peak_1665	25	.	2.93532	5.66858	2.50744	100
NC_060925.1	142163845	142164511	Bowtie2_on_data_181__data_20__and_data_19__alignments_peak_1666	472	.	11.7512	52.2001	47.2718	544
NC_060925.1	142168633	142169447	Bowtie2_on_data_181__data_20__and_data_19__alignments_peak_1667	64	.	5.57119	10.0849	6.43432	658
NC_060925.1	142173995	142174222	Bowtie2_on_data_181__data_20__and_data_19__alignments_peak_1668	56	.	4.31134	9.26027	5.69345	97
NC_060925.1	142239848	142240615	Bowtie2_on_data_181__data_20__and_data_19__alignments_peak_1669	62	.	5.08672	9.90678	6.26608	718
NC_060925.1	142410818	142411447	Bowtie2_on_data_181__data_20__and_data_19__alignments_peak_1670	100	.	7.60261	13.9207	10.0142	449
NC_060925.1	143017190	143017770	Bowtie2_on_data_181__data_20__and_data_19__alignments_peak_1671	456	.	19.0065	50.5404	45.6375	472
NC_060925.1	143265322	143265992	Bowtie2_on_data_181__data_20__and_data_19__alignments_peak_1672	226	.	11.571	27.0285	22.6058	540
NC_060925.1	143441643	143441864	Bowtie2_on_data_181__data_20__and_data_19__alignments_peak_1673	144	.	10.1479	18.5718	14.431	122
NC_060925.1	143532577	143532783	Bowtie2_on_data_181__data_20__and_data_19__alignments_peak_1674	66	.	6.37953	10.3426	6.68414	129
NC_060925.1	143724783	143724981	Bowtie2_on_data_181__data_20__and_data_19__alignments_peak_1675	131	.	9.61376	17.2327	13.152	91
NC_060925.1	143808477	143808678	Bowtie2_on_data_181__data_20__and_data_19__alignments_peak_1676	13	.	3.27717	4.24228	1.39234	65
NC_060925.1	143831852	143832060	Bowtie2_on_data_181__data_20__and_data_19__alignments_peak_1677	43	.	5.36973	7.79076	4.34646	57
NC_060925.1	143901170	143901611	Bowtie2_on_data_181__data_20__and_data_19__alignments_peak_1678	41	.	4.0733	7.59582	4.16032	165
NC_060925.1	144246939	144247477	Bowtie2_on_data_181__data_20__and_data_19__alignments_peak_1679	270	.	10.7089	31.5899	27.0394	141
NC_060925.1	144933845	144934163	Bowtie2_on_data_181__data_20__and_data_19__alignments_peak_1680	22	.	4.27278	5.41518	2.26516	215
NC_060925.1	145219808	145220051	Bowtie2_on_data_181__data_20__and_data_19__alignments_peak_1681	50	.	5.70991	8.61623	5.07788	112
NC_060925.1	145609867	145610555	Bowtie2_on_data_181__data_20__and_data_19__alignments_peak_1682	504	.	17.6967	55.3869	50.4111	194
NC_060925.1	145613712	145614071	Bowtie2_on_data_181__data_20__and_data_19__alignments_peak_1683	50	.	5.87508	8.60001	5.062	120
NC_060925.1	146956395	146956637	Bowtie2_on_data_181__data_20__and_data_19__alignments_peak_1684	110	.	8.02498	15.0651	11.0856	80
NC_060925.1	148408272	148408518	Bowtie2_on_data_181__data_20__and_data_19__alignments_peak_1685	61	.	6.40917	9.74108	6.11005	153
NC_060925.1	148957584	148958061	Bowtie2_on_data_181__data_20__and_data_19__alignments_peak_1686	178	.	7.636	22.1242	17.8595	139
NC_060925.1	148972605	148973054	Bowtie2_on_data_181__data_20__and_data_19__alignments_peak_1687	41	.	4.0733	7.59582	4.16032	139
NC_060925.1	148973655	148973927	Bowtie2_on_data_181__data_20__and_data_19__alignments_peak_1688	193	.	8.83743	23.6748	19.3548	80
NC_060925.1	148984025	148984514	Bowtie2_on_data_181__data_20__and_data_19__alignments_peak_1689	140	.	6.16766	18.1197	14.0119	302
NC_060925.1	149974487	149974753	Bowtie2_on_data_181__data_20__and_data_19__alignments_peak_1690	22	.	4.27278	5.41518	2.26516	31
NC_060925.1	150438190	150438409	Bowtie2_on_data_181__data_20__and_data_19__alignments_peak_1691	41	.	5.06841	7.59488	4.16032	147
NC_060925.1	150700753	150701056	Bowtie2_on_data_181__data_20__and_data_19__alignments_peak_1692	31	.	4.80688	6.43325	3.14396	101
NC_060925.1	152621003	152621211	Bowtie2_on_data_181__data_20__and_data_19__alignments_peak_1693	50	.	5.87508	8.60001	5.062	33
NC_060925.1	152670815	152671126	Bowtie2_on_data_181__data_20__and_data_19__alignments_peak_1694	79	.	5.08876	11.6547	7.90662	220
NC_060925.1	152808635	152809004	Bowtie2_on_data_181__data_20__and_data_19__alignments_peak_1695	145	.	5.77998	18.7172	14.5684	113
NC_060925.1	153319344	153319579	Bowtie2_on_data_181__data_20__and_data_19__alignments_peak_1696	25	.	3.93261	5.75307	2.56085	18
NC_060925.1	154108252	154108735	Bowtie2_on_data_181__data_20__and_data_19__alignments_peak_1697	167	.	8.557	20.9797	16.7558	220
NC_060925.1	154613237	154613506	Bowtie2_on_data_181__data_20__and_data_19__alignments_peak_1698	25	.	4.36513	5.73832	2.55363	36
NC_060925.1	154999585	154999799	Bowtie2_on_data_181__data_20__and_data_19__alignments_peak_1699	56	.	5.69113	9.2295	5.66392	144
NC_060925.1	155502960	155503334	Bowtie2_on_data_181__data_20__and_data_19__alignments_peak_1700	61	.	6.0157	9.75553	6.12285	81
NC_060925.1	156408769	156409016	Bowtie2_on_data_181__data_20__and_data_19__alignments_peak_1701	50	.	5.87508	8.60001	5.062	66
NC_060925.1	160060843	160061106	Bowtie2_on_data_181__data_20__and_data_19__alignments_peak_1702	131	.	9.61376	17.2327	13.152	88
NC_060925.1	161529029	161529497	Bowtie2_on_data_181__data_20__and_data_19__alignments_peak_1703	127	.	9.33092	16.7633	12.7128	301
NC_060925.1	161634369	161634766	Bowtie2_on_data_181__data_20__and_data_19__alignments_peak_1704	72	.	5.89891	11.031	7.29783	92
NC_060925.1	162250602	162250874	Bowtie2_on_data_181__data_20__and_data_19__alignments_peak_1705	118	.	9.07966	15.9169	11.8947	124
NC_060925.1	162298943	162299229	Bowtie2_on_data_181__data_20__and_data_19__alignments_peak_1706	79	.	6.75788	11.7029	7.94188	146
NC_060925.1	162662314	162662605	Bowtie2_on_data_181__data_20__and_data_19__alignments_peak_1707	55	.	5.24348	9.16328	5.5998	140
NC_060925.1	162930084	162930647	Bowtie2_on_data_181__data_20__and_data_19__alignments_peak_1708	226	.	13.3524	27.0378	22.6058	327
NC_060925.1	163010101	163010410	Bowtie2_on_data_181__data_20__and_data_19__alignments_peak_1709	62	.	6.30519	9.88283	6.24517	148
NC_060925.1	164121294	164121633	Bowtie2_on_data_181__data_20__and_data_19__alignments_peak_1710	71	.	6.94327	10.9165	7.19281	218
NC_060925.1	164426752	164426967	Bowtie2_on_data_181__data_20__and_data_19__alignments_peak_1711	40	.	5.34098	7.49624	4.07833	187
NC_060925.1	164471341	164471704	Bowtie2_on_data_181__data_20__and_data_19__alignments_peak_1712	14	.	3.73868	4.4471	1.46299	154
NC_060925.1	165042554	165042774	Bowtie2_on_data_181__data_20__and_data_19__alignments_peak_1713	157	.	10.682	19.9331	15.7328	118
NC_060925.1	165082222	165082586	Bowtie2_on_data_181__data_20__and_data_19__alignments_peak_1714	40	.	5.34098	7.49624	4.07833	179
NC_060925.1	166460960	166461156	Bowtie2_on_data_181__data_20__and_data_19__alignments_peak_1715	22	.	4.10113	5.32925	2.25769	97
NC_060925.1	167741701	167741902	Bowtie2_on_data_181__data_20__and_data_19__alignments_peak_1716	50	.	5.87508	8.60001	5.062	85
NC_060925.1	167929763	167930130	Bowtie2_on_data_181__data_20__and_data_19__alignments_peak_1717	50	.	5.87508	8.60001	5.062	102
NC_060925.1	168244969	168245269	Bowtie2_on_data_181__data_20__and_data_19__alignments_peak_1718	17	.	3.88012	4.80455	1.79724	246
NC_060925.1	168942382	168942730	Bowtie2_on_data_181__data_20__and_data_19__alignments_peak_1719	40	.	5.34098	7.49624	4.07833	197
NC_060925.1	169482525	169482897	Bowtie2_on_data_181__data_20__and_data_19__alignments_peak_1720	22	.	4.27278	5.41518	2.26516	291
NC_060925.1	170038369	170038609	Bowtie2_on_data_181__data_20__and_data_19__alignments_peak_1721	50	.	5.87508	8.60001	5.062	134
NC_060925.1	170937919	170938336	Bowtie2_on_data_181__data_20__and_data_19__alignments_peak_1722	131	.	9.61376	17.2327	13.152	247
NC_060925.1	171611419	171612062	Bowtie2_on_data_181__data_20__and_data_19__alignments_peak_1723	507	.	22.9662	55.7023	50.7144	460
NC_060925.1	171756004	171756253	Bowtie2_on_data_181__data_20__and_data_19__alignments_peak_1724	52	.	5.82017	8.79222	5.24513	89
NC_060925.1	172006232	172006488	Bowtie2_on_data_181__data_20__and_data_19__alignments_peak_1725	13	.	3.27717	4.24228	1.39234	181
NC_060925.1	172217489	172217683	Bowtie2_on_data_181__data_20__and_data_19__alignments_peak_1726	33	.	4.64604	6.64751	3.32995	91
NC_060925.1	172286472	172286679	Bowtie2_on_data_181__data_20__and_data_19__alignments_peak_1727	14	.	3.73868	4.4471	1.46299	135
NC_060925.1	173091995	173092302	Bowtie2_on_data_181__data_20__and_data_19__alignments_peak_1728	25	.	4.22367	5.73713	2.55363	168
NC_060925.1	174330327	174330757	Bowtie2_on_data_181__data_20__and_data_19__alignments_peak_1729	262	.	14.5148	30.7682	26.2399	177
NC_060925.1	174483703	174483979	Bowtie2_on_data_181__data_20__and_data_19__alignments_peak_1730	79	.	7.25738	11.7636	7.99746	95
NC_060925.1	175871323	175871601	Bowtie2_on_data_181__data_20__and_data_19__alignments_peak_1731	83	.	7.47737	12.1239	8.31512	153
NC_060925.1	177382712	177382929	Bowtie2_on_data_181__data_20__and_data_19__alignments_peak_1732	40	.	5.34098	7.49624	4.07833	79
NC_060925.1	177402316	177402836	Bowtie2_on_data_181__data_20__and_data_19__alignments_peak_1733	106	.	8.54556	14.6259	10.6686	336
NC_060925.1	177708245	177708440	Bowtie2_on_data_181__data_20__and_data_19__alignments_peak_1734	77	.	6.83521	11.4438	7.70125	28
NC_060925.1	178598676	178599099	Bowtie2_on_data_181__data_20__and_data_19__alignments_peak_1735	22	.	4.27278	5.41518	2.26516	32
NC_060925.1	178909620	178909814	Bowtie2_on_data_181__data_20__and_data_19__alignments_peak_1736	40	.	4.58804	7.39937	4.03708	55
NC_060925.1	179102371	179102598	Bowtie2_on_data_181__data_20__and_data_19__alignments_peak_1737	94	.	7.76023	13.3372	9.47438	117
NC_060925.1	180823536	180823771	Bowtie2_on_data_181__data_20__and_data_19__alignments_peak_1738	40	.	5.34098	7.49624	4.07833	40
NC_060925.1	181543173	181543394	Bowtie2_on_data_181__data_20__and_data_19__alignments_peak_1739	50	.	5.87508	8.60001	5.062	172
NC_060925.1	181699563	181699810	Bowtie2_on_data_181__data_20__and_data_19__alignments_peak_1740	40	.	4.28356	7.44131	4.07348	49
NC_060925.1	181954110	181954623	Bowtie2_on_data_181__data_20__and_data_19__alignments_peak_1741	131	.	9.61376	17.2327	13.152	163
NC_060925.1	182528191	182528688	Bowtie2_on_data_181__data_20__and_data_19__alignments_peak_1742	61	.	6.40917	9.74108	6.11005	174
NC_060925.1	182568715	182569040	Bowtie2_on_data_181__data_20__and_data_19__alignments_peak_1743	22	.	4.27278	5.41518	2.26516	67
NC_060925.1	183116368	183116568	Bowtie2_on_data_181__data_20__and_data_19__alignments_peak_1744	47	.	4.55128	8.23923	4.77914	86
NC_060925.1	183388153	183388400	Bowtie2_on_data_181__data_20__and_data_19__alignments_peak_1745	31	.	4.80688	6.43325	3.14396	96
NC_060925.1	183420282	183420534	Bowtie2_on_data_181__data_20__and_data_19__alignments_peak_1746	276	.	11.6696	32.2434	27.6805	64
NC_060925.1	184293745	184294180	Bowtie2_on_data_181__data_20__and_data_19__alignments_peak_1747	170	.	11.2161	21.3155	17.0667	288
NC_060925.1	184914294	184914524	Bowtie2_on_data_181__data_20__and_data_19__alignments_peak_1748	50	.	5.49078	8.57641	5.062	171
NC_060925.1	184937178	184937417	Bowtie2_on_data_181__data_20__and_data_19__alignments_peak_1749	83	.	7.47737	12.1239	8.31512	116
NC_060925.1	185875484	185875975	Bowtie2_on_data_181__data_20__and_data_19__alignments_peak_1750	61	.	6.40917	9.74108	6.11005	170
NC_060925.1	187520387	187520649	Bowtie2_on_data_181__data_20__and_data_19__alignments_peak_1751	18	.	3.80131	4.86712	1.8371	19
NC_060925.1	192200517	192200716	Bowtie2_on_data_181__data_20__and_data_19__alignments_peak_1752	22	.	4.27278	5.41518	2.26516	31
NC_060925.1	192315881	192316209	Bowtie2_on_data_181__data_20__and_data_19__alignments_peak_1753	50	.	5.87508	8.60001	5.062	126
NC_060925.1	193517343	193517633	Bowtie2_on_data_181__data_20__and_data_19__alignments_peak_1754	118	.	9.07966	15.9169	11.8947	164
NC_060925.1	193800403	193800659	Bowtie2_on_data_181__data_20__and_data_19__alignments_peak_1755	22	.	4.27278	5.41518	2.26516	76
NC_060925.1	198529567	198529776	Bowtie2_on_data_181__data_20__and_data_19__alignments_peak_1756	22	.	4.27278	5.41518	2.26516	69
NC_060925.1	199015833	199016031	Bowtie2_on_data_181__data_20__and_data_19__alignments_peak_1757	55	.	5.24348	9.16328	5.5998	132
NC_060925.1	199299275	199299607	Bowtie2_on_data_181__data_20__and_data_19__alignments_peak_1758	71	.	6.94327	10.9165	7.19281	152
NC_060925.1	199799465	199799689	Bowtie2_on_data_181__data_20__and_data_19__alignments_peak_1759	31	.	4.80688	6.43325	3.14396	124
NC_060925.1	200486023	200486259	Bowtie2_on_data_181__data_20__and_data_19__alignments_peak_1760	28	.	4.60213	6.10904	2.89923	107
NC_060925.1	200753993	200754565	Bowtie2_on_data_181__data_20__and_data_19__alignments_peak_1761	88	.	7.5675	12.6329	8.80705	394
NC_060925.1	201849139	201849551	Bowtie2_on_data_181__data_20__and_data_19__alignments_peak_1762	47	.	4.91576	8.26757	4.79984	112
NC_060925.1	201974450	201975061	Bowtie2_on_data_181__data_20__and_data_19__alignments_peak_1763	193	.	8.83483	23.6695	19.3498	255
NC_060925.1	202800393	202800644	Bowtie2_on_data_181__data_20__and_data_19__alignments_peak_1764	83	.	7.47737	12.1239	8.31512	86
NC_060925.1	203059421	203059672	Bowtie2_on_data_181__data_20__and_data_19__alignments_peak_1765	40	.	3.62906	7.40136	4.03839	154
NC_060925.1	203307715	203307920	Bowtie2_on_data_181__data_20__and_data_19__alignments_peak_1766	40	.	4.76992	7.40743	4.0435	109
NC_060925.1	203472063	203472314	Bowtie2_on_data_181__data_20__and_data_19__alignments_peak_1767	31	.	4.80688	6.43325	3.14396	203
NC_060925.1	203702674	203703304	Bowtie2_on_data_181__data_20__and_data_19__alignments_peak_1768	417	.	18.0471	46.5466	41.7037	411
NC_060925.1	203767774	203768002	Bowtie2_on_data_181__data_20__and_data_19__alignments_peak_1769	61	.	6.39666	9.7207	6.11005	108
NC_060925.1	203771123	203771693	Bowtie2_on_data_181__data_20__and_data_19__alignments_peak_1770	31	.	3.24553	6.46345	3.1722	138
NC_060925.1	204095460	204095667	Bowtie2_on_data_181__data_20__and_data_19__alignments_peak_1771	13	.	3.27717	4.24228	1.39234	4
NC_060925.1	204439904	204440557	Bowtie2_on_data_181__data_20__and_data_19__alignments_peak_1772	1180	.	42.7278	123.975	118.069	293
NC_060925.1	204537663	204537945	Bowtie2_on_data_181__data_20__and_data_19__alignments_peak_1773	223	.	11.7888	26.793	22.3767	88
NC_060925.1	205440210	205440807	Bowtie2_on_data_181__data_20__and_data_19__alignments_peak_1774	523	.	23.5003	57.4053	52.3876	415
NC_060925.1	205630565	205631178	Bowtie2_on_data_181__data_20__and_data_19__alignments_peak_1775	118	.	9.07966	15.9169	11.8947	55
NC_060925.1	205680995	205681235	Bowtie2_on_data_181__data_20__and_data_19__alignments_peak_1776	83	.	7.47737	12.1239	8.31512	57
NC_060925.1	207502748	207503115	Bowtie2_on_data_181__data_20__and_data_19__alignments_peak_1777	31	.	4.80688	6.43325	3.14396	274
NC_060925.1	208265978	208266230	Bowtie2_on_data_181__data_20__and_data_19__alignments_peak_1778	79	.	7.25738	11.7636	7.99746	86
NC_060925.1	208291999	208292307	Bowtie2_on_data_181__data_20__and_data_19__alignments_peak_1779	890	.	30.4104	94.5835	89.0436	177
NC_060925.1	208356728	208357267	Bowtie2_on_data_181__data_20__and_data_19__alignments_peak_1780	413	.	16.9708	46.2069	41.3681	400
NC_060925.1	209303977	209304296	Bowtie2_on_data_181__data_20__and_data_19__alignments_peak_1781	50	.	5.87508	8.60001	5.062	163
NC_060925.1	210283480	210283675	Bowtie2_on_data_181__data_20__and_data_19__alignments_peak_1782	40	.	5.34098	7.49624	4.07833	90
NC_060925.1	210624373	210624823	Bowtie2_on_data_181__data_20__and_data_19__alignments_peak_1783	70	.	4.97848	10.7204	7.04123	302
NC_060925.1	210662733	210663070	Bowtie2_on_data_181__data_20__and_data_19__alignments_peak_1784	121	.	8.44735	16.2317	12.194	247
NC_060925.1	210923103	210923576	Bowtie2_on_data_181__data_20__and_data_19__alignments_peak_1785	144	.	10.1479	18.5718	14.431	357
NC_060925.1	211276933	211277154	Bowtie2_on_data_181__data_20__and_data_19__alignments_peak_1786	69	.	6.33551	10.6324	6.95592	41
NC_060925.1	211378198	211378498	Bowtie2_on_data_181__data_20__and_data_19__alignments_peak_1787	486	.	19.8513	53.6039	48.6545	148
NC_060925.1	211428602	211428872	Bowtie2_on_data_181__data_20__and_data_19__alignments_peak_1788	228	.	11.3744	27.2966	22.86	169
NC_060925.1	211477356	211477781	Bowtie2_on_data_181__data_20__and_data_19__alignments_peak_1789	94	.	8.01147	13.361	9.47438	262
NC_060925.1	212557384	212557630	Bowtie2_on_data_181__data_20__and_data_19__alignments_peak_1790	83	.	7.47737	12.1239	8.31512	119
NC_060925.1	213617763	213618129	Bowtie2_on_data_181__data_20__and_data_19__alignments_peak_1791	40	.	5.34098	7.49624	4.07833	313
NC_060925.1	213900185	213900491	Bowtie2_on_data_181__data_20__and_data_19__alignments_peak_1792	61	.	6.40917	9.74108	6.11005	22
NC_060925.1	214143226	214143433	Bowtie2_on_data_181__data_20__and_data_19__alignments_peak_1793	79	.	6.75788	11.7029	7.94188	56
NC_060925.1	214892577	214892776	Bowtie2_on_data_181__data_20__and_data_19__alignments_peak_1794	31	.	4.80688	6.43325	3.14396	87
NC_060925.1	217050164	217050583	Bowtie2_on_data_181__data_20__and_data_19__alignments_peak_1795	40	.	5.34098	7.49624	4.07833	137
NC_060925.1	217743391	217743824	Bowtie2_on_data_181__data_20__and_data_19__alignments_peak_1796	22	.	4.27278	5.41518	2.26516	51
NC_060925.1	218779200	218779684	Bowtie2_on_data_181__data_20__and_data_19__alignments_peak_1797	94	.	8.01147	13.361	9.47438	113
NC_060925.1	218784313	218785050	Bowtie2_on_data_181__data_20__and_data_19__alignments_peak_1798	523	.	23.5003	57.4053	52.3876	347
NC_060925.1	219974495	219974729	Bowtie2_on_data_181__data_20__and_data_19__alignments_peak_1799	118	.	9.07966	15.9169	11.8947	113
NC_060925.1	220043058	220043281	Bowtie2_on_data_181__data_20__and_data_19__alignments_peak_1800	31	.	4.80688	6.43325	3.14396	137
NC_060925.1	220201773	220202173	Bowtie2_on_data_181__data_20__and_data_19__alignments_peak_1801	50	.	5.87508	8.60001	5.062	306
NC_060925.1	220418496	220418871	Bowtie2_on_data_181__data_20__and_data_19__alignments_peak_1802	162	.	8.84836	20.4695	16.2574	230
NC_060925.1	220851961	220852709	Bowtie2_on_data_181__data_20__and_data_19__alignments_peak_1803	189	.	10.4139	23.2458	18.9389	193
NC_060925.1	221067009	221067419	Bowtie2_on_data_181__data_20__and_data_19__alignments_peak_1804	25	.	3.93261	5.75307	2.56085	252
NC_060925.1	221110624	221110830	Bowtie2_on_data_181__data_20__and_data_19__alignments_peak_1805	40	.	5.34098	7.49624	4.07833	135
NC_060925.1	221305004	221305267	Bowtie2_on_data_181__data_20__and_data_19__alignments_peak_1806	184	.	11.7502	22.718	18.4216	98
NC_060925.1	221789895	221790217	Bowtie2_on_data_181__data_20__and_data_19__alignments_peak_1807	157	.	10.682	19.9331	15.7328	234
NC_060925.1	221902013	221902384	Bowtie2_on_data_181__data_20__and_data_19__alignments_peak_1808	55	.	5.24348	9.16328	5.5998	219
NC_060925.1	222174237	222174431	Bowtie2_on_data_181__data_20__and_data_19__alignments_peak_1809	65	.	6.09764	10.2441	6.5885	100
NC_060925.1	222640130	222640354	Bowtie2_on_data_181__data_20__and_data_19__alignments_peak_1810	131	.	8.48539	17.2645	13.183	125
NC_060925.1	222825327	222825660	Bowtie2_on_data_181__data_20__and_data_19__alignments_peak_1811	110	.	7.20978	15.0361	11.0658	108
NC_060925.1	222826260	222826613	Bowtie2_on_data_181__data_20__and_data_19__alignments_peak_1812	223	.	11.7888	26.793	22.3767	104
NC_060925.1	223451537	223451791	Bowtie2_on_data_181__data_20__and_data_19__alignments_peak_1813	13	.	3.27717	4.24228	1.39234	249
NC_060925.1	223622188	223622590	Bowtie2_on_data_181__data_20__and_data_19__alignments_peak_1814	39	.	5.21976	7.30203	3.94737	154
NC_060925.1	223915440	223915677	Bowtie2_on_data_181__data_20__and_data_19__alignments_peak_1815	102	.	8.29415	14.211	10.2915	103
NC_060925.1	224096537	224096761	Bowtie2_on_data_181__data_20__and_data_19__alignments_peak_1816	14	.	3.64545	4.44587	1.46299	21
NC_060925.1	224840075	224840394	Bowtie2_on_data_181__data_20__and_data_19__alignments_peak_1817	345	.	17.6252	39.264	34.5501	111
NC_060925.1	225222377	225222694	Bowtie2_on_data_181__data_20__and_data_19__alignments_peak_1818	314	.	16.557	36.121	31.4687	108
NC_060925.1	225246439	225246856	Bowtie2_on_data_181__data_20__and_data_19__alignments_peak_1819	106	.	8.54556	14.6259	10.6686	118
NC_060925.1	225249529	225249744	Bowtie2_on_data_181__data_20__and_data_19__alignments_peak_1820	28	.	4.2427	6.00831	2.80219	76
NC_060925.1	227350524	227350880	Bowtie2_on_data_181__data_20__and_data_19__alignments_peak_1821	32	.	4.75825	6.57251	3.27225	70
NC_060925.1	229135648	229135860	Bowtie2_on_data_181__data_20__and_data_19__alignments_peak_1822	61	.	6.40917	9.74108	6.11005	103
NC_060925.1	230805917	230806139	Bowtie2_on_data_181__data_20__and_data_19__alignments_peak_1823	83	.	7.47737	12.1239	8.31512	120
NC_060925.1	230808067	230808284	Bowtie2_on_data_181__data_20__and_data_19__alignments_peak_1824	62	.	6.30519	9.88283	6.24517	76
NC_060925.1	230885998	230886285	Bowtie2_on_data_181__data_20__and_data_19__alignments_peak_1825	157	.	10.682	19.9331	15.7328	125
NC_060925.1	231703038	231703497	Bowtie2_on_data_181__data_20__and_data_19__alignments_peak_1826	240	.	13.8865	28.5127	24.0399	142
NC_060925.1	232000256	232000452	Bowtie2_on_data_181__data_20__and_data_19__alignments_peak_1827	231	.	12.2487	27.5774	23.1309	113
NC_060925.1	232255600	232255815	Bowtie2_on_data_181__data_20__and_data_19__alignments_peak_1828	71	.	6.94327	10.9165	7.19281	125
NC_060925.1	232360962	232361398	Bowtie2_on_data_181__data_20__and_data_19__alignments_peak_1829	79	.	6.75788	11.7029	7.94188	290
NC_060925.1	232442499	232442715	Bowtie2_on_data_181__data_20__and_data_19__alignments_peak_1830	33	.	4.64604	6.64751	3.32995	24
NC_060925.1	233041813	233042320	Bowtie2_on_data_181__data_20__and_data_19__alignments_peak_1831	737	.	28.6159	79.059	73.7109	147
NC_060925.1	233054765	233055111	Bowtie2_on_data_181__data_20__and_data_19__alignments_peak_1832	71	.	6.94327	10.9165	7.19281	144
NC_060925.1	233093519	233094554	Bowtie2_on_data_181__data_20__and_data_19__alignments_peak_1833	348	.	16.9755	39.551	34.8337	209
NC_060925.1	233281588	233281849	Bowtie2_on_data_181__data_20__and_data_19__alignments_peak_1834	211	.	12.8183	25.58	21.1911	101
NC_060925.1	235306925	235307349	Bowtie2_on_data_181__data_20__and_data_19__alignments_peak_1835	33	.	4.01583	6.66913	3.34782	62
NC_060925.1	235523384	235523944	Bowtie2_on_data_181__data_20__and_data_19__alignments_peak_1836	293	.	7.43108	33.9584	29.3562	178
NC_060925.1	235563679	235563999	Bowtie2_on_data_181__data_20__and_data_19__alignments_peak_1837	46	.	3.80187	8.06878	4.61671	226
NC_060925.1	235651410	235651705	Bowtie2_on_data_181__data_20__and_data_19__alignments_peak_1838	94	.	8.01147	13.361	9.47438	96
NC_060925.1	239670808	239671051	Bowtie2_on_data_181__data_20__and_data_19__alignments_peak_1839	50	.	5.87508	8.60001	5.062	63
NC_060925.1	241362649	241362876	Bowtie2_on_data_181__data_20__and_data_19__alignments_peak_1840	118	.	9.07966	15.9169	11.8947	55
NC_060925.1	243740530	243740755	Bowtie2_on_data_181__data_20__and_data_19__alignments_peak_1841	22	.	4.27278	5.41518	2.26516	140
NC_060925.1	244458096	244458622	Bowtie2_on_data_181__data_20__and_data_19__alignments_peak_1842	120	.	7.5375	16.0875	12.0594	353
NC_060925.1	245002509	245003094	Bowtie2_on_data_181__data_20__and_data_19__alignments_peak_1843	226	.	13.3524	27.0378	22.6058	389
NC_060925.1	245277498	245277743	Bowtie2_on_data_181__data_20__and_data_19__alignments_peak_1844	31	.	4.80688	6.43325	3.14396	195
NC_060925.1	245787810	245788118	Bowtie2_on_data_181__data_20__and_data_19__alignments_peak_1845	299	.	16.0229	34.5699	29.9496	101
NC_060925.1	245811091	245811381	Bowtie2_on_data_181__data_20__and_data_19__alignments_peak_1846	21	.	4.14708	5.21786	2.15275	18
NC_060925.1	245907658	245907896	Bowtie2_on_data_181__data_20__and_data_19__alignments_peak_1847	13	.	3.27717	4.24228	1.39234	4
NC_060925.1	248376312	248377130	Bowtie2_on_data_181__data_20__and_data_19__alignments_peak_1848	107	.	8.35279	14.7193	10.7607	224
NC_060926.1	191935	192337	Bowtie2_on_data_181__data_20__and_data_19__alignments_peak_1849	40	.	5.34098	7.49624	4.07833	180
NC_060926.1	513001	513220	Bowtie2_on_data_181__data_20__and_data_19__alignments_peak_1850	50	.	5.87508	8.60001	5.062	160
NC_060926.1	3242685	3243113	Bowtie2_on_data_181__data_20__and_data_19__alignments_peak_1851	102	.	8.23748	14.1179	10.2039	222
NC_060926.1	3600698	3601043	Bowtie2_on_data_181__data_20__and_data_19__alignments_peak_1852	71	.	6.94327	10.9165	7.19281	149
NC_060926.1	3601366	3601848	Bowtie2_on_data_181__data_20__and_data_19__alignments_peak_1853	219	.	12.9596	26.3771	21.9674	158
NC_060926.1	6478338	6478606	Bowtie2_on_data_181__data_20__and_data_19__alignments_peak_1854	22	.	4.27278	5.41518	2.26516	56
NC_060926.1	8010646	8011000	Bowtie2_on_data_181__data_20__and_data_19__alignments_peak_1855	106	.	8.24525	14.5432	10.6139	177
NC_060926.1	9431404	9431614	Bowtie2_on_data_181__data_20__and_data_19__alignments_peak_1856	50	.	5.87508	8.60001	5.062	73
NC_060926.1	9700284	9700831	Bowtie2_on_data_181__data_20__and_data_19__alignments_peak_1857	40	.	4.58804	7.39937	4.03708	68
NC_060926.1	9765518	9765761	Bowtie2_on_data_181__data_20__and_data_19__alignments_peak_1858	61	.	6.40917	9.74108	6.11005	83
NC_060926.1	10354958	10355154	Bowtie2_on_data_181__data_20__and_data_19__alignments_peak_1859	14	.	3.73868	4.4471	1.46299	3
NC_060926.1	10418018	10418527	Bowtie2_on_data_181__data_20__and_data_19__alignments_peak_1860	48	.	4.2996	8.34525	4.86953	189
NC_060926.1	11982754	11983235	Bowtie2_on_data_181__data_20__and_data_19__alignments_peak_1861	33	.	4.64604	6.64751	3.32995	91
NC_060926.1	12731152	12731357	Bowtie2_on_data_181__data_20__and_data_19__alignments_peak_1862	40	.	5.34098	7.49624	4.07833	198
NC_060926.1	12817715	12817920	Bowtie2_on_data_181__data_20__and_data_19__alignments_peak_1863	40	.	4.58804	7.39937	4.03708	53
NC_060926.1	12847976	12848294	Bowtie2_on_data_181__data_20__and_data_19__alignments_peak_1864	512	.	22.8089	56.2249	51.2325	186
NC_060926.1	12874072	12874403	Bowtie2_on_data_181__data_20__and_data_19__alignments_peak_1865	40	.	5.34098	7.49624	4.07833	99
NC_060926.1	12953219	12953479	Bowtie2_on_data_181__data_20__and_data_19__alignments_peak_1866	184	.	11.4502	22.7454	18.4477	85
NC_060926.1	13152202	13152772	Bowtie2_on_data_181__data_20__and_data_19__alignments_peak_1867	106	.	8.54556	14.6259	10.6686	123
NC_060926.1	18007165	18007609	Bowtie2_on_data_181__data_20__and_data_19__alignments_peak_1868	94	.	8.01147	13.361	9.47438	196
NC_060926.1	18515092	18515316	Bowtie2_on_data_181__data_20__and_data_19__alignments_peak_1869	22	.	4.27278	5.41518	2.26516	101
NC_060926.1	18570376	18571047	Bowtie2_on_data_181__data_20__and_data_19__alignments_peak_1870	128	.	6.56254	16.8959	12.8419	348
NC_060926.1	18578710	18578947	Bowtie2_on_data_181__data_20__and_data_19__alignments_peak_1871	118	.	9.07966	15.9169	11.8947	194
NC_060926.1	18659178	18659550	Bowtie2_on_data_181__data_20__and_data_19__alignments_peak_1872	110	.	8.02498	15.0651	11.0856	166
NC_060926.1	18789459	18789676	Bowtie2_on_data_181__data_20__and_data_19__alignments_peak_1873	40	.	5.34098	7.49624	4.07833	99
NC_060926.1	18943365	18943705	Bowtie2_on_data_181__data_20__and_data_19__alignments_peak_1874	40	.	5.34098	7.49624	4.07833	170
NC_060926.1	20073995	20074217	Bowtie2_on_data_181__data_20__and_data_19__alignments_peak_1875	114	.	8.81254	15.4748	11.4847	93
NC_060926.1	20183005	20183614	Bowtie2_on_data_181__data_20__and_data_19__alignments_peak_1876	311	.	14.7829	35.8327	31.191	204
NC_060926.1	21088866	21089405	Bowtie2_on_data_181__data_20__and_data_19__alignments_peak_1877	83	.	7.47737	12.1239	8.31512	173
NC_060926.1	21092126	21092331	Bowtie2_on_data_181__data_20__and_data_19__alignments_peak_1878	41	.	5.06841	7.59488	4.16032	73
NC_060926.1	21455722	21455940	Bowtie2_on_data_181__data_20__and_data_19__alignments_peak_1879	61	.	6.40917	9.74108	6.11005	160
NC_060926.1	21476723	21476950	Bowtie2_on_data_181__data_20__and_data_19__alignments_peak_1880	41	.	5.06841	7.59488	4.16032	174
NC_060926.1	23453738	23454246	Bowtie2_on_data_181__data_20__and_data_19__alignments_peak_1881	32	.	4.26032	6.56052	3.26099	321
NC_060926.1	24110608	24111145	Bowtie2_on_data_181__data_20__and_data_19__alignments_peak_1882	203	.	8.31306	24.693	20.3442	135
NC_060926.1	24519439	24519635	Bowtie2_on_data_181__data_20__and_data_19__alignments_peak_1883	21	.	3.857	5.1632	2.11129	47
NC_060926.1	25593136	25593388	Bowtie2_on_data_181__data_20__and_data_19__alignments_peak_1884	18	.	3.80131	4.86712	1.8371	111
NC_060926.1	25837977	25838259	Bowtie2_on_data_181__data_20__and_data_19__alignments_peak_1885	13	.	3.27717	4.24228	1.39234	157
NC_060926.1	26257332	26257684	Bowtie2_on_data_181__data_20__and_data_19__alignments_peak_1886	25	.	4.36513	5.73832	2.55363	27
NC_060926.1	26847124	26847475	Bowtie2_on_data_181__data_20__and_data_19__alignments_peak_1887	110	.	8.02498	15.0651	11.0856	268
NC_060926.1	26948076	26948371	Bowtie2_on_data_181__data_20__and_data_19__alignments_peak_1888	52	.	5.82017	8.79222	5.24513	154
NC_060926.1	30483729	30484030	Bowtie2_on_data_181__data_20__and_data_19__alignments_peak_1889	14	.	3.73868	4.4471	1.46299	28
NC_060926.1	30484319	30484533	Bowtie2_on_data_181__data_20__and_data_19__alignments_peak_1890	33	.	4.85015	6.71681	3.39081	177
NC_060926.1	30498979	30499276	Bowtie2_on_data_181__data_20__and_data_19__alignments_peak_1891	40	.	5.34098	7.49624	4.07833	95
NC_060926.1	31145824	31146154	Bowtie2_on_data_181__data_20__and_data_19__alignments_peak_1892	157	.	10.682	19.9331	15.7328	129
NC_060926.1	31774474	31774908	Bowtie2_on_data_181__data_20__and_data_19__alignments_peak_1893	48	.	5.70223	8.32135	4.84798	356
NC_060926.1	32029406	32029621	Bowtie2_on_data_181__data_20__and_data_19__alignments_peak_1894	110	.	7.20978	15.0361	11.0658	99
NC_060926.1	32208614	32208818	Bowtie2_on_data_181__data_20__and_data_19__alignments_peak_1895	31	.	4.80688	6.43325	3.14396	132
NC_060926.1	33033405	33033819	Bowtie2_on_data_181__data_20__and_data_19__alignments_peak_1896	71	.	6.94327	10.9165	7.19281	116
NC_060926.1	33069495	33069984	Bowtie2_on_data_181__data_20__and_data_19__alignments_peak_1897	170	.	11.2161	21.3155	17.0667	189
NC_060926.1	33213608	33214144	Bowtie2_on_data_181__data_20__and_data_19__alignments_peak_1898	278	.	12.1255	32.4596	27.8915	140
NC_060926.1	33472610	33473211	Bowtie2_on_data_181__data_20__and_data_19__alignments_peak_1899	173	.	9.17608	21.6058	17.3488	403
NC_060926.1	33572111	33572306	Bowtie2_on_data_181__data_20__and_data_19__alignments_peak_1900	40	.	5.34098	7.49624	4.07833	138
NC_060926.1	34149397	34149672	Bowtie2_on_data_181__data_20__and_data_19__alignments_peak_1901	18	.	3.80131	4.86712	1.8371	266
NC_060926.1	36363856	36364435	Bowtie2_on_data_181__data_20__and_data_19__alignments_peak_1902	89	.	7.18024	12.7995	8.96186	367
NC_060926.1	36410109	36410500	Bowtie2_on_data_181__data_20__and_data_19__alignments_peak_1903	129	.	9.21528	17.0278	12.9704	335
NC_060926.1	36493133	36493370	Bowtie2_on_data_181__data_20__and_data_19__alignments_peak_1904	50	.	5.49078	8.57641	5.062	142
NC_060926.1	36738957	36739269	Bowtie2_on_data_181__data_20__and_data_19__alignments_peak_1905	402	.	13.6538	45.0685	40.2524	104
NC_060926.1	36771880	36772268	Bowtie2_on_data_181__data_20__and_data_19__alignments_peak_1906	102	.	8.29415	14.211	10.2915	206
NC_060926.1	36809674	36809875	Bowtie2_on_data_181__data_20__and_data_19__alignments_peak_1907	31	.	4.80688	6.43325	3.14396	33
NC_060926.1	37241629	37242067	Bowtie2_on_data_181__data_20__and_data_19__alignments_peak_1908	31	.	4.80688	6.43325	3.14396	163
NC_060926.1	37551198	37552101	Bowtie2_on_data_181__data_20__and_data_19__alignments_peak_1909	94	.	7.76023	13.3372	9.47438	731
NC_060926.1	37567439	37567724	Bowtie2_on_data_181__data_20__and_data_19__alignments_peak_1910	79	.	6.75788	11.7029	7.94188	115
NC_060926.1	37590890	37591377	Bowtie2_on_data_181__data_20__and_data_19__alignments_peak_1911	180	.	10.5592	22.3621	18.086	398
NC_060926.1	37642593	37643114	Bowtie2_on_data_181__data_20__and_data_19__alignments_peak_1912	155	.	7.24143	19.7729	15.5981	161
NC_060926.1	37644102	37645264	Bowtie2_on_data_181__data_20__and_data_19__alignments_peak_1913	987	.	28.1837	104.428	98.77	580
NC_060926.1	37645838	37646248	Bowtie2_on_data_181__data_20__and_data_19__alignments_peak_1914	57	.	6.17811	9.36659	5.79436	338
NC_060926.1	37649250	37649584	Bowtie2_on_data_181__data_20__and_data_19__alignments_peak_1915	31	.	4.80688	6.43325	3.14396	222
NC_060926.1	37654513	37655041	Bowtie2_on_data_181__data_20__and_data_19__alignments_peak_1916	91	.	6.55434	12.9916	9.14422	301
NC_060926.1	37695861	37696475	Bowtie2_on_data_181__data_20__and_data_19__alignments_peak_1917	78	.	5.20478	11.5513	7.80578	438
NC_060926.1	38450401	38450869	Bowtie2_on_data_181__data_20__and_data_19__alignments_peak_1918	91	.	6.55434	12.9916	9.14422	310
NC_060926.1	38626629	38627108	Bowtie2_on_data_181__data_20__and_data_19__alignments_peak_1919	118	.	9.07966	15.9169	11.8947	282
NC_060926.1	38672741	38673168	Bowtie2_on_data_181__data_20__and_data_19__alignments_peak_1920	106	.	8.54556	14.6259	10.6686	144
NC_060926.1	38692083	38692342	Bowtie2_on_data_181__data_20__and_data_19__alignments_peak_1921	47	.	4.91576	8.26757	4.79984	184
NC_060926.1	38896271	38896718	Bowtie2_on_data_181__data_20__and_data_19__alignments_peak_1922	40	.	5.34098	7.49624	4.07833	317
NC_060926.1	39492904	39493132	Bowtie2_on_data_181__data_20__and_data_19__alignments_peak_1923	61	.	5.59805	9.77243	6.13924	157
NC_060926.1	41089960	41090249	Bowtie2_on_data_181__data_20__and_data_19__alignments_peak_1924	626	.	23.6526	67.8214	62.6375	149
NC_060926.1	42135070	42135590	Bowtie2_on_data_181__data_20__and_data_19__alignments_peak_1925	197	.	12.2842	24.1398	19.7967	154
NC_060926.1	42147541	42147778	Bowtie2_on_data_181__data_20__and_data_19__alignments_peak_1926	106	.	8.24525	14.5432	10.6139	156
NC_060926.1	42426563	42426790	Bowtie2_on_data_181__data_20__and_data_19__alignments_peak_1927	131	.	9.61376	17.2327	13.152	103
NC_060926.1	42546934	42547168	Bowtie2_on_data_181__data_20__and_data_19__alignments_peak_1928	96	.	6.15761	13.4973	9.60614	134
NC_060926.1	42736574	42736945	Bowtie2_on_data_181__data_20__and_data_19__alignments_peak_1929	226	.	13.3524	27.0378	22.6058	97
NC_060926.1	42902518	42902860	Bowtie2_on_data_181__data_20__and_data_19__alignments_peak_1930	110	.	8.02498	15.0651	11.0856	85
NC_060926.1	43029120	43029324	Bowtie2_on_data_181__data_20__and_data_19__alignments_peak_1931	22	.	4.27278	5.41518	2.26516	155
NC_060926.1	43840816	43841029	Bowtie2_on_data_181__data_20__and_data_19__alignments_peak_1932	71	.	6.94327	10.9165	7.19281	103
NC_060926.1	44302123	44302356	Bowtie2_on_data_181__data_20__and_data_19__alignments_peak_1933	50	.	5.87508	8.60001	5.062	112
NC_060926.1	44622036	44622286	Bowtie2_on_data_181__data_20__and_data_19__alignments_peak_1934	40	.	5.34098	7.49624	4.07833	89
NC_060926.1	44980317	44980518	Bowtie2_on_data_181__data_20__and_data_19__alignments_peak_1935	22	.	4.27278	5.41518	2.26516	60
NC_060926.1	45253628	45253912	Bowtie2_on_data_181__data_20__and_data_19__alignments_peak_1936	361	.	18.1593	40.8551	36.1108	175
NC_060926.1	45775799	45776290	Bowtie2_on_data_181__data_20__and_data_19__alignments_peak_1937	69	.	6.33551	10.6324	6.95592	368
NC_060926.1	46524908	46525123	Bowtie2_on_data_181__data_20__and_data_19__alignments_peak_1938	50	.	5.87508	8.60001	5.062	64
NC_060926.1	46675282	46675554	Bowtie2_on_data_181__data_20__and_data_19__alignments_peak_1939	168	.	10.1368	21.0992	16.8696	97
NC_060926.1	46723920	46724114	Bowtie2_on_data_181__data_20__and_data_19__alignments_peak_1940	22	.	4.27278	5.41518	2.26516	111
NC_060926.1	46736057	46736263	Bowtie2_on_data_181__data_20__and_data_19__alignments_peak_1941	71	.	6.94327	10.9165	7.19281	150
NC_060926.1	46833332	46833925	Bowtie2_on_data_181__data_20__and_data_19__alignments_peak_1942	69	.	6.33551	10.6324	6.95592	436
NC_060926.1	46860217	46860428	Bowtie2_on_data_181__data_20__and_data_19__alignments_peak_1943	47	.	4.55128	8.23923	4.77914	124
NC_060926.1	47093324	47093813	Bowtie2_on_data_181__data_20__and_data_19__alignments_peak_1944	40	.	4.28356	7.44131	4.07348	368
NC_060926.1	48602911	48603137	Bowtie2_on_data_181__data_20__and_data_19__alignments_peak_1945	240	.	13.8865	28.5127	24.0399	126
NC_060926.1	50033992	50034206	Bowtie2_on_data_181__data_20__and_data_19__alignments_peak_1946	31	.	4.80688	6.43325	3.14396	161
NC_060926.1	50144400	50144639	Bowtie2_on_data_181__data_20__and_data_19__alignments_peak_1947	22	.	4.27278	5.41518	2.26516	163
NC_060926.1	51712042	51712249	Bowtie2_on_data_181__data_20__and_data_19__alignments_peak_1948	31	.	4.80688	6.43325	3.14396	92
NC_060926.1	53428663	53428896	Bowtie2_on_data_181__data_20__and_data_19__alignments_peak_1949	14	.	3.73868	4.4471	1.46299	135
NC_060926.1	53835684	53835950	Bowtie2_on_data_181__data_20__and_data_19__alignments_peak_1950	83	.	7.47737	12.1239	8.31512	77
NC_060926.1	54566038	54566453	Bowtie2_on_data_181__data_20__and_data_19__alignments_peak_1951	50	.	5.49078	8.57641	5.062	62
NC_060926.1	55898447	55898927	Bowtie2_on_data_181__data_20__and_data_19__alignments_peak_1952	523	.	23.5003	57.4053	52.3876	149
NC_060926.1	58110504	58111010	Bowtie2_on_data_181__data_20__and_data_19__alignments_peak_1953	71	.	6.94327	10.9165	7.19281	362
NC_060926.1	58939071	58939309	Bowtie2_on_data_181__data_20__and_data_19__alignments_peak_1954	94	.	8.01147	13.361	9.47438	70
NC_060926.1	59175674	59175922	Bowtie2_on_data_181__data_20__and_data_19__alignments_peak_1955	31	.	4.80688	6.43325	3.14396	141
NC_060926.1	59876336	59876730	Bowtie2_on_data_181__data_20__and_data_19__alignments_peak_1956	94	.	8.01147	13.361	9.47438	241
NC_060926.1	60773620	60774095	Bowtie2_on_data_181__data_20__and_data_19__alignments_peak_1957	61	.	6.40917	9.74108	6.11005	357
NC_060926.1	61860321	61860991	Bowtie2_on_data_181__data_20__and_data_19__alignments_peak_1958	236	.	12.1953	28.1065	23.6502	110
NC_060926.1	64695930	64696186	Bowtie2_on_data_181__data_20__and_data_19__alignments_peak_1959	211	.	12.8183	25.58	21.1911	92
NC_060926.1	65016346	65016598	Bowtie2_on_data_181__data_20__and_data_19__alignments_peak_1960	121	.	8.44735	16.2317	12.194	129
NC_060926.1	65102304	65102674	Bowtie2_on_data_181__data_20__and_data_19__alignments_peak_1961	50	.	5.87508	8.60001	5.062	268
NC_060926.1	65230184	65230603	Bowtie2_on_data_181__data_20__and_data_19__alignments_peak_1962	50	.	5.87508	8.60001	5.062	309
NC_060926.1	65267516	65268008	Bowtie2_on_data_181__data_20__and_data_19__alignments_peak_1963	83	.	7.47737	12.1239	8.31512	334
NC_060926.1	65396000	65396202	Bowtie2_on_data_181__data_20__and_data_19__alignments_peak_1964	37	.	4.95258	7.13115	3.78943	50
NC_060926.1	66849627	66849901	Bowtie2_on_data_181__data_20__and_data_19__alignments_peak_1965	170	.	11.2161	21.3155	17.0667	102
NC_060926.1	66909074	66909367	Bowtie2_on_data_181__data_20__and_data_19__alignments_peak_1966	226	.	13.3524	27.0378	22.6058	195
NC_060926.1	66947996	66948576	Bowtie2_on_data_181__data_20__and_data_19__alignments_peak_1967	284	.	15.4888	33.033	28.4455	365
NC_060926.1	67046103	67046411	Bowtie2_on_data_181__data_20__and_data_19__alignments_peak_1968	40	.	5.34098	7.49624	4.07833	95
NC_060926.1	67299360	67300462	Bowtie2_on_data_181__data_20__and_data_19__alignments_peak_1969	1595	.	44.3555	165.907	159.585	469
NC_060926.1	67336369	67336602	Bowtie2_on_data_181__data_20__and_data_19__alignments_peak_1970	144	.	9.29208	18.627	14.4789	172
NC_060926.1	67495966	67496511	Bowtie2_on_data_181__data_20__and_data_19__alignments_peak_1971	132	.	7.2285	17.3816	13.2946	387
NC_060926.1	67563405	67563681	Bowtie2_on_data_181__data_20__and_data_19__alignments_peak_1972	144	.	10.1479	18.5718	14.431	150
NC_060926.1	67570881	67571360	Bowtie2_on_data_181__data_20__and_data_19__alignments_peak_1973	568	.	23.7657	61.9599	56.8773	297
NC_060926.1	68118318	68118721	Bowtie2_on_data_181__data_20__and_data_19__alignments_peak_1974	25	.	4.22367	5.73713	2.55363	385
NC_060926.1	68233096	68233316	Bowtie2_on_data_181__data_20__and_data_19__alignments_peak_1975	22	.	4.27278	5.41518	2.26516	189
NC_060926.1	68436166	68436366	Bowtie2_on_data_181__data_20__and_data_19__alignments_peak_1976	31	.	4.80688	6.43325	3.14396	138
NC_060926.1	68755088	68755323	Bowtie2_on_data_181__data_20__and_data_19__alignments_peak_1977	14	.	3.73868	4.4471	1.46299	135
NC_060926.1	69648354	69648744	Bowtie2_on_data_181__data_20__and_data_19__alignments_peak_1978	83	.	7.47737	12.1239	8.31512	235
NC_060926.1	72135087	72135319	Bowtie2_on_data_181__data_20__and_data_19__alignments_peak_1979	83	.	7.47737	12.1239	8.31512	167
NC_060926.1	72330730	72330949	Bowtie2_on_data_181__data_20__and_data_19__alignments_peak_1980	79	.	6.75788	11.7029	7.94188	78
NC_060926.1	72914272	72914902	Bowtie2_on_data_181__data_20__and_data_19__alignments_peak_1981	130	.	7.86521	17.1573	13.0955	363
NC_060926.1	73545050	73545315	Bowtie2_on_data_181__data_20__and_data_19__alignments_peak_1982	33	.	4.64604	6.64751	3.32995	46
NC_060926.1	73695653	73695898	Bowtie2_on_data_181__data_20__and_data_19__alignments_peak_1983	71	.	6.94327	10.9165	7.19281	133
NC_060926.1	74914275	74914702	Bowtie2_on_data_181__data_20__and_data_19__alignments_peak_1984	31	.	4.80688	6.43325	3.14396	86
NC_060926.1	75016528	75016978	Bowtie2_on_data_181__data_20__and_data_19__alignments_peak_1985	61	.	6.40917	9.74108	6.11005	281
NC_060926.1	75070501	75070776	Bowtie2_on_data_181__data_20__and_data_19__alignments_peak_1986	40	.	5.34098	7.49624	4.07833	70
NC_060926.1	75108041	75108460	Bowtie2_on_data_181__data_20__and_data_19__alignments_peak_1987	79	.	7.25738	11.7636	7.99746	215
NC_060926.1	75439544	75440039	Bowtie2_on_data_181__data_20__and_data_19__alignments_peak_1988	71	.	6.4454	10.8113	7.12419	329
NC_060926.1	75533004	75533288	Bowtie2_on_data_181__data_20__and_data_19__alignments_peak_1989	19	.	3.60489	4.97941	1.93593	92
NC_060926.1	75605580	75605782	Bowtie2_on_data_181__data_20__and_data_19__alignments_peak_1990	50	.	5.87508	8.60001	5.062	80
NC_060926.1	84557550	84557949	Bowtie2_on_data_181__data_20__and_data_19__alignments_peak_1991	22	.	4.27278	5.41518	2.26516	252
NC_060926.1	84887288	84887497	Bowtie2_on_data_181__data_20__and_data_19__alignments_peak_1992	50	.	5.87508	8.60001	5.062	57
NC_060926.1	85223361	85223603	Bowtie2_on_data_181__data_20__and_data_19__alignments_peak_1993	94	.	8.01147	13.361	9.47438	97
NC_060926.1	85654766	85655005	Bowtie2_on_data_181__data_20__and_data_19__alignments_peak_1994	144	.	10.1479	18.5718	14.431	81
NC_060926.1	85920190	85920403	Bowtie2_on_data_181__data_20__and_data_19__alignments_peak_1995	41	.	5.06841	7.59488	4.16032	60
NC_060926.1	85980559	85980800	Bowtie2_on_data_181__data_20__and_data_19__alignments_peak_1996	41	.	5.06841	7.59488	4.16032	89
NC_060926.1	86108271	86108777	Bowtie2_on_data_181__data_20__and_data_19__alignments_peak_1997	427	.	12.8988	47.6339	42.7717	360
NC_060926.1	86262281	86262507	Bowtie2_on_data_181__data_20__and_data_19__alignments_peak_1998	40	.	5.34098	7.49624	4.07833	106
[truncated: 7,096 more rows]
