# Supplementary material for: Herpesviruses mimic zygotic genome activation to promote viral replication
Source: Nat Commun. 2025 Jan 16;16:710. doi: 10.1038/s41467-025-55928-5 (PMC11735616; doi:10.1038/s41467-025-55928-5)
Supplement: Supplementary file 7 — Supplementary Data 4 [file 41467_2025_55928_MOESM7_ESM.xlsx]

## Sheet: FIMO result all
FIMO
Herpesviral genomes analysed for DUX4 binding sites with FIMO using the DUX4 binding motif obtained from the CUT&Tag experiment with a cutoff for the p-value of 0.001.
The FIMO programm p-value calculation: The input motif is converted into a log-odds PSSM and uses then each PSSM to scan the sequence, which was provided as input sequence. Then all positions are reported in each sequence matching a motif with a statistically significant log-odds score.
HSV1 (KOS)												KSHV											HCMV										EBV										HSV1 (F)
Motif ID	Alt ID	Sequence Name	Strand	Start	End	p-value	Matched Sequence		Bound gene	Adjacent gene		Motif ID	Alt ID	Sequence Name	Strand	Start	End	p-value	Matched Sequence		Commment		Motif ID	Alt ID	Sequence Name	Strand	Start	End	p-value	Matched Sequence			Motif ID	Alt ID	Sequence Name	Strand	Start	End	p-value	Matched Sequence			Motif ID	Alt ID	Sequence Name	Strand	Start	End	p-value
1	TGATTRVRTTH	KT899744.1	-	126998	127008	1.22e-05	TGATTAAGTTT			RS1		1	TGATTRVRTTH	OK358814.1	-	130755	130765	2.69e-05	AGATTAAATTA		BS1 in EMSA		1	TGATTRVRTTH	MN900952.1	-	10736	10746	1.77e-05	TGATTGCATTT			1	TGATTRVRTTH	NC_007605.1	+	3849	3859	1.89e-05	TGATTACATTG			1	TGATTRVRTTH	GU734771.1	-	115999	116009	2.04e-06
1	TGATTRVRTTH	KT899744.1	+	150779	150789	1.22e-05	TGATTAAGTTT			RS1		1	TGATTRVRTTH	OK358814.1	+	111632	111642	2.74e-05	TGATTAGTTTT		BS2 in EMSA		1	TGATTRVRTTH	MN900952.1	+	111083	111093	2.08e-05	TGATTGAGTTC			1	TGATTRVRTTH	NC_007605.1	+	149412	149422	3.51e-05	TGATGAAATTA			1	TGATTRVRTTH	GU734771.1	-	102674	102684	7.82e-05
1	TGATTRVRTTH	KT899744.1	+	38205	38215	3.43e-05	TGATTCAGTTC		UL19			1	TGATTRVRTTH	OK358814.1	+	2745	2755	3.98e-05	TGATTACCTTA		BS3 in EMSA		1	TGATTRVRTTH	MN900952.1	-	172204	172214	2.54e-05	TGATGAGATTA			1	TGATTRVRTTH	NC_007605.1	-	78938	78948	6.27e-05	TGATGAGATTC			1	TGATTRVRTTH	GU734771.1	-	48801	48811	9.36e-05
1	TGATTRVRTTH	KT899744.1	-	102612	102622	7.82e-05	TGATGAGGTTC		UL47			1	TGATTRVRTTH	OK358814.1	+	135318	135328	7.17e-05	TAATTACATTA				1	TGATTRVRTTH	MN900952.1	+	25253	25263	2.99e-05	AGATTGGGTTA			1	TGATTRVRTTH	NC_007605.1	-	71223	71233	7.03e-05	AGATTACATTT			1	TGATTRVRTTH	GU734771.1	-	92506	92516	9.36e-05
1	TGATTRVRTTH	KT899744.1	-	48725	48735	9.36e-05	TGATGAAGTTT		UL25			1	TGATTRVRTTH	OK358814.1	-	70346	70356	7.24e-05	TGATGCAATTA				1	TGATTRVRTTH	MN900952.1	+	162562	162572	4.32e-05	TGATGACATTA			1	TGATTRVRTTH	NC_007605.1	-	124894	124904	0.000115	AGATTCAATTT			1	TGATTRVRTTH	GU734771.1	-	18244	18254	0.000122
1	TGATTRVRTTH	KT899744.1	-	92443	92453	9.36e-05	TGATGAAGTTT		UL41			1	TGATTRVRTTH	OK358814.1	+	67307	67317	8.83e-05	AGATTGGGTTG				1	TGATTRVRTTH	MN900952.1	+	199098	199108	5.13e-05	TGATTAATTTG			1	TGATTRVRTTH	NC_007605.1	-	63495	63505	0.000125	TGATGAAGTTG			1	TGATTRVRTTH	GU734771.1	-	10667	10677	0.000136
1	TGATTRVRTTH	KT899744.1	-	18165	18175	0.000122	AGATTGAGTTG		UL8			1	TGATTRVRTTH	OK358814.1	+	101106	101116	9.6e-05	TGATGGAATTT				1	TGATTRVRTTH	MN900952.1	-	2559	2569	5.27e-05	TGATTCGATCA			1	TGATTRVRTTH	NC_007605.1	+	10126	10136	0.000136	TGAGTGAATTT			1	TGATTRVRTTH	GU734771.1	-	38325	38335	0.000137
1	TGATTRVRTTH	KT899744.1	-	10582	10592	0.000136	TGATGGCATTC		UL2			1	TGATTRVRTTH	OK358814.1	-	96914	96924	0.000102	AGATTCGGTTT				1	TGATTRVRTTH	MN900952.1	-	40431	40441	6.6e-05	TGATGAGGTTT			1	TGATTRVRTTH	NC_007605.1	-	46962	46972	0.000136	TGATGGAGTTC			1	TGATTRVRTTH	GU734771.1	+	11041	11051	0.000159
1	TGATTRVRTTH	KT899744.1	-	38254	38264	0.000137	TGATGACTTTA		UL19			1	TGATTRVRTTH	OK358814.1	+	40568	40578	0.000105	GGATTAGGTTA				1	TGATTRVRTTH	MN900952.1	-	58431	58441	7.03e-05	TGATTAACTTT			1	TGATTRVRTTH	NC_007605.1	+	70438	70448	0.000138	AGATTCAGTTT			1	TGATTRVRTTH	GU734771.1	+	76933	76943	0.000161
1	TGATTRVRTTH	KT899744.1	+	10956	10966	0.000159	AGATTCCATTC		UL3			1	TGATTRVRTTH	OK358814.1	-	104059	104069	0.000125	TGATGAAGTTG				1	TGATTRVRTTH	MN900952.1	-	10032	10042	8.59e-05	AGATTACGTTT			1	TGATTRVRTTH	NC_007605.1	-	111197	111207	0.00014	TGATTACTTCA
1	TGATTRVRTTH	KT899744.1	+	76880	76890	0.000161	TGATGGCGTTC		UL36			1	TGATTRVRTTH	OK358814.1	-	89436	89446	0.000129	AGATTGCGTTC				1	TGATTRVRTTH	MN900952.1	-	44325	44335	0.000109	TGATGAAGTTC			1	TGATTRVRTTH	NC_007605.1	-	6031	6041	0.000145	TAATTAGGTTG
												1	TGATTRVRTTH	OK358814.1	+	64412	64422	0.000153	TGATGGCATTG				1	TGATTRVRTTH	MN900952.1	+	203114	203124	0.000109	TGATGACATTC			1	TGATTRVRTTH	NC_007605.1	+	132801	132811	0.000145	AGATTGCGTTG
HSV1 (F)												1	TGATTRVRTTH	OK358814.1	+	114543	114553	0.000161	TGATGGCGTTC				1	TGATTRVRTTH	MN900952.1	-	27518	27528	0.000118	TGATGGAGTTT			1	TGATTRVRTTH	NC_007605.1	+	42055	42065	0.000147	TAATTACATTT
Motif ID	Alt ID	Sequence Name	Strand	Start	End	p-value	Matched Sequence		Bound gene	Adjacent gene		1	TGATTRVRTTH	OK358814.1	+	28723	28733	0.000181	TGATTGCGTCG				1	TGATTRVRTTH	MN900952.1	+	2277	2287	0.000122	AGATTGCATTG			1	TGATTRVRTTH	NC_007605.1	-	112237	112247	0.00015	AGATGAGGTTA
1	TGATTRVRTTH	GU734771.1	-	115999	116009	2.04e-06	TGATTGGGTTA			UL55,UL56		1	TGATTRVRTTH	OK358814.1	+	1645	1655	0.000196	TGATGCAGTTC				1	TGATTRVRTTH	MN900952.1	+	27847	27857	0.000125	TGATGAAGTTG			1	TGATTRVRTTH	NC_007605.1	-	84272	84282	0.000159	AGATTCCATTC
1	TGATTRVRTTH	GU734771.1	-	102674	102684	7.82e-05	TGATGAGGTTC		UL47														1	TGATTRVRTTH	MN900952.1	-	174398	174408	0.000133	TGATGCGGTTT			1	TGATTRVRTTH	NC_007605.1	+	56476	56486	0.000192	AGATGGAATTA
1	TGATTRVRTTH	GU734771.1	-	48801	48811	9.36e-05	TGATGAAGTTT		UL25														1	TGATTRVRTTH	MN900952.1	+	90778	90788	0.000136	TGAGTGAATTT			1	TGATTRVRTTH	NC_007605.1	+	41634	41644	0.000199	GGATTAGGTTT
1	TGATTRVRTTH	GU734771.1	-	92506	92516	9.36e-05	TGATGAAGTTT		UL41														1	TGATTRVRTTH	MN900952.1	+	110362	110372	0.00014	TGATGGCGTTT
1	TGATTRVRTTH	GU734771.1	-	18244	18254	0.000122	AGATTGAGTTG		UL9														1	TGATTRVRTTH	MN900952.1	-	43926	43936	0.000147	TGATGCGATTG
1	TGATTRVRTTH	GU734771.1	-	10667	10677	0.000136	TGATGGCATTC		UL1,UL2														1	TGATTRVRTTH	MN900952.1	-	3299	3309	0.000161	AGATGAAATTA
1	TGATTRVRTTH	GU734771.1	-	38325	38335	0.000137	TGATGACTTTA		UL19,UL20														1	TGATTRVRTTH	MN900952.1	-	26728	26738	0.000164	AGATTCCGTTT
1	TGATTRVRTTH	GU734771.1	+	11041	11051	0.000159	AGATTCCATTC		UL3														1	TGATTRVRTTH	MN900952.1	-	68733	68743	0.000167	TGATGGCTTTA
1	TGATTRVRTTH	GU734771.1	+	76933	76943	0.000161	TGATGGCGTTC		UL36														1	TGATTRVRTTH	MN900952.1	-	201503	201513	0.000173	TGATGCGGTTG
																							1	TGATTRVRTTH	MN900952.1	+	18670	18680	0.000176	TGATTGCATGA
																							1	TGATTRVRTTH	MN900952.1	-	188221	188231	0.00018	TGATGGCGTTG
																							1	TGATTRVRTTH	MN900952.1	+	203507	203517	0.000186	TGAGTACTTTA
																							1	TGATTRVRTTH	MN900952.1	+	18803	18813	0.000187	TGATTCCCTTC
																							1	TGATTRVRTTH	MN900952.1	-	31247	31257	0.000189	TGATGAGTTTC
																							1	TGATTRVRTTH	MN900952.1	-	206040	206050	0.000189	TGATGAACTTA
																							1	TGATTRVRTTH	MN900952.1	+	24501	24511	0.000192	GGATTCGGTTA
[truncated: 41 more columns]
