# Supplementary material for: Herpesviruses mimic zygotic genome activation to promote viral replication
Source: Nat Commun. 2025 Jan 16;16:710. doi: 10.1038/s41467-025-55928-5 (PMC11735616; doi:10.1038/s41467-025-55928-5)
Supplement: Supplementary file 8 — Supplementary Data 5 [file 41467_2025_55928_MOESM8_ESM.xls]

# This file is generated by MACS version 2.2.6
# Command line: callpeak -t filtered_bam/SRR14605772_DUX4CHIP_14hpi_yes.filtered.bam -c filtered_bam/SRR14605787_DUX4CHIP_14hpi_yes.filtered.bam -f BAM -g 2900338458 --qvalue 0.001 --keep-dup all --outdir MACS2 --name SRR14605772_DUX4CHIP_14hpi_yes.filtered.BAM --nomodel --mfold 0 50 --extsize 422
# ARGUMENTS LIST:
# name = SRR14605772_DUX4CHIP_14hpi_yes.filtered.BAM
# format = BAM
# ChIP-seq file = ['filtered_bam/SRR14605772_DUX4CHIP_14hpi_yes.filtered.bam']
# control file = ['filtered_bam/SRR14605787_DUX4CHIP_14hpi_yes.filtered.bam']
# effective genome size = 2.90e+09
# band width = 300
# model fold = [0, 50]
# qvalue cutoff = 1.00e-03
# The maximum gap between significant sites is assigned as the read length/tag size.
# The minimum length of peaks is assigned as the predicted fragment length "d".
# Larger dataset will be scaled towards smaller dataset.
# Range for calculating regional lambda is: 1000 bps and 10000 bps
# Broad region calling is off
# Paired-End mode is off

# tag size is determined as 76 bps
# total tags in treatment: 6023973
# total tags in control: 9660023
# d = 422
chr	start	end	length	abs_summit	pileup	-log10(pvalue)	fold_enrichment	-log10(qvalue)	name
1	794267	794744	478	794510	13.00	10.77881	6.64999	7.93886	SRR14605772_DUX4CHIP_14hpi_yes.filtered.BAM_peak_1
1	888495	889537	1043	889236	17.00	14.20136	7.77272	11.16549	SRR14605772_DUX4CHIP_14hpi_yes.filtered.BAM_peak_2
1	1397752	1398546	795	1398154	17.00	17.19709	9.59238	14.00704	SRR14605772_DUX4CHIP_14hpi_yes.filtered.BAM_peak_3
1	1805434	1806562	1129	1805741	23.00	25.53196	12.78984	22.03619	SRR14605772_DUX4CHIP_14hpi_yes.filtered.BAM_peak_4
1	1813420	1813883	464	1813619	20.00	16.19610	8.14285	13.05596	SRR14605772_DUX4CHIP_14hpi_yes.filtered.BAM_peak_5
1	3841229	3842678	1450	3841460	19.00	13.71774	6.96671	10.69490	SRR14605772_DUX4CHIP_14hpi_yes.filtered.BAM_peak_6
1	3889889	3890925	1037	3890459	24.00	26.98776	13.32275	23.44806	SRR14605772_DUX4CHIP_14hpi_yes.filtered.BAM_peak_7
1	4179339	4180147	809	4179658	13.00	12.09656	7.46074	9.15321	SRR14605772_DUX4CHIP_14hpi_yes.filtered.BAM_peak_8
1	4209624	4210261	638	4209867	15.00	12.29437	7.11998	9.33861	SRR14605772_DUX4CHIP_14hpi_yes.filtered.BAM_peak_9
1	4455783	4456257	475	4455966	13.00	12.09656	7.46074	9.15321	SRR14605772_DUX4CHIP_14hpi_yes.filtered.BAM_peak_10
1	4565290	4566198	909	4565689	34.00	42.38805	18.65185	38.44317	SRR14605772_DUX4CHIP_14hpi_yes.filtered.BAM_peak_11
1	5042420	5042863	444	5042605	14.00	11.18406	6.67498	8.29248	SRR14605772_DUX4CHIP_14hpi_yes.filtered.BAM_peak_12
1	5465566	5466074	509	5465922	11.00	9.71787	6.39492	6.92441	SRR14605772_DUX4CHIP_14hpi_yes.filtered.BAM_peak_13
1	5766956	5768535	1580	5767936	43.00	50.73292	19.57995	46.60138	SRR14605772_DUX4CHIP_14hpi_yes.filtered.BAM_peak_14
1	6323758	6324913	1156	6324674	19.00	18.37545	9.74358	15.15155	SRR14605772_DUX4CHIP_14hpi_yes.filtered.BAM_peak_15
1	6867679	6868116	438	6867775	13.00	11.34486	6.99999	8.45012	SRR14605772_DUX4CHIP_14hpi_yes.filtered.BAM_peak_16
1	6892923	6893858	936	6893333	24.00	26.98776	13.32275	23.44806	SRR14605772_DUX4CHIP_14hpi_yes.filtered.BAM_peak_17
1	6948973	6949394	422	6949199	10.00	7.77369	5.35897	5.12941	SRR14605772_DUX4CHIP_14hpi_yes.filtered.BAM_peak_18
1	7384044	7384984	941	7384268	12.00	10.89128	6.92783	8.01479	SRR14605772_DUX4CHIP_14hpi_yes.filtered.BAM_peak_19
1	7697387	7699071	1685	7698076	34.00	42.38805	18.65185	38.44317	SRR14605772_DUX4CHIP_14hpi_yes.filtered.BAM_peak_20
1	7765720	7766141	422	7765908	14.00	13.33157	7.99365	10.32695	SRR14605772_DUX4CHIP_14hpi_yes.filtered.BAM_peak_21
1	7892297	7892917	621	7892648	14.00	13.33157	7.99365	10.32695	SRR14605772_DUX4CHIP_14hpi_yes.filtered.BAM_peak_22
1	8035670	8036112	443	8035903	19.00	17.59103	9.26828	14.39422	SRR14605772_DUX4CHIP_14hpi_yes.filtered.BAM_peak_23
1	8119904	8120378	475	8120012	12.00	10.89128	6.92783	8.01479	SRR14605772_DUX4CHIP_14hpi_yes.filtered.BAM_peak_24
1	8169259	8169872	614	8169552	20.00	18.21008	9.34498	14.99276	SRR14605772_DUX4CHIP_14hpi_yes.filtered.BAM_peak_25
1	8227282	8228309	1028	8227619	19.00	19.89337	10.65820	16.59602	SRR14605772_DUX4CHIP_14hpi_yes.filtered.BAM_peak_26
1	8509352	8510406	1055	8509665	27.00	29.30149	13.64101	25.69897	SRR14605772_DUX4CHIP_14hpi_yes.filtered.BAM_peak_27
1	8683581	8684066	486	8683802	24.00	24.81582	12.02530	21.35163	SRR14605772_DUX4CHIP_14hpi_yes.filtered.BAM_peak_28
1	8714867	8715288	422	8715216	12.00	10.19655	6.49999	7.37113	SRR14605772_DUX4CHIP_14hpi_yes.filtered.BAM_peak_29
1	8773352	8773788	437	8773655	21.00	11.47681	5.34241	8.58015	SRR14605772_DUX4CHIP_14hpi_yes.filtered.BAM_peak_30
1	8857539	8859471	1933	8859050	34.00	42.38805	18.65185	38.44317	SRR14605772_DUX4CHIP_14hpi_yes.filtered.BAM_peak_31
1	9035328	9035926	599	9035641	10.00	8.57886	5.86201	5.86434	SRR14605772_DUX4CHIP_14hpi_yes.filtered.BAM_peak_32
1	9414463	9416998	2536	9415796	74.00	114.06422	39.96825	109.06380	SRR14605772_DUX4CHIP_14hpi_yes.filtered.BAM_peak_33
1	10062842	10063791	950	10063523	14.00	13.33157	7.99365	10.32695	SRR14605772_DUX4CHIP_14hpi_yes.filtered.BAM_peak_34
1	10702214	10703588	1375	10702629	31.00	37.62125	17.05312	33.79027	SRR14605772_DUX4CHIP_14hpi_yes.filtered.BAM_peak_35
1	10765929	10767267	1339	10766469	22.00	22.33783	11.20512	18.96268	SRR14605772_DUX4CHIP_14hpi_yes.filtered.BAM_peak_36
1	11007176	11007717	542	11007466	26.00	25.96864	12.01497	22.46264	SRR14605772_DUX4CHIP_14hpi_yes.filtered.BAM_peak_37
1	11007803	11008408	606	11008026	12.00	10.89128	6.92783	8.01479	SRR14605772_DUX4CHIP_14hpi_yes.filtered.BAM_peak_38
1	11103908	11106046	2139	11105044	47.00	61.51921	23.99998	57.19313	SRR14605772_DUX4CHIP_14hpi_yes.filtered.BAM_peak_39
1	11426051	11426489	439	11426279	17.00	14.59178	8.00998	11.52266	SRR14605772_DUX4CHIP_14hpi_yes.filtered.BAM_peak_40
1	11662376	11662806	431	11662525	11.00	9.71787	6.39492	6.92441	SRR14605772_DUX4CHIP_14hpi_yes.filtered.BAM_peak_41
1	11677749	11679403	1655	11679068	28.00	32.97467	15.45439	29.25904	SRR14605772_DUX4CHIP_14hpi_yes.filtered.BAM_peak_42
1	11842480	11843006	527	11842672	15.00	12.29437	7.11998	9.33861	SRR14605772_DUX4CHIP_14hpi_yes.filtered.BAM_peak_43
1	11876345	11876783	439	11876455	13.00	11.05423	6.82051	8.17088	SRR14605772_DUX4CHIP_14hpi_yes.filtered.BAM_peak_44
1	12764084	12764569	486	12764342	12.00	9.92807	6.33333	7.11510	SRR14605772_DUX4CHIP_14hpi_yes.filtered.BAM_peak_45
1	13474784	13475431	648	13475029	25.00	28.46054	13.85566	24.87439	SRR14605772_DUX4CHIP_14hpi_yes.filtered.BAM_peak_46
1	13612364	13612999	636	13612672	44.00	54.59127	21.37498	50.38875	SRR14605772_DUX4CHIP_14hpi_yes.filtered.BAM_peak_47
1	13633656	13634089	434	13633797	14.00	11.18406	6.67498	8.29248	SRR14605772_DUX4CHIP_14hpi_yes.filtered.BAM_peak_48
1	13769807	13770228	422	13770036	19.00	15.07067	7.75509	11.98442	SRR14605772_DUX4CHIP_14hpi_yes.filtered.BAM_peak_49
1	13948174	13948677	504	13948463	17.00	17.19709	9.59238	14.00704	SRR14605772_DUX4CHIP_14hpi_yes.filtered.BAM_peak_50
1	14063748	14064305	558	14064116	15.00	14.08292	8.21621	11.05185	SRR14605772_DUX4CHIP_14hpi_yes.filtered.BAM_peak_51
1	14473334	14473917	584	14473746	17.00	16.02494	8.88311	12.88702	SRR14605772_DUX4CHIP_14hpi_yes.filtered.BAM_peak_52
1	14567853	14568475	623	14568190	45.00	46.02222	16.02344	41.99718	SRR14605772_DUX4CHIP_14hpi_yes.filtered.BAM_peak_53
1	14574676	14575374	699	14575030	21.00	22.67415	11.72402	19.27399	SRR14605772_DUX4CHIP_14hpi_yes.filtered.BAM_peak_54
1	14711477	14712778	1302	14711771	17.00	15.83782	8.76922	12.72785	SRR14605772_DUX4CHIP_14hpi_yes.filtered.BAM_peak_55
1	15046713	15047613	901	15047199	18.00	18.53414	10.12529	15.28769	SRR14605772_DUX4CHIP_14hpi_yes.filtered.BAM_peak_56
1	15130721	15131261	541	15130995	23.00	18.04288	8.36005	14.83446	SRR14605772_DUX4CHIP_14hpi_yes.filtered.BAM_peak_57
1	15201863	15203388	1526	15202618	45.00	57.16313	22.41023	52.91719	SRR14605772_DUX4CHIP_14hpi_yes.filtered.BAM_peak_58
1	15574579	15575553	975	15575255	18.00	18.53414	10.12529	15.28769	SRR14605772_DUX4CHIP_14hpi_yes.filtered.BAM_peak_59
1	16328781	16330112	1332	16329696	40.00	52.24331	21.84931	48.08628	SRR14605772_DUX4CHIP_14hpi_yes.filtered.BAM_peak_60
1	17020719	17021192	474	17021038	15.00	14.59441	8.52656	11.52266	SRR14605772_DUX4CHIP_14hpi_yes.filtered.BAM_peak_61
1	17021302	17021818	517	17021573	13.00	12.09656	7.46074	9.15321	SRR14605772_DUX4CHIP_14hpi_yes.filtered.BAM_peak_62
1	17128857	17129841	985	17129592	18.00	18.53414	10.12529	15.28769	SRR14605772_DUX4CHIP_14hpi_yes.filtered.BAM_peak_63
1	17320802	17321481	680	17321196	21.00	15.97773	7.74073	12.84143	SRR14605772_DUX4CHIP_14hpi_yes.filtered.BAM_peak_64
1	17704284	17704943	660	17704588	23.00	22.00974	10.67997	18.64256	SRR14605772_DUX4CHIP_14hpi_yes.filtered.BAM_peak_65
1	17729718	17730984	1267	17730710	19.00	18.37545	9.74358	15.15155	SRR14605772_DUX4CHIP_14hpi_yes.filtered.BAM_peak_66
1	17838329	17839113	785	17838841	14.00	13.33157	7.99365	10.32695	SRR14605772_DUX4CHIP_14hpi_yes.filtered.BAM_peak_67
1	17892127	17893206	1080	17892788	20.00	21.27369	11.19111	17.92547	SRR14605772_DUX4CHIP_14hpi_yes.filtered.BAM_peak_68
1	17913704	17914125	422	17913894	13.00	12.09656	7.46074	9.15321	SRR14605772_DUX4CHIP_14hpi_yes.filtered.BAM_peak_69
1	18433190	18433611	422	18433415	12.00	10.48068	6.67567	7.65052	SRR14605772_DUX4CHIP_14hpi_yes.filtered.BAM_peak_70
1	18641100	18642052	953	18641402	16.00	15.88341	9.05947	12.74806	SRR14605772_DUX4CHIP_14hpi_yes.filtered.BAM_peak_71
1	18898725	18899227	503	18898882	11.00	9.71787	6.39492	6.92441	SRR14605772_DUX4CHIP_14hpi_yes.filtered.BAM_peak_72
1	19113147	19113792	646	19113484	13.00	11.49639	7.09333	8.59763	SRR14605772_DUX4CHIP_14hpi_yes.filtered.BAM_peak_73
1	19707227	19708031	805	19707801	16.00	13.43077	7.56498	10.41346	SRR14605772_DUX4CHIP_14hpi_yes.filtered.BAM_peak_74
1	19757153	19757677	525	19757348	21.00	22.67415	11.72402	19.27399	SRR14605772_DUX4CHIP_14hpi_yes.filtered.BAM_peak_75
1	19965164	19965772	609	19965529	28.00	28.68766	12.90497	25.09565	SRR14605772_DUX4CHIP_14hpi_yes.filtered.BAM_peak_76
1	19989985	19990406	422	19990159	13.00	11.97864	7.38888	9.06153	SRR14605772_DUX4CHIP_14hpi_yes.filtered.BAM_peak_77
1	20519442	20520397	956	20519771	29.00	34.50947	15.98730	30.75405	SRR14605772_DUX4CHIP_14hpi_yes.filtered.BAM_peak_78
1	20531310	20532309	1000	20532025	25.00	28.23548	13.72221	24.66916	SRR14605772_DUX4CHIP_14hpi_yes.filtered.BAM_peak_79
1	20541967	20543170	1204	20542721	45.00	60.74670	24.51386	56.42661	SRR14605772_DUX4CHIP_14hpi_yes.filtered.BAM_peak_80
1	20946905	20947454	550	20947180	28.00	23.84235	10.10173	20.41622	SRR14605772_DUX4CHIP_14hpi_yes.filtered.BAM_peak_81
1	21280311	21280862	552	21280597	16.00	15.88341	9.05947	12.74806	SRR14605772_DUX4CHIP_14hpi_yes.filtered.BAM_peak_82
1	21401437	21402071	635	21401675	19.00	16.98257	8.89998	13.81952	SRR14605772_DUX4CHIP_14hpi_yes.filtered.BAM_peak_83
1	21868102	21869843	1742	21869003	19.00	19.89337	10.65820	16.59602	SRR14605772_DUX4CHIP_14hpi_yes.filtered.BAM_peak_84
1	22064566	22065061	496	22064946	17.00	15.47801	8.54999	12.38251	SRR14605772_DUX4CHIP_14hpi_yes.filtered.BAM_peak_85
1	22065649	22066258	610	22066028	18.00	15.77611	8.45498	12.67047	SRR14605772_DUX4CHIP_14hpi_yes.filtered.BAM_peak_86
1	22365642	22366258	617	22365896	16.00	15.88341	9.05947	12.74806	SRR14605772_DUX4CHIP_14hpi_yes.filtered.BAM_peak_87
1	22763500	22763921	422	22763638	12.00	10.89128	6.92783	8.01479	SRR14605772_DUX4CHIP_14hpi_yes.filtered.BAM_peak_88
1	22955128	22956063	936	22955411	12.00	10.89128	6.92783	8.01479	SRR14605772_DUX4CHIP_14hpi_yes.filtered.BAM_peak_89
1	23001974	23002467	494	23002349	10.00	8.57886	5.86201	5.86434	SRR14605772_DUX4CHIP_14hpi_yes.filtered.BAM_peak_90
1	23251670	23252107	438	23251805	21.00	18.97457	9.49999	15.72049	SRR14605772_DUX4CHIP_14hpi_yes.filtered.BAM_peak_91
1	23468438	23469318	881	23468787	16.00	15.88341	9.05947	12.74806	SRR14605772_DUX4CHIP_14hpi_yes.filtered.BAM_peak_92
1	23691129	23691840	712	23691424	17.00	15.83782	8.76922	12.72785	SRR14605772_DUX4CHIP_14hpi_yes.filtered.BAM_peak_93
1	24186039	24186490	452	24186138	12.00	10.89128	6.92783	8.01479	SRR14605772_DUX4CHIP_14hpi_yes.filtered.BAM_peak_94
1	24393659	24394376	718	24394028	27.00	30.21646	14.18665	26.57919	SRR14605772_DUX4CHIP_14hpi_yes.filtered.BAM_peak_95
1	24547208	24547887	680	24547407	12.00	10.78226	6.86110	7.94048	SRR14605772_DUX4CHIP_14hpi_yes.filtered.BAM_peak_96
1	24651291	24651726	436	24651593	14.00	11.10767	6.62790	8.22377	SRR14605772_DUX4CHIP_14hpi_yes.filtered.BAM_peak_97
1	24661787	24662981	1195	24662411	18.00	15.77611	8.45498	12.67047	SRR14605772_DUX4CHIP_14hpi_yes.filtered.BAM_peak_98
1	24824173	24824747	575	24824398	23.00	23.20992	11.39999	19.80138	SRR14605772_DUX4CHIP_14hpi_yes.filtered.BAM_peak_99
1	24890731	24891199	469	24891028	15.00	14.59441	8.52656	11.52266	SRR14605772_DUX4CHIP_14hpi_yes.filtered.BAM_peak_100
1	25245620	25246797	1178	25246020	95.00	155.86938	51.15936	150.56641	SRR14605772_DUX4CHIP_14hpi_yes.filtered.BAM_peak_101
1	25259225	25259694	470	25259409	12.00	10.19655	6.49999	7.37113	SRR14605772_DUX4CHIP_14hpi_yes.filtered.BAM_peak_102
1	25361067	25361532	466	25361255	21.00	19.45770	9.78998	16.18969	SRR14605772_DUX4CHIP_14hpi_yes.filtered.BAM_peak_103
1	25666811	25668902	2092	25667296	36.00	45.30422	19.52776	41.30034	SRR14605772_DUX4CHIP_14hpi_yes.filtered.BAM_peak_104
1	25770435	25770881	447	25770740	12.00	10.78226	6.86110	7.94048	SRR14605772_DUX4CHIP_14hpi_yes.filtered.BAM_peak_105
1	26230744	26231742	999	26231382	17.00	17.19709	9.59238	14.00704	SRR14605772_DUX4CHIP_14hpi_yes.filtered.BAM_peak_106
1	26238048	26238562	515	26238298	24.00	25.07295	12.17947	21.60014	SRR14605772_DUX4CHIP_14hpi_yes.filtered.BAM_peak_107
1	26349257	26349714	458	26349402	14.00	12.21006	7.30768	9.26187	SRR14605772_DUX4CHIP_14hpi_yes.filtered.BAM_peak_108
1	26764738	26765517	780	26764951	19.00	13.71774	6.96671	10.69490	SRR14605772_DUX4CHIP_14hpi_yes.filtered.BAM_peak_109
1	27078486	27079438	953	27078834	19.00	19.89337	10.65820	16.59602	SRR14605772_DUX4CHIP_14hpi_yes.filtered.BAM_peak_110
1	27085775	27086339	565	27086032	30.00	30.77345	13.38635	27.12609	SRR14605772_DUX4CHIP_14hpi_yes.filtered.BAM_peak_111
1	27394690	27395111	422	27394862	14.00	11.18406	6.67498	8.29248	SRR14605772_DUX4CHIP_14hpi_yes.filtered.BAM_peak_112
1	27395441	27395980	540	27395577	13.00	10.10149	6.22998	7.27814	SRR14605772_DUX4CHIP_14hpi_yes.filtered.BAM_peak_113
1	27719728	27720149	422	27720012	13.00	12.09656	7.46074	9.15321	SRR14605772_DUX4CHIP_14hpi_yes.filtered.BAM_peak_114
1	28107865	28108524	660	28108261	30.00	36.05847	16.52021	32.26522	SRR14605772_DUX4CHIP_14hpi_yes.filtered.BAM_peak_115
1	28108737	28109187	451	28109108	12.00	10.89128	6.92783	8.01479	SRR14605772_DUX4CHIP_14hpi_yes.filtered.BAM_peak_116
1	28442491	28442931	441	28442727	11.00	9.71787	6.39492	6.92441	SRR14605772_DUX4CHIP_14hpi_yes.filtered.BAM_peak_117
1	28443202	28443726	525	28443472	16.00	14.60342	8.28204	11.52768	SRR14605772_DUX4CHIP_14hpi_yes.filtered.BAM_peak_118
1	28924075	28924611	537	28924234	17.00	13.77821	7.51647	10.75413	SRR14605772_DUX4CHIP_14hpi_yes.filtered.BAM_peak_119
1	29252981	29253519	539	29253159	19.00	19.89337	10.65820	16.59602	SRR14605772_DUX4CHIP_14hpi_yes.filtered.BAM_peak_120
1	29321222	29322511	1290	29322054	18.00	18.53414	10.12529	15.28769	SRR14605772_DUX4CHIP_14hpi_yes.filtered.BAM_peak_121
1	29376040	29376553	514	29376302	26.00	25.96864	12.01497	22.46264	SRR14605772_DUX4CHIP_14hpi_yes.filtered.BAM_peak_122
1	29687793	29688214	422	29688025	16.00	15.88341	9.05947	12.74806	SRR14605772_DUX4CHIP_14hpi_yes.filtered.BAM_peak_123
1	29720166	29721681	1516	29720965	25.00	20.31432	9.05673	17.00722	SRR14605772_DUX4CHIP_14hpi_yes.filtered.BAM_peak_124
1	29914757	29915178	422	29914874	13.00	12.09656	7.46074	9.15321	SRR14605772_DUX4CHIP_14hpi_yes.filtered.BAM_peak_125
1	29972354	29972940	587	29972596	17.00	16.61827	9.24323	13.46872	SRR14605772_DUX4CHIP_14hpi_yes.filtered.BAM_peak_126
1	29992831	29993263	433	29993041	16.00	15.88341	9.05947	12.74806	SRR14605772_DUX4CHIP_14hpi_yes.filtered.BAM_peak_127
1	30144536	30145057	522	30144770	15.00	14.59441	8.52656	11.52266	SRR14605772_DUX4CHIP_14hpi_yes.filtered.BAM_peak_128
1	30174998	30175421	424	30175208	12.00	10.48068	6.67567	7.65052	SRR14605772_DUX4CHIP_14hpi_yes.filtered.BAM_peak_129
1	30234713	30235352	640	30235072	13.00	9.80360	6.04545	6.99818	SRR14605772_DUX4CHIP_14hpi_yes.filtered.BAM_peak_130
1	30312834	30313339	506	30313120	12.00	10.89128	6.92783	8.01479	SRR14605772_DUX4CHIP_14hpi_yes.filtered.BAM_peak_131
1	30396331	30396752	422	30396468	14.00	13.33157	7.99365	10.32695	SRR14605772_DUX4CHIP_14hpi_yes.filtered.BAM_peak_132
1	30400367	30402786	2420	30402190	54.00	58.93997	19.15846	54.66129	SRR14605772_DUX4CHIP_14hpi_yes.filtered.BAM_peak_133
1	30471452	30472351	900	30471935	19.00	11.47556	5.72345	8.57913	SRR14605772_DUX4CHIP_14hpi_yes.filtered.BAM_peak_134
1	30630203	30631528	1326	30630466	25.00	28.46054	13.85566	24.87439	SRR14605772_DUX4CHIP_14hpi_yes.filtered.BAM_peak_135
1	30707911	30708638	728	30708044	10.00	8.57886	5.86201	5.86434	SRR14605772_DUX4CHIP_14hpi_yes.filtered.BAM_peak_136
1	31072346	31073000	655	31072663	51.00	62.26944	22.45452	57.93155	SRR14605772_DUX4CHIP_14hpi_yes.filtered.BAM_peak_137
1	31518431	31518899	469	31518697	30.00	22.65726	8.87136	19.27399	SRR14605772_DUX4CHIP_14hpi_yes.filtered.BAM_peak_138
1	31881772	31882332	561	31882131	15.00	13.90325	8.10666	10.87631	SRR14605772_DUX4CHIP_14hpi_yes.filtered.BAM_peak_139
1	32222627	32223691	1065	32223311	24.00	26.98776	13.32275	23.44806	SRR14605772_DUX4CHIP_14hpi_yes.filtered.BAM_peak_140
1	32401845	32402266	422	32402132	12.00	10.89128	6.92783	8.01479	SRR14605772_DUX4CHIP_14hpi_yes.filtered.BAM_peak_141
1	32847923	32848512	590	32848216	24.00	25.88648	12.66665	22.38640	SRR14605772_DUX4CHIP_14hpi_yes.filtered.BAM_peak_142
1	32944500	32945096	597	32944793	20.00	19.25322	9.97499	15.99250	SRR14605772_DUX4CHIP_14hpi_yes.filtered.BAM_peak_143
1	33036934	33038041	1108	33037638	39.00	50.57305	21.31640	46.44920	SRR14605772_DUX4CHIP_14hpi_yes.filtered.BAM_peak_144
1	33596063	33596864	802	33596234	13.00	12.09656	7.46074	9.15321	SRR14605772_DUX4CHIP_14hpi_yes.filtered.BAM_peak_145
1	34227711	34229203	1493	34228761	69.00	104.46139	37.30370	99.55667	SRR14605772_DUX4CHIP_14hpi_yes.filtered.BAM_peak_146
1	34351174	34351724	551	34351382	18.00	12.68664	6.61838	9.72135	SRR14605772_DUX4CHIP_14hpi_yes.filtered.BAM_peak_147
1	34573970	34574578	609	34574278	15.00	14.59441	8.52656	11.52266	SRR14605772_DUX4CHIP_14hpi_yes.filtered.BAM_peak_148
1	35010727	35011148	422	35010911	13.00	11.05423	6.82051	8.17088	SRR14605772_DUX4CHIP_14hpi_yes.filtered.BAM_peak_149
1	35241784	35242666	883	35242368	18.00	18.53414	10.12529	15.28769	SRR14605772_DUX4CHIP_14hpi_yes.filtered.BAM_peak_150
1	35242783	35243204	422	35243082	14.00	11.18406	6.67498	8.29248	SRR14605772_DUX4CHIP_14hpi_yes.filtered.BAM_peak_151
1	35308502	35309068	567	35308744	25.00	28.46054	13.85566	24.87439	SRR14605772_DUX4CHIP_14hpi_yes.filtered.BAM_peak_152
1	35309856	35310281	426	35310075	13.00	12.09656	7.46074	9.15321	SRR14605772_DUX4CHIP_14hpi_yes.filtered.BAM_peak_153
1	35336954	35337380	427	35337110	19.00	16.22684	8.44443	13.08544	SRR14605772_DUX4CHIP_14hpi_yes.filtered.BAM_peak_154
1	35483714	35484205	492	35483860	21.00	15.84196	7.66338	12.72902	SRR14605772_DUX4CHIP_14hpi_yes.filtered.BAM_peak_155
1	35810660	35811877	1218	35811128	19.00	16.98257	8.89998	13.81952	SRR14605772_DUX4CHIP_14hpi_yes.filtered.BAM_peak_156
1	36166465	36167251	787	36167140	11.00	9.71787	6.39492	6.92441	SRR14605772_DUX4CHIP_14hpi_yes.filtered.BAM_peak_157
1	36456627	36457447	821	36456901	22.00	22.33783	11.20512	18.96268	SRR14605772_DUX4CHIP_14hpi_yes.filtered.BAM_peak_158
1	36457533	36458612	1080	36457707	17.00	17.19709	9.59238	14.00704	SRR14605772_DUX4CHIP_14hpi_yes.filtered.BAM_peak_159
1	36675275	36675781	507	36675516	17.00	17.19709	9.59238	14.00704	SRR14605772_DUX4CHIP_14hpi_yes.filtered.BAM_peak_160
1	36731931	36732696	766	36732498	14.00	13.33157	7.99365	10.32695	SRR14605772_DUX4CHIP_14hpi_yes.filtered.BAM_peak_161
1	36874319	36874951	633	36874659	11.00	9.71787	6.39492	6.92441	SRR14605772_DUX4CHIP_14hpi_yes.filtered.BAM_peak_162
1	37013508	37013981	474	37013744	13.00	10.10149	6.22998	7.27814	SRR14605772_DUX4CHIP_14hpi_yes.filtered.BAM_peak_163
1	37107900	37108790	891	37108553	11.00	9.71787	6.39492	6.92441	SRR14605772_DUX4CHIP_14hpi_yes.filtered.BAM_peak_164
1	37364642	37365418	777	37365204	17.00	11.67758	6.27004	8.77326	SRR14605772_DUX4CHIP_14hpi_yes.filtered.BAM_peak_165
1	37488014	37488605	592	37488399	14.00	13.33157	7.99365	10.32695	SRR14605772_DUX4CHIP_14hpi_yes.filtered.BAM_peak_166
1	38098031	38098643	613	38098295	15.00	12.29437	7.11998	9.33861	SRR14605772_DUX4CHIP_14hpi_yes.filtered.BAM_peak_167
1	38098744	38099646	903	38099146	26.00	29.94968	14.38857	26.32137	SRR14605772_DUX4CHIP_14hpi_yes.filtered.BAM_peak_168
1	38109334	38109982	649	38109677	31.00	35.15039	15.58973	31.38411	SRR14605772_DUX4CHIP_14hpi_yes.filtered.BAM_peak_169
1	38117216	38117637	422	38117380	13.00	10.10149	6.22998	7.27814	SRR14605772_DUX4CHIP_14hpi_yes.filtered.BAM_peak_170
1	38354861	38356312	1452	38355467	22.00	24.09384	12.25693	20.64316	SRR14605772_DUX4CHIP_14hpi_yes.filtered.BAM_peak_171
1	38510664	38511838	1175	38511084	58.00	57.78597	16.88419	53.52155	SRR14605772_DUX4CHIP_14hpi_yes.filtered.BAM_peak_172
1	39061768	39062221	454	39061983	9.00	7.47715	5.32910	4.84778	SRR14605772_DUX4CHIP_14hpi_yes.filtered.BAM_peak_173
1	39062327	39063286	960	39062772	24.00	26.98776	13.32275	23.44806	SRR14605772_DUX4CHIP_14hpi_yes.filtered.BAM_peak_174
1	39393729	39394867	1139	39394505	25.00	27.31366	13.17332	23.76892	SRR14605772_DUX4CHIP_14hpi_yes.filtered.BAM_peak_175
1	39442194	39442652	459	39442266	16.00	10.69174	5.92171	7.85307	SRR14605772_DUX4CHIP_14hpi_yes.filtered.BAM_peak_176
1	40340547	40340968	422	40340785	15.00	14.59441	8.52656	11.52266	SRR14605772_DUX4CHIP_14hpi_yes.filtered.BAM_peak_177
1	40430243	40431312	1070	40430942	35.00	44.00190	19.18476	40.01990	SRR14605772_DUX4CHIP_14hpi_yes.filtered.BAM_peak_178
1	40432065	40432650	586	40432315	28.00	32.36874	15.09587	28.68003	SRR14605772_DUX4CHIP_14hpi_yes.filtered.BAM_peak_179
1	40440852	40441273	422	40441125	11.00	9.71787	6.39492	6.92441	SRR14605772_DUX4CHIP_14hpi_yes.filtered.BAM_peak_180
1	40595605	40596229	625	40595948	27.00	27.32055	12.45997	23.77078	SRR14605772_DUX4CHIP_14hpi_yes.filtered.BAM_peak_181
1	40689239	40689660	422	40689415	16.00	15.88341	9.05947	12.74806	SRR14605772_DUX4CHIP_14hpi_yes.filtered.BAM_peak_182
1	41122665	41123357	693	41122999	50.00	56.74619	19.77549	52.50739	SRR14605772_DUX4CHIP_14hpi_yes.filtered.BAM_peak_183
1	41337867	41338298	432	41338016	18.00	15.67773	8.39534	12.57922	SRR14605772_DUX4CHIP_14hpi_yes.filtered.BAM_peak_184
1	42206684	42207296	613	42207053	28.00	32.36874	15.09587	28.68003	SRR14605772_DUX4CHIP_14hpi_yes.filtered.BAM_peak_185
1	42400663	42401476	814	42401168	27.00	24.59128	10.85713	21.13474	SRR14605772_DUX4CHIP_14hpi_yes.filtered.BAM_peak_186
1	42449444	42450049	606	42449669	14.00	11.18406	6.67498	8.29248	SRR14605772_DUX4CHIP_14hpi_yes.filtered.BAM_peak_187
1	42640426	42641372	947	42640793	56.00	80.24522	30.37587	75.62444	SRR14605772_DUX4CHIP_14hpi_yes.filtered.BAM_peak_188
1	42804007	42806915	2909	42805533	78.00	112.41825	36.60972	107.43412	SRR14605772_DUX4CHIP_14hpi_yes.filtered.BAM_peak_189
1	43108443	43109358	916	43109076	18.00	18.53414	10.12529	15.28769	SRR14605772_DUX4CHIP_14hpi_yes.filtered.BAM_peak_190
1	43148816	43149346	531	43149054	15.00	13.23282	7.69619	10.25209	SRR14605772_DUX4CHIP_14hpi_yes.filtered.BAM_peak_191
1	43192266	43192886	621	43192562	12.00	10.89128	6.92783	8.01479	SRR14605772_DUX4CHIP_14hpi_yes.filtered.BAM_peak_192
1	43291478	43292478	1001	43291750	16.00	15.88341	9.05947	12.74806	SRR14605772_DUX4CHIP_14hpi_yes.filtered.BAM_peak_193
1	43472750	43473366	617	43473097	33.00	34.97261	14.68180	31.21194	SRR14605772_DUX4CHIP_14hpi_yes.filtered.BAM_peak_194
1	43475320	43475916	597	43475706	27.00	22.82689	9.85184	19.42240	SRR14605772_DUX4CHIP_14hpi_yes.filtered.BAM_peak_195
1	43685380	43685929	550	43685662	13.00	11.49639	7.09333	8.59763	SRR14605772_DUX4CHIP_14hpi_yes.filtered.BAM_peak_196
1	43686085	43686506	422	43686391	16.00	11.82487	6.59183	8.91488	SRR14605772_DUX4CHIP_14hpi_yes.filtered.BAM_peak_197
1	44146446	44147417	972	44147045	36.00	36.46642	14.34692	32.66601	SRR14605772_DUX4CHIP_14hpi_yes.filtered.BAM_peak_198
1	44249952	44250953	1002	44250291	26.00	29.94968	14.38857	26.32137	SRR14605772_DUX4CHIP_14hpi_yes.filtered.BAM_peak_199
1	44472783	44473209	427	44472972	13.00	9.80360	6.04545	6.99818	SRR14605772_DUX4CHIP_14hpi_yes.filtered.BAM_peak_200
1	44640302	44641156	855	44640814	30.00	33.66707	15.10255	29.94039	SRR14605772_DUX4CHIP_14hpi_yes.filtered.BAM_peak_201
1	44641473	44642123	651	44641827	12.00	10.89128	6.92783	8.01479	SRR14605772_DUX4CHIP_14hpi_yes.filtered.BAM_peak_202
1	44835744	44836666	923	44836246	26.00	29.94968	14.38857	26.32137	SRR14605772_DUX4CHIP_14hpi_yes.filtered.BAM_peak_203
1	44968504	44969019	516	44968862	22.00	20.72452	10.23497	17.40656	SRR14605772_DUX4CHIP_14hpi_yes.filtered.BAM_peak_204
1	45210350	45211194	845	45210915	39.00	44.60250	17.79996	40.60984	SRR14605772_DUX4CHIP_14hpi_yes.filtered.BAM_peak_205
1	45338755	45340289	1535	45339329	18.00	18.53414	10.12529	15.28769	SRR14605772_DUX4CHIP_14hpi_yes.filtered.BAM_peak_206
1	45424170	45424614	445	45424366	21.00	19.45770	9.78998	16.18969	SRR14605772_DUX4CHIP_14hpi_yes.filtered.BAM_peak_207
1	45488736	45491043	2308	45489826	49.00	60.21723	22.24995	55.91508	SRR14605772_DUX4CHIP_14hpi_yes.filtered.BAM_peak_208
1	45576087	45577098	1012	45576329	20.00	21.27369	11.19111	17.92547	SRR14605772_DUX4CHIP_14hpi_yes.filtered.BAM_peak_209
1	45599327	45599790	464	45599609	16.00	13.43077	7.56498	10.41346	SRR14605772_DUX4CHIP_14hpi_yes.filtered.BAM_peak_210
1	45717363	45717899	537	45717633	24.00	26.98776	13.32275	23.44806	SRR14605772_DUX4CHIP_14hpi_yes.filtered.BAM_peak_211
1	45914905	45915360	456	45915128	13.00	12.09656	7.46074	9.15321	SRR14605772_DUX4CHIP_14hpi_yes.filtered.BAM_peak_212
1	46151227	46151796	570	46151484	12.00	10.89128	6.92783	8.01479	SRR14605772_DUX4CHIP_14hpi_yes.filtered.BAM_peak_213
1	46292865	46293346	482	46293220	18.00	16.35241	8.80487	13.20944	SRR14605772_DUX4CHIP_14hpi_yes.filtered.BAM_peak_214
1	46424949	46425370	422	46425038	12.00	10.89128	6.92783	8.01479	SRR14605772_DUX4CHIP_14hpi_yes.filtered.BAM_peak_215
1	46751482	46752070	589	46751825	19.00	19.89337	10.65820	16.59602	SRR14605772_DUX4CHIP_14hpi_yes.filtered.BAM_peak_216
1	47474582	47475055	474	47474760	16.00	14.60342	8.28204	11.52768	SRR14605772_DUX4CHIP_14hpi_yes.filtered.BAM_peak_217
1	47475140	47475727	588	47475488	26.00	25.36950	11.65908	21.89054	SRR14605772_DUX4CHIP_14hpi_yes.filtered.BAM_peak_218
1	47513138	47514704	1567	47513629	29.00	33.88202	15.61642	30.15063	SRR14605772_DUX4CHIP_14hpi_yes.filtered.BAM_peak_219
1	47742826	47743355	530	47743224	14.00	12.21006	7.30768	9.26187	SRR14605772_DUX4CHIP_14hpi_yes.filtered.BAM_peak_220
1	47773014	47773624	611	47773416	13.00	12.09656	7.46074	9.15321	SRR14605772_DUX4CHIP_14hpi_yes.filtered.BAM_peak_221
1	48040021	48040944	924	48040503	22.00	24.09384	12.25693	20.64316	SRR14605772_DUX4CHIP_14hpi_yes.filtered.BAM_peak_222
1	48477041	48477659	619	48477275	17.00	17.19709	9.59238	14.00704	SRR14605772_DUX4CHIP_14hpi_yes.filtered.BAM_peak_223
1	48742614	48743035	422	48742901	12.00	10.89128	6.92783	8.01479	SRR14605772_DUX4CHIP_14hpi_yes.filtered.BAM_peak_224
1	49082926	49083410	485	49083072	13.00	12.09656	7.46074	9.15321	SRR14605772_DUX4CHIP_14hpi_yes.filtered.BAM_peak_225
1	49083943	49084386	444	49084220	11.00	9.71787	6.39492	6.92441	SRR14605772_DUX4CHIP_14hpi_yes.filtered.BAM_peak_226
1	49134167	49134696	530	49134350	11.00	9.71787	6.39492	6.92441	SRR14605772_DUX4CHIP_14hpi_yes.filtered.BAM_peak_227
1	49758023	49758588	566	49758268	12.00	10.89128	6.92783	8.01479	SRR14605772_DUX4CHIP_14hpi_yes.filtered.BAM_peak_228
1	49976992	49977550	559	49977275	34.00	36.39796	15.11362	32.59917	SRR14605772_DUX4CHIP_14hpi_yes.filtered.BAM_peak_229
1	50165731	50166158	428	50165992	17.00	14.20136	7.77272	11.16549	SRR14605772_DUX4CHIP_14hpi_yes.filtered.BAM_peak_230
1	50691431	50692261	831	50691473	16.00	13.06350	7.34090	10.08655	SRR14605772_DUX4CHIP_14hpi_yes.filtered.BAM_peak_231
1	50722995	50723430	436	50723245	14.00	11.77094	7.03703	8.86569	SRR14605772_DUX4CHIP_14hpi_yes.filtered.BAM_peak_232
1	51012165	51012633	469	51012428	13.00	12.09656	7.46074	9.15321	SRR14605772_DUX4CHIP_14hpi_yes.filtered.BAM_peak_233
1	51046328	51047701	1374	51046710	53.00	57.47136	18.81012	53.21208	SRR14605772_DUX4CHIP_14hpi_yes.filtered.BAM_peak_234
1	51252779	51253600	822	51253184	15.00	13.23282	7.69619	10.25209	SRR14605772_DUX4CHIP_14hpi_yes.filtered.BAM_peak_235
1	51254122	51255053	932	51254539	87.00	135.70552	44.58662	130.52753	SRR14605772_DUX4CHIP_14hpi_yes.filtered.BAM_peak_236
1	51362936	51363386	451	51363137	21.00	22.67415	11.72402	19.27399	SRR14605772_DUX4CHIP_14hpi_yes.filtered.BAM_peak_237
1	51459175	51459617	443	51459373	17.00	17.19709	9.59238	14.00704	SRR14605772_DUX4CHIP_14hpi_yes.filtered.BAM_peak_238
1	51625472	51625893	422	51625811	15.00	10.79036	6.20407	7.94651	SRR14605772_DUX4CHIP_14hpi_yes.filtered.BAM_peak_239
1	51634647	51635123	477	51634884	15.00	12.29437	7.11998	9.33861	SRR14605772_DUX4CHIP_14hpi_yes.filtered.BAM_peak_240
1	51651055	51651884	830	51651466	78.00	110.18913	35.31761	105.22753	SRR14605772_DUX4CHIP_14hpi_yes.filtered.BAM_peak_241
1	51999507	51999994	488	51999763	15.00	13.90325	8.10666	10.87631	SRR14605772_DUX4CHIP_14hpi_yes.filtered.BAM_peak_242
1	52003156	52003577	422	52003383	16.00	10.69174	5.92171	7.85307	SRR14605772_DUX4CHIP_14hpi_yes.filtered.BAM_peak_243
1	52546780	52547313	534	52547095	32.00	31.05763	12.79590	27.40640	SRR14605772_DUX4CHIP_14hpi_yes.filtered.BAM_peak_244
1	52569010	52569540	531	52569213	21.00	20.99752	10.71794	17.67159	SRR14605772_DUX4CHIP_14hpi_yes.filtered.BAM_peak_245
1	52835440	52836141	702	52835774	14.00	13.33157	7.99365	10.32695	SRR14605772_DUX4CHIP_14hpi_yes.filtered.BAM_peak_246
1	52915015	52916261	1247	52915983	24.00	26.77163	13.19443	23.24959	SRR14605772_DUX4CHIP_14hpi_yes.filtered.BAM_peak_247
1	53639176	53639846	671	53639523	13.00	12.09656	7.46074	9.15321	SRR14605772_DUX4CHIP_14hpi_yes.filtered.BAM_peak_248
1	53760381	53760849	469	53760586	17.00	17.19709	9.59238	14.00704	SRR14605772_DUX4CHIP_14hpi_yes.filtered.BAM_peak_249
1	53913753	53914327	575	53914029	26.00	27.87603	13.15383	24.31661	SRR14605772_DUX4CHIP_14hpi_yes.filtered.BAM_peak_250
1	54071123	54072053	931	54071361	24.00	21.96817	10.32607	18.60652	SRR14605772_DUX4CHIP_14hpi_yes.filtered.BAM_peak_251
1	54466401	54466874	474	54466552	13.00	12.09656	7.46074	9.15321	SRR14605772_DUX4CHIP_14hpi_yes.filtered.BAM_peak_252
1	54617013	54617645	633	54617300	23.00	25.53196	12.78984	22.03619	SRR14605772_DUX4CHIP_14hpi_yes.filtered.BAM_peak_253
1	54886087	54886516	430	54886235	13.00	11.05423	6.82051	8.17088	SRR14605772_DUX4CHIP_14hpi_yes.filtered.BAM_peak_254
1	54924300	54925368	1069	54924598	18.00	17.70638	9.62666	14.50823	SRR14605772_DUX4CHIP_14hpi_yes.filtered.BAM_peak_255
1	54930879	54931411	533	54931121	16.00	14.26472	8.07499	11.22792	SRR14605772_DUX4CHIP_14hpi_yes.filtered.BAM_peak_256
1	54975449	54976225	777	54975932	21.00	22.67415	11.72402	19.27399	SRR14605772_DUX4CHIP_14hpi_yes.filtered.BAM_peak_257
1	55137977	55138438	462	55138121	20.00	16.78183	8.48935	13.63084	SRR14605772_DUX4CHIP_14hpi_yes.filtered.BAM_peak_258
1	55199719	55200146	428	55199898	17.00	13.64288	7.43477	10.62318	SRR14605772_DUX4CHIP_14hpi_yes.filtered.BAM_peak_259
1	55700100	55700578	479	55700328	15.00	14.26795	8.32876	11.22976	SRR14605772_DUX4CHIP_14hpi_yes.filtered.BAM_peak_260
1	56315654	56316442	789	56316046	62.00	81.44528	27.83718	76.81380	SRR14605772_DUX4CHIP_14hpi_yes.filtered.BAM_peak_261
1	56453497	56454456	960	56453865	36.00	39.28496	15.97725	35.41221	SRR14605772_DUX4CHIP_14hpi_yes.filtered.BAM_peak_262
1	56560609	56561072	464	56560968	14.00	13.33157	7.99365	10.32695	SRR14605772_DUX4CHIP_14hpi_yes.filtered.BAM_peak_263
1	56571813	56572239	427	56571999	13.00	11.49639	7.09333	8.59763	SRR14605772_DUX4CHIP_14hpi_yes.filtered.BAM_peak_264
1	56825862	56826450	589	56826069	13.00	11.19755	6.90908	8.30494	SRR14605772_DUX4CHIP_14hpi_yes.filtered.BAM_peak_265
1	57030144	57030737	594	57030396	23.00	19.68933	9.30611	16.41335	SRR14605772_DUX4CHIP_14hpi_yes.filtered.BAM_peak_266
1	57309705	57310813	1109	57310431	27.00	26.69820	12.09090	23.17775	SRR14605772_DUX4CHIP_14hpi_yes.filtered.BAM_peak_267
1	59011364	59011825	462	59011673	20.00	16.19610	8.14285	13.05596	SRR14605772_DUX4CHIP_14hpi_yes.filtered.BAM_peak_268
1	59062747	59063216	470	59063048	22.00	20.21820	9.93181	16.91373	SRR14605772_DUX4CHIP_14hpi_yes.filtered.BAM_peak_269
1	59363949	59364370	422	59364176	15.00	13.72867	7.99999	10.70475	SRR14605772_DUX4CHIP_14hpi_yes.filtered.BAM_peak_270
1	59886960	59887417	458	59887258	17.00	12.88393	6.97958	9.91352	SRR14605772_DUX4CHIP_14hpi_yes.filtered.BAM_peak_271
1	60048144	60048585	442	60048331	16.00	14.60342	8.28204	11.52768	SRR14605772_DUX4CHIP_14hpi_yes.filtered.BAM_peak_272
1	60286830	60287347	518	60287085	28.00	28.68766	12.90497	25.09565	SRR14605772_DUX4CHIP_14hpi_yes.filtered.BAM_peak_273
1	60746139	60746871	733	60746485	21.00	20.55317	10.44999	17.24198	SRR14605772_DUX4CHIP_14hpi_yes.filtered.BAM_peak_274
1	61142744	61143772	1029	61142967	16.00	15.88341	9.05947	12.74806	SRR14605772_DUX4CHIP_14hpi_yes.filtered.BAM_peak_275
1	61378427	61379849	1423	61378820	111.00	177.90295	53.19994	172.47943	SRR14605772_DUX4CHIP_14hpi_yes.filtered.BAM_peak_276
1	61634682	61635122	441	61634854	14.00	12.21006	7.30768	9.26187	SRR14605772_DUX4CHIP_14hpi_yes.filtered.BAM_peak_277
1	61837489	61837920	432	61837636	21.00	18.11845	8.98924	14.90942	SRR14605772_DUX4CHIP_14hpi_yes.filtered.BAM_peak_278
1	61838192	61838777	586	61838435	31.00	23.76655	9.15753	20.34288	SRR14605772_DUX4CHIP_14hpi_yes.filtered.BAM_peak_279
1	61923599	61924396	798	61923984	15.00	13.55889	7.89609	10.53990	SRR14605772_DUX4CHIP_14hpi_yes.filtered.BAM_peak_280
1	62183878	62184659	782	62184269	13.00	12.09656	7.46074	9.15321	SRR14605772_DUX4CHIP_14hpi_yes.filtered.BAM_peak_281
1	62372810	62373602	793	62373231	19.00	18.79926	9.99999	15.54990	SRR14605772_DUX4CHIP_14hpi_yes.filtered.BAM_peak_282
1	62373785	62374333	549	62373986	18.00	17.92163	9.75675	14.71761	SRR14605772_DUX4CHIP_14hpi_yes.filtered.BAM_peak_283
1	62582215	62582678	464	62582337	17.00	12.88393	6.97958	9.91352	SRR14605772_DUX4CHIP_14hpi_yes.filtered.BAM_peak_284
1	62723463	62723884	422	62723579	13.00	11.97864	7.38888	9.06153	SRR14605772_DUX4CHIP_14hpi_yes.filtered.BAM_peak_285
1	62899786	62901012	1227	62900147	84.00	106.13051	29.60853	101.21264	SRR14605772_DUX4CHIP_14hpi_yes.filtered.BAM_peak_286
1	63347075	63348152	1078	63347475	21.00	13.35125	6.29580	10.34540	SRR14605772_DUX4CHIP_14hpi_yes.filtered.BAM_peak_287
1	63975314	63975954	641	63975692	27.00	29.90319	13.99999	26.28980	SRR14605772_DUX4CHIP_14hpi_yes.filtered.BAM_peak_288
1	64195177	64195833	657	64195480	22.00	20.80347	10.28234	17.48421	SRR14605772_DUX4CHIP_14hpi_yes.filtered.BAM_peak_289
1	64196063	64196723	661	64196350	17.00	15.13593	8.34145	12.04908	SRR14605772_DUX4CHIP_14hpi_yes.filtered.BAM_peak_290
1	64319375	64319890	516	64319606	20.00	18.21008	9.34498	14.99276	SRR14605772_DUX4CHIP_14hpi_yes.filtered.BAM_peak_291
1	65058216	65058867	652	65058520	27.00	26.93286	12.22987	23.40996	SRR14605772_DUX4CHIP_14hpi_yes.filtered.BAM_peak_292
1	65129121	65129707	587	65129483	11.00	9.71787	6.39492	6.92441	SRR14605772_DUX4CHIP_14hpi_yes.filtered.BAM_peak_293
1	65958374	65959142	769	65958740	80.00	99.53155	28.21518	94.67667	SRR14605772_DUX4CHIP_14hpi_yes.filtered.BAM_peak_294
1	66099910	66100495	586	66100242	36.00	40.92239	16.93974	37.01092	SRR14605772_DUX4CHIP_14hpi_yes.filtered.BAM_peak_295
1	66129127	66129750	624	66129455	23.00	22.52365	10.98794	19.14639	SRR14605772_DUX4CHIP_14hpi_yes.filtered.BAM_peak_296
1	66600408	66601521	1114	66601143	33.00	33.11548	13.59998	29.39808	SRR14605772_DUX4CHIP_14hpi_yes.filtered.BAM_peak_297
1	66908169	66908623	455	66908360	15.00	13.72867	7.99999	10.70475	SRR14605772_DUX4CHIP_14hpi_yes.filtered.BAM_peak_298
1	67203916	67204444	529	67204139	19.00	16.98257	8.89998	13.81952	SRR14605772_DUX4CHIP_14hpi_yes.filtered.BAM_peak_299
1	67287841	67288768	928	67288536	26.00	23.34161	10.46937	19.92638	SRR14605772_DUX4CHIP_14hpi_yes.filtered.BAM_peak_300
1	67400957	67401382	426	67401245	15.00	11.95024	6.90908	9.03503	SRR14605772_DUX4CHIP_14hpi_yes.filtered.BAM_peak_301
1	67700822	67701418	597	67701184	14.00	13.33157	7.99365	10.32695	SRR14605772_DUX4CHIP_14hpi_yes.filtered.BAM_peak_302
1	67704250	67704671	422	67704406	11.00	9.71787	6.39492	6.92441	SRR14605772_DUX4CHIP_14hpi_yes.filtered.BAM_peak_303
1	67821263	67821855	593	67821459	17.00	14.20136	7.77272	11.16549	SRR14605772_DUX4CHIP_14hpi_yes.filtered.BAM_peak_304
1	67838194	67838817	624	67838508	27.00	26.69820	12.09090	23.17775	SRR14605772_DUX4CHIP_14hpi_yes.filtered.BAM_peak_305
1	68185544	68185965	422	68185683	12.00	9.43218	6.02438	6.67489	SRR14605772_DUX4CHIP_14hpi_yes.filtered.BAM_peak_306
1	68217656	68218121	466	68217806	21.00	19.92670	10.07228	16.62792	SRR14605772_DUX4CHIP_14hpi_yes.filtered.BAM_peak_307
1	69078171	69079142	972	69078830	14.00	11.36360	6.78571	8.46842	SRR14605772_DUX4CHIP_14hpi_yes.filtered.BAM_peak_308
1	69163607	69164150	544	69163870	25.00	24.63246	11.56997	21.17084	SRR14605772_DUX4CHIP_14hpi_yes.filtered.BAM_peak_309
1	69385843	69386364	522	69386118	30.00	33.34569	14.91138	29.62620	SRR14605772_DUX4CHIP_14hpi_yes.filtered.BAM_peak_310
1	69853167	69853588	422	69853453	15.00	14.26795	8.32876	11.22976	SRR14605772_DUX4CHIP_14hpi_yes.filtered.BAM_peak_311
1	69976117	69976607	491	69976332	24.00	22.75990	10.79544	19.35596	SRR14605772_DUX4CHIP_14hpi_yes.filtered.BAM_peak_312
1	70183870	70184377	508	70184264	19.00	17.97338	9.49999	14.76803	SRR14605772_DUX4CHIP_14hpi_yes.filtered.BAM_peak_313
1	70369731	70370224	494	70369941	19.00	19.89337	10.65820	16.59602	SRR14605772_DUX4CHIP_14hpi_yes.filtered.BAM_peak_314
1	70545394	70545815	422	70545665	9.00	7.39481	5.27777	4.80532	SRR14605772_DUX4CHIP_14hpi_yes.filtered.BAM_peak_315
1	70569993	70570827	835	70570414	67.00	88.85280	29.36360	84.12714	SRR14605772_DUX4CHIP_14hpi_yes.filtered.BAM_peak_316
1	70939417	70939838	422	70939563	11.00	9.08007	5.99999	6.32972	SRR14605772_DUX4CHIP_14hpi_yes.filtered.BAM_peak_317
1	70998721	70999227	507	70999036	20.00	13.78972	6.76270	10.76481	SRR14605772_DUX4CHIP_14hpi_yes.filtered.BAM_peak_318
1	71281459	71282082	624	71281707	29.00	32.19751	14.61537	28.50992	SRR14605772_DUX4CHIP_14hpi_yes.filtered.BAM_peak_319
1	71388867	71389408	542	71389100	33.00	28.36513	10.94914	24.79742	SRR14605772_DUX4CHIP_14hpi_yes.filtered.BAM_peak_320
1	71672701	71673287	587	71672994	22.00	22.33783	11.20512	18.96268	SRR14605772_DUX4CHIP_14hpi_yes.filtered.BAM_peak_321
1	71765635	71766118	484	71765943	15.00	14.59441	8.52656	11.52266	SRR14605772_DUX4CHIP_14hpi_yes.filtered.BAM_peak_322
1	71804685	71805505	821	71805031	39.00	44.74290	17.88233	40.74710	SRR14605772_DUX4CHIP_14hpi_yes.filtered.BAM_peak_323
1	73553138	73553678	541	73553454	30.00	33.66707	15.10255	29.94039	SRR14605772_DUX4CHIP_14hpi_yes.filtered.BAM_peak_324
1	74592934	74593467	534	74593188	21.00	19.34279	9.72092	16.08093	SRR14605772_DUX4CHIP_14hpi_yes.filtered.BAM_peak_325
1	74956670	74957617	948	74956962	23.00	25.53196	12.78984	22.03619	SRR14605772_DUX4CHIP_14hpi_yes.filtered.BAM_peak_326
1	75777491	75778546	1056	75777790	24.00	26.98776	13.32275	23.44806	SRR14605772_DUX4CHIP_14hpi_yes.filtered.BAM_peak_327
1	76597971	76598448	478	76598272	21.00	19.45770	9.78998	16.18969	SRR14605772_DUX4CHIP_14hpi_yes.filtered.BAM_peak_328
1	76769043	76769464	422	76769241	14.00	11.18406	6.67498	8.29248	SRR14605772_DUX4CHIP_14hpi_yes.filtered.BAM_peak_329
1	77659595	77660194	600	77659956	23.00	15.30340	6.86815	12.21450	SRR14605772_DUX4CHIP_14hpi_yes.filtered.BAM_peak_330
1	77761485	77762044	560	77761788	33.00	30.00993	11.84341	26.37975	SRR14605772_DUX4CHIP_14hpi_yes.filtered.BAM_peak_331
1	78154282	78154703	422	78154414	12.00	10.48068	6.67567	7.65052	SRR14605772_DUX4CHIP_14hpi_yes.filtered.BAM_peak_332
1	78155048	78155630	583	78155327	36.00	39.28496	15.97725	35.41221	SRR14605772_DUX4CHIP_14hpi_yes.filtered.BAM_peak_333
1	78551456	78551897	442	78551766	14.00	13.33157	7.99365	10.32695	SRR14605772_DUX4CHIP_14hpi_yes.filtered.BAM_peak_334
1	78937074	78937543	470	78937314	17.00	14.20136	7.77272	11.16549	SRR14605772_DUX4CHIP_14hpi_yes.filtered.BAM_peak_335
1	79138049	79138528	480	79138326	18.00	15.36252	8.20454	12.26799	SRR14605772_DUX4CHIP_14hpi_yes.filtered.BAM_peak_336
1	79272457	79273140	684	79272782	20.00	14.76984	7.31505	11.69039	SRR14605772_DUX4CHIP_14hpi_yes.filtered.BAM_peak_337
1	79654156	79654630	475	79654327	14.00	12.05988	7.21518	9.14161	SRR14605772_DUX4CHIP_14hpi_yes.filtered.BAM_peak_338
1	79953511	79953999	489	79953901	13.00	10.10149	6.22998	7.27814	SRR14605772_DUX4CHIP_14hpi_yes.filtered.BAM_peak_339
1	80015544	80016169	626	80015849	22.00	23.89559	12.13888	20.46766	SRR14605772_DUX4CHIP_14hpi_yes.filtered.BAM_peak_340
1	80603334	80603755	422	80603502	17.00	11.78664	6.33332	8.88065	SRR14605772_DUX4CHIP_14hpi_yes.filtered.BAM_peak_341
1	81191703	81192275	573	81191992	30.00	36.05847	16.52021	32.26522	SRR14605772_DUX4CHIP_14hpi_yes.filtered.BAM_peak_342
1	81692015	81692518	504	81692246	32.00	21.95329	8.01362	18.59265	SRR14605772_DUX4CHIP_14hpi_yes.filtered.BAM_peak_343
1	82896717	82897306	590	82896914	46.00	50.76056	18.22447	46.62807	SRR14605772_DUX4CHIP_14hpi_yes.filtered.BAM_peak_344
1	82898914	82899335	422	82899235	15.00	9.82613	5.62962	7.01988	SRR14605772_DUX4CHIP_14hpi_yes.filtered.BAM_peak_345
1	83519327	83520060	734	83519883	17.00	14.34850	7.86206	11.30909	SRR14605772_DUX4CHIP_14hpi_yes.filtered.BAM_peak_346
1	83621896	83622317	422	83622165	17.00	16.82769	9.36985	13.67511	SRR14605772_DUX4CHIP_14hpi_yes.filtered.BAM_peak_347
1	83690425	83690948	524	83690647	21.00	22.67415	11.72402	19.27399	SRR14605772_DUX4CHIP_14hpi_yes.filtered.BAM_peak_348
1	83925801	83926346	546	83925994	22.00	17.07570	8.09258	13.91041	SRR14605772_DUX4CHIP_14hpi_yes.filtered.BAM_peak_349
1	83945876	83946419	544	83946137	13.00	11.05423	6.82051	8.17088	SRR14605772_DUX4CHIP_14hpi_yes.filtered.BAM_peak_350
1	84267312	84267836	525	84267578	17.00	16.21721	8.99999	13.07601	SRR14605772_DUX4CHIP_14hpi_yes.filtered.BAM_peak_351
1	84338330	84339011	682	84338661	35.00	37.83552	15.54544	33.99820	SRR14605772_DUX4CHIP_14hpi_yes.filtered.BAM_peak_352
1	84754933	84755485	553	84755235	21.00	15.84196	7.66338	12.72902	SRR14605772_DUX4CHIP_14hpi_yes.filtered.BAM_peak_353
1	85334050	85334757	708	85334428	14.00	12.21006	7.30768	9.26187	SRR14605772_DUX4CHIP_14hpi_yes.filtered.BAM_peak_354
1	85464137	85464605	469	85464335	15.00	14.26795	8.32876	11.22976	SRR14605772_DUX4CHIP_14hpi_yes.filtered.BAM_peak_355
1	85955117	85955643	527	85955236	15.00	11.95024	6.90908	9.03503	SRR14605772_DUX4CHIP_14hpi_yes.filtered.BAM_peak_356
1	86404029	86404774	746	86404446	16.00	10.69174	5.92171	7.85307	SRR14605772_DUX4CHIP_14hpi_yes.filtered.BAM_peak_357
1	86820539	86821554	1016	86821233	27.00	31.45457	14.92148	27.78349	SRR14605772_DUX4CHIP_14hpi_yes.filtered.BAM_peak_358
1	87175984	87177044	1061	87176446	54.00	52.33414	15.73950	48.17001	SRR14605772_DUX4CHIP_14hpi_yes.filtered.BAM_peak_359
1	87371887	87372454	568	87372199	16.00	15.88341	9.05947	12.74806	SRR14605772_DUX4CHIP_14hpi_yes.filtered.BAM_peak_360
1	87888992	87889413	422	87889132	14.00	11.91356	7.12499	9.00249	SRR14605772_DUX4CHIP_14hpi_yes.filtered.BAM_peak_361
1	88616240	88616737	498	88616390	25.00	27.91915	13.53423	24.35858	SRR14605772_DUX4CHIP_14hpi_yes.filtered.BAM_peak_362
1	89058640	89059120	481	89058917	21.00	15.84196	7.66338	12.72902	SRR14605772_DUX4CHIP_14hpi_yes.filtered.BAM_peak_363
1	89079957	89080502	546	89080236	24.00	26.98776	13.32275	23.44806	SRR14605772_DUX4CHIP_14hpi_yes.filtered.BAM_peak_364
1	89189886	89190307	422	89190172	15.00	14.26795	8.32876	11.22976	SRR14605772_DUX4CHIP_14hpi_yes.filtered.BAM_peak_365
1	89812078	89813272	1195	89812524	80.00	104.24175	30.77996	99.34270	SRR14605772_DUX4CHIP_14hpi_yes.filtered.BAM_peak_366
1	89813535	89813956	422	89813753	15.00	10.79036	6.20407	7.94651	SRR14605772_DUX4CHIP_14hpi_yes.filtered.BAM_peak_367
1	89921306	89921747	442	89921509	12.00	9.43218	6.02438	6.67489	SRR14605772_DUX4CHIP_14hpi_yes.filtered.BAM_peak_368
1	90607158	90607579	422	90607418	14.00	12.68592	7.59999	9.72135	SRR14605772_DUX4CHIP_14hpi_yes.filtered.BAM_peak_369
1	90643446	90644171	726	90643826	17.00	11.67758	6.27004	8.77326	SRR14605772_DUX4CHIP_14hpi_yes.filtered.BAM_peak_370
1	90818007	90818561	555	90818241	35.00	27.55362	9.91303	24.00039	SRR14605772_DUX4CHIP_14hpi_yes.filtered.BAM_peak_371
1	90819767	90820544	778	90820041	37.00	35.17268	13.23675	31.40488	SRR14605772_DUX4CHIP_14hpi_yes.filtered.BAM_peak_372
1	90891085	90891955	871	90891317	19.00	18.37545	9.74358	15.15155	SRR14605772_DUX4CHIP_14hpi_yes.filtered.BAM_peak_373
1	91019477	91020126	650	91019868	22.00	20.72452	10.23497	17.40656	SRR14605772_DUX4CHIP_14hpi_yes.filtered.BAM_peak_374
1	91102021	91103309	1289	91102338	28.00	32.36874	15.09587	28.68003	SRR14605772_DUX4CHIP_14hpi_yes.filtered.BAM_peak_375
1	91284888	91285309	422	91285172	15.00	13.90325	8.10666	10.87631	SRR14605772_DUX4CHIP_14hpi_yes.filtered.BAM_peak_376
1	91812541	91813088	548	91812769	18.00	15.36252	8.20454	12.26799	SRR14605772_DUX4CHIP_14hpi_yes.filtered.BAM_peak_377
1	91849149	91850632	1484	91849487	31.00	37.62125	17.05312	33.79027	SRR14605772_DUX4CHIP_14hpi_yes.filtered.BAM_peak_378
1	92027984	92028784	801	92028582	17.00	14.20136	7.77272	11.16549	SRR14605772_DUX4CHIP_14hpi_yes.filtered.BAM_peak_379
1	92227067	92227664	598	92227397	28.00	32.97467	15.45439	29.25904	SRR14605772_DUX4CHIP_14hpi_yes.filtered.BAM_peak_380
1	92271714	92272905	1192	92272095	41.00	53.92403	22.38222	49.72875	SRR14605772_DUX4CHIP_14hpi_yes.filtered.BAM_peak_381
1	92607714	92608690	977	92607983	26.00	28.75718	13.67999	25.16137	SRR14605772_DUX4CHIP_14hpi_yes.filtered.BAM_peak_382
1	92614367	92614854	488	92614573	17.00	17.19709	9.59238	14.00704	SRR14605772_DUX4CHIP_14hpi_yes.filtered.BAM_peak_383
1	92769319	92770102	784	92769677	53.00	52.15198	16.03123	48.00687	SRR14605772_DUX4CHIP_14hpi_yes.filtered.BAM_peak_384
1	93063415	93064050	636	93063728	42.00	52.26987	20.94870	48.10966	SRR14605772_DUX4CHIP_14hpi_yes.filtered.BAM_peak_385
1	93299560	93300199	640	93299796	24.00	24.32065	11.72838	20.86787	SRR14605772_DUX4CHIP_14hpi_yes.filtered.BAM_peak_386
1	93451631	93452052	422	93451790	17.00	17.19709	9.59238	14.00704	SRR14605772_DUX4CHIP_14hpi_yes.filtered.BAM_peak_387
1	93472387	93472930	544	93472710	17.00	15.83782	8.76922	12.72785	SRR14605772_DUX4CHIP_14hpi_yes.filtered.BAM_peak_388
1	93483868	93484292	425	93484044	13.00	9.80360	6.04545	6.99818	SRR14605772_DUX4CHIP_14hpi_yes.filtered.BAM_peak_389
1	93603321	93603931	611	93603608	15.00	14.08292	8.21621	11.05185	SRR14605772_DUX4CHIP_14hpi_yes.filtered.BAM_peak_390
1	93921368	93921799	432	93921565	18.00	16.53128	8.91357	13.38638	SRR14605772_DUX4CHIP_14hpi_yes.filtered.BAM_peak_391
1	93922101	93922756	656	93922430	74.00	103.00101	33.52938	98.10810	SRR14605772_DUX4CHIP_14hpi_yes.filtered.BAM_peak_392
1	93923363	93924024	662	93923782	40.00	45.54396	17.90802	41.53907	SRR14605772_DUX4CHIP_14hpi_yes.filtered.BAM_peak_393
1	93951980	93952439	460	93952184	20.00	18.28182	9.38822	15.06416	SRR14605772_DUX4CHIP_14hpi_yes.filtered.BAM_peak_394
1	94286344	94286765	422	94286720	13.00	10.10149	6.22998	7.27814	SRR14605772_DUX4CHIP_14hpi_yes.filtered.BAM_peak_395
1	94286920	94287476	557	94287180	12.00	9.67372	6.17499	6.91032	SRR14605772_DUX4CHIP_14hpi_yes.filtered.BAM_peak_396
1	94374032	94375060	1029	94374609	24.00	26.98776	13.32275	23.44806	SRR14605772_DUX4CHIP_14hpi_yes.filtered.BAM_peak_397
1	94743139	94743850	712	94743448	23.00	18.04288	8.36005	14.83446	SRR14605772_DUX4CHIP_14hpi_yes.filtered.BAM_peak_398
1	95054165	95054781	617	95054452	24.00	16.30620	7.15432	13.16396	SRR14605772_DUX4CHIP_14hpi_yes.filtered.BAM_peak_399
1	95055392	95056192	801	95055808	42.00	50.12612	19.68673	46.01855	SRR14605772_DUX4CHIP_14hpi_yes.filtered.BAM_peak_400
1	95525117	95526514	1398	95525652	33.00	40.78642	18.11894	36.87695	SRR14605772_DUX4CHIP_14hpi_yes.filtered.BAM_peak_401
1	95854435	95854897	463	95854611	12.00	10.89128	6.92783	8.01479	SRR14605772_DUX4CHIP_14hpi_yes.filtered.BAM_peak_402
1	96247357	96247785	429	96247595	12.00	9.79921	6.25316	6.99818	SRR14605772_DUX4CHIP_14hpi_yes.filtered.BAM_peak_403
1	96474064	96475689	1626	96475226	30.00	32.72658	14.54319	29.03090	SRR14605772_DUX4CHIP_14hpi_yes.filtered.BAM_peak_404
1	96570870	96572236	1367	96571268	50.00	60.67241	22.02270	56.36110	SRR14605772_DUX4CHIP_14hpi_yes.filtered.BAM_peak_405
1	96711832	96712299	468	96712055	16.00	15.33826	8.72972	12.24737	SRR14605772_DUX4CHIP_14hpi_yes.filtered.BAM_peak_406
1	96738101	96738657	557	96738398	28.00	28.04210	12.52271	24.47813	SRR14605772_DUX4CHIP_14hpi_yes.filtered.BAM_peak_407
1	96986667	96987149	483	96986797	13.00	11.05423	6.82051	8.17088	SRR14605772_DUX4CHIP_14hpi_yes.filtered.BAM_peak_408
1	97061463	97061996	534	97061845	13.00	10.26814	6.33333	7.44220	SRR14605772_DUX4CHIP_14hpi_yes.filtered.BAM_peak_409
1	97279264	97279947	684	97279588	28.00	29.31390	13.27709	25.71090	SRR14605772_DUX4CHIP_14hpi_yes.filtered.BAM_peak_410
1	98049230	98049795	566	98049589	20.00	19.67643	10.23076	16.40195	SRR14605772_DUX4CHIP_14hpi_yes.filtered.BAM_peak_411
1	98704468	98704951	484	98704628	22.00	22.82832	11.49999	19.42306	SRR14605772_DUX4CHIP_14hpi_yes.filtered.BAM_peak_412
1	98738982	98739421	440	98739262	19.00	15.48366	7.99999	12.38813	SRR14605772_DUX4CHIP_14hpi_yes.filtered.BAM_peak_413
1	98831544	98832010	467	98831728	23.00	22.00974	10.67997	18.64256	SRR14605772_DUX4CHIP_14hpi_yes.filtered.BAM_peak_414
1	99577328	99577866	539	99577515	19.00	18.79926	9.99999	15.54990	SRR14605772_DUX4CHIP_14hpi_yes.filtered.BAM_peak_415
1	99788619	99789158	540	99789037	12.00	7.84970	5.04081	5.20126	SRR14605772_DUX4CHIP_14hpi_yes.filtered.BAM_peak_416
1	100010294	100010871	578	100010564	26.00	26.30322	12.21427	22.79144	SRR14605772_DUX4CHIP_14hpi_yes.filtered.BAM_peak_417
1	100099317	100100479	1163	100100114	68.00	97.89417	34.05191	93.05917	SRR14605772_DUX4CHIP_14hpi_yes.filtered.BAM_peak_418
1	100412289	100413201	913	100412910	16.00	13.06350	7.34090	10.08655	SRR14605772_DUX4CHIP_14hpi_yes.filtered.BAM_peak_419
1	100485411	100485921	511	100485662	15.00	10.79036	6.20407	7.94651	SRR14605772_DUX4CHIP_14hpi_yes.filtered.BAM_peak_420
1	100531473	100532398	926	100532028	18.00	12.68664	6.61838	9.72135	SRR14605772_DUX4CHIP_14hpi_yes.filtered.BAM_peak_421
1	100891986	100892516	531	100892307	16.00	13.06350	7.34090	10.08655	SRR14605772_DUX4CHIP_14hpi_yes.filtered.BAM_peak_422
1	101186672	101187093	422	101186867	13.00	10.91471	6.73417	8.03698	SRR14605772_DUX4CHIP_14hpi_yes.filtered.BAM_peak_423
1	101188090	101188626	537	101188381	18.00	15.36252	8.20454	12.26799	SRR14605772_DUX4CHIP_14hpi_yes.filtered.BAM_peak_424
1	101587697	101588191	495	101587903	21.00	19.45770	9.78998	16.18969	SRR14605772_DUX4CHIP_14hpi_yes.filtered.BAM_peak_425
1	101618826	101619375	550	101619168	15.00	14.59441	8.52656	11.52266	SRR14605772_DUX4CHIP_14hpi_yes.filtered.BAM_peak_426
1	102496317	102496959	643	102496632	56.00	80.24522	30.37587	75.62444	SRR14605772_DUX4CHIP_14hpi_yes.filtered.BAM_peak_427
1	102497672	102498138	467	102497942	17.00	14.59178	8.00998	11.52266	SRR14605772_DUX4CHIP_14hpi_yes.filtered.BAM_peak_428
1	103184448	103184976	529	103184811	34.00	31.28265	12.19175	27.62852	SRR14605772_DUX4CHIP_14hpi_yes.filtered.BAM_peak_429
1	105567357	105567968	612	105567674	37.00	40.74595	16.40907	36.85074	SRR14605772_DUX4CHIP_14hpi_yes.filtered.BAM_peak_430
1	106003776	106004566	791	106004148	34.00	40.05254	17.27271	36.17204	SRR14605772_DUX4CHIP_14hpi_yes.filtered.BAM_peak_431
1	106005117	106005551	435	106005315	17.00	14.97105	8.24095	11.88702	SRR14605772_DUX4CHIP_14hpi_yes.filtered.BAM_peak_432
1	106121644	106122243	600	106121933	13.00	12.09656	7.46074	9.15321	SRR14605772_DUX4CHIP_14hpi_yes.filtered.BAM_peak_433
1	106613629	106614267	639	106613961	49.00	61.79248	23.17071	57.46512	SRR14605772_DUX4CHIP_14hpi_yes.filtered.BAM_peak_434
1	107723169	107723808	640	107723451	19.00	17.59103	9.26828	14.39422	SRR14605772_DUX4CHIP_14hpi_yes.filtered.BAM_peak_435
1	107724671	107726808	2138	107726436	102.00	154.65088	45.83489	149.35457	SRR14605772_DUX4CHIP_14hpi_yes.filtered.BAM_peak_436
1	107955723	107956435	713	107956128	18.00	16.53128	8.91357	13.38638	SRR14605772_DUX4CHIP_14hpi_yes.filtered.BAM_peak_437
1	108047992	108049181	1190	108048294	24.00	23.31262	11.12497	19.89882	SRR14605772_DUX4CHIP_14hpi_yes.filtered.BAM_peak_438
1	108356798	108357316	519	108357093	17.00	15.83782	8.76922	12.72785	SRR14605772_DUX4CHIP_14hpi_yes.filtered.BAM_peak_439
1	108485870	108487106	1237	108486220	37.00	47.26493	20.25058	43.21235	SRR14605772_DUX4CHIP_14hpi_yes.filtered.BAM_peak_440
1	109162969	109164247	1279	109163858	35.00	44.00190	19.18476	40.01990	SRR14605772_DUX4CHIP_14hpi_yes.filtered.BAM_peak_441
1	110034631	110035410	780	110035284	18.00	15.77611	8.45498	12.67047	SRR14605772_DUX4CHIP_14hpi_yes.filtered.BAM_peak_442
1	110118548	110119633	1086	110118751	21.00	22.67415	11.72402	19.27399	SRR14605772_DUX4CHIP_14hpi_yes.filtered.BAM_peak_443
1	110208056	110208651	596	110208242	17.00	17.19709	9.59238	14.00704	SRR14605772_DUX4CHIP_14hpi_yes.filtered.BAM_peak_444
1	110695289	110695717	429	110695572	17.00	12.88393	6.97958	9.91352	SRR14605772_DUX4CHIP_14hpi_yes.filtered.BAM_peak_445
1	111068497	111069012	516	111068733	29.00	30.99992	13.90242	27.35086	SRR14605772_DUX4CHIP_14hpi_yes.filtered.BAM_peak_446
1	112055315	112055860	546	112055542	23.00	21.48022	10.36362	18.12450	SRR14605772_DUX4CHIP_14hpi_yes.filtered.BAM_peak_447
1	112444838	112445473	636	112445123	34.00	33.73761	13.57141	30.00968	SRR14605772_DUX4CHIP_14hpi_yes.filtered.BAM_peak_448
1	112627362	112628032	671	112627643	18.00	18.37161	10.02777	15.15155	SRR14605772_DUX4CHIP_14hpi_yes.filtered.BAM_peak_449
1	112939932	112940510	579	112940235	22.00	20.72452	10.23497	17.40656	SRR14605772_DUX4CHIP_14hpi_yes.filtered.BAM_peak_450
1	113807370	113807791	422	113807673	13.00	12.09656	7.46074	9.15321	SRR14605772_DUX4CHIP_14hpi_yes.filtered.BAM_peak_451
1	113987905	113988440	536	113988136	21.00	22.67415	11.72402	19.27399	SRR14605772_DUX4CHIP_14hpi_yes.filtered.BAM_peak_452
1	114006797	114007502	706	114007137	19.00	15.07067	7.75509	11.98442	SRR14605772_DUX4CHIP_14hpi_yes.filtered.BAM_peak_453
1	114218099	114218585	487	114218439	10.00	7.77369	5.35897	5.12941	SRR14605772_DUX4CHIP_14hpi_yes.filtered.BAM_peak_454
1	114281886	114282485	600	114282292	21.00	20.55317	10.44999	17.24198	SRR14605772_DUX4CHIP_14hpi_yes.filtered.BAM_peak_455
1	114289998	114290419	422	114290098	11.00	8.02731	5.33999	5.35985	SRR14605772_DUX4CHIP_14hpi_yes.filtered.BAM_peak_456
1	114531804	114532469	666	114532116	41.00	50.65843	20.46152	46.53038	SRR14605772_DUX4CHIP_14hpi_yes.filtered.BAM_peak_457
1	114532579	114533034	456	114532846	21.00	11.47681	5.34241	8.58015	SRR14605772_DUX4CHIP_14hpi_yes.filtered.BAM_peak_458
1	114631047	114631468	422	114631387	12.00	10.19655	6.49999	7.37113	SRR14605772_DUX4CHIP_14hpi_yes.filtered.BAM_peak_459
1	114669415	114670644	1230	114669631	35.00	40.11581	16.88887	36.23043	SRR14605772_DUX4CHIP_14hpi_yes.filtered.BAM_peak_460
1	114767106	114767543	438	114767301	20.00	14.89892	7.38888	11.81670	SRR14605772_DUX4CHIP_14hpi_yes.filtered.BAM_peak_461
1	114792665	114793239	575	114792910	16.00	15.88341	9.05947	12.74806	SRR14605772_DUX4CHIP_14hpi_yes.filtered.BAM_peak_462
1	115109230	115110574	1345	115109697	56.00	80.24522	30.37587	75.62444	SRR14605772_DUX4CHIP_14hpi_yes.filtered.BAM_peak_463
1	115534960	115535381	422	115535138	13.00	11.81302	7.28766	8.90510	SRR14605772_DUX4CHIP_14hpi_yes.filtered.BAM_peak_464
1	115925388	115926417	1030	115925643	19.00	17.97338	9.49999	14.76803	SRR14605772_DUX4CHIP_14hpi_yes.filtered.BAM_peak_465
1	116008508	116009119	612	116008837	28.00	30.74216	14.12819	27.09773	SRR14605772_DUX4CHIP_14hpi_yes.filtered.BAM_peak_466
1	116113599	116114831	1233	116113974	38.00	45.88635	18.99998	41.86428	SRR14605772_DUX4CHIP_14hpi_yes.filtered.BAM_peak_467
1	116139526	116140262	737	116139906	19.00	19.89337	10.65820	16.59602	SRR14605772_DUX4CHIP_14hpi_yes.filtered.BAM_peak_468
1	116162902	116163456	555	116163186	28.00	30.74216	14.12819	27.09773	SRR14605772_DUX4CHIP_14hpi_yes.filtered.BAM_peak_469
1	116239749	116240216	468	116240013	21.00	20.99752	10.71794	17.67159	SRR14605772_DUX4CHIP_14hpi_yes.filtered.BAM_peak_470
1	116484406	116485049	644	116484759	16.00	15.88341	9.05947	12.74806	SRR14605772_DUX4CHIP_14hpi_yes.filtered.BAM_peak_471
1	116562324	116562780	457	116562522	15.00	14.26795	8.32876	11.22976	SRR14605772_DUX4CHIP_14hpi_yes.filtered.BAM_peak_472
1	116592253	116592714	462	116592425	17.00	14.20136	7.77272	11.16549	SRR14605772_DUX4CHIP_14hpi_yes.filtered.BAM_peak_473
1	117094166	117094682	517	117094440	18.00	18.53414	10.12529	15.28769	SRR14605772_DUX4CHIP_14hpi_yes.filtered.BAM_peak_474
1	117631678	117632584	907	117631972	14.00	12.68592	7.59999	9.72135	SRR14605772_DUX4CHIP_14hpi_yes.filtered.BAM_peak_475
1	118255466	118255977	512	118255752	15.00	11.95024	6.90908	9.03503	SRR14605772_DUX4CHIP_14hpi_yes.filtered.BAM_peak_476
1	118346664	118347142	479	118346805	17.00	14.59178	8.00998	11.52266	SRR14605772_DUX4CHIP_14hpi_yes.filtered.BAM_peak_477
1	119203927	119204445	519	119204222	20.00	17.41420	8.86666	14.21929	SRR14605772_DUX4CHIP_14hpi_yes.filtered.BAM_peak_478
1	119459562	119460200	639	119459977	15.00	11.34149	6.53763	8.44800	SRR14605772_DUX4CHIP_14hpi_yes.filtered.BAM_peak_479
1	119495570	119496546	977	119495966	19.00	18.58450	9.87012	15.33709	SRR14605772_DUX4CHIP_14hpi_yes.filtered.BAM_peak_480
1	119840372	119840924	553	119840541	16.00	13.43077	7.56498	10.41346	SRR14605772_DUX4CHIP_14hpi_yes.filtered.BAM_peak_481
1	119841042	119841670	629	119841435	25.00	28.46054	13.85566	24.87439	SRR14605772_DUX4CHIP_14hpi_yes.filtered.BAM_peak_482
1	121493381	121493862	482	121493657	22.00	17.07570	8.09258	13.91041	SRR14605772_DUX4CHIP_14hpi_yes.filtered.BAM_peak_483
1	121736797	121737529	733	121737008	14.00	13.33157	7.99365	10.32695	SRR14605772_DUX4CHIP_14hpi_yes.filtered.BAM_peak_484
1	121737670	121738143	474	121738020	11.00	9.61776	6.33333	6.85526	SRR14605772_DUX4CHIP_14hpi_yes.filtered.BAM_peak_485
1	121741435	121742050	616	121741757	48.00	39.65674	11.78479	35.78201	SRR14605772_DUX4CHIP_14hpi_yes.filtered.BAM_peak_486
1	121879063	121879783	721	121879445	36.00	33.86435	12.88842	30.13446	SRR14605772_DUX4CHIP_14hpi_yes.filtered.BAM_peak_487
1	121886539	121887137	599	121886899	25.00	10.53641	4.34145	7.70517	SRR14605772_DUX4CHIP_14hpi_yes.filtered.BAM_peak_488
1	122224702	122225637	936	122225026	74.00	55.61271	11.34235	51.38797	SRR14605772_DUX4CHIP_14hpi_yes.filtered.BAM_peak_489
1	122226618	122227067	450	122226891	29.00	20.92161	8.26086	17.59937	SRR14605772_DUX4CHIP_14hpi_yes.filtered.BAM_peak_490
1	122230960	122233670	2711	122232196	323.00	265.00867	15.82516	259.24084	SRR14605772_DUX4CHIP_14hpi_yes.filtered.BAM_peak_491
1	122239677	122240118	442	122239755	15.00	14.59441	8.52656	11.52266	SRR14605772_DUX4CHIP_14hpi_yes.filtered.BAM_peak_492
1	122241267	122241738	472	122241510	29.00	25.04837	10.45007	21.57916	SRR14605772_DUX4CHIP_14hpi_yes.filtered.BAM_peak_493
1	122243363	122243814	452	122243502	20.00	12.82408	6.23437	9.85667	SRR14605772_DUX4CHIP_14hpi_yes.filtered.BAM_peak_494
1	122244319	122245164	846	122244801	20.00	21.27369	11.19111	17.92547	SRR14605772_DUX4CHIP_14hpi_yes.filtered.BAM_peak_495
1	122269308	122269881	574	122269608	22.00	24.09384	12.25693	20.64316	SRR14605772_DUX4CHIP_14hpi_yes.filtered.BAM_peak_496
1	122270475	122271798	1324	122271029	34.00	27.17264	10.01605	23.62896	SRR14605772_DUX4CHIP_14hpi_yes.filtered.BAM_peak_497
1	122282599	122283920	1322	122283559	49.00	55.23673	19.38773	51.02828	SRR14605772_DUX4CHIP_14hpi_yes.filtered.BAM_peak_498
1	122285642	122286477	836	122286215	39.00	33.93605	11.87498	30.20455	SRR14605772_DUX4CHIP_14hpi_yes.filtered.BAM_peak_499
1	122307267	122307815	549	122307581	59.00	66.39756	20.90014	61.98743	SRR14605772_DUX4CHIP_14hpi_yes.filtered.BAM_peak_500
1	122378993	122380022	1030	122379398	42.00	52.26987	20.94870	48.10966	SRR14605772_DUX4CHIP_14hpi_yes.filtered.BAM_peak_501
1	122387626	122388047	422	122387772	16.00	15.88341	9.05947	12.74806	SRR14605772_DUX4CHIP_14hpi_yes.filtered.BAM_peak_502
1	122402507	122403062	556	122402722	23.00	25.53196	12.78984	22.03619	SRR14605772_DUX4CHIP_14hpi_yes.filtered.BAM_peak_503
1	122473411	122473853	443	122473809	28.00	23.84235	10.10173	20.41622	SRR14605772_DUX4CHIP_14hpi_yes.filtered.BAM_peak_504
1	124787085	124787863	779	124787246	23.00	19.68933	9.30611	16.41335	SRR14605772_DUX4CHIP_14hpi_yes.filtered.BAM_peak_505
1	125179160	125180264	1105	125180030	1818.00	331.00104	2.92688	325.03891	SRR14605772_DUX4CHIP_14hpi_yes.filtered.BAM_peak_506
1	125181680	125183518	1839	125182658	405.00	96.51581	3.47040	91.70206	SRR14605772_DUX4CHIP_14hpi_yes.filtered.BAM_peak_507
1	143184647	143185249	603	143184964	313.00	44.72756	2.48529	40.73205	SRR14605772_DUX4CHIP_14hpi_yes.filtered.BAM_peak_508
1	143186390	143187270	881	143186941	90.00	27.64616	3.98669	24.09128	SRR14605772_DUX4CHIP_14hpi_yes.filtered.BAM_peak_509
1	143189905	143190629	725	143190298	207.00	105.21037	7.23808	100.29668	SRR14605772_DUX4CHIP_14hpi_yes.filtered.BAM_peak_510
1	143192649	143193884	1236	143193080	586.00	311.85959	8.00070	305.96182	SRR14605772_DUX4CHIP_14hpi_yes.filtered.BAM_peak_511
1	143194085	143195737	1653	143195345	349.00	115.86953	4.58936	110.85638	SRR14605772_DUX4CHIP_14hpi_yes.filtered.BAM_peak_512
1	143200311	143202685	2375	143202483	112.00	42.43140	4.95051	38.48486	SRR14605772_DUX4CHIP_14hpi_yes.filtered.BAM_peak_513
1	143206294	143207436	1143	143206782	161.00	94.79811	8.69490	90.00447	SRR14605772_DUX4CHIP_14hpi_yes.filtered.BAM_peak_514
1	143212147	143212695	549	143212507	160.00	28.54271	2.76332	24.95616	SRR14605772_DUX4CHIP_14hpi_yes.filtered.BAM_peak_515
1	143213848	143214575	728	143214236	443.00	80.24755	2.87525	75.62675	SRR14605772_DUX4CHIP_14hpi_yes.filtered.BAM_peak_516
1	143215318	143216198	881	143215799	181.00	26.31699	2.46647	22.80520	SRR14605772_DUX4CHIP_14hpi_yes.filtered.BAM_peak_517
1	143216276	143216728	453	143216646	174.00	21.27356	2.25218	17.92547	SRR14605772_DUX4CHIP_14hpi_yes.filtered.BAM_peak_518
1	143216959	143218428	1470	143217725	581.00	272.13177	6.76743	266.33420	SRR14605772_DUX4CHIP_14hpi_yes.filtered.BAM_peak_519
1	143219155	143221017	1863	143219946	340.00	131.64638	5.35896	126.50120	SRR14605772_DUX4CHIP_14hpi_yes.filtered.BAM_peak_520
1	143221958	143223131	1174	143222680	257.00	35.02612	2.41095	31.26498	SRR14605772_DUX4CHIP_14hpi_yes.filtered.BAM_peak_521
1	143227563	143228198	636	143227803	59.00	14.70849	3.22946	11.63214	SRR14605772_DUX4CHIP_14hpi_yes.filtered.BAM_peak_522
1	143229227	143230095	869	143229368	85.00	31.94778	4.79178	28.26795	SRR14605772_DUX4CHIP_14hpi_yes.filtered.BAM_peak_523
1	143231360	143231954	595	143231551	227.00	43.56638	2.93427	39.60209	SRR14605772_DUX4CHIP_14hpi_yes.filtered.BAM_peak_524
1	143233235	143233782	548	143233628	66.00	13.70211	2.87034	10.68236	SRR14605772_DUX4CHIP_14hpi_yes.filtered.BAM_peak_525
1	143236530	143238975	2446	143237839	225.00	65.22550	3.99998	60.83701	SRR14605772_DUX4CHIP_14hpi_yes.filtered.BAM_peak_526
1	143239372	143240499	1128	143240110	281.00	85.11214	4.18920	80.43044	SRR14605772_DUX4CHIP_14hpi_yes.filtered.BAM_peak_527
1	143245160	143245855	696	143245487	98.00	26.98459	3.65953	23.44806	SRR14605772_DUX4CHIP_14hpi_yes.filtered.BAM_peak_528
1	143246865	143247310	446	143247162	133.00	9.99840	1.81177	7.18521	SRR14605772_DUX4CHIP_14hpi_yes.filtered.BAM_peak_529
1	143249659	143250497	839	143250142	144.00	41.85795	3.92729	37.93466	SRR14605772_DUX4CHIP_14hpi_yes.filtered.BAM_peak_530
1	143252775	143253482	708	143253124	256.00	13.63233	1.65776	10.61326	SRR14605772_DUX4CHIP_14hpi_yes.filtered.BAM_peak_531
1	143254173	143255724	1552	143255151	607.00	511.45956	17.20324	505.16635	SRR14605772_DUX4CHIP_14hpi_yes.filtered.BAM_peak_532
1	143255865	143256804	940	143256239	326.00	156.06549	6.84532	150.76163	SRR14605772_DUX4CHIP_14hpi_yes.filtered.BAM_peak_533
1	143261794	143265077	3284	143264411	612.00	121.86578	3.07389	116.79245	SRR14605772_DUX4CHIP_14hpi_yes.filtered.BAM_peak_534
1	143265243	143266795	1553	143266543	182.00	20.06192	2.14825	16.76253	SRR14605772_DUX4CHIP_14hpi_yes.filtered.BAM_peak_535
1	143630160	143631243	1084	143630364	21.00	15.97773	7.74073	12.84143	SRR14605772_DUX4CHIP_14hpi_yes.filtered.BAM_peak_536
1	145691393	145692991	1599	145692290	31.00	37.62125	17.05312	33.79027	SRR14605772_DUX4CHIP_14hpi_yes.filtered.BAM_peak_537
1	145817047	145817574	528	145817225	19.00	19.89337	10.65820	16.59602	SRR14605772_DUX4CHIP_14hpi_yes.filtered.BAM_peak_538
1	145998331	145998752	422	145998532	20.00	14.89892	7.38888	11.81670	SRR14605772_DUX4CHIP_14hpi_yes.filtered.BAM_peak_539
1	147119112	147119701	590	147119377	17.00	17.19709	9.59238	14.00704	SRR14605772_DUX4CHIP_14hpi_yes.filtered.BAM_peak_540
1	147250264	147250870	607	147250547	19.00	16.07224	8.35164	12.93419	SRR14605772_DUX4CHIP_14hpi_yes.filtered.BAM_peak_541
1	147526769	147527229	461	147526928	14.00	8.88409	5.27777	6.14662	SRR14605772_DUX4CHIP_14hpi_yes.filtered.BAM_peak_542
1	147848411	147848832	422	147848633	13.00	9.80360	6.04545	6.99818	SRR14605772_DUX4CHIP_14hpi_yes.filtered.BAM_peak_543
1	147898640	147900127	1488	147899817	24.00	25.07295	12.17947	21.60014	SRR14605772_DUX4CHIP_14hpi_yes.filtered.BAM_peak_544
1	147923151	147923743	593	147923456	15.00	11.95024	6.90908	9.03503	SRR14605772_DUX4CHIP_14hpi_yes.filtered.BAM_peak_545
1	150015395	150015934	540	150015675	19.00	19.48099	10.41095	16.21101	SRR14605772_DUX4CHIP_14hpi_yes.filtered.BAM_peak_546
1	150298755	150299176	422	150298921	11.00	9.71787	6.39492	6.92441	SRR14605772_DUX4CHIP_14hpi_yes.filtered.BAM_peak_547
1	150299264	150299889	626	150299635	20.00	21.27369	11.19111	17.92547	SRR14605772_DUX4CHIP_14hpi_yes.filtered.BAM_peak_548
1	150527503	150528788	1286	150527701	13.00	12.09656	7.46074	9.15321	SRR14605772_DUX4CHIP_14hpi_yes.filtered.BAM_peak_549
1	151597327	151597749	423	151597516	12.00	10.89128	6.92783	8.01479	SRR14605772_DUX4CHIP_14hpi_yes.filtered.BAM_peak_550
1	151597866	151599138	1273	151598707	63.00	77.08288	24.81630	72.50679	SRR14605772_DUX4CHIP_14hpi_yes.filtered.BAM_peak_551
1	151636118	151636699	582	151636476	26.00	26.30322	12.21427	22.79144	SRR14605772_DUX4CHIP_14hpi_yes.filtered.BAM_peak_552
1	152021759	152022333	575	152021969	17.00	15.83782	8.76922	12.72785	SRR14605772_DUX4CHIP_14hpi_yes.filtered.BAM_peak_553
1	152038838	152039478	641	152039211	25.00	28.23548	13.72221	24.66916	SRR14605772_DUX4CHIP_14hpi_yes.filtered.BAM_peak_554
1	152174181	152174740	560	152174354	10.00	7.88423	5.42857	5.23323	SRR14605772_DUX4CHIP_14hpi_yes.filtered.BAM_peak_555
1	152354284	152356200	1917	152354975	16.00	13.43077	7.56498	10.41346	SRR14605772_DUX4CHIP_14hpi_yes.filtered.BAM_peak_556
1	152486327	152487293	967	152487123	20.00	19.67643	10.23076	16.40195	SRR14605772_DUX4CHIP_14hpi_yes.filtered.BAM_peak_557
1	153123792	153124246	455	153123981	14.00	12.68592	7.59999	9.72135	SRR14605772_DUX4CHIP_14hpi_yes.filtered.BAM_peak_558
1	153482999	153484506	1508	153484039	36.00	42.75944	18.02562	38.80868	SRR14605772_DUX4CHIP_14hpi_yes.filtered.BAM_peak_559
1	154171084	154171689	606	154171327	18.00	18.53414	10.12529	15.28769	SRR14605772_DUX4CHIP_14hpi_yes.filtered.BAM_peak_560
1	154233947	154235080	1134	154234703	33.00	22.99214	8.25645	19.58576	SRR14605772_DUX4CHIP_14hpi_yes.filtered.BAM_peak_561
1	154581425	154582112	688	154581801	20.00	21.27369	11.19111	17.92547	SRR14605772_DUX4CHIP_14hpi_yes.filtered.BAM_peak_562
1	154583175	154583620	446	154583354	11.00	9.71787	6.39492	6.92441	SRR14605772_DUX4CHIP_14hpi_yes.filtered.BAM_peak_563
1	154583763	154584281	519	154584162	16.00	15.88341	9.05947	12.74806	SRR14605772_DUX4CHIP_14hpi_yes.filtered.BAM_peak_564
1	154968611	154969777	1167	154969221	14.00	13.33157	7.99365	10.32695	SRR14605772_DUX4CHIP_14hpi_yes.filtered.BAM_peak_565
1	155270718	155272476	1759	155272101	29.00	25.04837	10.45007	21.57916	SRR14605772_DUX4CHIP_14hpi_yes.filtered.BAM_peak_566
1	155434554	155435225	672	155434974	23.00	18.04288	8.36005	14.83446	SRR14605772_DUX4CHIP_14hpi_yes.filtered.BAM_peak_567
1	155589367	155590623	1257	155590127	23.00	22.00974	10.67997	18.64256	SRR14605772_DUX4CHIP_14hpi_yes.filtered.BAM_peak_568
1	155697319	155698117	799	155697820	18.00	15.77611	8.45498	12.67047	SRR14605772_DUX4CHIP_14hpi_yes.filtered.BAM_peak_569
1	155698305	155698987	683	155698652	18.00	16.71462	9.02499	13.56386	SRR14605772_DUX4CHIP_14hpi_yes.filtered.BAM_peak_570
1	155711619	155712727	1109	155711996	28.00	32.02498	14.89188	28.34429	SRR14605772_DUX4CHIP_14hpi_yes.filtered.BAM_peak_571
1	156364060	156364873	814	156364282	20.00	12.40342	6.00963	9.44497	SRR14605772_DUX4CHIP_14hpi_yes.filtered.BAM_peak_572
1	157047524	157047945	422	157047736	14.00	12.85373	7.70270	9.88497	SRR14605772_DUX4CHIP_14hpi_yes.filtered.BAM_peak_573
1	157084464	157085212	749	157084874	21.00	22.21878	11.45204	18.84774	SRR14605772_DUX4CHIP_14hpi_yes.filtered.BAM_peak_574
1	157540994	157541438	445	157541315	16.00	14.77959	8.38960	11.69913	SRR14605772_DUX4CHIP_14hpi_yes.filtered.BAM_peak_575
1	158248557	158249078	522	158248838	11.00	8.83373	5.84615	6.09758	SRR14605772_DUX4CHIP_14hpi_yes.filtered.BAM_peak_576
1	158249701	158250141	441	158249955	15.00	13.90325	8.10666	10.87631	SRR14605772_DUX4CHIP_14hpi_yes.filtered.BAM_peak_577
1	158872887	158873369	483	158873182	18.00	18.53414	10.12529	15.28769	SRR14605772_DUX4CHIP_14hpi_yes.filtered.BAM_peak_578
1	159269115	159269587	473	159269317	15.00	14.08292	8.21621	11.05185	SRR14605772_DUX4CHIP_14hpi_yes.filtered.BAM_peak_579
1	159877308	159877751	444	159877564	10.00	8.57886	5.86201	5.86434	SRR14605772_DUX4CHIP_14hpi_yes.filtered.BAM_peak_580
1	160460104	160460553	450	160460377	16.00	13.06350	7.34090	10.08655	SRR14605772_DUX4CHIP_14hpi_yes.filtered.BAM_peak_581
1	160600257	160600748	492	160600560	21.00	22.67415	11.72402	19.27399	SRR14605772_DUX4CHIP_14hpi_yes.filtered.BAM_peak_582
1	160912440	160913020	581	160912688	12.00	9.55142	6.09876	6.79116	SRR14605772_DUX4CHIP_14hpi_yes.filtered.BAM_peak_583
1	161755736	161756331	596	161756033	27.00	26.69820	12.09090	23.17775	SRR14605772_DUX4CHIP_14hpi_yes.filtered.BAM_peak_584
1	161977157	161978423	1267	161978057	14.00	13.33157	7.99365	10.32695	SRR14605772_DUX4CHIP_14hpi_yes.filtered.BAM_peak_585
1	162230021	162230484	464	162230242	17.00	16.61827	9.24323	13.46872	SRR14605772_DUX4CHIP_14hpi_yes.filtered.BAM_peak_586
1	162289598	162291307	1710	162290099	41.00	40.51576	14.63009	36.62539	SRR14605772_DUX4CHIP_14hpi_yes.filtered.BAM_peak_587
1	162300027	162300919	893	162300613	16.00	15.88341	9.05947	12.74806	SRR14605772_DUX4CHIP_14hpi_yes.filtered.BAM_peak_588
1	162363171	162364017	847	162363475	26.00	25.96864	12.01497	22.46264	SRR14605772_DUX4CHIP_14hpi_yes.filtered.BAM_peak_589
1	162585153	162585697	545	162585364	23.00	18.19202	8.44443	14.98055	SRR14605772_DUX4CHIP_14hpi_yes.filtered.BAM_peak_590
1	163158378	163159760	1383	163158912	49.00	61.79248	23.17071	57.46512	SRR14605772_DUX4CHIP_14hpi_yes.filtered.BAM_peak_591
1	163284483	163285995	1513	163285471	28.00	28.28551	12.66665	24.71889	SRR14605772_DUX4CHIP_14hpi_yes.filtered.BAM_peak_592
1	163311881	163312399	519	163312069	29.00	30.44286	13.57141	26.80385	SRR14605772_DUX4CHIP_14hpi_yes.filtered.BAM_peak_593
1	163414500	163414969	470	163414852	14.00	13.33157	7.99365	10.32695	SRR14605772_DUX4CHIP_14hpi_yes.filtered.BAM_peak_594
1	163584643	163585560	918	163585351	23.00	21.48022	10.36362	18.12450	SRR14605772_DUX4CHIP_14hpi_yes.filtered.BAM_peak_595
1	163664579	163665037	459	163664733	20.00	16.19610	8.14285	13.05596	SRR14605772_DUX4CHIP_14hpi_yes.filtered.BAM_peak_596
1	164201005	164201892	888	164201554	25.00	24.63246	11.56997	21.17084	SRR14605772_DUX4CHIP_14hpi_yes.filtered.BAM_peak_597
1	165177400	165178355	956	165177652	36.00	40.11632	16.46496	36.23043	SRR14605772_DUX4CHIP_14hpi_yes.filtered.BAM_peak_598
1	165235368	165236949	1582	165236246	18.00	18.53414	10.12529	15.28769	SRR14605772_DUX4CHIP_14hpi_yes.filtered.BAM_peak_599
1	165735378	165736795	1418	165735955	46.00	58.81316	22.89741	54.53664	SRR14605772_DUX4CHIP_14hpi_yes.filtered.BAM_peak_600
1	165759998	165760928	931	165760241	26.00	27.87603	13.15383	24.31661	SRR14605772_DUX4CHIP_14hpi_yes.filtered.BAM_peak_601
1	165939072	165939579	508	165939261	21.00	22.67415	11.72402	19.27399	SRR14605772_DUX4CHIP_14hpi_yes.filtered.BAM_peak_602
1	165952314	165953005	692	165952787	21.00	19.45770	9.78998	16.18969	SRR14605772_DUX4CHIP_14hpi_yes.filtered.BAM_peak_603
1	166829648	166830069	422	166829754	12.00	10.89128	6.92783	8.01479	SRR14605772_DUX4CHIP_14hpi_yes.filtered.BAM_peak_604
1	167113854	167114275	422	167114097	10.00	8.57886	5.86201	5.86434	SRR14605772_DUX4CHIP_14hpi_yes.filtered.BAM_peak_605
1	167514033	167514541	509	167514300	15.00	14.59441	8.52656	11.52266	SRR14605772_DUX4CHIP_14hpi_yes.filtered.BAM_peak_606
1	168272217	168272640	424	168272445	15.00	13.07608	7.59999	10.09827	SRR14605772_DUX4CHIP_14hpi_yes.filtered.BAM_peak_607
1	168845349	168845770	422	168845595	16.00	13.06350	7.34090	10.08655	SRR14605772_DUX4CHIP_14hpi_yes.filtered.BAM_peak_608
1	169740472	169741132	661	169740800	49.00	66.66090	26.02737	62.24797	SRR14605772_DUX4CHIP_14hpi_yes.filtered.BAM_peak_609
1	169804618	169805039	422	169804817	20.00	18.21008	9.34498	14.99276	SRR14605772_DUX4CHIP_14hpi_yes.filtered.BAM_peak_610
1	170028212	170028677	466	170028452	21.00	20.55317	10.44999	17.24198	SRR14605772_DUX4CHIP_14hpi_yes.filtered.BAM_peak_611
1	170780088	170780511	424	170780327	19.00	16.22684	8.44443	13.08544	SRR14605772_DUX4CHIP_14hpi_yes.filtered.BAM_peak_612
1	171183444	171183948	505	171183778	22.00	21.42952	10.65853	18.08001	SRR14605772_DUX4CHIP_14hpi_yes.filtered.BAM_peak_613
1	171444552	171445582	1031	171445308	27.00	24.59128	10.85713	21.13474	SRR14605772_DUX4CHIP_14hpi_yes.filtered.BAM_peak_614
1	171879568	171879989	422	171879716	17.00	13.91634	7.59999	10.88918	SRR14605772_DUX4CHIP_14hpi_yes.filtered.BAM_peak_615
1	171902697	171903239	543	171902906	23.00	18.04288	8.36005	14.83446	SRR14605772_DUX4CHIP_14hpi_yes.filtered.BAM_peak_616
1	172648725	172649519	795	172649216	28.00	28.53417	12.81394	24.94762	SRR14605772_DUX4CHIP_14hpi_yes.filtered.BAM_peak_617
1	172860744	172861240	497	172860950	18.00	16.71462	9.02499	13.56386	SRR14605772_DUX4CHIP_14hpi_yes.filtered.BAM_peak_618
1	172871645	172872067	423	172871902	19.00	15.77220	8.17203	12.67047	SRR14605772_DUX4CHIP_14hpi_yes.filtered.BAM_peak_619
1	173288054	173288604	551	173288335	30.00	30.77345	13.38635	27.12609	SRR14605772_DUX4CHIP_14hpi_yes.filtered.BAM_peak_620
1	173306598	173307087	490	173306880	14.00	11.18406	6.67498	8.29248	SRR14605772_DUX4CHIP_14hpi_yes.filtered.BAM_peak_621
1	173357467	173358390	924	173358062	34.00	21.53472	7.38149	18.17891	SRR14605772_DUX4CHIP_14hpi_yes.filtered.BAM_peak_622
1	173395745	173396491	747	173396012	15.00	14.59441	8.52656	11.52266	SRR14605772_DUX4CHIP_14hpi_yes.filtered.BAM_peak_623
1	174815989	174817093	1105	174816767	20.00	18.21008	9.34498	14.99276	SRR14605772_DUX4CHIP_14hpi_yes.filtered.BAM_peak_624
1	174936843	174937318	476	174937122	16.00	14.96060	8.49999	11.87709	SRR14605772_DUX4CHIP_14hpi_yes.filtered.BAM_peak_625
1	175097309	175097753	445	175097467	23.00	21.48022	10.36362	18.12450	SRR14605772_DUX4CHIP_14hpi_yes.filtered.BAM_peak_626
1	175333541	175334244	704	175333897	32.00	39.19736	17.58603	35.32934	SRR14605772_DUX4CHIP_14hpi_yes.filtered.BAM_peak_627
1	175678089	175678615	527	175678358	18.00	18.53414	10.12529	15.28769	SRR14605772_DUX4CHIP_14hpi_yes.filtered.BAM_peak_628
1	175721600	175722107	508	175721857	10.00	8.57886	5.86201	5.86434	SRR14605772_DUX4CHIP_14hpi_yes.filtered.BAM_peak_629
1	177265796	177266790	995	177265983	17.00	14.59178	8.00998	11.52266	SRR14605772_DUX4CHIP_14hpi_yes.filtered.BAM_peak_630
1	177854388	177854879	492	177854653	13.00	10.10149	6.22998	7.27814	SRR14605772_DUX4CHIP_14hpi_yes.filtered.BAM_peak_631
1	177905001	177905498	498	177905140	13.00	10.10149	6.22998	7.27814	SRR14605772_DUX4CHIP_14hpi_yes.filtered.BAM_peak_632
1	177967670	177968098	429	177967968	17.00	15.83782	8.76922	12.72785	SRR14605772_DUX4CHIP_14hpi_yes.filtered.BAM_peak_633
1	178028048	178028469	422	178028193	13.00	12.09656	7.46074	9.15321	SRR14605772_DUX4CHIP_14hpi_yes.filtered.BAM_peak_634
1	178048074	178048495	422	178048270	20.00	14.76984	7.31505	11.69039	SRR14605772_DUX4CHIP_14hpi_yes.filtered.BAM_peak_635
1	178352660	178353238	579	178353079	15.00	12.62881	7.32529	9.66784	SRR14605772_DUX4CHIP_14hpi_yes.filtered.BAM_peak_636
1	178353644	178354239	596	178353894	47.00	56.76115	21.20928	52.52229	SRR14605772_DUX4CHIP_14hpi_yes.filtered.BAM_peak_637
1	178499200	178499846	647	178499590	15.00	14.59441	8.52656	11.52266	SRR14605772_DUX4CHIP_14hpi_yes.filtered.BAM_peak_638
1	179010928	179012137	1210	179011329	28.00	31.69094	14.69332	28.01302	SRR14605772_DUX4CHIP_14hpi_yes.filtered.BAM_peak_639
1	179195868	179196289	422	179196056	20.00	14.76984	7.31505	11.69039	SRR14605772_DUX4CHIP_14hpi_yes.filtered.BAM_peak_640
1	179553722	179554229	508	179553991	17.00	14.20136	7.77272	11.16549	SRR14605772_DUX4CHIP_14hpi_yes.filtered.BAM_peak_641
1	179554712	179555690	979	179555105	59.00	76.37216	26.51160	71.81277	SRR14605772_DUX4CHIP_14hpi_yes.filtered.BAM_peak_642
1	179798330	179799204	875	179798668	18.00	18.53414	10.12529	15.28769	SRR14605772_DUX4CHIP_14hpi_yes.filtered.BAM_peak_643
1	180284301	180284723	423	180284423	14.00	10.86306	6.47727	8.01376	SRR14605772_DUX4CHIP_14hpi_yes.filtered.BAM_peak_644
1	180569284	180569705	422	180569461	11.00	9.08007	5.99999	6.32972	SRR14605772_DUX4CHIP_14hpi_yes.filtered.BAM_peak_645
1	180822934	180823355	422	180823206	19.00	12.78865	6.44067	9.82234	SRR14605772_DUX4CHIP_14hpi_yes.filtered.BAM_peak_646
1	180903489	180903910	422	180903735	14.00	13.33157	7.99365	10.32695	SRR14605772_DUX4CHIP_14hpi_yes.filtered.BAM_peak_647
1	181135116	181135613	498	181135331	10.00	8.35957	5.72602	5.68275	SRR14605772_DUX4CHIP_14hpi_yes.filtered.BAM_peak_648
1	181429826	181430287	462	181429870	18.00	10.56862	5.43728	7.73638	SRR14605772_DUX4CHIP_14hpi_yes.filtered.BAM_peak_649
1	182134036	182134466	431	182134297	12.00	9.04853	5.78499	6.29963	SRR14605772_DUX4CHIP_14hpi_yes.filtered.BAM_peak_650
1	182251891	182252312	422	182252174	13.00	12.09656	7.46074	9.15321	SRR14605772_DUX4CHIP_14hpi_yes.filtered.BAM_peak_651
1	182262311	182262801	491	182262610	15.00	14.59441	8.52656	11.52266	SRR14605772_DUX4CHIP_14hpi_yes.filtered.BAM_peak_652
1	182339815	182340652	838	182340273	21.00	22.67415	11.72402	19.27399	SRR14605772_DUX4CHIP_14hpi_yes.filtered.BAM_peak_653
1	182536590	182537036	447	182536698	17.00	14.20136	7.77272	11.16549	SRR14605772_DUX4CHIP_14hpi_yes.filtered.BAM_peak_654
1	182593552	182594376	825	182593972	24.00	26.98776	13.32275	23.44806	SRR14605772_DUX4CHIP_14hpi_yes.filtered.BAM_peak_655
1	182594686	182595940	1255	182595364	57.00	82.06601	30.90878	77.41734	SRR14605772_DUX4CHIP_14hpi_yes.filtered.BAM_peak_656
1	183378189	183379465	1277	183378734	18.00	18.37161	10.02777	15.15155	SRR14605772_DUX4CHIP_14hpi_yes.filtered.BAM_peak_657
1	183641121	183641643	523	183641387	24.00	26.98776	13.32275	23.44806	SRR14605772_DUX4CHIP_14hpi_yes.filtered.BAM_peak_658
1	184336156	184336763	608	184336378	28.00	28.04210	12.52271	24.47813	SRR14605772_DUX4CHIP_14hpi_yes.filtered.BAM_peak_659
1	184336843	184337324	482	184337072	20.00	17.75014	9.06817	14.54833	SRR14605772_DUX4CHIP_14hpi_yes.filtered.BAM_peak_660
1	184516463	184517190	728	184516832	23.00	19.68933	9.30611	16.41335	SRR14605772_DUX4CHIP_14hpi_yes.filtered.BAM_peak_661
1	184936091	184936845	755	184936431	33.00	38.15664	16.56409	34.31303	SRR14605772_DUX4CHIP_14hpi_yes.filtered.BAM_peak_662
1	185559700	185560211	512	185559908	18.00	17.09556	9.25640	13.92622	SRR14605772_DUX4CHIP_14hpi_yes.filtered.BAM_peak_663
1	185817176	185817645	470	185817381	22.00	18.50628	8.91836	15.28029	SRR14605772_DUX4CHIP_14hpi_yes.filtered.BAM_peak_664
1	185859523	185860083	561	185859757	20.00	18.46708	9.49999	15.24267	SRR14605772_DUX4CHIP_14hpi_yes.filtered.BAM_peak_665
1	186617966	186618798	833	186618607	13.00	10.10149	6.22998	7.27814	SRR14605772_DUX4CHIP_14hpi_yes.filtered.BAM_peak_666
1	186619310	186619915	606	186619604	35.00	41.21318	17.53844	37.29786	SRR14605772_DUX4CHIP_14hpi_yes.filtered.BAM_peak_667
1	187046018	187046899	882	187046407	42.00	52.26987	20.94870	48.10966	SRR14605772_DUX4CHIP_14hpi_yes.filtered.BAM_peak_668
1	187230772	187231357	586	187231045	22.00	22.33783	11.20512	18.96268	SRR14605772_DUX4CHIP_14hpi_yes.filtered.BAM_peak_669
1	187612168	187612635	468	187612450	20.00	18.21008	9.34498	14.99276	SRR14605772_DUX4CHIP_14hpi_yes.filtered.BAM_peak_670
1	188341535	188342019	485	188341725	13.00	9.80360	6.04545	6.99818	SRR14605772_DUX4CHIP_14hpi_yes.filtered.BAM_peak_671
1	189156263	189156728	466	189156486	16.00	15.88341	9.05947	12.74806	SRR14605772_DUX4CHIP_14hpi_yes.filtered.BAM_peak_672
1	189406406	189406956	551	189406670	18.00	15.36252	8.20454	12.26799	SRR14605772_DUX4CHIP_14hpi_yes.filtered.BAM_peak_673
1	189782363	189782878	516	189782579	24.00	22.75990	10.79544	19.35596	SRR14605772_DUX4CHIP_14hpi_yes.filtered.BAM_peak_674
1	190337307	190337779	473	190337516	20.00	12.40342	6.00963	9.44497	SRR14605772_DUX4CHIP_14hpi_yes.filtered.BAM_peak_675
1	190370325	190371009	685	190370620	60.00	87.57242	32.50751	82.85792	SRR14605772_DUX4CHIP_14hpi_yes.filtered.BAM_peak_676
1	190669112	190669636	525	190669434	26.00	29.94968	14.38857	26.32137	SRR14605772_DUX4CHIP_14hpi_yes.filtered.BAM_peak_677
1	191272318	191273241	924	191273077	14.00	8.79502	5.22503	6.06848	SRR14605772_DUX4CHIP_14hpi_yes.filtered.BAM_peak_678
1	191273700	191274160	461	191273947	19.00	18.37545	9.74358	15.15155	SRR14605772_DUX4CHIP_14hpi_yes.filtered.BAM_peak_679
1	191512113	191512960	848	191512521	42.00	55.23787	22.69442	51.02879	SRR14605772_DUX4CHIP_14hpi_yes.filtered.BAM_peak_680
1	191717018	191717690	673	191717350	35.00	41.21318	17.53844	37.29786	SRR14605772_DUX4CHIP_14hpi_yes.filtered.BAM_peak_681
1	193010591	193011146	556	193010851	22.00	21.00736	10.40475	17.68102	SRR14605772_DUX4CHIP_14hpi_yes.filtered.BAM_peak_682
1	193027305	193028048	744	193027642	23.00	21.28477	10.24718	17.93629	SRR14605772_DUX4CHIP_14hpi_yes.filtered.BAM_peak_683
1	193077223	193077753	531	193077486	23.00	21.88381	10.60464	18.52342	SRR14605772_DUX4CHIP_14hpi_yes.filtered.BAM_peak_684
1	193426123	193427061	939	193426696	13.00	12.09656	7.46074	9.15321	SRR14605772_DUX4CHIP_14hpi_yes.filtered.BAM_peak_685
1	193904432	193905227	796	193904742	17.00	17.19709	9.59238	14.00704	SRR14605772_DUX4CHIP_14hpi_yes.filtered.BAM_peak_686
1	194920756	194921230	475	194920989	41.00	47.64729	18.68995	43.58388	SRR14605772_DUX4CHIP_14hpi_yes.filtered.BAM_peak_687
1	195174025	195174531	507	195174242	31.00	33.87011	14.82925	30.13960	SRR14605772_DUX4CHIP_14hpi_yes.filtered.BAM_peak_688
1	195360413	195361200	788	195360682	14.00	11.23416	6.70587	8.34093	SRR14605772_DUX4CHIP_14hpi_yes.filtered.BAM_peak_689
1	195609304	195609909	606	195609585	24.00	25.60791	12.49999	22.11086	SRR14605772_DUX4CHIP_14hpi_yes.filtered.BAM_peak_690
1	197152517	197153111	595	197152915	24.00	14.14271	6.07092	11.11064	SRR14605772_DUX4CHIP_14hpi_yes.filtered.BAM_peak_691
1	197770895	197771319	425	197771244	17.00	16.82769	9.36985	13.67511	SRR14605772_DUX4CHIP_14hpi_yes.filtered.BAM_peak_692
1	197893783	197894886	1104	197894514	19.00	16.54581	8.63635	13.39751	SRR14605772_DUX4CHIP_14hpi_yes.filtered.BAM_peak_693
1	197928822	197929478	657	197929086	26.00	26.30322	12.21427	22.79144	SRR14605772_DUX4CHIP_14hpi_yes.filtered.BAM_peak_694
1	199179691	199180126	436	199179950	22.00	16.93325	8.01172	13.77670	SRR14605772_DUX4CHIP_14hpi_yes.filtered.BAM_peak_695
1	199938275	199938777	503	199938492	17.00	11.67758	6.27004	8.77326	SRR14605772_DUX4CHIP_14hpi_yes.filtered.BAM_peak_696
1	200278749	200279432	684	200279192	15.00	14.59441	8.52656	11.52266	SRR14605772_DUX4CHIP_14hpi_yes.filtered.BAM_peak_697
1	201423501	201424180	680	201423886	13.00	10.10149	6.22998	7.27814	SRR14605772_DUX4CHIP_14hpi_yes.filtered.BAM_peak_698
1	201492770	201493418	649	201493070	19.00	19.89337	10.65820	16.59602	SRR14605772_DUX4CHIP_14hpi_yes.filtered.BAM_peak_699
1	201493567	201493988	422	201493634	11.00	9.71787	6.39492	6.92441	SRR14605772_DUX4CHIP_14hpi_yes.filtered.BAM_peak_700
1	201579733	201581149	1417	201580061	28.00	28.04210	12.52271	24.47813	SRR14605772_DUX4CHIP_14hpi_yes.filtered.BAM_peak_701
1	201679436	201680424	989	201680192	20.00	21.27369	11.19111	17.92547	SRR14605772_DUX4CHIP_14hpi_yes.filtered.BAM_peak_702
1	201783463	201784528	1066	201783771	16.00	15.53548	8.84931	12.43824	SRR14605772_DUX4CHIP_14hpi_yes.filtered.BAM_peak_703
1	201824228	201824854	627	201824600	20.00	19.89644	10.36362	16.59834	SRR14605772_DUX4CHIP_14hpi_yes.filtered.BAM_peak_704
1	202551586	202552159	574	202551864	23.00	21.88381	10.60464	18.52342	SRR14605772_DUX4CHIP_14hpi_yes.filtered.BAM_peak_705
1	202586922	202588223	1302	202587776	26.00	29.38678	14.05478	25.78279	SRR14605772_DUX4CHIP_14hpi_yes.filtered.BAM_peak_706
1	202711745	202713209	1465	202712411	28.00	28.04210	12.52271	24.47813	SRR14605772_DUX4CHIP_14hpi_yes.filtered.BAM_peak_707
1	202832296	202833630	1335	202832872	14.00	13.33157	7.99365	10.32695	SRR14605772_DUX4CHIP_14hpi_yes.filtered.BAM_peak_708
1	202935382	202936116	735	202935787	19.00	17.22664	9.04761	14.03607	SRR14605772_DUX4CHIP_14hpi_yes.filtered.BAM_peak_709
1	203287167	203287588	422	203287428	11.00	9.71787	6.39492	6.92441	SRR14605772_DUX4CHIP_14hpi_yes.filtered.BAM_peak_710
1	203388671	203389202	532	203389016	24.00	26.98776	13.32275	23.44806	SRR14605772_DUX4CHIP_14hpi_yes.filtered.BAM_peak_711
1	203788375	203788796	422	203788689	10.00	7.04030	4.89499	4.46671	SRR14605772_DUX4CHIP_14hpi_yes.filtered.BAM_peak_712
1	203857287	203857820	534	203857521	19.00	19.89337	10.65820	16.59602	SRR14605772_DUX4CHIP_14hpi_yes.filtered.BAM_peak_713
1	203904340	203905454	1115	203905099	39.00	37.82282	13.93342	33.98843	SRR14605772_DUX4CHIP_14hpi_yes.filtered.BAM_peak_714
1	203980376	203980797	422	203980518	13.00	11.65236	7.18918	8.75100	SRR14605772_DUX4CHIP_14hpi_yes.filtered.BAM_peak_715
1	204042709	204043329	621	204042920	11.00	9.71787	6.39492	6.92441	SRR14605772_DUX4CHIP_14hpi_yes.filtered.BAM_peak_716
1	204329987	204330653	667	204330308	20.00	19.67643	10.23076	16.40195	SRR14605772_DUX4CHIP_14hpi_yes.filtered.BAM_peak_717
1	204427435	204428089	655	204427686	23.00	22.00974	10.67997	18.64256	SRR14605772_DUX4CHIP_14hpi_yes.filtered.BAM_peak_718
1	204756319	204757836	1518	204756633	29.00	30.06945	13.34997	26.43397	SRR14605772_DUX4CHIP_14hpi_yes.filtered.BAM_peak_719
1	204831034	204831602	569	204831306	13.00	12.09656	7.46074	9.15321	SRR14605772_DUX4CHIP_14hpi_yes.filtered.BAM_peak_720
1	204919498	204919919	422	204919621	12.00	10.89128	6.92783	8.01479	SRR14605772_DUX4CHIP_14hpi_yes.filtered.BAM_peak_721
1	204920581	204921468	888	204920996	28.00	28.68766	12.90497	25.09565	SRR14605772_DUX4CHIP_14hpi_yes.filtered.BAM_peak_722
1	205036322	205036781	460	205036531	14.00	7.17256	4.29259	4.59080	SRR14605772_DUX4CHIP_14hpi_yes.filtered.BAM_peak_723
1	205175085	205175555	471	205175472	10.00	8.57886	5.86201	5.86434	SRR14605772_DUX4CHIP_14hpi_yes.filtered.BAM_peak_724
1	205176080	205176597	518	205176304	21.00	22.67415	11.72402	19.27399	SRR14605772_DUX4CHIP_14hpi_yes.filtered.BAM_peak_725
1	205377510	205378360	851	205378024	36.00	45.62763	19.71767	41.61017	SRR14605772_DUX4CHIP_14hpi_yes.filtered.BAM_peak_726
1	205724274	205724989	716	205724627	47.00	57.62597	21.71426	53.36346	SRR14605772_DUX4CHIP_14hpi_yes.filtered.BAM_peak_727
1	206126460	206126933	474	206126631	16.00	13.43077	7.56498	10.41346	SRR14605772_DUX4CHIP_14hpi_yes.filtered.BAM_peak_728
1	207303560	207304222	663	207303941	23.00	22.97561	11.25925	19.56944	SRR14605772_DUX4CHIP_14hpi_yes.filtered.BAM_peak_729
1	207582732	207583238	507	207582894	16.00	13.43077	7.56498	10.41346	SRR14605772_DUX4CHIP_14hpi_yes.filtered.BAM_peak_730
1	207880069	207880611	543	207880268	19.00	19.72191	10.55555	16.44462	SRR14605772_DUX4CHIP_14hpi_yes.filtered.BAM_peak_731
1	208034242	208034793	552	208034507	20.00	21.27369	11.19111	17.92547	SRR14605772_DUX4CHIP_14hpi_yes.filtered.BAM_peak_732
1	208255908	208256427	520	208256133	13.00	10.10149	6.22998	7.27814	SRR14605772_DUX4CHIP_14hpi_yes.filtered.BAM_peak_733
1	208550982	208551546	565	208551192	28.00	28.68766	12.90497	25.09565	SRR14605772_DUX4CHIP_14hpi_yes.filtered.BAM_peak_734
1	208634346	208635302	957	208634903	33.00	34.97261	14.68180	31.21194	SRR14605772_DUX4CHIP_14hpi_yes.filtered.BAM_peak_735
1	209019040	209019619	580	209019371	18.00	16.71462	9.02499	13.56386	SRR14605772_DUX4CHIP_14hpi_yes.filtered.BAM_peak_736
1	209109579	209110100	522	209109858	29.00	29.40067	12.95453	25.79383	SRR14605772_DUX4CHIP_14hpi_yes.filtered.BAM_peak_737
1	209110294	209110715	422	209110524	14.00	13.33157	7.99365	10.32695	SRR14605772_DUX4CHIP_14hpi_yes.filtered.BAM_peak_738
1	209919432	209919908	477	209919543	14.00	13.33157	7.99365	10.32695	SRR14605772_DUX4CHIP_14hpi_yes.filtered.BAM_peak_739
1	211037804	211038440	637	211038179	25.00	27.31366	13.17332	23.76892	SRR14605772_DUX4CHIP_14hpi_yes.filtered.BAM_peak_740
1	211206134	211206845	712	211206439	23.00	24.75092	12.32431	21.28777	SRR14605772_DUX4CHIP_14hpi_yes.filtered.BAM_peak_741
1	211541086	211541507	422	211541364	13.00	12.09656	7.46074	9.15321	SRR14605772_DUX4CHIP_14hpi_yes.filtered.BAM_peak_742
1	211634545	211636799	2255	211635578	52.00	65.07788	23.58494	60.69029	SRR14605772_DUX4CHIP_14hpi_yes.filtered.BAM_peak_743
1	211676042	211676710	669	211676405	16.00	14.60342	8.28204	11.52768	SRR14605772_DUX4CHIP_14hpi_yes.filtered.BAM_peak_744
1	211677192	211677917	726	211677570	24.00	26.77163	13.19443	23.24959	SRR14605772_DUX4CHIP_14hpi_yes.filtered.BAM_peak_745
1	211812616	211813037	422	211812822	19.00	15.07067	7.75509	11.98442	SRR14605772_DUX4CHIP_14hpi_yes.filtered.BAM_peak_746
1	212099256	212099865	610	212099533	20.00	21.27369	11.19111	17.92547	SRR14605772_DUX4CHIP_14hpi_yes.filtered.BAM_peak_747
1	212100012	212101137	1126	212100442	58.00	57.78597	16.88419	53.52155	SRR14605772_DUX4CHIP_14hpi_yes.filtered.BAM_peak_748
1	212172751	212173185	435	212173028	16.00	14.77959	8.38960	11.69913	SRR14605772_DUX4CHIP_14hpi_yes.filtered.BAM_peak_749
1	212326174	212326921	748	212326558	45.00	60.74670	24.51386	56.42661	SRR14605772_DUX4CHIP_14hpi_yes.filtered.BAM_peak_750
1	212327178	212328239	1062	212327596	75.00	116.00235	40.50116	110.98592	SRR14605772_DUX4CHIP_14hpi_yes.filtered.BAM_peak_751
1	212746806	212747371	566	212747128	19.00	16.54581	8.63635	13.39751	SRR14605772_DUX4CHIP_14hpi_yes.filtered.BAM_peak_752
1	212799332	212799947	616	212799674	42.00	32.86679	10.44199	29.16957	SRR14605772_DUX4CHIP_14hpi_yes.filtered.BAM_peak_753
1	212875462	212876548	1087	212875828	18.00	10.94458	5.64062	8.06668	SRR14605772_DUX4CHIP_14hpi_yes.filtered.BAM_peak_754
1	213330470	213331062	593	213330671	16.00	15.88341	9.05947	12.74806	SRR14605772_DUX4CHIP_14hpi_yes.filtered.BAM_peak_755
1	213491172	213492376	1205	213491582	25.00	24.63246	11.56997	21.17084	SRR14605772_DUX4CHIP_14hpi_yes.filtered.BAM_peak_756
1	213759472	213760175	704	213759803	22.00	20.21820	9.93181	16.91373	SRR14605772_DUX4CHIP_14hpi_yes.filtered.BAM_peak_757
1	214081709	214082210	502	214082025	18.00	15.77611	8.45498	12.67047	SRR14605772_DUX4CHIP_14hpi_yes.filtered.BAM_peak_758
1	214241493	214241914	422	214241557	12.00	10.62917	6.76712	7.79447	SRR14605772_DUX4CHIP_14hpi_yes.filtered.BAM_peak_759
1	214442708	214443216	509	214443009	22.00	21.87234	10.92499	18.51223	SRR14605772_DUX4CHIP_14hpi_yes.filtered.BAM_peak_760
1	214924855	214925639	785	214925385	15.00	13.90325	8.10666	10.87631	SRR14605772_DUX4CHIP_14hpi_yes.filtered.BAM_peak_761
1	215221764	215222253	490	215222040	30.00	28.42939	12.02039	24.86003	SRR14605772_DUX4CHIP_14hpi_yes.filtered.BAM_peak_762
1	215346341	215346906	566	215346561	34.00	33.26139	13.29998	29.54320	SRR14605772_DUX4CHIP_14hpi_yes.filtered.BAM_peak_763
1	215349842	215350280	439	215349995	25.00	17.32589	7.44049	14.13344	SRR14605772_DUX4CHIP_14hpi_yes.filtered.BAM_peak_764
1	216136619	216137918	1300	216137548	37.00	42.42910	17.39757	38.48256	SRR14605772_DUX4CHIP_14hpi_yes.filtered.BAM_peak_765
1	216286317	216286738	422	216286515	13.00	11.05423	6.82051	8.17088	SRR14605772_DUX4CHIP_14hpi_yes.filtered.BAM_peak_766
1	216512668	216513136	469	216513011	22.00	12.34744	5.58525	9.39136	SRR14605772_DUX4CHIP_14hpi_yes.filtered.BAM_peak_767
1	217002554	217003062	509	217002803	18.00	15.51841	8.29884	12.42256	SRR14605772_DUX4CHIP_14hpi_yes.filtered.BAM_peak_768
1	217089627	217090665	1039	217090312	16.00	15.53548	8.84931	12.43824	SRR14605772_DUX4CHIP_14hpi_yes.filtered.BAM_peak_769
1	217205578	217206100	523	217205835	15.00	12.92329	7.50616	9.95203	SRR14605772_DUX4CHIP_14hpi_yes.filtered.BAM_peak_770
1	217387251	217388537	1287	217387646	19.00	9.79353	4.85674	6.99442	SRR14605772_DUX4CHIP_14hpi_yes.filtered.BAM_peak_771
1	217657066	217657625	560	217657387	30.00	26.46456	10.90739	22.95053	SRR14605772_DUX4CHIP_14hpi_yes.filtered.BAM_peak_772
1	217657858	217658871	1014	217658371	37.00	40.74595	16.40907	36.85074	SRR14605772_DUX4CHIP_14hpi_yes.filtered.BAM_peak_773
1	217737828	217738308	481	217738072	19.00	16.54581	8.63635	13.39751	SRR14605772_DUX4CHIP_14hpi_yes.filtered.BAM_peak_774
1	217738522	217739018	497	217738757	30.00	31.46545	13.79497	27.79005	SRR14605772_DUX4CHIP_14hpi_yes.filtered.BAM_peak_775
1	217810932	217811353	422	217810984	12.00	9.92807	6.33333	7.11510	SRR14605772_DUX4CHIP_14hpi_yes.filtered.BAM_peak_776
1	218253071	218253543	473	218253258	19.00	19.89337	10.65820	16.59602	SRR14605772_DUX4CHIP_14hpi_yes.filtered.BAM_peak_777
1	219229905	219230500	596	219230193	22.00	19.15174	9.29786	15.89552	SRR14605772_DUX4CHIP_14hpi_yes.filtered.BAM_peak_778
1	219542946	219543399	454	219543225	18.00	13.96626	7.36734	10.93680	SRR14605772_DUX4CHIP_14hpi_yes.filtered.BAM_peak_779
1	219548112	219548854	743	219548473	41.00	35.53254	12.01926	31.76064	SRR14605772_DUX4CHIP_14hpi_yes.filtered.BAM_peak_780
1	220040480	220040959	480	220040637	16.00	13.43077	7.56498	10.41346	SRR14605772_DUX4CHIP_14hpi_yes.filtered.BAM_peak_781
1	220242988	220243409	422	220243300	13.00	9.58634	5.91110	6.82584	SRR14605772_DUX4CHIP_14hpi_yes.filtered.BAM_peak_782
1	220500289	220500951	663	220500604	36.00	44.40799	18.99998	40.42008	SRR14605772_DUX4CHIP_14hpi_yes.filtered.BAM_peak_783
1	220507283	220507852	570	220507528	21.00	19.45770	9.78998	16.18969	SRR14605772_DUX4CHIP_14hpi_yes.filtered.BAM_peak_784
1	220637332	220637949	618	220637640	24.00	19.32596	8.79628	16.06446	SRR14605772_DUX4CHIP_14hpi_yes.filtered.BAM_peak_785
1	220726480	220727061	582	220726781	20.00	17.75014	9.06817	14.54833	SRR14605772_DUX4CHIP_14hpi_yes.filtered.BAM_peak_786
1	221151094	221151520	427	221151309	17.00	15.47801	8.54999	12.38251	SRR14605772_DUX4CHIP_14hpi_yes.filtered.BAM_peak_787
1	221178724	221179641	918	221179013	31.00	37.62125	17.05312	33.79027	SRR14605772_DUX4CHIP_14hpi_yes.filtered.BAM_peak_788
1	221181654	221182075	422	221181920	17.00	14.20136	7.77272	11.16549	SRR14605772_DUX4CHIP_14hpi_yes.filtered.BAM_peak_789
1	221196330	221196930	601	221196641	30.00	33.34569	14.91138	29.62620	SRR14605772_DUX4CHIP_14hpi_yes.filtered.BAM_peak_790
1	221803685	221804114	430	221803840	22.00	20.21820	9.93181	16.91373	SRR14605772_DUX4CHIP_14hpi_yes.filtered.BAM_peak_791
1	221925826	221926247	422	221925911	16.00	13.06350	7.34090	10.08655	SRR14605772_DUX4CHIP_14hpi_yes.filtered.BAM_peak_792
1	222575095	222575696	602	222575414	31.00	32.15997	13.81817	28.47545	SRR14605772_DUX4CHIP_14hpi_yes.filtered.BAM_peak_793
1	222939911	222940561	651	222940184	22.00	22.82832	11.49999	19.42306	SRR14605772_DUX4CHIP_14hpi_yes.filtered.BAM_peak_794
1	223092107	223092537	431	223092143	17.00	8.19368	4.37106	5.52220	SRR14605772_DUX4CHIP_14hpi_yes.filtered.BAM_peak_795
1	223348672	223349268	597	223348929	26.00	29.94968	14.38857	26.32137	SRR14605772_DUX4CHIP_14hpi_yes.filtered.BAM_peak_796
1	223683999	223684420	422	223684027	10.00	8.48764	5.80555	5.80655	SRR14605772_DUX4CHIP_14hpi_yes.filtered.BAM_peak_797
1	223856267	223857001	735	223856607	23.00	21.67985	10.48275	18.32178	SRR14605772_DUX4CHIP_14hpi_yes.filtered.BAM_peak_798
1	224092939	224093687	749	224093329	30.00	32.42813	14.36584	28.73744	SRR14605772_DUX4CHIP_14hpi_yes.filtered.BAM_peak_799
1	224113682	224114142	461	224114018	16.00	15.88341	9.05947	12.74806	SRR14605772_DUX4CHIP_14hpi_yes.filtered.BAM_peak_800
1	224283162	224283616	455	224283322	18.00	13.96626	7.36734	10.93680	SRR14605772_DUX4CHIP_14hpi_yes.filtered.BAM_peak_801
1	224284303	224284855	553	224284640	24.00	25.07295	12.17947	21.60014	SRR14605772_DUX4CHIP_14hpi_yes.filtered.BAM_peak_802
1	224285003	224285501	499	224285310	17.00	15.30486	8.44444	12.21522	SRR14605772_DUX4CHIP_14hpi_yes.filtered.BAM_peak_803
1	224506079	224506500	422	224506209	11.00	9.71787	6.39492	6.92441	SRR14605772_DUX4CHIP_14hpi_yes.filtered.BAM_peak_804
1	224627477	224628135	659	224627839	16.00	15.88341	9.05947	12.74806	SRR14605772_DUX4CHIP_14hpi_yes.filtered.BAM_peak_805
1	224636909	224637431	523	224637179	20.00	12.40342	6.00963	9.44497	SRR14605772_DUX4CHIP_14hpi_yes.filtered.BAM_peak_806
1	224790785	224791297	513	224791037	21.00	22.67415	11.72402	19.27399	SRR14605772_DUX4CHIP_14hpi_yes.filtered.BAM_peak_807
1	224969907	224970576	670	224970228	18.00	15.67773	8.39534	12.57922	SRR14605772_DUX4CHIP_14hpi_yes.filtered.BAM_peak_808
1	225455662	225456751	1090	225456415	52.00	73.03889	28.24423	68.52277	SRR14605772_DUX4CHIP_14hpi_yes.filtered.BAM_peak_809
1	225646168	225647256	1089	225646550	28.00	29.04812	13.11903	25.45016	SRR14605772_DUX4CHIP_14hpi_yes.filtered.BAM_peak_810
1	225689511	225690054	544	225689681	14.00	13.33157	7.99365	10.32695	SRR14605772_DUX4CHIP_14hpi_yes.filtered.BAM_peak_811
1	225856641	225857643	1003	225857345	26.00	29.94968	14.38857	26.32137	SRR14605772_DUX4CHIP_14hpi_yes.filtered.BAM_peak_812
1	226058891	226059442	552	226059137	17.00	15.83782	8.76922	12.72785	SRR14605772_DUX4CHIP_14hpi_yes.filtered.BAM_peak_813
1	226174376	226174980	605	226174635	24.00	26.98776	13.32275	23.44806	SRR14605772_DUX4CHIP_14hpi_yes.filtered.BAM_peak_814
1	226305907	226306706	800	226306313	24.00	26.98776	13.32275	23.44806	SRR14605772_DUX4CHIP_14hpi_yes.filtered.BAM_peak_815
1	226306943	226307808	866	226307392	93.00	151.79482	50.09354	146.51259	SRR14605772_DUX4CHIP_14hpi_yes.filtered.BAM_peak_816
1	226462185	226462753	569	226462363	15.00	14.59441	8.52656	11.52266	SRR14605772_DUX4CHIP_14hpi_yes.filtered.BAM_peak_817
1	226543132	226543732	601	226543525	12.00	10.89128	6.92783	8.01479	SRR14605772_DUX4CHIP_14hpi_yes.filtered.BAM_peak_818
1	226598530	226599311	782	226599000	14.00	13.33157	7.99365	10.32695	SRR14605772_DUX4CHIP_14hpi_yes.filtered.BAM_peak_819
1	226701808	226702579	772	226702046	13.00	12.09656	7.46074	9.15321	SRR14605772_DUX4CHIP_14hpi_yes.filtered.BAM_peak_820
1	226822711	226824611	1901	226823801	23.00	25.53196	12.78984	22.03619	SRR14605772_DUX4CHIP_14hpi_yes.filtered.BAM_peak_821
1	227179879	227180353	475	227180172	19.00	17.22664	9.04761	14.03607	SRR14605772_DUX4CHIP_14hpi_yes.filtered.BAM_peak_822
1	227721802	227723319	1518	227722815	41.00	40.51576	14.63009	36.62539	SRR14605772_DUX4CHIP_14hpi_yes.filtered.BAM_peak_823
1	227801964	227802874	911	227802675	32.00	39.19736	17.58603	35.32934	SRR14605772_DUX4CHIP_14hpi_yes.filtered.BAM_peak_824
1	227964884	227965353	470	227965067	22.00	20.72452	10.23497	17.40656	SRR14605772_DUX4CHIP_14hpi_yes.filtered.BAM_peak_825
1	228035709	228036493	785	228036112	15.00	14.59441	8.52656	11.52266	SRR14605772_DUX4CHIP_14hpi_yes.filtered.BAM_peak_826
1	228183512	228185103	1592	228184273	24.00	26.98776	13.32275	23.44806	SRR14605772_DUX4CHIP_14hpi_yes.filtered.BAM_peak_827
1	228705546	228706117	572	228705828	17.00	17.19709	9.59238	14.00704	SRR14605772_DUX4CHIP_14hpi_yes.filtered.BAM_peak_828
1	228764053	228764610	558	228764351	45.00	40.53983	13.16395	36.64899	SRR14605772_DUX4CHIP_14hpi_yes.filtered.BAM_peak_829
1	228764989	228765410	422	228765191	15.00	12.29437	7.11998	9.33861	SRR14605772_DUX4CHIP_14hpi_yes.filtered.BAM_peak_830
1	228855577	228856113	537	228855877	20.00	21.27369	11.19111	17.92547	SRR14605772_DUX4CHIP_14hpi_yes.filtered.BAM_peak_831
1	229247961	229248689	729	229248284	26.00	21.64400	9.49999	18.28681	SRR14605772_DUX4CHIP_14hpi_yes.filtered.BAM_peak_832
1	229460970	229461578	609	229461295	25.00	28.46054	13.85566	24.87439	SRR14605772_DUX4CHIP_14hpi_yes.filtered.BAM_peak_833
1	229581934	229582371	438	229582159	14.00	13.33157	7.99365	10.32695	SRR14605772_DUX4CHIP_14hpi_yes.filtered.BAM_peak_834
1	229749958	229750403	446	229750201	20.00	19.67643	10.23076	16.40195	SRR14605772_DUX4CHIP_14hpi_yes.filtered.BAM_peak_835
1	229850689	229851806	1118	229851062	21.00	22.67415	11.72402	19.27399	SRR14605772_DUX4CHIP_14hpi_yes.filtered.BAM_peak_836
1	230026244	230026781	538	230026427	12.00	10.89128	6.92783	8.01479	SRR14605772_DUX4CHIP_14hpi_yes.filtered.BAM_peak_837
1	230710319	230710955	637	230710709	15.00	11.95024	6.90908	9.03503	SRR14605772_DUX4CHIP_14hpi_yes.filtered.BAM_peak_838
1	230720444	230721205	762	230721030	20.00	17.75014	9.06817	14.54833	SRR14605772_DUX4CHIP_14hpi_yes.filtered.BAM_peak_839
1	230732935	230733358	424	230733163	19.00	16.54581	8.63635	13.39751	SRR14605772_DUX4CHIP_14hpi_yes.filtered.BAM_peak_840
1	230733625	230734066	442	230733835	29.00	18.91567	7.28511	15.66526	SRR14605772_DUX4CHIP_14hpi_yes.filtered.BAM_peak_841
1	230871933	230872365	433	230871995	14.00	10.86306	6.47727	8.01376	SRR14605772_DUX4CHIP_14hpi_yes.filtered.BAM_peak_842
1	230903281	230903810	530	230903606	17.00	14.59178	8.00998	11.52266	SRR14605772_DUX4CHIP_14hpi_yes.filtered.BAM_peak_843
1	231546607	231548159	1553	231546905	33.00	30.00993	11.84341	26.37975	SRR14605772_DUX4CHIP_14hpi_yes.filtered.BAM_peak_844
1	231786802	231788433	1632	231787478	41.00	49.79079	19.94998	45.68560	SRR14605772_DUX4CHIP_14hpi_yes.filtered.BAM_peak_845
1	232171486	232172130	645	232171815	19.00	18.37545	9.74358	15.15155	SRR14605772_DUX4CHIP_14hpi_yes.filtered.BAM_peak_846
1	232404900	232405767	868	232405239	21.00	19.45770	9.78998	16.18969	SRR14605772_DUX4CHIP_14hpi_yes.filtered.BAM_peak_847
1	232615036	232615574	539	232615282	22.00	21.87234	10.92499	18.51223	SRR14605772_DUX4CHIP_14hpi_yes.filtered.BAM_peak_848
1	232944428	232944887	460	232944767	19.00	19.89337	10.65820	16.59602	SRR14605772_DUX4CHIP_14hpi_yes.filtered.BAM_peak_849
1	233093467	233093894	428	233093677	16.00	15.14673	8.61332	12.05894	SRR14605772_DUX4CHIP_14hpi_yes.filtered.BAM_peak_850
1	233281791	233282391	601	233282082	28.00	20.48027	8.29901	17.16994	SRR14605772_DUX4CHIP_14hpi_yes.filtered.BAM_peak_851
1	233535110	233535531	422	233535174	12.00	10.19655	6.49999	7.37113	SRR14605772_DUX4CHIP_14hpi_yes.filtered.BAM_peak_852
1	233588056	233588667	612	233588252	15.00	12.29437	7.11998	9.33861	SRR14605772_DUX4CHIP_14hpi_yes.filtered.BAM_peak_853
1	233654783	233655839	1057	233655580	19.00	18.17183	9.62024	14.96091	SRR14605772_DUX4CHIP_14hpi_yes.filtered.BAM_peak_854
1	234059600	234060088	489	234059850	22.00	24.09384	12.25693	20.64316	SRR14605772_DUX4CHIP_14hpi_yes.filtered.BAM_peak_855
1	234119801	234120229	429	234119978	14.00	13.33157	7.99365	10.32695	SRR14605772_DUX4CHIP_14hpi_yes.filtered.BAM_peak_856
1	234120438	234120875	438	234120670	20.00	21.27369	11.19111	17.92547	SRR14605772_DUX4CHIP_14hpi_yes.filtered.BAM_peak_857
1	234375627	234376477	851	234376071	19.00	13.71774	6.96671	10.69490	SRR14605772_DUX4CHIP_14hpi_yes.filtered.BAM_peak_858
1	234981072	234981973	902	234981704	22.00	24.09384	12.25693	20.64316	SRR14605772_DUX4CHIP_14hpi_yes.filtered.BAM_peak_859
1	235008586	235010306	1721	235009237	49.00	60.21723	22.24995	55.91508	SRR14605772_DUX4CHIP_14hpi_yes.filtered.BAM_peak_860
1	235904936	235905456	521	235905091	12.00	9.04853	5.78499	6.29963	SRR14605772_DUX4CHIP_14hpi_yes.filtered.BAM_peak_861
1	236054182	236054928	747	236054459	15.00	14.45865	8.44444	11.41670	SRR14605772_DUX4CHIP_14hpi_yes.filtered.BAM_peak_862
1	236096912	236097653	742	236097308	33.00	22.99214	8.25645	19.58576	SRR14605772_DUX4CHIP_14hpi_yes.filtered.BAM_peak_863
1	236248949	236249435	487	236249118	34.00	29.58666	11.27117	25.97804	SRR14605772_DUX4CHIP_14hpi_yes.filtered.BAM_peak_864
1	236310323	236310873	551	236310506	17.00	14.20136	7.77272	11.16549	SRR14605772_DUX4CHIP_14hpi_yes.filtered.BAM_peak_865
1	236623911	236624509	599	236624152	29.00	31.58393	14.24998	27.90699	SRR14605772_DUX4CHIP_14hpi_yes.filtered.BAM_peak_866
1	237163815	237164419	605	237164080	17.00	11.78664	6.33332	8.88065	SRR14605772_DUX4CHIP_14hpi_yes.filtered.BAM_peak_867
1	237273165	237273622	458	237273387	19.00	16.98257	8.89998	13.81952	SRR14605772_DUX4CHIP_14hpi_yes.filtered.BAM_peak_868
1	238412820	238413354	535	238413070	27.00	22.65099	9.75340	19.27039	SRR14605772_DUX4CHIP_14hpi_yes.filtered.BAM_peak_869
1	238445658	238446093	436	238445971	23.00	14.80230	6.60869	11.72158	SRR14605772_DUX4CHIP_14hpi_yes.filtered.BAM_peak_870
1	238858711	238859280	570	238858996	20.00	19.67643	10.23076	16.40195	SRR14605772_DUX4CHIP_14hpi_yes.filtered.BAM_peak_871
1	239090670	239091093	424	239090869	16.00	13.94278	7.87804	10.91497	SRR14605772_DUX4CHIP_14hpi_yes.filtered.BAM_peak_872
1	240170034	240170465	432	240170279	19.00	16.54581	8.63635	13.39751	SRR14605772_DUX4CHIP_14hpi_yes.filtered.BAM_peak_873
1	240182696	240183392	697	240183046	39.00	44.60250	17.79996	40.60984	SRR14605772_DUX4CHIP_14hpi_yes.filtered.BAM_peak_874
1	240184097	240184518	422	240184301	12.00	10.89128	6.92783	8.01479	SRR14605772_DUX4CHIP_14hpi_yes.filtered.BAM_peak_875
1	240418860	240419281	422	240418968	13.00	12.09656	7.46074	9.15321	SRR14605772_DUX4CHIP_14hpi_yes.filtered.BAM_peak_876
1	240636462	240637006	545	240636640	11.00	9.71787	6.39492	6.92441	SRR14605772_DUX4CHIP_14hpi_yes.filtered.BAM_peak_877
1	241856705	241857515	811	241856894	18.00	15.36252	8.20454	12.26799	SRR14605772_DUX4CHIP_14hpi_yes.filtered.BAM_peak_878
1	242025014	242025979	966	242025267	21.00	15.84196	7.66338	12.72902	SRR14605772_DUX4CHIP_14hpi_yes.filtered.BAM_peak_879
1	242399604	242400356	753	242399986	20.00	21.27369	11.19111	17.92547	SRR14605772_DUX4CHIP_14hpi_yes.filtered.BAM_peak_880
1	242802442	242804023	1582	242803611	29.00	33.52604	15.40539	29.80569	SRR14605772_DUX4CHIP_14hpi_yes.filtered.BAM_peak_881
1	242804145	242804651	507	242804450	15.00	10.79036	6.20407	7.94651	SRR14605772_DUX4CHIP_14hpi_yes.filtered.BAM_peak_882
1	242812611	242813112	502	242812948	14.00	13.33157	7.99365	10.32695	SRR14605772_DUX4CHIP_14hpi_yes.filtered.BAM_peak_883
1	242861925	242862543	619	242862204	16.00	15.88341	9.05947	12.74806	SRR14605772_DUX4CHIP_14hpi_yes.filtered.BAM_peak_884
1	242908632	242909601	970	242908964	27.00	31.45457	14.92148	27.78349	SRR14605772_DUX4CHIP_14hpi_yes.filtered.BAM_peak_885
1	242911569	242912217	649	242911620	13.00	12.09656	7.46074	9.15321	SRR14605772_DUX4CHIP_14hpi_yes.filtered.BAM_peak_886
1	243237502	243238529	1028	243237775	46.00	56.46492	21.51805	52.22861	SRR14605772_DUX4CHIP_14hpi_yes.filtered.BAM_peak_887
1	243450431	243451105	675	243450806	49.00	63.81731	24.35895	59.45439	SRR14605772_DUX4CHIP_14hpi_yes.filtered.BAM_peak_888
1	244526906	244528216	1311	244527285	45.00	46.02222	16.02344	41.99718	SRR14605772_DUX4CHIP_14hpi_yes.filtered.BAM_peak_889
1	244645238	244645659	422	244645544	13.00	10.10149	6.22998	7.27814	SRR14605772_DUX4CHIP_14hpi_yes.filtered.BAM_peak_890
1	244712375	244713293	919	244712772	21.00	22.67415	11.72402	19.27399	SRR14605772_DUX4CHIP_14hpi_yes.filtered.BAM_peak_891
1	244828652	244829918	1267	244829520	36.00	45.62763	19.71767	41.61017	SRR14605772_DUX4CHIP_14hpi_yes.filtered.BAM_peak_892
1	244889485	244890247	763	244889839	17.00	17.19709	9.59238	14.00704	SRR14605772_DUX4CHIP_14hpi_yes.filtered.BAM_peak_893
1	244890410	244890849	440	244890645	19.00	13.71774	6.96671	10.69490	SRR14605772_DUX4CHIP_14hpi_yes.filtered.BAM_peak_894
1	244999700	245000121	422	244999934	16.00	14.26472	8.07499	11.22792	SRR14605772_DUX4CHIP_14hpi_yes.filtered.BAM_peak_895
1	245041073	245042168	1096	245041894	36.00	41.27239	17.14632	37.35598	SRR14605772_DUX4CHIP_14hpi_yes.filtered.BAM_peak_896
1	245364357	245365019	663	245364702	13.00	12.09656	7.46074	9.15321	SRR14605772_DUX4CHIP_14hpi_yes.filtered.BAM_peak_897
1	245499535	245500029	495	245499792	13.00	11.97864	7.38888	9.06153	SRR14605772_DUX4CHIP_14hpi_yes.filtered.BAM_peak_898
1	245983935	245984543	609	245984265	14.00	12.05988	7.21518	9.14161	SRR14605772_DUX4CHIP_14hpi_yes.filtered.BAM_peak_899
1	245988328	245988870	543	245988708	14.00	11.18406	6.67498	8.29248	SRR14605772_DUX4CHIP_14hpi_yes.filtered.BAM_peak_900
1	246729179	246729637	459	246729311	15.00	11.95024	6.90908	9.03503	SRR14605772_DUX4CHIP_14hpi_yes.filtered.BAM_peak_901
1	246730121	246730622	502	246730291	14.00	12.85373	7.70270	9.88497	SRR14605772_DUX4CHIP_14hpi_yes.filtered.BAM_peak_902
1	247032076	247033812	1737	247033424	51.00	67.75722	25.66231	63.32323	SRR14605772_DUX4CHIP_14hpi_yes.filtered.BAM_peak_903
1	247838917	247839414	498	247839095	22.00	16.93325	8.01172	13.77670	SRR14605772_DUX4CHIP_14hpi_yes.filtered.BAM_peak_904
1	248780202	248780732	531	248780504	24.00	26.98776	13.32275	23.44806	SRR14605772_DUX4CHIP_14hpi_yes.filtered.BAM_peak_905
10	450561	451372	812	450981	24.00	26.17299	12.83783	22.66487	SRR14605772_DUX4CHIP_14hpi_yes.filtered.BAM_peak_906
10	451833	452681	849	452133	15.00	14.59441	8.52656	11.52266	SRR14605772_DUX4CHIP_14hpi_yes.filtered.BAM_peak_907
10	552883	553345	463	553018	13.00	11.05423	6.82051	8.17088	SRR14605772_DUX4CHIP_14hpi_yes.filtered.BAM_peak_908
10	781636	782057	422	781845	10.00	8.57886	5.86201	5.86434	SRR14605772_DUX4CHIP_14hpi_yes.filtered.BAM_peak_909
10	846163	847370	1208	846548	36.00	45.30422	19.52776	41.30034	SRR14605772_DUX4CHIP_14hpi_yes.filtered.BAM_peak_910
10	1040177	1040598	422	1040340	27.00	16.96058	6.79943	13.80364	SRR14605772_DUX4CHIP_14hpi_yes.filtered.BAM_peak_911
10	1069825	1070347	523	1070136	18.00	17.29364	9.37661	14.10205	SRR14605772_DUX4CHIP_14hpi_yes.filtered.BAM_peak_912
10	1088837	1089503	667	1089086	21.00	21.96053	11.29729	18.59896	SRR14605772_DUX4CHIP_14hpi_yes.filtered.BAM_peak_913
10	1315430	1315918	489	1315561	13.00	12.09656	7.46074	9.15321	SRR14605772_DUX4CHIP_14hpi_yes.filtered.BAM_peak_914
10	1316006	1316508	503	1316155	23.00	25.53196	12.78984	22.03619	SRR14605772_DUX4CHIP_14hpi_yes.filtered.BAM_peak_915
10	1581795	1582363	569	1582061	29.00	27.13567	11.63264	23.59328	SRR14605772_DUX4CHIP_14hpi_yes.filtered.BAM_peak_916
10	1974889	1975355	467	1975115	19.00	16.98257	8.89998	13.81952	SRR14605772_DUX4CHIP_14hpi_yes.filtered.BAM_peak_917
10	2408707	2409401	695	2409093	38.00	42.21821	16.84089	38.28604	SRR14605772_DUX4CHIP_14hpi_yes.filtered.BAM_peak_918
10	2565094	2565918	825	2565555	46.00	62.47622	25.04677	58.12873	SRR14605772_DUX4CHIP_14hpi_yes.filtered.BAM_peak_919
10	2566322	2566806	485	2566645	19.00	19.89337	10.65820	16.59602	SRR14605772_DUX4CHIP_14hpi_yes.filtered.BAM_peak_920
10	2595015	2595956	942	2595275	16.00	13.06350	7.34090	10.08655	SRR14605772_DUX4CHIP_14hpi_yes.filtered.BAM_peak_921
10	2757465	2758044	580	2757724	29.00	32.51632	14.80518	28.82467	SRR14605772_DUX4CHIP_14hpi_yes.filtered.BAM_peak_922
10	2788116	2788624	509	2788358	20.00	21.27369	11.19111	17.92547	SRR14605772_DUX4CHIP_14hpi_yes.filtered.BAM_peak_923
10	3158291	3158743	453	3158520	16.00	15.14673	8.61332	12.05894	SRR14605772_DUX4CHIP_14hpi_yes.filtered.BAM_peak_924
10	3321652	3322600	949	3322047	21.00	22.67415	11.72402	19.27399	SRR14605772_DUX4CHIP_14hpi_yes.filtered.BAM_peak_925
10	3743652	3744120	469	3743898	21.00	22.67415	11.72402	19.27399	SRR14605772_DUX4CHIP_14hpi_yes.filtered.BAM_peak_926
10	3744316	3745165	850	3744744	44.00	59.02651	23.98095	54.73783	SRR14605772_DUX4CHIP_14hpi_yes.filtered.BAM_peak_927
10	3869489	3870120	632	3869799	17.00	9.68363	5.15111	6.91922	SRR14605772_DUX4CHIP_14hpi_yes.filtered.BAM_peak_928
10	3974903	3975961	1059	3975154	19.00	19.24716	10.27026	15.98716	SRR14605772_DUX4CHIP_14hpi_yes.filtered.BAM_peak_929
10	4002175	4002717	543	4002314	16.00	15.88341	9.05947	12.74806	SRR14605772_DUX4CHIP_14hpi_yes.filtered.BAM_peak_930
10	4376870	4377303	434	4377148	17.00	15.65559	8.65822	12.55747	SRR14605772_DUX4CHIP_14hpi_yes.filtered.BAM_peak_931
10	4377925	4378376	452	4378090	16.00	13.43077	7.56498	10.41346	SRR14605772_DUX4CHIP_14hpi_yes.filtered.BAM_peak_932
10	4378644	4379118	475	4378815	19.00	18.37545	9.74358	15.15155	SRR14605772_DUX4CHIP_14hpi_yes.filtered.BAM_peak_933
10	4627265	4627686	422	4627392	12.00	10.78226	6.86110	7.94048	SRR14605772_DUX4CHIP_14hpi_yes.filtered.BAM_peak_934
10	4792204	4792777	574	4792542	29.00	34.50947	15.98730	30.75405	SRR14605772_DUX4CHIP_14hpi_yes.filtered.BAM_peak_935
10	5306192	5306613	422	5306483	15.00	10.79036	6.20407	7.94651	SRR14605772_DUX4CHIP_14hpi_yes.filtered.BAM_peak_936
10	5550075	5550496	422	5550219	12.00	10.89128	6.92783	8.01479	SRR14605772_DUX4CHIP_14hpi_yes.filtered.BAM_peak_937
10	6074441	6075032	592	6074731	21.00	22.67415	11.72402	19.27399	SRR14605772_DUX4CHIP_14hpi_yes.filtered.BAM_peak_938
10	6210944	6211985	1042	6211517	28.00	32.97467	15.45439	29.25904	SRR14605772_DUX4CHIP_14hpi_yes.filtered.BAM_peak_939
10	6306939	6308382	1444	6307715	20.00	21.27369	11.19111	17.92547	SRR14605772_DUX4CHIP_14hpi_yes.filtered.BAM_peak_940
10	6848781	6849209	429	6848953	15.00	11.95024	6.90908	9.03503	SRR14605772_DUX4CHIP_14hpi_yes.filtered.BAM_peak_941
10	6990947	6992298	1352	6991314	21.00	22.67415	11.72402	19.27399	SRR14605772_DUX4CHIP_14hpi_yes.filtered.BAM_peak_942
10	7215821	7216358	538	7216121	14.00	13.33157	7.99365	10.32695	SRR14605772_DUX4CHIP_14hpi_yes.filtered.BAM_peak_943
10	7358999	7359637	639	7359358	19.00	16.98257	8.89998	13.81952	SRR14605772_DUX4CHIP_14hpi_yes.filtered.BAM_peak_944
10	7359897	7360550	654	7360247	37.00	44.31726	18.51280	40.33073	SRR14605772_DUX4CHIP_14hpi_yes.filtered.BAM_peak_945
10	7774968	7775434	467	7775228	22.00	16.93325	8.01172	13.77670	SRR14605772_DUX4CHIP_14hpi_yes.filtered.BAM_peak_946
10	7784925	7785773	849	7785308	19.00	13.71774	6.96671	10.69490	SRR14605772_DUX4CHIP_14hpi_yes.filtered.BAM_peak_947
10	9215214	9216659	1446	9215544	38.00	32.70778	11.57811	29.01368	SRR14605772_DUX4CHIP_14hpi_yes.filtered.BAM_peak_948
10	9221229	9221722	494	9221466	26.00	16.00545	6.55660	12.86879	SRR14605772_DUX4CHIP_14hpi_yes.filtered.BAM_peak_949
10	9239088	9239678	591	9239352	28.00	23.84235	10.10173	20.41622	SRR14605772_DUX4CHIP_14hpi_yes.filtered.BAM_peak_950
10	9410884	9411322	439	9411079	21.00	19.45770	9.78998	16.18969	SRR14605772_DUX4CHIP_14hpi_yes.filtered.BAM_peak_951
10	9693231	9693664	434	9693503	17.00	14.20136	7.77272	11.16549	SRR14605772_DUX4CHIP_14hpi_yes.filtered.BAM_peak_952
10	10034962	10035500	539	10035264	14.00	12.52286	7.49999	9.56269	SRR14605772_DUX4CHIP_14hpi_yes.filtered.BAM_peak_953
10	10614161	10614792	632	10614507	14.00	12.05988	7.21518	9.14161	SRR14605772_DUX4CHIP_14hpi_yes.filtered.BAM_peak_954
10	10985616	10986129	514	10985749	26.00	26.54994	12.36143	23.03240	SRR14605772_DUX4CHIP_14hpi_yes.filtered.BAM_peak_955
10	11054533	11055162	630	11054891	23.00	25.32477	12.66665	21.84914	SRR14605772_DUX4CHIP_14hpi_yes.filtered.BAM_peak_956
10	11116367	11116788	422	11116541	17.00	15.83782	8.76922	12.72785	SRR14605772_DUX4CHIP_14hpi_yes.filtered.BAM_peak_957
10	11778675	11779570	896	11779505	14.00	10.86306	6.47727	8.01376	SRR14605772_DUX4CHIP_14hpi_yes.filtered.BAM_peak_958
10	12001015	12001508	494	12001233	23.00	21.48022	10.36362	18.12450	SRR14605772_DUX4CHIP_14hpi_yes.filtered.BAM_peak_959
10	12127112	12128703	1592	12128204	40.00	46.11967	18.24496	42.08998	SRR14605772_DUX4CHIP_14hpi_yes.filtered.BAM_peak_960
10	12154102	12155259	1158	12154878	41.00	53.92403	22.38222	49.72875	SRR14605772_DUX4CHIP_14hpi_yes.filtered.BAM_peak_961
10	12234450	12234973	524	12234729	14.00	13.33157	7.99365	10.32695	SRR14605772_DUX4CHIP_14hpi_yes.filtered.BAM_peak_962
10	12236068	12236966	899	12236302	13.00	12.09656	7.46074	9.15321	SRR14605772_DUX4CHIP_14hpi_yes.filtered.BAM_peak_963
10	12263781	12264292	512	12263956	16.00	15.88341	9.05947	12.74806	SRR14605772_DUX4CHIP_14hpi_yes.filtered.BAM_peak_964
10	12454740	12455605	866	12455268	45.00	60.34278	24.27775	56.04000	SRR14605772_DUX4CHIP_14hpi_yes.filtered.BAM_peak_965
10	12456539	12456960	422	12456653	12.00	10.89128	6.92783	8.01479	SRR14605772_DUX4CHIP_14hpi_yes.filtered.BAM_peak_966
10	12585689	12586165	477	12585882	20.00	10.62522	5.09957	7.79268	SRR14605772_DUX4CHIP_14hpi_yes.filtered.BAM_peak_967
10	12757802	12758372	571	12758067	21.00	22.67415	11.72402	19.27399	SRR14605772_DUX4CHIP_14hpi_yes.filtered.BAM_peak_968
10	13590044	13590852	809	13590460	40.00	49.94823	20.49998	45.84168	SRR14605772_DUX4CHIP_14hpi_yes.filtered.BAM_peak_969
10	13621207	13621639	433	13621371	18.00	15.77611	8.45498	12.67047	SRR14605772_DUX4CHIP_14hpi_yes.filtered.BAM_peak_970
10	13864794	13865289	496	13864999	21.00	22.67415	11.72402	19.27399	SRR14605772_DUX4CHIP_14hpi_yes.filtered.BAM_peak_971
10	13898837	13899855	1019	13899616	24.00	26.98776	13.32275	23.44806	SRR14605772_DUX4CHIP_14hpi_yes.filtered.BAM_peak_972
10	14073236	14073690	455	14073353	12.00	8.98311	5.74418	6.24342	SRR14605772_DUX4CHIP_14hpi_yes.filtered.BAM_peak_973
10	14276616	14278255	1640	14277192	25.00	17.32589	7.44049	14.13344	SRR14605772_DUX4CHIP_14hpi_yes.filtered.BAM_peak_974
10	14685770	14686191	422	14685861	11.00	9.71787	6.39492	6.92441	SRR14605772_DUX4CHIP_14hpi_yes.filtered.BAM_peak_975
10	15193107	15193582	476	15193287	13.00	10.10149	6.22998	7.27814	SRR14605772_DUX4CHIP_14hpi_yes.filtered.BAM_peak_976
10	15434214	15436178	1965	15434657	38.00	36.49227	13.58509	32.69017	SRR14605772_DUX4CHIP_14hpi_yes.filtered.BAM_peak_977
10	15440660	15442320	1661	15441858	25.00	28.46054	13.85566	24.87439	SRR14605772_DUX4CHIP_14hpi_yes.filtered.BAM_peak_978
10	15670609	15671146	538	15670836	24.00	20.89002	9.69386	17.56799	SRR14605772_DUX4CHIP_14hpi_yes.filtered.BAM_peak_979
10	15931638	15932161	524	15931882	22.00	21.42952	10.65853	18.08001	SRR14605772_DUX4CHIP_14hpi_yes.filtered.BAM_peak_980
10	16270684	16271162	479	16270913	20.00	19.67643	10.23076	16.40195	SRR14605772_DUX4CHIP_14hpi_yes.filtered.BAM_peak_981
10	16604599	16605290	692	16604937	20.00	20.83982	10.93150	17.51934	SRR14605772_DUX4CHIP_14hpi_yes.filtered.BAM_peak_982
10	16605404	16606136	733	16605753	17.00	16.82769	9.36985	13.67511	SRR14605772_DUX4CHIP_14hpi_yes.filtered.BAM_peak_983
10	17114597	17115018	422	17114812	12.00	10.89128	6.92783	8.01479	SRR14605772_DUX4CHIP_14hpi_yes.filtered.BAM_peak_984
10	17308651	17309289	639	17308875	15.00	11.00454	6.33333	8.12619	SRR14605772_DUX4CHIP_14hpi_yes.filtered.BAM_peak_985
10	17411883	17412404	522	17412186	13.00	12.09656	7.46074	9.15321	SRR14605772_DUX4CHIP_14hpi_yes.filtered.BAM_peak_986
10	17445296	17446047	752	17445670	23.00	25.53196	12.78984	22.03619	SRR14605772_DUX4CHIP_14hpi_yes.filtered.BAM_peak_987
10	17469824	17470535	712	17469985	14.00	13.33157	7.99365	10.32695	SRR14605772_DUX4CHIP_14hpi_yes.filtered.BAM_peak_988
10	17495901	17496860	960	17496494	82.00	115.26814	35.84087	110.26264	SRR14605772_DUX4CHIP_14hpi_yes.filtered.BAM_peak_989
10	17583106	17583640	535	17583440	20.00	17.75014	9.06817	14.54833	SRR14605772_DUX4CHIP_14hpi_yes.filtered.BAM_peak_990
10	17636828	17637612	785	17637330	24.00	25.07295	12.17947	21.60014	SRR14605772_DUX4CHIP_14hpi_yes.filtered.BAM_peak_991
10	17638050	17638533	484	17638314	14.00	10.86306	6.47727	8.01376	SRR14605772_DUX4CHIP_14hpi_yes.filtered.BAM_peak_992
10	17702586	17703120	535	17702719	24.00	16.30620	7.15432	13.16396	SRR14605772_DUX4CHIP_14hpi_yes.filtered.BAM_peak_993
10	17919770	17920835	1066	17920531	39.00	47.46642	19.48716	43.40827	SRR14605772_DUX4CHIP_14hpi_yes.filtered.BAM_peak_994
10	18662900	18663334	435	18662976	12.00	10.06045	6.41558	7.24540	SRR14605772_DUX4CHIP_14hpi_yes.filtered.BAM_peak_995
10	19217511	19217932	422	19217772	14.00	11.63185	6.95121	8.73195	SRR14605772_DUX4CHIP_14hpi_yes.filtered.BAM_peak_996
10	20208772	20209491	720	20209149	26.00	26.30322	12.21427	22.79144	SRR14605772_DUX4CHIP_14hpi_yes.filtered.BAM_peak_997
10	21557523	21558028	506	21557736	21.00	17.34160	8.53060	14.14740	SRR14605772_DUX4CHIP_14hpi_yes.filtered.BAM_peak_998
10	21973574	21974094	521	21973919	24.00	24.08201	11.58535	20.64316	SRR14605772_DUX4CHIP_14hpi_yes.filtered.BAM_peak_999
10	22705759	22706638	880	22706340	23.00	18.04288	8.36005	14.83446	SRR14605772_DUX4CHIP_14hpi_yes.filtered.BAM_peak_1000
10	22780182	22780959	778	22780712	14.00	12.52286	7.49999	9.56269	SRR14605772_DUX4CHIP_14hpi_yes.filtered.BAM_peak_1001
10	22849992	22850414	423	22850218	14.00	11.18406	6.67498	8.29248	SRR14605772_DUX4CHIP_14hpi_yes.filtered.BAM_peak_1002
10	22908188	22908967	780	22908580	12.00	10.19655	6.49999	7.37113	SRR14605772_DUX4CHIP_14hpi_yes.filtered.BAM_peak_1003
10	23600799	23601917	1119	23601081	35.00	44.00190	19.18476	40.01990	SRR14605772_DUX4CHIP_14hpi_yes.filtered.BAM_peak_1004
10	23881511	23882165	655	23881782	75.00	102.78115	32.81815	97.89070	SRR14605772_DUX4CHIP_14hpi_yes.filtered.BAM_peak_1005
10	23921683	23922331	649	23921975	31.00	23.76655	9.15753	20.34288	SRR14605772_DUX4CHIP_14hpi_yes.filtered.BAM_peak_1006
10	24340049	24340482	434	24340289	15.00	13.39368	7.79486	10.38329	SRR14605772_DUX4CHIP_14hpi_yes.filtered.BAM_peak_1007
10	24464482	24465266	785	24464860	23.00	21.48022	10.36362	18.12450	SRR14605772_DUX4CHIP_14hpi_yes.filtered.BAM_peak_1008
10	24465412	24466085	674	24465629	16.00	15.88341	9.05947	12.74806	SRR14605772_DUX4CHIP_14hpi_yes.filtered.BAM_peak_1009
10	24609949	24610424	476	24610198	18.00	16.00726	8.59523	12.87018	SRR14605772_DUX4CHIP_14hpi_yes.filtered.BAM_peak_1010
10	24706358	24707327	970	24706749	42.00	52.26987	20.94870	48.10966	SRR14605772_DUX4CHIP_14hpi_yes.filtered.BAM_peak_1011
10	24865955	24866639	685	24866277	27.00	31.45457	14.92148	27.78349	SRR14605772_DUX4CHIP_14hpi_yes.filtered.BAM_peak_1012
10	24867077	24867558	482	24867311	18.00	18.53414	10.12529	15.28769	SRR14605772_DUX4CHIP_14hpi_yes.filtered.BAM_peak_1013
10	25874841	25875527	687	25875134	34.00	39.67880	17.05126	35.80031	SRR14605772_DUX4CHIP_14hpi_yes.filtered.BAM_peak_1014
10	26179731	26180246	516	26179992	37.00	30.68850	10.87456	27.04776	SRR14605772_DUX4CHIP_14hpi_yes.filtered.BAM_peak_1015
10	26231520	26232435	916	26231917	21.00	22.67415	11.72402	19.27399	SRR14605772_DUX4CHIP_14hpi_yes.filtered.BAM_peak_1016
10	26493734	26494236	503	26494025	18.00	18.53414	10.12529	15.28769	SRR14605772_DUX4CHIP_14hpi_yes.filtered.BAM_peak_1017
10	26961838	26962685	848	26962226	15.00	14.59441	8.52656	11.52266	SRR14605772_DUX4CHIP_14hpi_yes.filtered.BAM_peak_1018
10	27174152	27174981	830	27174516	18.00	18.53414	10.12529	15.28769	SRR14605772_DUX4CHIP_14hpi_yes.filtered.BAM_peak_1019
10	27698104	27698707	604	27698489	24.00	20.89002	9.69386	17.56799	SRR14605772_DUX4CHIP_14hpi_yes.filtered.BAM_peak_1020
10	27767153	27767574	422	27767353	14.00	11.18406	6.67498	8.29248	SRR14605772_DUX4CHIP_14hpi_yes.filtered.BAM_peak_1021
10	27833667	27835428	1762	27834030	64.00	74.03463	22.64181	69.50558	SRR14605772_DUX4CHIP_14hpi_yes.filtered.BAM_peak_1022
10	27835740	27836169	430	27835978	17.00	14.20136	7.77272	11.16549	SRR14605772_DUX4CHIP_14hpi_yes.filtered.BAM_peak_1023
10	28783019	28784270	1252	28783892	17.00	17.04349	9.49999	13.87914	SRR14605772_DUX4CHIP_14hpi_yes.filtered.BAM_peak_1024
10	29034939	29035579	641	29035235	11.00	8.37894	5.56097	5.70118	SRR14605772_DUX4CHIP_14hpi_yes.filtered.BAM_peak_1025
10	29079980	29080632	653	29080216	28.00	23.84235	10.10173	20.41622	SRR14605772_DUX4CHIP_14hpi_yes.filtered.BAM_peak_1026
10	29643658	29644562	905	29643886	18.00	15.77611	8.45498	12.67047	SRR14605772_DUX4CHIP_14hpi_yes.filtered.BAM_peak_1027
10	29850398	29851662	1265	29851280	22.00	20.72452	10.23497	17.40656	SRR14605772_DUX4CHIP_14hpi_yes.filtered.BAM_peak_1028
10	29861092	29862111	1020	29861412	43.00	53.89128	21.43587	49.70723	SRR14605772_DUX4CHIP_14hpi_yes.filtered.BAM_peak_1029
10	29862371	29862857	487	29862583	27.00	29.30149	13.64101	25.69897	SRR14605772_DUX4CHIP_14hpi_yes.filtered.BAM_peak_1030
10	30201670	30202257	588	30201922	28.00	32.97467	15.45439	29.25904	SRR14605772_DUX4CHIP_14hpi_yes.filtered.BAM_peak_1031
10	30278721	30279221	501	30278928	14.00	11.18406	6.67498	8.29248	SRR14605772_DUX4CHIP_14hpi_yes.filtered.BAM_peak_1032
10	30511000	30511443	444	30511044	12.00	10.89128	6.92783	8.01479	SRR14605772_DUX4CHIP_14hpi_yes.filtered.BAM_peak_1033
10	30522451	30523011	561	30522730	23.00	22.00974	10.67997	18.64256	SRR14605772_DUX4CHIP_14hpi_yes.filtered.BAM_peak_1034
10	30679021	30679542	522	30679259	18.00	17.29364	9.37661	14.10205	SRR14605772_DUX4CHIP_14hpi_yes.filtered.BAM_peak_1035
10	30824026	30824447	422	30824267	14.00	13.33157	7.99365	10.32695	SRR14605772_DUX4CHIP_14hpi_yes.filtered.BAM_peak_1036
10	31269392	31270260	869	31269622	20.00	19.46211	10.10126	16.19331	SRR14605772_DUX4CHIP_14hpi_yes.filtered.BAM_peak_1037
10	31647134	31647602	469	31647254	18.00	17.09556	9.25640	13.92622	SRR14605772_DUX4CHIP_14hpi_yes.filtered.BAM_peak_1038
10	31647892	31648313	422	31648152	12.00	10.89128	6.92783	8.01479	SRR14605772_DUX4CHIP_14hpi_yes.filtered.BAM_peak_1039
10	32299089	32299645	557	32299316	26.00	27.87603	13.15383	24.31661	SRR14605772_DUX4CHIP_14hpi_yes.filtered.BAM_peak_1040
10	32299896	32300317	422	32299973	12.00	10.19655	6.49999	7.37113	SRR14605772_DUX4CHIP_14hpi_yes.filtered.BAM_peak_1041
10	32389314	32389801	488	32389594	20.00	14.76984	7.31505	11.69039	SRR14605772_DUX4CHIP_14hpi_yes.filtered.BAM_peak_1042
10	32449115	32450067	953	32449493	24.00	26.98776	13.32275	23.44806	SRR14605772_DUX4CHIP_14hpi_yes.filtered.BAM_peak_1043
10	33727680	33728372	693	33728032	20.00	18.21008	9.34498	14.99276	SRR14605772_DUX4CHIP_14hpi_yes.filtered.BAM_peak_1044
10	33832631	33833908	1278	33832947	42.00	55.61495	22.91513	51.38797	SRR14605772_DUX4CHIP_14hpi_yes.filtered.BAM_peak_1045
10	33840126	33840696	571	33840336	17.00	17.19709	9.59238	14.00704	SRR14605772_DUX4CHIP_14hpi_yes.filtered.BAM_peak_1046
10	33861289	33861750	462	33861557	15.00	14.59441	8.52656	11.52266	SRR14605772_DUX4CHIP_14hpi_yes.filtered.BAM_peak_1047
10	33906200	33906853	654	33906427	16.00	15.33826	8.72972	12.24737	SRR14605772_DUX4CHIP_14hpi_yes.filtered.BAM_peak_1048
10	34104489	34105015	527	34104673	17.00	14.59178	8.00998	11.52266	SRR14605772_DUX4CHIP_14hpi_yes.filtered.BAM_peak_1049
10	34427139	34427705	567	34427471	17.00	14.20136	7.77272	11.16549	SRR14605772_DUX4CHIP_14hpi_yes.filtered.BAM_peak_1050
10	34461200	34461682	483	34461428	18.00	18.53414	10.12529	15.28769	SRR14605772_DUX4CHIP_14hpi_yes.filtered.BAM_peak_1051
10	34871808	34872367	560	34872103	16.00	15.88341	9.05947	12.74806	SRR14605772_DUX4CHIP_14hpi_yes.filtered.BAM_peak_1052
10	34881646	34883554	1909	34882952	24.00	25.60791	12.49999	22.11086	SRR14605772_DUX4CHIP_14hpi_yes.filtered.BAM_peak_1053
10	34898024	34899687	1664	34898424	35.00	41.21318	17.53844	37.29786	SRR14605772_DUX4CHIP_14hpi_yes.filtered.BAM_peak_1054
10	35193482	35194260	779	35193720	13.00	10.10149	6.22998	7.27814	SRR14605772_DUX4CHIP_14hpi_yes.filtered.BAM_peak_1055
10	35273614	35274616	1003	35273855	14.00	11.18406	6.67498	8.29248	SRR14605772_DUX4CHIP_14hpi_yes.filtered.BAM_peak_1056
10	35305984	35306656	673	35306267	18.00	15.77611	8.45498	12.67047	SRR14605772_DUX4CHIP_14hpi_yes.filtered.BAM_peak_1057
10	35332421	35332842	422	35332701	12.00	7.00878	4.52836	4.44539	SRR14605772_DUX4CHIP_14hpi_yes.filtered.BAM_peak_1058
10	35387001	35387616	616	35387274	28.00	28.04210	12.52271	24.47813	SRR14605772_DUX4CHIP_14hpi_yes.filtered.BAM_peak_1059
10	35394440	35394861	422	35394529	12.00	10.89128	6.92783	8.01479	SRR14605772_DUX4CHIP_14hpi_yes.filtered.BAM_peak_1060
10	35400203	35400655	453	35400258	16.00	15.33826	8.72972	12.24737	SRR14605772_DUX4CHIP_14hpi_yes.filtered.BAM_peak_1061
10	35609440	35610062	623	35609732	19.00	19.89337	10.65820	16.59602	SRR14605772_DUX4CHIP_14hpi_yes.filtered.BAM_peak_1062
10	35630017	35630592	576	35630321	13.00	12.09656	7.46074	9.15321	SRR14605772_DUX4CHIP_14hpi_yes.filtered.BAM_peak_1063
10	35825855	35826276	422	35826155	14.00	8.79502	5.22503	6.06848	SRR14605772_DUX4CHIP_14hpi_yes.filtered.BAM_peak_1064
10	36025914	36026577	664	36026294	34.00	42.38805	18.65185	38.44317	SRR14605772_DUX4CHIP_14hpi_yes.filtered.BAM_peak_1065
10	36627514	36627957	444	36627693	19.00	17.97338	9.49999	14.76803	SRR14605772_DUX4CHIP_14hpi_yes.filtered.BAM_peak_1066
10	36646078	36646610	533	36646286	30.00	36.05847	16.52021	32.26522	SRR14605772_DUX4CHIP_14hpi_yes.filtered.BAM_peak_1067
10	36810453	36811287	835	36811068	11.00	9.71787	6.39492	6.92441	SRR14605772_DUX4CHIP_14hpi_yes.filtered.BAM_peak_1068
10	37406457	37406935	479	37406735	20.00	19.67643	10.23076	16.40195	SRR14605772_DUX4CHIP_14hpi_yes.filtered.BAM_peak_1069
10	37446500	37447126	627	37446768	33.00	40.78642	18.11894	36.87695	SRR14605772_DUX4CHIP_14hpi_yes.filtered.BAM_peak_1070
10	38031552	38033112	1561	38032606	53.00	71.78960	26.99998	67.29487	SRR14605772_DUX4CHIP_14hpi_yes.filtered.BAM_peak_1071
10	38130412	38130833	422	38130589	14.00	13.33157	7.99365	10.32695	SRR14605772_DUX4CHIP_14hpi_yes.filtered.BAM_peak_1072
10	38465361	38465792	432	38465533	15.00	14.59441	8.52656	11.52266	SRR14605772_DUX4CHIP_14hpi_yes.filtered.BAM_peak_1073
10	38692065	38692581	517	38692294	14.00	11.18406	6.67498	8.29248	SRR14605772_DUX4CHIP_14hpi_yes.filtered.BAM_peak_1074
10	41854148	41854633	486	41854297	29.00	9.73902	3.66559	6.94222	SRR14605772_DUX4CHIP_14hpi_yes.filtered.BAM_peak_1075
10	42067261	42067693	433	42067524	74.00	17.65269	3.19836	14.45575	SRR14605772_DUX4CHIP_14hpi_yes.filtered.BAM_peak_1076
10	42070746	42071276	531	42070798	96.00	12.65439	2.26736	9.69339	SRR14605772_DUX4CHIP_14hpi_yes.filtered.BAM_peak_1077
10	42074980	42075590	611	42075285	54.00	11.63825	2.88194	8.73835	SRR14605772_DUX4CHIP_14hpi_yes.filtered.BAM_peak_1078
10	42080249	42081028	780	42080557	87.00	19.45001	3.09442	16.18734	SRR14605772_DUX4CHIP_14hpi_yes.filtered.BAM_peak_1079
10	42372600	42373152	553	42372867	20.00	21.27369	11.19111	17.92547	SRR14605772_DUX4CHIP_14hpi_yes.filtered.BAM_peak_1080
10	42615694	42617055	1362	42616713	18.00	17.70638	9.62666	14.50823	SRR14605772_DUX4CHIP_14hpi_yes.filtered.BAM_peak_1081
10	42619875	42620729	855	42620518	18.00	17.09556	9.25640	13.92622	SRR14605772_DUX4CHIP_14hpi_yes.filtered.BAM_peak_1082
10	42773408	42773829	422	42773581	13.00	12.09656	7.46074	9.15321	SRR14605772_DUX4CHIP_14hpi_yes.filtered.BAM_peak_1083
10	42826420	42826841	422	42826651	11.00	8.95519	5.92207	6.21633	SRR14605772_DUX4CHIP_14hpi_yes.filtered.BAM_peak_1084
10	43093953	43094537	585	43094134	15.00	14.59441	8.52656	11.52266	SRR14605772_DUX4CHIP_14hpi_yes.filtered.BAM_peak_1085
10	43182512	43182937	426	43182795	14.00	10.51545	6.26373	7.68506	SRR14605772_DUX4CHIP_14hpi_yes.filtered.BAM_peak_1086
10	44088212	44088905	694	44088514	12.00	10.19655	6.49999	7.37113	SRR14605772_DUX4CHIP_14hpi_yes.filtered.BAM_peak_1087
10	44089369	44089956	588	44089707	26.00	21.47480	9.40506	18.12210	SRR14605772_DUX4CHIP_14hpi_yes.filtered.BAM_peak_1088
10	44287214	44287935	722	44287578	37.00	43.53433	18.04998	39.57096	SRR14605772_DUX4CHIP_14hpi_yes.filtered.BAM_peak_1089
10	44341603	44342302	700	44341952	15.00	11.95024	6.90908	9.03503	SRR14605772_DUX4CHIP_14hpi_yes.filtered.BAM_peak_1090
10	44437571	44438189	619	44437847	14.00	11.91356	7.12499	9.00249	SRR14605772_DUX4CHIP_14hpi_yes.filtered.BAM_peak_1091
10	44707047	44708383	1337	44707543	28.00	32.97467	15.45439	29.25904	SRR14605772_DUX4CHIP_14hpi_yes.filtered.BAM_peak_1092
10	44850722	44851864	1143	44851544	25.00	24.63246	11.56997	21.17084	SRR14605772_DUX4CHIP_14hpi_yes.filtered.BAM_peak_1093
10	44966988	44967950	963	44967277	32.00	39.19736	17.58603	35.32934	SRR14605772_DUX4CHIP_14hpi_yes.filtered.BAM_peak_1094
10	45031860	45032464	605	45032222	18.00	18.53414	10.12529	15.28769	SRR14605772_DUX4CHIP_14hpi_yes.filtered.BAM_peak_1095
10	45034076	45035062	987	45034430	27.00	31.45457	14.92148	27.78349	SRR14605772_DUX4CHIP_14hpi_yes.filtered.BAM_peak_1096
10	45403934	45404573	640	45404252	22.00	21.87234	10.92499	18.51223	SRR14605772_DUX4CHIP_14hpi_yes.filtered.BAM_peak_1097
10	45613620	45614161	542	45613829	16.00	15.88341	9.05947	12.74806	SRR14605772_DUX4CHIP_14hpi_yes.filtered.BAM_peak_1098
10	45638098	45638638	541	45638300	17.00	17.04349	9.49999	13.87914	SRR14605772_DUX4CHIP_14hpi_yes.filtered.BAM_peak_1099
10	45975737	45976661	925	45976456	20.00	21.27369	11.19111	17.92547	SRR14605772_DUX4CHIP_14hpi_yes.filtered.BAM_peak_1100
10	46221729	46223600	1872	46223248	32.00	39.19736	17.58603	35.32934	SRR14605772_DUX4CHIP_14hpi_yes.filtered.BAM_peak_1101
10	46619769	46620267	499	46620077	21.00	15.84196	7.66338	12.72902	SRR14605772_DUX4CHIP_14hpi_yes.filtered.BAM_peak_1102
10	46696659	46697267	609	46696962	32.00	39.19736	17.58603	35.32934	SRR14605772_DUX4CHIP_14hpi_yes.filtered.BAM_peak_1103
10	47020930	47021995	1066	47021291	28.00	32.97467	15.45439	29.25904	SRR14605772_DUX4CHIP_14hpi_yes.filtered.BAM_peak_1104
10	47053410	47053831	422	47053618	15.00	11.95024	6.90908	9.03503	SRR14605772_DUX4CHIP_14hpi_yes.filtered.BAM_peak_1105
10	47228589	47229792	1204	47228875	34.00	39.67880	17.05126	35.80031	SRR14605772_DUX4CHIP_14hpi_yes.filtered.BAM_peak_1106
10	48501172	48502624	1453	48501561	20.00	21.27369	11.19111	17.92547	SRR14605772_DUX4CHIP_14hpi_yes.filtered.BAM_peak_1107
10	48624122	48624546	425	48624328	21.00	15.97773	7.74073	12.84143	SRR14605772_DUX4CHIP_14hpi_yes.filtered.BAM_peak_1108
10	48624720	48625220	501	48624899	19.00	13.84014	7.03703	10.81435	SRR14605772_DUX4CHIP_14hpi_yes.filtered.BAM_peak_1109
10	48852726	48853147	422	48852943	11.00	8.02731	5.33999	5.35985	SRR14605772_DUX4CHIP_14hpi_yes.filtered.BAM_peak_1110
10	48928039	48928510	472	48928250	15.00	12.29437	7.11998	9.33861	SRR14605772_DUX4CHIP_14hpi_yes.filtered.BAM_peak_1111
10	49416066	49417207	1142	49416962	25.00	24.63246	11.56997	21.17084	SRR14605772_DUX4CHIP_14hpi_yes.filtered.BAM_peak_1112
10	49660109	49660553	445	49660318	14.00	12.21006	7.30768	9.26187	SRR14605772_DUX4CHIP_14hpi_yes.filtered.BAM_peak_1113
10	49945862	49946349	488	49946015	15.00	13.90325	8.10666	10.87631	SRR14605772_DUX4CHIP_14hpi_yes.filtered.BAM_peak_1114
10	50284321	50284795	475	50284486	25.00	22.10766	10.08162	18.73798	SRR14605772_DUX4CHIP_14hpi_yes.filtered.BAM_peak_1115
10	50552612	50553237	626	50552922	46.00	58.81316	22.89741	54.53664	SRR14605772_DUX4CHIP_14hpi_yes.filtered.BAM_peak_1116
10	50980269	50980724	456	50980458	23.00	21.48022	10.36362	18.12450	SRR14605772_DUX4CHIP_14hpi_yes.filtered.BAM_peak_1117
10	51419941	51420362	422	51420033	14.00	11.10767	6.62790	8.22377	SRR14605772_DUX4CHIP_14hpi_yes.filtered.BAM_peak_1118
10	51523882	51524303	422	51524040	16.00	12.29127	6.87233	9.33861	SRR14605772_DUX4CHIP_14hpi_yes.filtered.BAM_peak_1119
10	51618893	51619318	426	51619033	13.00	11.65236	7.18918	8.75100	SRR14605772_DUX4CHIP_14hpi_yes.filtered.BAM_peak_1120
10	52392801	52393405	605	52393096	33.00	30.22602	11.96295	26.58825	SRR14605772_DUX4CHIP_14hpi_yes.filtered.BAM_peak_1121
10	52505255	52505922	668	52505606	57.00	68.79809	23.19997	64.35296	SRR14605772_DUX4CHIP_14hpi_yes.filtered.BAM_peak_1122
10	52542044	52542482	439	52542264	14.00	11.91356	7.12499	9.00249	SRR14605772_DUX4CHIP_14hpi_yes.filtered.BAM_peak_1123
10	52926777	52927502	726	52927186	55.00	73.46409	26.93668	68.94312	SRR14605772_DUX4CHIP_14hpi_yes.filtered.BAM_peak_1124
10	53486977	53487494	518	53487177	19.00	19.89337	10.65820	16.59602	SRR14605772_DUX4CHIP_14hpi_yes.filtered.BAM_peak_1125
10	53698695	53699490	796	53699109	27.00	31.45457	14.92148	27.78349	SRR14605772_DUX4CHIP_14hpi_yes.filtered.BAM_peak_1126
10	54455525	54456399	875	54455751	15.00	14.26795	8.32876	11.22976	SRR14605772_DUX4CHIP_14hpi_yes.filtered.BAM_peak_1127
10	54902202	54902673	472	54902462	22.00	20.21820	9.93181	16.91373	SRR14605772_DUX4CHIP_14hpi_yes.filtered.BAM_peak_1128
10	54909840	54910417	578	54910225	19.00	19.89337	10.65820	16.59602	SRR14605772_DUX4CHIP_14hpi_yes.filtered.BAM_peak_1129
10	56941243	56941682	440	56941380	15.00	13.39368	7.79486	10.38329	SRR14605772_DUX4CHIP_14hpi_yes.filtered.BAM_peak_1130
10	57100135	57100556	422	57100333	15.00	14.08292	8.21621	11.05185	SRR14605772_DUX4CHIP_14hpi_yes.filtered.BAM_peak_1131
10	57375744	57376247	504	57375967	19.00	19.89337	10.65820	16.59602	SRR14605772_DUX4CHIP_14hpi_yes.filtered.BAM_peak_1132
10	58337793	58338258	466	58338011	22.00	18.50628	8.91836	15.28029	SRR14605772_DUX4CHIP_14hpi_yes.filtered.BAM_peak_1133
10	58339076	58339504	429	58339287	15.00	12.92329	7.50616	9.95203	SRR14605772_DUX4CHIP_14hpi_yes.filtered.BAM_peak_1134
10	58462043	58462923	881	58462494	36.00	39.28496	15.97725	35.41221	SRR14605772_DUX4CHIP_14hpi_yes.filtered.BAM_peak_1135
10	59470087	59470508	422	59470360	18.00	15.36252	8.20454	12.26799	SRR14605772_DUX4CHIP_14hpi_yes.filtered.BAM_peak_1136
10	59506512	59507806	1295	59507492	38.00	46.30403	19.24673	42.27308	SRR14605772_DUX4CHIP_14hpi_yes.filtered.BAM_peak_1137
10	59508248	59508801	554	59508576	23.00	23.94949	11.84414	20.52088	SRR14605772_DUX4CHIP_14hpi_yes.filtered.BAM_peak_1138
10	59810795	59811285	491	59810970	20.00	18.85072	9.73170	15.60055	SRR14605772_DUX4CHIP_14hpi_yes.filtered.BAM_peak_1139
10	60707729	60708152	424	60707803	17.00	15.83782	8.76922	12.72785	SRR14605772_DUX4CHIP_14hpi_yes.filtered.BAM_peak_1140
10	60986993	60987539	547	60987126	12.00	10.62917	6.76712	7.79447	SRR14605772_DUX4CHIP_14hpi_yes.filtered.BAM_peak_1141
10	60987671	60988230	560	60987892	16.00	15.33826	8.72972	12.24737	SRR14605772_DUX4CHIP_14hpi_yes.filtered.BAM_peak_1142
10	61344428	61345297	870	61344542	17.00	14.59178	8.00998	11.52266	SRR14605772_DUX4CHIP_14hpi_yes.filtered.BAM_peak_1143
10	61887049	61887523	475	61887268	15.00	14.59441	8.52656	11.52266	SRR14605772_DUX4CHIP_14hpi_yes.filtered.BAM_peak_1144
10	62218674	62219388	715	62219008	16.00	15.53548	8.84931	12.43824	SRR14605772_DUX4CHIP_14hpi_yes.filtered.BAM_peak_1145
10	62351617	62352072	456	62351751	12.00	10.89128	6.92783	8.01479	SRR14605772_DUX4CHIP_14hpi_yes.filtered.BAM_peak_1146
10	62572734	62573697	964	62573108	100.00	133.30412	35.18190	128.14760	SRR14605772_DUX4CHIP_14hpi_yes.filtered.BAM_peak_1147
10	62888738	62889715	978	62889458	20.00	19.46211	10.10126	16.19331	SRR14605772_DUX4CHIP_14hpi_yes.filtered.BAM_peak_1148
10	63022855	63023689	835	63023381	16.00	13.43077	7.56498	10.41346	SRR14605772_DUX4CHIP_14hpi_yes.filtered.BAM_peak_1149
10	63129336	63130966	1631	63130225	28.00	32.97467	15.45439	29.25904	SRR14605772_DUX4CHIP_14hpi_yes.filtered.BAM_peak_1150
10	63482258	63482990	733	63482585	54.00	62.86673	21.32650	58.51574	SRR14605772_DUX4CHIP_14hpi_yes.filtered.BAM_peak_1151
10	63537510	63537931	422	63537648	19.00	15.07067	7.75509	11.98442	SRR14605772_DUX4CHIP_14hpi_yes.filtered.BAM_peak_1152
10	63774684	63775206	523	63775055	16.00	14.43188	8.17721	11.39149	SRR14605772_DUX4CHIP_14hpi_yes.filtered.BAM_peak_1153
10	63866418	63866839	422	63866575	12.00	10.48068	6.67567	7.65052	SRR14605772_DUX4CHIP_14hpi_yes.filtered.BAM_peak_1154
10	64007059	64007751	693	64007356	28.00	32.97467	15.45439	29.25904	SRR14605772_DUX4CHIP_14hpi_yes.filtered.BAM_peak_1155
10	64013705	64014711	1007	64014299	23.00	25.53196	12.78984	22.03619	SRR14605772_DUX4CHIP_14hpi_yes.filtered.BAM_peak_1156
10	64668563	64669130	568	64668789	21.00	20.99752	10.71794	17.67159	SRR14605772_DUX4CHIP_14hpi_yes.filtered.BAM_peak_1157
10	64674372	64674890	519	64674773	26.00	18.36185	7.72666	15.14317	SRR14605772_DUX4CHIP_14hpi_yes.filtered.BAM_peak_1158
10	64892613	64893227	615	64892960	42.00	48.21436	18.56816	44.14420	SRR14605772_DUX4CHIP_14hpi_yes.filtered.BAM_peak_1159
10	66735726	66736464	739	66736116	18.00	18.53414	10.12529	15.28769	SRR14605772_DUX4CHIP_14hpi_yes.filtered.BAM_peak_1160
10	66785359	66785792	434	66785502	20.00	14.76984	7.31505	11.69039	SRR14605772_DUX4CHIP_14hpi_yes.filtered.BAM_peak_1161
10	67865399	67867941	2543	67866386	76.00	111.89782	37.51278	106.91868	SRR14605772_DUX4CHIP_14hpi_yes.filtered.BAM_peak_1162
10	67974888	67975309	422	67974982	12.00	10.89128	6.92783	8.01479	SRR14605772_DUX4CHIP_14hpi_yes.filtered.BAM_peak_1163
10	68205398	68206447	1050	68205730	14.00	13.33157	7.99365	10.32695	SRR14605772_DUX4CHIP_14hpi_yes.filtered.BAM_peak_1164
10	68208612	68209133	522	68208900	14.00	12.21006	7.30768	9.26187	SRR14605772_DUX4CHIP_14hpi_yes.filtered.BAM_peak_1165
10	68234423	68234984	562	68234745	25.00	28.46054	13.85566	24.87439	SRR14605772_DUX4CHIP_14hpi_yes.filtered.BAM_peak_1166
10	68278839	68279478	640	68279170	15.00	14.59441	8.52656	11.52266	SRR14605772_DUX4CHIP_14hpi_yes.filtered.BAM_peak_1167
10	68416050	68416548	499	68416424	15.00	12.29437	7.11998	9.33861	SRR14605772_DUX4CHIP_14hpi_yes.filtered.BAM_peak_1168
10	68491679	68492214	536	68491905	17.00	16.61827	9.24323	13.46872	SRR14605772_DUX4CHIP_14hpi_yes.filtered.BAM_peak_1169
10	68500293	68500733	441	68500461	18.00	15.36252	8.20454	12.26799	SRR14605772_DUX4CHIP_14hpi_yes.filtered.BAM_peak_1170
10	69221757	69223069	1313	69222722	22.00	24.09384	12.25693	20.64316	SRR14605772_DUX4CHIP_14hpi_yes.filtered.BAM_peak_1171
10	69304649	69305451	803	69304921	12.00	9.04853	5.78499	6.29963	SRR14605772_DUX4CHIP_14hpi_yes.filtered.BAM_peak_1172
10	69538197	69538618	422	69538333	12.00	10.89128	6.92783	8.01479	SRR14605772_DUX4CHIP_14hpi_yes.filtered.BAM_peak_1173
10	69881271	69883469	2199	69882114	50.00	69.48383	27.17841	65.02103	SRR14605772_DUX4CHIP_14hpi_yes.filtered.BAM_peak_1174
10	69907756	69908464	709	69908163	23.00	25.53196	12.78984	22.03619	SRR14605772_DUX4CHIP_14hpi_yes.filtered.BAM_peak_1175
10	70668033	70668463	431	70668275	23.00	13.23631	5.82808	10.25536	SRR14605772_DUX4CHIP_14hpi_yes.filtered.BAM_peak_1176
10	70968820	70970785	1966	70969590	30.00	36.05847	16.52021	32.26522	SRR14605772_DUX4CHIP_14hpi_yes.filtered.BAM_peak_1177
10	71649973	71651373	1401	71650743	46.00	41.81547	13.45012	37.89223	SRR14605772_DUX4CHIP_14hpi_yes.filtered.BAM_peak_1178
10	71791147	71792115	969	71791824	29.00	34.50947	15.98730	30.75405	SRR14605772_DUX4CHIP_14hpi_yes.filtered.BAM_peak_1179
10	71792355	71792864	510	71792669	20.00	21.27369	11.19111	17.92547	SRR14605772_DUX4CHIP_14hpi_yes.filtered.BAM_peak_1180
10	71793013	71793453	441	71793277	16.00	15.88341	9.05947	12.74806	SRR14605772_DUX4CHIP_14hpi_yes.filtered.BAM_peak_1181
10	72092172	72092708	537	72092486	26.00	20.18814	8.69490	16.88677	SRR14605772_DUX4CHIP_14hpi_yes.filtered.BAM_peak_1182
10	72552492	72553730	1239	72553402	42.00	45.84558	17.19998	41.82735	SRR14605772_DUX4CHIP_14hpi_yes.filtered.BAM_peak_1183
10	73968149	73969672	1524	73968961	43.00	57.31586	23.44804	53.05917	SRR14605772_DUX4CHIP_14hpi_yes.filtered.BAM_peak_1184
10	73990314	73990735	422	73990465	13.00	12.09656	7.46074	9.15321	SRR14605772_DUX4CHIP_14hpi_yes.filtered.BAM_peak_1185
10	74010847	74011299	453	74011013	21.00	22.67415	11.72402	19.27399	SRR14605772_DUX4CHIP_14hpi_yes.filtered.BAM_peak_1186
10	74038807	74039598	792	74039159	29.00	32.84370	14.99999	29.14668	SRR14605772_DUX4CHIP_14hpi_yes.filtered.BAM_peak_1187
10	74060298	74060903	606	74060543	25.00	25.43406	12.04877	21.95455	SRR14605772_DUX4CHIP_14hpi_yes.filtered.BAM_peak_1188
10	74212901	74213475	575	74213074	21.00	22.67415	11.72402	19.27399	SRR14605772_DUX4CHIP_14hpi_yes.filtered.BAM_peak_1189
10	75299888	75300383	496	75300090	18.00	17.29364	9.37661	14.10205	SRR14605772_DUX4CHIP_14hpi_yes.filtered.BAM_peak_1190
10	75500566	75501120	555	75500816	21.00	19.45770	9.78998	16.18969	SRR14605772_DUX4CHIP_14hpi_yes.filtered.BAM_peak_1191
10	75506324	75507100	777	75506791	25.00	20.31432	9.05673	17.00722	SRR14605772_DUX4CHIP_14hpi_yes.filtered.BAM_peak_1192
10	75699643	75700513	871	75699954	32.00	37.73112	16.71998	33.89914	SRR14605772_DUX4CHIP_14hpi_yes.filtered.BAM_peak_1193
10	75740220	75740649	430	75740516	12.00	10.89128	6.92783	8.01479	SRR14605772_DUX4CHIP_14hpi_yes.filtered.BAM_peak_1194
10	75740825	75742123	1299	75741243	30.00	36.05847	16.52021	32.26522	SRR14605772_DUX4CHIP_14hpi_yes.filtered.BAM_peak_1195
10	76738274	76738975	702	76738631	23.00	22.00974	10.67997	18.64256	SRR14605772_DUX4CHIP_14hpi_yes.filtered.BAM_peak_1196
10	76783539	76784240	702	76783950	77.00	108.10583	34.70992	103.16685	SRR14605772_DUX4CHIP_14hpi_yes.filtered.BAM_peak_1197
10	77141092	77141814	723	77141499	21.00	22.67415	11.72402	19.27399	SRR14605772_DUX4CHIP_14hpi_yes.filtered.BAM_peak_1198
10	77466673	77468397	1725	77467667	91.00	117.87201	32.04688	112.84029	SRR14605772_DUX4CHIP_14hpi_yes.filtered.BAM_peak_1199
10	77583432	77583979	548	77583652	16.00	15.88341	9.05947	12.74806	SRR14605772_DUX4CHIP_14hpi_yes.filtered.BAM_peak_1200
10	77584556	77585258	703	77585071	13.00	11.81302	7.28766	8.90510	SRR14605772_DUX4CHIP_14hpi_yes.filtered.BAM_peak_1201
10	77611164	77611744	581	77611509	18.00	15.36252	8.20454	12.26799	SRR14605772_DUX4CHIP_14hpi_yes.filtered.BAM_peak_1202
10	77611826	77612756	931	77612342	26.00	25.96864	12.01497	22.46264	SRR14605772_DUX4CHIP_14hpi_yes.filtered.BAM_peak_1203
10	78095916	78096496	581	78096107	12.00	9.92807	6.33333	7.11510	SRR14605772_DUX4CHIP_14hpi_yes.filtered.BAM_peak_1204
10	78230786	78231394	609	78231005	12.00	9.04853	5.78499	6.29963	SRR14605772_DUX4CHIP_14hpi_yes.filtered.BAM_peak_1205
10	78353172	78354396	1225	78353703	32.00	34.29827	14.68496	30.55902	SRR14605772_DUX4CHIP_14hpi_yes.filtered.BAM_peak_1206
10	78356155	78357473	1319	78356665	36.00	45.62763	19.71767	41.61017	SRR14605772_DUX4CHIP_14hpi_yes.filtered.BAM_peak_1207
10	78464571	78466115	1545	78465699	19.00	19.89337	10.65820	16.59602	SRR14605772_DUX4CHIP_14hpi_yes.filtered.BAM_peak_1208
10	78710815	78711260	446	78710980	11.00	9.71787	6.39492	6.92441	SRR14605772_DUX4CHIP_14hpi_yes.filtered.BAM_peak_1209
10	79203677	79204143	467	79203791	13.00	12.09656	7.46074	9.15321	SRR14605772_DUX4CHIP_14hpi_yes.filtered.BAM_peak_1210
10	81817875	81818475	601	81818081	25.00	26.74121	12.83115	23.22002	SRR14605772_DUX4CHIP_14hpi_yes.filtered.BAM_peak_1211
10	82304852	82305313	462	82305072	16.00	15.14673	8.61332	12.05894	SRR14605772_DUX4CHIP_14hpi_yes.filtered.BAM_peak_1212
10	83055925	83056372	448	83056140	20.00	21.27369	11.19111	17.92547	SRR14605772_DUX4CHIP_14hpi_yes.filtered.BAM_peak_1213
10	83082157	83082606	450	83082433	16.00	15.88341	9.05947	12.74806	SRR14605772_DUX4CHIP_14hpi_yes.filtered.BAM_peak_1214
10	83082986	83083436	451	83083308	17.00	17.19709	9.59238	14.00704	SRR14605772_DUX4CHIP_14hpi_yes.filtered.BAM_peak_1215
10	83801069	83801526	458	83801313	19.00	18.79926	9.99999	15.54990	SRR14605772_DUX4CHIP_14hpi_yes.filtered.BAM_peak_1216
10	84090554	84091128	575	84090765	27.00	21.31320	9.01694	17.96430	SRR14605772_DUX4CHIP_14hpi_yes.filtered.BAM_peak_1217
10	84546248	84546669	422	84546428	12.00	10.89128	6.92783	8.01479	SRR14605772_DUX4CHIP_14hpi_yes.filtered.BAM_peak_1218
10	84546750	84548293	1544	84547171	40.00	52.24331	21.84931	48.08628	SRR14605772_DUX4CHIP_14hpi_yes.filtered.BAM_peak_1219
10	84670430	84670895	466	84670763	15.00	13.39368	7.79486	10.38329	SRR14605772_DUX4CHIP_14hpi_yes.filtered.BAM_peak_1220
10	84766980	84767401	422	84767055	13.00	12.09656	7.46074	9.15321	SRR14605772_DUX4CHIP_14hpi_yes.filtered.BAM_peak_1221
10	84767634	84768892	1259	84768517	33.00	38.15664	16.56409	34.31303	SRR14605772_DUX4CHIP_14hpi_yes.filtered.BAM_peak_1222
10	85055923	85056366	444	85056222	15.00	9.73040	5.57337	6.93361	SRR14605772_DUX4CHIP_14hpi_yes.filtered.BAM_peak_1223
10	85653241	85654159	919	85653497	19.00	19.89337	10.65820	16.59602	SRR14605772_DUX4CHIP_14hpi_yes.filtered.BAM_peak_1224
10	86015344	86015858	515	86015615	13.00	12.09656	7.46074	9.15321	SRR14605772_DUX4CHIP_14hpi_yes.filtered.BAM_peak_1225
10	86519927	86520384	458	86520103	15.00	14.08292	8.21621	11.05185	SRR14605772_DUX4CHIP_14hpi_yes.filtered.BAM_peak_1226
10	86520697	86521408	712	86521027	14.00	12.36432	7.40259	9.40688	SRR14605772_DUX4CHIP_14hpi_yes.filtered.BAM_peak_1227
10	86552838	86554779	1942	86553880	74.00	108.17491	36.53842	103.23215	SRR14605772_DUX4CHIP_14hpi_yes.filtered.BAM_peak_1228
10	86787550	86788097	548	86787862	25.00	28.46054	13.85566	24.87439	SRR14605772_DUX4CHIP_14hpi_yes.filtered.BAM_peak_1229
10	87139530	87139951	422	87139651	16.00	10.69174	5.92171	7.85307	SRR14605772_DUX4CHIP_14hpi_yes.filtered.BAM_peak_1230
10	87181019	87181491	473	87181259	18.00	15.36252	8.20454	12.26799	SRR14605772_DUX4CHIP_14hpi_yes.filtered.BAM_peak_1231
10	87181620	87182141	522	87181927	21.00	22.67415	11.72402	19.27399	SRR14605772_DUX4CHIP_14hpi_yes.filtered.BAM_peak_1232
10	87182576	87183039	464	87182838	16.00	15.88341	9.05947	12.74806	SRR14605772_DUX4CHIP_14hpi_yes.filtered.BAM_peak_1233
10	87187877	87188431	555	87188066	19.00	16.98257	8.89998	13.81952	SRR14605772_DUX4CHIP_14hpi_yes.filtered.BAM_peak_1234
10	87595484	87597305	1822	87596233	43.00	50.73292	19.57995	46.60138	SRR14605772_DUX4CHIP_14hpi_yes.filtered.BAM_peak_1235
10	87644406	87645412	1007	87645109	29.00	21.56169	8.58518	18.20516	SRR14605772_DUX4CHIP_14hpi_yes.filtered.BAM_peak_1236
10	87760215	87760688	474	87760436	20.00	18.21008	9.34498	14.99276	SRR14605772_DUX4CHIP_14hpi_yes.filtered.BAM_peak_1237
10	88255673	88256123	451	88255931	13.00	11.05423	6.82051	8.17088	SRR14605772_DUX4CHIP_14hpi_yes.filtered.BAM_peak_1238
10	88752776	88753551	776	88753107	46.00	58.81316	22.89741	54.53664	SRR14605772_DUX4CHIP_14hpi_yes.filtered.BAM_peak_1239
10	89105259	89105775	517	89105546	19.00	19.02004	10.13332	15.76491	SRR14605772_DUX4CHIP_14hpi_yes.filtered.BAM_peak_1240
10	89123543	89124083	541	89123796	30.00	26.26858	10.79840	22.75727	SRR14605772_DUX4CHIP_14hpi_yes.filtered.BAM_peak_1241
10	89140644	89141082	439	89140898	16.00	14.60342	8.28204	11.52768	SRR14605772_DUX4CHIP_14hpi_yes.filtered.BAM_peak_1242
10	89192158	89192581	424	89192326	16.00	14.26472	8.07499	11.22792	SRR14605772_DUX4CHIP_14hpi_yes.filtered.BAM_peak_1243
10	89381724	89382151	428	89381823	16.00	14.60342	8.28204	11.52768	SRR14605772_DUX4CHIP_14hpi_yes.filtered.BAM_peak_1244
10	89514118	89515240	1123	89514831	23.00	22.74694	11.12194	19.34616	SRR14605772_DUX4CHIP_14hpi_yes.filtered.BAM_peak_1245
10	89564702	89565123	422	89564883	16.00	13.48807	7.59999	10.47031	SRR14605772_DUX4CHIP_14hpi_yes.filtered.BAM_peak_1246
10	89620213	89620695	483	89620501	22.00	20.21820	9.93181	16.91373	SRR14605772_DUX4CHIP_14hpi_yes.filtered.BAM_peak_1247
10	89985050	89985742	693	89985392	21.00	17.34160	8.53060	14.14740	SRR14605772_DUX4CHIP_14hpi_yes.filtered.BAM_peak_1248
10	90638495	90638936	442	90638716	15.00	13.72867	7.99999	10.70475	SRR14605772_DUX4CHIP_14hpi_yes.filtered.BAM_peak_1249
10	91005335	91006848	1514	91005909	52.00	63.87473	22.88634	59.50993	SRR14605772_DUX4CHIP_14hpi_yes.filtered.BAM_peak_1250
10	91374456	91375138	683	91374783	51.00	68.33263	25.99998	63.89314	SRR14605772_DUX4CHIP_14hpi_yes.filtered.BAM_peak_1251
10	91511408	91511941	534	91511685	32.00	31.05763	12.79590	27.40640	SRR14605772_DUX4CHIP_14hpi_yes.filtered.BAM_peak_1252
10	91591558	91592196	639	91591868	21.00	21.70966	11.14666	18.35051	SRR14605772_DUX4CHIP_14hpi_yes.filtered.BAM_peak_1253
10	91681281	91682123	843	91681625	15.00	14.59441	8.52656	11.52266	SRR14605772_DUX4CHIP_14hpi_yes.filtered.BAM_peak_1254
10	92144248	92144751	504	92144378	24.00	25.07295	12.17947	21.60014	SRR14605772_DUX4CHIP_14hpi_yes.filtered.BAM_peak_1255
10	92148884	92149306	423	92149112	11.00	9.71787	6.39492	6.92441	SRR14605772_DUX4CHIP_14hpi_yes.filtered.BAM_peak_1256
10	92149984	92150606	623	92150277	28.00	28.04210	12.52271	24.47813	SRR14605772_DUX4CHIP_14hpi_yes.filtered.BAM_peak_1257
10	92151039	92151510	472	92151206	20.00	14.89892	7.38888	11.81670	SRR14605772_DUX4CHIP_14hpi_yes.filtered.BAM_peak_1258
10	92205375	92205839	465	92205589	15.00	14.59441	8.52656	11.52266	SRR14605772_DUX4CHIP_14hpi_yes.filtered.BAM_peak_1259
10	92205977	92206480	504	92206285	29.00	21.56169	8.58518	18.20516	SRR14605772_DUX4CHIP_14hpi_yes.filtered.BAM_peak_1260
10	92390358	92390996	639	92390611	11.00	9.71787	6.39492	6.92441	SRR14605772_DUX4CHIP_14hpi_yes.filtered.BAM_peak_1261
10	92424757	92425275	519	92424949	30.00	35.04131	15.91890	31.27938	SRR14605772_DUX4CHIP_14hpi_yes.filtered.BAM_peak_1262
10	93008840	93009313	474	93009080	23.00	25.53196	12.78984	22.03619	SRR14605772_DUX4CHIP_14hpi_yes.filtered.BAM_peak_1263
10	93105336	93106301	966	93106085	20.00	20.59379	10.78377	17.28156	SRR14605772_DUX4CHIP_14hpi_yes.filtered.BAM_peak_1264
10	93171448	93171877	430	93171680	15.00	13.72867	7.99999	10.70475	SRR14605772_DUX4CHIP_14hpi_yes.filtered.BAM_peak_1265
10	93186668	93187198	531	93186940	19.00	16.54581	8.63635	13.39751	SRR14605772_DUX4CHIP_14hpi_yes.filtered.BAM_peak_1266
10	93228895	93229340	446	93229159	14.00	13.33157	7.99365	10.32695	SRR14605772_DUX4CHIP_14hpi_yes.filtered.BAM_peak_1267
10	93760624	93761160	537	93760912	23.00	19.68933	9.30611	16.41335	SRR14605772_DUX4CHIP_14hpi_yes.filtered.BAM_peak_1268
10	94597451	94597893	443	94597712	18.00	15.77611	8.45498	12.67047	SRR14605772_DUX4CHIP_14hpi_yes.filtered.BAM_peak_1269
10	95299431	95300013	583	95299773	23.00	25.53196	12.78984	22.03619	SRR14605772_DUX4CHIP_14hpi_yes.filtered.BAM_peak_1270
10	95300521	95301239	719	95300785	22.00	20.21820	9.93181	16.91373	SRR14605772_DUX4CHIP_14hpi_yes.filtered.BAM_peak_1271
10	95430918	95431376	459	95431247	14.00	12.21006	7.30768	9.26187	SRR14605772_DUX4CHIP_14hpi_yes.filtered.BAM_peak_1272
10	96042157	96042672	516	96042389	27.00	26.69820	12.09090	23.17775	SRR14605772_DUX4CHIP_14hpi_yes.filtered.BAM_peak_1273
10	96420218	96421080	863	96420477	14.00	13.33157	7.99365	10.32695	SRR14605772_DUX4CHIP_14hpi_yes.filtered.BAM_peak_1274
10	96453124	96453545	422	96453287	15.00	14.59441	8.52656	11.52266	SRR14605772_DUX4CHIP_14hpi_yes.filtered.BAM_peak_1275
10	96458293	96459032	740	96458667	16.00	15.88341	9.05947	12.74806	SRR14605772_DUX4CHIP_14hpi_yes.filtered.BAM_peak_1276
10	96459156	96459684	529	96459500	20.00	21.27369	11.19111	17.92547	SRR14605772_DUX4CHIP_14hpi_yes.filtered.BAM_peak_1277
10	96475384	96476274	891	96475771	27.00	31.45457	14.92148	27.78349	SRR14605772_DUX4CHIP_14hpi_yes.filtered.BAM_peak_1278
10	97143725	97144844	1120	97144026	21.00	22.67415	11.72402	19.27399	SRR14605772_DUX4CHIP_14hpi_yes.filtered.BAM_peak_1279
10	98003338	98004081	744	98003773	21.00	22.67415	11.72402	19.27399	SRR14605772_DUX4CHIP_14hpi_yes.filtered.BAM_peak_1280
10	98124528	98125160	633	98124875	16.00	13.43077	7.56498	10.41346	SRR14605772_DUX4CHIP_14hpi_yes.filtered.BAM_peak_1281
10	98125622	98126852	1231	98126278	38.00	47.17341	19.75998	43.13217	SRR14605772_DUX4CHIP_14hpi_yes.filtered.BAM_peak_1282
10	98270657	98273031	2375	98272302	35.00	44.00190	19.18476	40.01990	SRR14605772_DUX4CHIP_14hpi_yes.filtered.BAM_peak_1283
10	98721444	98722589	1146	98721773	40.00	47.40470	18.99998	43.35150	SRR14605772_DUX4CHIP_14hpi_yes.filtered.BAM_peak_1284
10	98765248	98766092	845	98765726	46.00	62.47622	25.04677	58.12873	SRR14605772_DUX4CHIP_14hpi_yes.filtered.BAM_peak_1285
10	98766551	98766972	422	98766734	13.00	12.09656	7.46074	9.15321	SRR14605772_DUX4CHIP_14hpi_yes.filtered.BAM_peak_1286
10	98953956	98954388	433	98954123	18.00	14.63016	7.76343	11.55430	SRR14605772_DUX4CHIP_14hpi_yes.filtered.BAM_peak_1287
10	99013411	99013888	478	99013482	17.00	13.51022	7.35483	10.49234	SRR14605772_DUX4CHIP_14hpi_yes.filtered.BAM_peak_1288
10	99461133	99461692	560	99461343	19.00	19.89337	10.65820	16.59602	SRR14605772_DUX4CHIP_14hpi_yes.filtered.BAM_peak_1289
10	99806139	99806560	422	99806300	15.00	10.79036	6.20407	7.94651	SRR14605772_DUX4CHIP_14hpi_yes.filtered.BAM_peak_1290
10	99857285	99858317	1033	99858058	13.00	12.09656	7.46074	9.15321	SRR14605772_DUX4CHIP_14hpi_yes.filtered.BAM_peak_1291
10	99951216	99952336	1121	99952061	17.00	17.04349	9.49999	13.87914	SRR14605772_DUX4CHIP_14hpi_yes.filtered.BAM_peak_1292
10	100300923	100302237	1315	100301439	26.00	21.47480	9.40506	18.12210	SRR14605772_DUX4CHIP_14hpi_yes.filtered.BAM_peak_1293
10	100656924	100658044	1121	100657783	19.00	19.89337	10.65820	16.59602	SRR14605772_DUX4CHIP_14hpi_yes.filtered.BAM_peak_1294
10	100833127	100833812	686	100833500	19.00	18.37545	9.74358	15.15155	SRR14605772_DUX4CHIP_14hpi_yes.filtered.BAM_peak_1295
10	101026358	101027205	848	101026777	21.00	19.45770	9.78998	16.18969	SRR14605772_DUX4CHIP_14hpi_yes.filtered.BAM_peak_1296
10	101292349	101293509	1161	101292604	16.00	15.88341	9.05947	12.74806	SRR14605772_DUX4CHIP_14hpi_yes.filtered.BAM_peak_1297
10	101518443	101519443	1001	101518765	19.00	19.89337	10.65820	16.59602	SRR14605772_DUX4CHIP_14hpi_yes.filtered.BAM_peak_1298
10	102026927	102027382	456	102027177	19.00	15.07067	7.75509	11.98442	SRR14605772_DUX4CHIP_14hpi_yes.filtered.BAM_peak_1299
10	102028817	102029290	474	102029025	16.00	14.26472	8.07499	11.22792	SRR14605772_DUX4CHIP_14hpi_yes.filtered.BAM_peak_1300
10	103404933	103405758	826	103405202	15.00	14.59441	8.52656	11.52266	SRR14605772_DUX4CHIP_14hpi_yes.filtered.BAM_peak_1301
10	103532903	103533324	422	103533172	11.00	9.71787	6.39492	6.92441	SRR14605772_DUX4CHIP_14hpi_yes.filtered.BAM_peak_1302
10	103557448	103558260	813	103557949	14.00	10.86306	6.47727	8.01376	SRR14605772_DUX4CHIP_14hpi_yes.filtered.BAM_peak_1303
10	104135793	104136341	549	104135999	20.00	18.85072	9.73170	15.60055	SRR14605772_DUX4CHIP_14hpi_yes.filtered.BAM_peak_1304
10	104447702	104448143	442	104447926	15.00	12.29437	7.11998	9.33861	SRR14605772_DUX4CHIP_14hpi_yes.filtered.BAM_peak_1305
10	104448859	104449800	942	104449464	68.00	94.33571	31.97558	89.54575	SRR14605772_DUX4CHIP_14hpi_yes.filtered.BAM_peak_1306
10	104576392	104577247	856	104576849	20.00	21.27369	11.19111	17.92547	SRR14605772_DUX4CHIP_14hpi_yes.filtered.BAM_peak_1307
10	104582694	104583720	1027	104583241	12.00	10.89128	6.92783	8.01479	SRR14605772_DUX4CHIP_14hpi_yes.filtered.BAM_peak_1308
10	104879501	104879955	455	104879787	15.00	12.29437	7.11998	9.33861	SRR14605772_DUX4CHIP_14hpi_yes.filtered.BAM_peak_1309
10	105303786	105304235	450	105303920	20.00	17.75014	9.06817	14.54833	SRR14605772_DUX4CHIP_14hpi_yes.filtered.BAM_peak_1310
10	105661072	105661638	567	105661283	21.00	19.72761	9.95237	16.44998	SRR14605772_DUX4CHIP_14hpi_yes.filtered.BAM_peak_1311
10	106878796	106879274	479	106879043	22.00	23.89559	12.13888	20.46766	SRR14605772_DUX4CHIP_14hpi_yes.filtered.BAM_peak_1312
10	107205054	107205676	623	107205335	32.00	39.19736	17.58603	35.32934	SRR14605772_DUX4CHIP_14hpi_yes.filtered.BAM_peak_1313
10	107576073	107576575	503	107576311	21.00	22.67415	11.72402	19.27399	SRR14605772_DUX4CHIP_14hpi_yes.filtered.BAM_peak_1314
10	107945228	107945879	652	107945581	72.00	91.84578	28.30609	87.08367	SRR14605772_DUX4CHIP_14hpi_yes.filtered.BAM_peak_1315
10	108070090	108070519	430	108070180	14.00	13.33157	7.99365	10.32695	SRR14605772_DUX4CHIP_14hpi_yes.filtered.BAM_peak_1316
10	108090739	108091723	985	108091484	13.00	11.97864	7.38888	9.06153	SRR14605772_DUX4CHIP_14hpi_yes.filtered.BAM_peak_1317
10	108320564	108321006	443	108320751	17.00	17.19709	9.59238	14.00704	SRR14605772_DUX4CHIP_14hpi_yes.filtered.BAM_peak_1318
10	108354723	108355384	662	108355031	55.00	70.01156	24.91994	65.54403	SRR14605772_DUX4CHIP_14hpi_yes.filtered.BAM_peak_1319
10	110419357	110420807	1451	110420517	28.00	32.97467	15.45439	29.25904	SRR14605772_DUX4CHIP_14hpi_yes.filtered.BAM_peak_1320
10	110552185	110552660	476	110552496	15.00	12.48680	7.23809	9.52765	SRR14605772_DUX4CHIP_14hpi_yes.filtered.BAM_peak_1321
10	110553220	110553728	509	110553363	12.00	9.43218	6.02438	6.67489	SRR14605772_DUX4CHIP_14hpi_yes.filtered.BAM_peak_1322
10	110556516	110557984	1469	110557094	37.00	44.31726	18.51280	40.33073	SRR14605772_DUX4CHIP_14hpi_yes.filtered.BAM_peak_1323
10	110776255	110776790	536	110776595	27.00	24.59128	10.85713	21.13474	SRR14605772_DUX4CHIP_14hpi_yes.filtered.BAM_peak_1324
10	110933465	110933979	515	110933761	23.00	20.54153	9.80644	17.23108	SRR14605772_DUX4CHIP_14hpi_yes.filtered.BAM_peak_1325
10	111283426	111284161	736	111283741	27.00	31.45457	14.92148	27.78349	SRR14605772_DUX4CHIP_14hpi_yes.filtered.BAM_peak_1326
10	111374831	111376083	1253	111375194	18.00	12.68664	6.61838	9.72135	SRR14605772_DUX4CHIP_14hpi_yes.filtered.BAM_peak_1327
10	111429426	111429925	500	111429678	14.00	13.33157	7.99365	10.32695	SRR14605772_DUX4CHIP_14hpi_yes.filtered.BAM_peak_1328
10	111430044	111430709	666	111430351	31.00	37.62125	17.05312	33.79027	SRR14605772_DUX4CHIP_14hpi_yes.filtered.BAM_peak_1329
10	111628118	111628626	509	111628439	18.00	18.53414	10.12529	15.28769	SRR14605772_DUX4CHIP_14hpi_yes.filtered.BAM_peak_1330
10	111807201	111807828	628	111807443	19.00	16.98257	8.89998	13.81952	SRR14605772_DUX4CHIP_14hpi_yes.filtered.BAM_peak_1331
10	111956213	111957375	1163	111956991	25.00	26.46632	12.66665	22.95053	SRR14605772_DUX4CHIP_14hpi_yes.filtered.BAM_peak_1332
10	112407154	112407665	512	112407389	19.00	17.05069	8.94117	13.88598	SRR14605772_DUX4CHIP_14hpi_yes.filtered.BAM_peak_1333
10	112458509	112459053	545	112458829	20.00	19.67643	10.23076	16.40195	SRR14605772_DUX4CHIP_14hpi_yes.filtered.BAM_peak_1334
10	112492427	112492910	484	112492696	25.00	24.05653	11.22726	20.62405	SRR14605772_DUX4CHIP_14hpi_yes.filtered.BAM_peak_1335
10	112589072	112589579	508	112589278	23.00	22.00974	10.67997	18.64256	SRR14605772_DUX4CHIP_14hpi_yes.filtered.BAM_peak_1336
10	112590304	112590929	626	112590682	18.00	18.53414	10.12529	15.28769	SRR14605772_DUX4CHIP_14hpi_yes.filtered.BAM_peak_1337
10	112598940	112599916	977	112599247	22.00	23.61697	11.97259	20.19783	SRR14605772_DUX4CHIP_14hpi_yes.filtered.BAM_peak_1338
10	112980404	112980953	550	112980782	18.00	17.49715	9.49999	14.30115	SRR14605772_DUX4CHIP_14hpi_yes.filtered.BAM_peak_1339
10	113319209	113320140	932	113319539	38.00	43.09603	17.35496	39.13869	SRR14605772_DUX4CHIP_14hpi_yes.filtered.BAM_peak_1340
10	113342926	113344036	1111	113343770	17.00	14.59178	8.00998	11.52266	SRR14605772_DUX4CHIP_14hpi_yes.filtered.BAM_peak_1341
10	113796485	113797052	568	113796767	13.00	10.10149	6.22998	7.27814	SRR14605772_DUX4CHIP_14hpi_yes.filtered.BAM_peak_1342
10	113941771	113942394	624	113942182	16.00	10.69174	5.92171	7.85307	SRR14605772_DUX4CHIP_14hpi_yes.filtered.BAM_peak_1343
10	113942773	113943250	478	113943049	22.00	20.72452	10.23497	17.40656	SRR14605772_DUX4CHIP_14hpi_yes.filtered.BAM_peak_1344
10	113987038	113987652	615	113987306	13.00	10.91471	6.73417	8.03698	SRR14605772_DUX4CHIP_14hpi_yes.filtered.BAM_peak_1345
10	114007162	114007632	471	114007230	17.00	14.20136	7.77272	11.16549	SRR14605772_DUX4CHIP_14hpi_yes.filtered.BAM_peak_1346
10	114321463	114322251	789	114321728	15.00	14.59441	8.52656	11.52266	SRR14605772_DUX4CHIP_14hpi_yes.filtered.BAM_peak_1347
10	114474275	114475418	1144	114475163	17.00	14.65269	8.04705	11.57638	SRR14605772_DUX4CHIP_14hpi_yes.filtered.BAM_peak_1348
10	114644371	114645241	871	114644768	36.00	39.28496	15.97725	35.41221	SRR14605772_DUX4CHIP_14hpi_yes.filtered.BAM_peak_1349
10	115251830	115252446	617	115252204	17.00	16.82769	9.36985	13.67511	SRR14605772_DUX4CHIP_14hpi_yes.filtered.BAM_peak_1350
10	115997542	115998118	577	115997599	12.00	7.00878	4.52836	4.44539	SRR14605772_DUX4CHIP_14hpi_yes.filtered.BAM_peak_1351
10	116736326	116736761	436	116736552	15.00	13.39368	7.79486	10.38329	SRR14605772_DUX4CHIP_14hpi_yes.filtered.BAM_peak_1352
10	116829178	116829599	422	116829515	12.00	9.04853	5.78499	6.29963	SRR14605772_DUX4CHIP_14hpi_yes.filtered.BAM_peak_1353
10	117181726	117182232	507	117182014	12.00	9.04853	5.78499	6.29963	SRR14605772_DUX4CHIP_14hpi_yes.filtered.BAM_peak_1354
10	117182412	117182880	469	117182643	15.00	14.59441	8.52656	11.52266	SRR14605772_DUX4CHIP_14hpi_yes.filtered.BAM_peak_1355
10	117194069	117194984	916	117194312	14.00	13.33157	7.99365	10.32695	SRR14605772_DUX4CHIP_14hpi_yes.filtered.BAM_peak_1356
10	117787476	117787988	513	117787703	10.00	7.77369	5.35897	5.12941	SRR14605772_DUX4CHIP_14hpi_yes.filtered.BAM_peak_1357
10	117884744	117885670	927	117885375	45.00	46.02222	16.02344	41.99718	SRR14605772_DUX4CHIP_14hpi_yes.filtered.BAM_peak_1358
10	117991064	117991508	445	117991316	20.00	17.75014	9.06817	14.54833	SRR14605772_DUX4CHIP_14hpi_yes.filtered.BAM_peak_1359
10	117994734	117995219	486	117995001	23.00	16.90957	7.72880	13.75555	SRR14605772_DUX4CHIP_14hpi_yes.filtered.BAM_peak_1360
10	118218262	118218683	422	118218535	11.00	8.83373	5.84615	6.09758	SRR14605772_DUX4CHIP_14hpi_yes.filtered.BAM_peak_1361
10	118563953	118564487	535	118564305	15.00	14.59441	8.52656	11.52266	SRR14605772_DUX4CHIP_14hpi_yes.filtered.BAM_peak_1362
10	118565259	118565748	490	118565494	16.00	15.88341	9.05947	12.74806	SRR14605772_DUX4CHIP_14hpi_yes.filtered.BAM_peak_1363
10	118640377	118641686	1310	118641304	19.00	19.89337	10.65820	16.59602	SRR14605772_DUX4CHIP_14hpi_yes.filtered.BAM_peak_1364
10	118674086	118674897	812	118674514	26.00	29.94968	14.38857	26.32137	SRR14605772_DUX4CHIP_14hpi_yes.filtered.BAM_peak_1365
10	118771690	118772111	422	118771867	13.00	12.09656	7.46074	9.15321	SRR14605772_DUX4CHIP_14hpi_yes.filtered.BAM_peak_1366
10	119049562	119050185	624	119049923	27.00	24.59128	10.85713	21.13474	SRR14605772_DUX4CHIP_14hpi_yes.filtered.BAM_peak_1367
10	119307226	119307685	460	119307475	14.00	12.21006	7.30768	9.26187	SRR14605772_DUX4CHIP_14hpi_yes.filtered.BAM_peak_1368
10	119676335	119677044	710	119676639	24.00	26.98776	13.32275	23.44806	SRR14605772_DUX4CHIP_14hpi_yes.filtered.BAM_peak_1369
10	119706514	119706951	438	119706581	11.00	9.34086	6.16216	6.58466	SRR14605772_DUX4CHIP_14hpi_yes.filtered.BAM_peak_1370
10	119804598	119805019	422	119804773	11.00	9.71787	6.39492	6.92441	SRR14605772_DUX4CHIP_14hpi_yes.filtered.BAM_peak_1371
10	120227439	120228195	757	120228045	12.00	10.19655	6.49999	7.37113	SRR14605772_DUX4CHIP_14hpi_yes.filtered.BAM_peak_1372
10	120380042	120380562	521	120380286	12.00	10.33655	6.58666	7.50888	SRR14605772_DUX4CHIP_14hpi_yes.filtered.BAM_peak_1373
10	120438948	120439846	899	120439513	13.00	12.09656	7.46074	9.15321	SRR14605772_DUX4CHIP_14hpi_yes.filtered.BAM_peak_1374
10	121411447	121411966	520	121411667	14.00	13.33157	7.99365	10.32695	SRR14605772_DUX4CHIP_14hpi_yes.filtered.BAM_peak_1375
10	121735157	121735602	446	121735377	12.00	10.19655	6.49999	7.37113	SRR14605772_DUX4CHIP_14hpi_yes.filtered.BAM_peak_1376
10	121735947	121736429	483	121736216	21.00	15.97773	7.74073	12.84143	SRR14605772_DUX4CHIP_14hpi_yes.filtered.BAM_peak_1377
10	121939866	121940351	486	121939951	13.00	12.09656	7.46074	9.15321	SRR14605772_DUX4CHIP_14hpi_yes.filtered.BAM_peak_1378
10	122146077	122146770	694	122146479	18.00	18.53414	10.12529	15.28769	SRR14605772_DUX4CHIP_14hpi_yes.filtered.BAM_peak_1379
10	122571394	122572280	887	122571732	11.00	9.71787	6.39492	6.92441	SRR14605772_DUX4CHIP_14hpi_yes.filtered.BAM_peak_1380
10	122686534	122688606	2073	122687491	63.00	93.14238	34.10624	88.36312	SRR14605772_DUX4CHIP_14hpi_yes.filtered.BAM_peak_1381
10	122840241	122841403	1163	122841055	24.00	23.31262	11.12497	19.89882	SRR14605772_DUX4CHIP_14hpi_yes.filtered.BAM_peak_1382
10	122927639	122928096	458	122928025	18.00	15.67773	8.39534	12.57922	SRR14605772_DUX4CHIP_14hpi_yes.filtered.BAM_peak_1383
10	123030070	123030565	496	123030307	19.00	13.84014	7.03703	10.81435	SRR14605772_DUX4CHIP_14hpi_yes.filtered.BAM_peak_1384
10	123231239	123231980	742	123231567	27.00	22.65099	9.75340	19.27039	SRR14605772_DUX4CHIP_14hpi_yes.filtered.BAM_peak_1385
10	123549974	123550395	422	123550081	12.00	10.89128	6.92783	8.01479	SRR14605772_DUX4CHIP_14hpi_yes.filtered.BAM_peak_1386
10	123932026	123932464	439	123932306	16.00	15.88341	9.05947	12.74806	SRR14605772_DUX4CHIP_14hpi_yes.filtered.BAM_peak_1387
10	124006610	124007031	422	124006787	10.00	8.57886	5.86201	5.86434	SRR14605772_DUX4CHIP_14hpi_yes.filtered.BAM_peak_1388
10	124207047	124208336	1290	124207840	29.00	30.06945	13.34997	26.43397	SRR14605772_DUX4CHIP_14hpi_yes.filtered.BAM_peak_1389
10	124314725	124315146	422	124314857	12.00	10.62917	6.76712	7.79447	SRR14605772_DUX4CHIP_14hpi_yes.filtered.BAM_peak_1390
10	124338189	124338645	457	124338402	17.00	15.83782	8.76922	12.72785	SRR14605772_DUX4CHIP_14hpi_yes.filtered.BAM_peak_1391
10	124924804	124925265	462	124924975	19.00	16.98257	8.89998	13.81952	SRR14605772_DUX4CHIP_14hpi_yes.filtered.BAM_peak_1392
10	125053738	125054483	746	125054082	13.00	12.09656	7.46074	9.15321	SRR14605772_DUX4CHIP_14hpi_yes.filtered.BAM_peak_1393
10	125214067	125214522	456	125214218	16.00	13.06350	7.34090	10.08655	SRR14605772_DUX4CHIP_14hpi_yes.filtered.BAM_peak_1394
10	125452230	125452652	423	125452330	16.00	15.88341	9.05947	12.74806	SRR14605772_DUX4CHIP_14hpi_yes.filtered.BAM_peak_1395
10	125534644	125535159	516	125534941	12.00	10.62917	6.76712	7.79447	SRR14605772_DUX4CHIP_14hpi_yes.filtered.BAM_peak_1396
10	125622679	125623173	495	125622772	11.00	9.71787	6.39492	6.92441	SRR14605772_DUX4CHIP_14hpi_yes.filtered.BAM_peak_1397
10	125644864	125645720	857	125644996	17.00	11.78664	6.33332	8.88065	SRR14605772_DUX4CHIP_14hpi_yes.filtered.BAM_peak_1398
10	125810028	125810735	708	125810398	22.00	24.09384	12.25693	20.64316	SRR14605772_DUX4CHIP_14hpi_yes.filtered.BAM_peak_1399
10	126006420	126006960	541	126006672	26.00	29.94968	14.38857	26.32137	SRR14605772_DUX4CHIP_14hpi_yes.filtered.BAM_peak_1400
10	126316900	126317472	573	126317272	29.00	31.28840	14.07406	27.63356	SRR14605772_DUX4CHIP_14hpi_yes.filtered.BAM_peak_1401
10	126567942	126569245	1304	126568351	28.00	23.84235	10.10173	20.41622	SRR14605772_DUX4CHIP_14hpi_yes.filtered.BAM_peak_1402
10	126654944	126655398	455	126655151	20.00	21.27369	11.19111	17.92547	SRR14605772_DUX4CHIP_14hpi_yes.filtered.BAM_peak_1403
10	126910189	126910792	604	126910459	24.00	16.30620	7.15432	13.16396	SRR14605772_DUX4CHIP_14hpi_yes.filtered.BAM_peak_1404
10	126923441	126924043	603	126923857	13.00	12.09656	7.46074	9.15321	SRR14605772_DUX4CHIP_14hpi_yes.filtered.BAM_peak_1405
10	126932130	126933180	1051	126932483	14.00	13.33157	7.99365	10.32695	SRR14605772_DUX4CHIP_14hpi_yes.filtered.BAM_peak_1406
10	126943018	126944553	1536	126943869	28.00	31.04999	14.31167	27.39993	SRR14605772_DUX4CHIP_14hpi_yes.filtered.BAM_peak_1407
10	127407258	127408070	813	127407947	17.00	14.20136	7.77272	11.16549	SRR14605772_DUX4CHIP_14hpi_yes.filtered.BAM_peak_1408
10	127581686	127582154	469	127581823	17.00	17.19709	9.59238	14.00704	SRR14605772_DUX4CHIP_14hpi_yes.filtered.BAM_peak_1409
10	127654206	127654679	474	127654463	19.00	11.47556	5.72345	8.57913	SRR14605772_DUX4CHIP_14hpi_yes.filtered.BAM_peak_1410
10	127922330	127923893	1564	127923021	31.00	37.62125	17.05312	33.79027	SRR14605772_DUX4CHIP_14hpi_yes.filtered.BAM_peak_1411
10	128463031	128463531	501	128463221	17.00	17.19709	9.59238	14.00704	SRR14605772_DUX4CHIP_14hpi_yes.filtered.BAM_peak_1412
10	128797415	128798148	734	128797928	20.00	13.78972	6.76270	10.76481	SRR14605772_DUX4CHIP_14hpi_yes.filtered.BAM_peak_1413
10	128853225	128853972	748	128853555	21.00	22.67415	11.72402	19.27399	SRR14605772_DUX4CHIP_14hpi_yes.filtered.BAM_peak_1414
10	129054220	129054861	642	129054593	14.00	13.33157	7.99365	10.32695	SRR14605772_DUX4CHIP_14hpi_yes.filtered.BAM_peak_1415
10	129068029	129069587	1559	129069237	33.00	40.78642	18.11894	36.87695	SRR14605772_DUX4CHIP_14hpi_yes.filtered.BAM_peak_1416
10	129144368	129144865	498	129144588	16.00	15.88341	9.05947	12.74806	SRR14605772_DUX4CHIP_14hpi_yes.filtered.BAM_peak_1417
10	129388493	129389535	1043	129388882	22.00	24.09384	12.25693	20.64316	SRR14605772_DUX4CHIP_14hpi_yes.filtered.BAM_peak_1418
10	130208644	130210675	2032	130209351	66.00	88.66793	29.81493	83.94353	SRR14605772_DUX4CHIP_14hpi_yes.filtered.BAM_peak_1419
10	130568312	130568786	475	130568524	16.00	15.88341	9.05947	12.74806	SRR14605772_DUX4CHIP_14hpi_yes.filtered.BAM_peak_1420
10	130768574	130769335	762	130768792	11.00	9.71787	6.39492	6.92441	SRR14605772_DUX4CHIP_14hpi_yes.filtered.BAM_peak_1421
10	131036764	131037811	1048	131037465	17.00	17.19709	9.59238	14.00704	SRR14605772_DUX4CHIP_14hpi_yes.filtered.BAM_peak_1422
10	131383227	131383648	422	131383405	11.00	9.71787	6.39492	6.92441	SRR14605772_DUX4CHIP_14hpi_yes.filtered.BAM_peak_1423
10	132324020	132324451	432	132324266	14.00	13.33157	7.99365	10.32695	SRR14605772_DUX4CHIP_14hpi_yes.filtered.BAM_peak_1424
10	132381026	132381535	510	132381238	32.00	36.64704	16.07691	32.84093	SRR14605772_DUX4CHIP_14hpi_yes.filtered.BAM_peak_1425
10	133626538	133627103	566	133626747	25.00	28.46054	13.85566	24.87439	SRR14605772_DUX4CHIP_14hpi_yes.filtered.BAM_peak_1426
10	133627233	133628052	820	133627582	44.00	42.42297	14.49150	38.47667	SRR14605772_DUX4CHIP_14hpi_yes.filtered.BAM_peak_1427
11	258932	260402	1471	260065	24.00	23.31262	11.12497	19.89882	SRR14605772_DUX4CHIP_14hpi_yes.filtered.BAM_peak_1428
11	611542	612622	1081	612269	26.00	29.94968	14.38857	26.32137	SRR14605772_DUX4CHIP_14hpi_yes.filtered.BAM_peak_1429
11	1362767	1363413	647	1363124	14.00	13.33157	7.99365	10.32695	SRR14605772_DUX4CHIP_14hpi_yes.filtered.BAM_peak_1430
11	1884263	1885219	957	1884583	16.00	15.88341	9.05947	12.74806	SRR14605772_DUX4CHIP_14hpi_yes.filtered.BAM_peak_1431
11	2350715	2351271	557	2350856	11.00	9.71787	6.39492	6.92441	SRR14605772_DUX4CHIP_14hpi_yes.filtered.BAM_peak_1432
11	2478397	2478930	534	2478675	14.00	13.33157	7.99365	10.32695	SRR14605772_DUX4CHIP_14hpi_yes.filtered.BAM_peak_1433
11	2519254	2520313	1060	2520061	26.00	29.94968	14.38857	26.32137	SRR14605772_DUX4CHIP_14hpi_yes.filtered.BAM_peak_1434
11	2620877	2621327	451	2621082	22.00	18.66324	9.01030	15.41503	SRR14605772_DUX4CHIP_14hpi_yes.filtered.BAM_peak_1435
11	2903670	2904908	1239	2904409	13.00	11.05423	6.82051	8.17088	SRR14605772_DUX4CHIP_14hpi_yes.filtered.BAM_peak_1436
11	3367701	3368304	604	3367946	30.00	33.34569	14.91138	29.62620	SRR14605772_DUX4CHIP_14hpi_yes.filtered.BAM_peak_1437
11	3728394	3728878	485	3728672	19.00	18.79926	9.99999	15.54990	SRR14605772_DUX4CHIP_14hpi_yes.filtered.BAM_peak_1438
11	3813280	3813821	542	3813542	25.00	24.05653	11.22726	20.62405	SRR14605772_DUX4CHIP_14hpi_yes.filtered.BAM_peak_1439
11	3952791	3953218	428	3952867	13.00	9.69380	5.97752	6.92441	SRR14605772_DUX4CHIP_14hpi_yes.filtered.BAM_peak_1440
11	3964449	3965098	650	3964800	20.00	18.28182	9.38822	15.06416	SRR14605772_DUX4CHIP_14hpi_yes.filtered.BAM_peak_1441
11	4115384	4115960	577	4115559	18.00	15.77611	8.45498	12.67047	SRR14605772_DUX4CHIP_14hpi_yes.filtered.BAM_peak_1442
11	4233026	4233815	790	4233244	21.00	22.67415	11.72402	19.27399	SRR14605772_DUX4CHIP_14hpi_yes.filtered.BAM_peak_1443
11	4241953	4242973	1021	4242654	38.00	48.91350	20.78349	44.82429	SRR14605772_DUX4CHIP_14hpi_yes.filtered.BAM_peak_1444
11	4243835	4244442	608	4244164	17.00	9.68363	5.15111	6.91922	SRR14605772_DUX4CHIP_14hpi_yes.filtered.BAM_peak_1445
11	4277221	4277861	641	4277571	46.00	62.47622	25.04677	58.12873	SRR14605772_DUX4CHIP_14hpi_yes.filtered.BAM_peak_1446
11	4288929	4289478	550	4289118	15.00	14.59441	8.52656	11.52266	SRR14605772_DUX4CHIP_14hpi_yes.filtered.BAM_peak_1447
11	4327848	4328665	818	4328261	21.00	19.45770	9.78998	16.18969	SRR14605772_DUX4CHIP_14hpi_yes.filtered.BAM_peak_1448
11	4329567	4330582	1016	4329971	34.00	42.38805	18.65185	38.44317	SRR14605772_DUX4CHIP_14hpi_yes.filtered.BAM_peak_1449
11	4338731	4339644	914	4339304	22.00	24.09384	12.25693	20.64316	SRR14605772_DUX4CHIP_14hpi_yes.filtered.BAM_peak_1450
11	4340062	4340625	564	4340351	43.00	50.73292	19.57995	46.60138	SRR14605772_DUX4CHIP_14hpi_yes.filtered.BAM_peak_1451
11	5060651	5061236	586	5060969	32.00	32.75797	13.78020	29.06215	SRR14605772_DUX4CHIP_14hpi_yes.filtered.BAM_peak_1452
11	5389738	5390313	576	5389926	18.00	15.84063	8.49411	12.72902	SRR14605772_DUX4CHIP_14hpi_yes.filtered.BAM_peak_1453
11	6061417	6061994	578	6061761	18.00	16.53128	8.91357	13.38638	SRR14605772_DUX4CHIP_14hpi_yes.filtered.BAM_peak_1454
11	6239331	6240334	1004	6239624	19.00	19.89337	10.65820	16.59602	SRR14605772_DUX4CHIP_14hpi_yes.filtered.BAM_peak_1455
11	6243184	6243646	463	6243319	19.00	19.02004	10.13332	15.76491	SRR14605772_DUX4CHIP_14hpi_yes.filtered.BAM_peak_1456
11	6405637	6407093	1457	6406661	26.00	29.94968	14.38857	26.32137	SRR14605772_DUX4CHIP_14hpi_yes.filtered.BAM_peak_1457
11	6606579	6607180	602	6606860	16.00	13.06350	7.34090	10.08655	SRR14605772_DUX4CHIP_14hpi_yes.filtered.BAM_peak_1458
11	7047233	7048050	818	7047470	14.00	11.63185	6.95121	8.73195	SRR14605772_DUX4CHIP_14hpi_yes.filtered.BAM_peak_1459
11	7545536	7546848	1313	7545989	26.00	25.96864	12.01497	22.46264	SRR14605772_DUX4CHIP_14hpi_yes.filtered.BAM_peak_1460
11	7679640	7680487	848	7680059	20.00	19.46211	10.10126	16.19331	SRR14605772_DUX4CHIP_14hpi_yes.filtered.BAM_peak_1461
11	8053484	8054705	1222	8054027	39.00	48.33519	19.99998	44.26339	SRR14605772_DUX4CHIP_14hpi_yes.filtered.BAM_peak_1462
11	8798859	8799641	783	8799220	18.00	15.77611	8.45498	12.67047	SRR14605772_DUX4CHIP_14hpi_yes.filtered.BAM_peak_1463
11	8884786	8885357	572	8885056	16.00	15.73873	8.97221	12.63892	SRR14605772_DUX4CHIP_14hpi_yes.filtered.BAM_peak_1464
11	8885794	8886272	479	8885989	22.00	20.21820	9.93181	16.91373	SRR14605772_DUX4CHIP_14hpi_yes.filtered.BAM_peak_1465
11	9580356	9580777	422	9580440	16.00	13.06350	7.34090	10.08655	SRR14605772_DUX4CHIP_14hpi_yes.filtered.BAM_peak_1466
11	9593456	9593877	422	9593671	13.00	11.65236	7.18918	8.75100	SRR14605772_DUX4CHIP_14hpi_yes.filtered.BAM_peak_1467
11	9767452	9768067	616	9767670	16.00	14.96060	8.49999	11.87709	SRR14605772_DUX4CHIP_14hpi_yes.filtered.BAM_peak_1468
11	9915684	9916203	520	9915896	33.00	38.51939	16.77920	34.67369	SRR14605772_DUX4CHIP_14hpi_yes.filtered.BAM_peak_1469
11	10337653	10338293	641	10337990	38.00	48.91350	20.78349	44.82429	SRR14605772_DUX4CHIP_14hpi_yes.filtered.BAM_peak_1470
11	10762560	10763301	742	10762892	54.00	68.35914	24.47494	63.91659	SRR14605772_DUX4CHIP_14hpi_yes.filtered.BAM_peak_1471
11	10860534	10860980	447	10860667	14.00	11.18406	6.67498	8.29248	SRR14605772_DUX4CHIP_14hpi_yes.filtered.BAM_peak_1472
11	10884231	10884740	510	10884423	26.00	25.36950	11.65908	21.89054	SRR14605772_DUX4CHIP_14hpi_yes.filtered.BAM_peak_1473
11	11516041	11517321	1281	11516942	30.00	36.05847	16.52021	32.26522	SRR14605772_DUX4CHIP_14hpi_yes.filtered.BAM_peak_1474
11	11517464	11518271	808	11517833	17.00	17.19709	9.59238	14.00704	SRR14605772_DUX4CHIP_14hpi_yes.filtered.BAM_peak_1475
11	11666816	11668223	1408	11667262	22.00	20.72452	10.23497	17.40656	SRR14605772_DUX4CHIP_14hpi_yes.filtered.BAM_peak_1476
11	11748877	11749455	579	11749111	27.00	29.30149	13.64101	25.69897	SRR14605772_DUX4CHIP_14hpi_yes.filtered.BAM_peak_1477
11	12299919	12300903	985	12300591	24.00	20.07578	9.22329	16.77636	SRR14605772_DUX4CHIP_14hpi_yes.filtered.BAM_peak_1478
11	12440114	12441124	1011	12440670	34.00	37.18287	15.57496	33.36851	SRR14605772_DUX4CHIP_14hpi_yes.filtered.BAM_peak_1479
11	12549010	12549431	422	12549361	15.00	7.98426	4.57876	5.32776	SRR14605772_DUX4CHIP_14hpi_yes.filtered.BAM_peak_1480
11	12786897	12787338	442	12787068	15.00	13.23282	7.69619	10.25209	SRR14605772_DUX4CHIP_14hpi_yes.filtered.BAM_peak_1481
11	13475424	13476887	1464	13476325	29.00	21.56169	8.58518	18.20516	SRR14605772_DUX4CHIP_14hpi_yes.filtered.BAM_peak_1482
11	13524233	13524875	643	13524501	27.00	28.18658	12.97560	24.62135	SRR14605772_DUX4CHIP_14hpi_yes.filtered.BAM_peak_1483
11	13718677	13719136	460	13718909	18.00	17.09556	9.25640	13.92622	SRR14605772_DUX4CHIP_14hpi_yes.filtered.BAM_peak_1484
11	14007517	14007961	445	14007655	19.00	16.98257	8.89998	13.81952	SRR14605772_DUX4CHIP_14hpi_yes.filtered.BAM_peak_1485
11	14293388	14293824	437	14293554	18.00	15.77611	8.45498	12.67047	SRR14605772_DUX4CHIP_14hpi_yes.filtered.BAM_peak_1486
11	14744877	14745384	508	14745083	26.00	29.71568	14.24999	26.10503	SRR14605772_DUX4CHIP_14hpi_yes.filtered.BAM_peak_1487
11	15063216	15063717	502	15063573	21.00	15.84196	7.66338	12.72902	SRR14605772_DUX4CHIP_14hpi_yes.filtered.BAM_peak_1488
11	15069486	15070350	865	15069982	28.00	32.97467	15.45439	29.25904	SRR14605772_DUX4CHIP_14hpi_yes.filtered.BAM_peak_1489
11	15070448	15071164	717	15070756	24.00	26.98776	13.32275	23.44806	SRR14605772_DUX4CHIP_14hpi_yes.filtered.BAM_peak_1490
11	15823335	15823896	562	15823528	20.00	17.75014	9.06817	14.54833	SRR14605772_DUX4CHIP_14hpi_yes.filtered.BAM_peak_1491
11	15831005	15832298	1294	15831901	17.00	16.02494	8.88311	12.88702	SRR14605772_DUX4CHIP_14hpi_yes.filtered.BAM_peak_1492
11	15897517	15898532	1016	15897896	49.00	67.71886	26.64550	63.28539	SRR14605772_DUX4CHIP_14hpi_yes.filtered.BAM_peak_1493
11	15902062	15903038	977	15902671	27.00	22.82689	9.85184	19.42240	SRR14605772_DUX4CHIP_14hpi_yes.filtered.BAM_peak_1494
11	15911183	15912159	977	15911851	18.00	15.77611	8.45498	12.67047	SRR14605772_DUX4CHIP_14hpi_yes.filtered.BAM_peak_1495
11	16000579	16001200	622	16000936	13.00	11.97864	7.38888	9.06153	SRR14605772_DUX4CHIP_14hpi_yes.filtered.BAM_peak_1496
11	16893467	16894157	691	16893860	16.00	15.88341	9.05947	12.74806	SRR14605772_DUX4CHIP_14hpi_yes.filtered.BAM_peak_1497
11	17291167	17291619	453	17291297	16.00	13.43077	7.56498	10.41346	SRR14605772_DUX4CHIP_14hpi_yes.filtered.BAM_peak_1498
11	17509954	17512030	2077	17510625	40.00	52.24331	21.84931	48.08628	SRR14605772_DUX4CHIP_14hpi_yes.filtered.BAM_peak_1499
11	17563817	17564927	1111	17564285	38.00	48.91350	20.78349	44.82429	SRR14605772_DUX4CHIP_14hpi_yes.filtered.BAM_peak_1500
11	18426190	18426611	422	18426399	24.00	17.98572	8.05084	14.78003	SRR14605772_DUX4CHIP_14hpi_yes.filtered.BAM_peak_1501
11	18548373	18548865	493	18548643	28.00	21.08019	8.60936	17.75366	SRR14605772_DUX4CHIP_14hpi_yes.filtered.BAM_peak_1502
11	18549204	18549963	760	18549516	26.00	29.94968	14.38857	26.32137	SRR14605772_DUX4CHIP_14hpi_yes.filtered.BAM_peak_1503
11	18633629	18634513	885	18633826	13.00	9.80360	6.04545	6.99818	SRR14605772_DUX4CHIP_14hpi_yes.filtered.BAM_peak_1504
11	18639533	18639954	422	18639641	17.00	9.68363	5.15111	6.91922	SRR14605772_DUX4CHIP_14hpi_yes.filtered.BAM_peak_1505
11	18796633	18797054	422	18796895	13.00	12.09656	7.46074	9.15321	SRR14605772_DUX4CHIP_14hpi_yes.filtered.BAM_peak_1506
11	18797280	18797906	627	18797592	27.00	31.45457	14.92148	27.78349	SRR14605772_DUX4CHIP_14hpi_yes.filtered.BAM_peak_1507
11	18837143	18838164	1022	18837905	12.00	10.89128	6.92783	8.01479	SRR14605772_DUX4CHIP_14hpi_yes.filtered.BAM_peak_1508
11	19305624	19306099	476	19305913	12.00	10.62917	6.76712	7.79447	SRR14605772_DUX4CHIP_14hpi_yes.filtered.BAM_peak_1509
11	19349945	19351117	1173	19350474	23.00	25.53196	12.78984	22.03619	SRR14605772_DUX4CHIP_14hpi_yes.filtered.BAM_peak_1510
11	20024235	20024838	604	20024627	24.00	20.89002	9.69386	17.56799	SRR14605772_DUX4CHIP_14hpi_yes.filtered.BAM_peak_1511
11	20025321	20025750	430	20025631	19.00	11.47556	5.72345	8.57913	SRR14605772_DUX4CHIP_14hpi_yes.filtered.BAM_peak_1512
11	20192721	20193669	949	20193484	16.00	15.33826	8.72972	12.24737	SRR14605772_DUX4CHIP_14hpi_yes.filtered.BAM_peak_1513
11	20995191	20995754	564	20995476	27.00	31.45457	14.92148	27.78349	SRR14605772_DUX4CHIP_14hpi_yes.filtered.BAM_peak_1514
11	21609280	21609852	573	21609529	25.00	26.46632	12.66665	22.95053	SRR14605772_DUX4CHIP_14hpi_yes.filtered.BAM_peak_1515
11	22349264	22350008	745	22349596	30.00	36.05847	16.52021	32.26522	SRR14605772_DUX4CHIP_14hpi_yes.filtered.BAM_peak_1516
11	22436004	22436425	422	22436302	18.00	14.35706	7.59999	11.31756	SRR14605772_DUX4CHIP_14hpi_yes.filtered.BAM_peak_1517
11	22634340	22634761	422	22634548	10.00	8.57886	5.86201	5.86434	SRR14605772_DUX4CHIP_14hpi_yes.filtered.BAM_peak_1518
11	23052482	23053188	707	23052798	23.00	23.69655	11.69230	20.27358	SRR14605772_DUX4CHIP_14hpi_yes.filtered.BAM_peak_1519
11	23629384	23629835	452	23629584	21.00	18.97457	9.49999	15.72049	SRR14605772_DUX4CHIP_14hpi_yes.filtered.BAM_peak_1520
11	24037224	24037935	712	24037563	37.00	45.14151	18.99998	41.14108	SRR14605772_DUX4CHIP_14hpi_yes.filtered.BAM_peak_1521
11	24637247	24637987	741	24637661	32.00	39.19736	17.58603	35.32934	SRR14605772_DUX4CHIP_14hpi_yes.filtered.BAM_peak_1522
11	24639229	24639818	590	24639508	20.00	21.27369	11.19111	17.92547	SRR14605772_DUX4CHIP_14hpi_yes.filtered.BAM_peak_1523
11	24720508	24720931	424	24720704	15.00	14.26795	8.32876	11.22976	SRR14605772_DUX4CHIP_14hpi_yes.filtered.BAM_peak_1524
11	24747159	24747804	646	24747388	19.00	17.97338	9.49999	14.76803	SRR14605772_DUX4CHIP_14hpi_yes.filtered.BAM_peak_1525
11	27463421	27464001	581	27463670	18.00	17.92163	9.75675	14.71761	SRR14605772_DUX4CHIP_14hpi_yes.filtered.BAM_peak_1526
11	27854797	27855326	530	27855058	20.00	20.35479	10.63999	17.04608	SRR14605772_DUX4CHIP_14hpi_yes.filtered.BAM_peak_1527
11	27855456	27856375	920	27855814	33.00	30.00993	11.84341	26.37975	SRR14605772_DUX4CHIP_14hpi_yes.filtered.BAM_peak_1528
11	28581121	28581655	535	28581342	21.00	19.72761	9.95237	16.44998	SRR14605772_DUX4CHIP_14hpi_yes.filtered.BAM_peak_1529
11	28581928	28582779	852	28582108	15.00	7.98426	4.57876	5.32776	SRR14605772_DUX4CHIP_14hpi_yes.filtered.BAM_peak_1530
11	28684129	28685598	1470	28685185	69.00	100.50648	34.99997	95.64772	SRR14605772_DUX4CHIP_14hpi_yes.filtered.BAM_peak_1531
11	28863172	28863643	472	28863356	11.00	9.71787	6.39492	6.92441	SRR14605772_DUX4CHIP_14hpi_yes.filtered.BAM_peak_1532
11	28870760	28871205	446	28870957	18.00	16.35241	8.80487	13.20944	SRR14605772_DUX4CHIP_14hpi_yes.filtered.BAM_peak_1533
11	28989159	28989580	422	28989394	20.00	17.09176	8.67390	13.92622	SRR14605772_DUX4CHIP_14hpi_yes.filtered.BAM_peak_1534
11	29861566	29862337	772	29861854	39.00	40.64559	15.51018	36.75324	SRR14605772_DUX4CHIP_14hpi_yes.filtered.BAM_peak_1535
11	29986804	29987305	502	29987112	24.00	22.75990	10.79544	19.35596	SRR14605772_DUX4CHIP_14hpi_yes.filtered.BAM_peak_1536
11	30545737	30546279	543	30546052	15.00	14.59441	8.52656	11.52266	SRR14605772_DUX4CHIP_14hpi_yes.filtered.BAM_peak_1537
11	31093807	31094235	429	31093979	18.00	18.53414	10.12529	15.28769	SRR14605772_DUX4CHIP_14hpi_yes.filtered.BAM_peak_1538
11	31921945	31922663	719	31922568	10.00	7.77369	5.35897	5.12941	SRR14605772_DUX4CHIP_14hpi_yes.filtered.BAM_peak_1539
11	31956233	31956671	439	31956486	11.00	9.71787	6.39492	6.92441	SRR14605772_DUX4CHIP_14hpi_yes.filtered.BAM_peak_1540
11	32025745	32026382	638	32026063	20.00	20.83982	10.93150	17.51934	SRR14605772_DUX4CHIP_14hpi_yes.filtered.BAM_peak_1541
11	32145479	32146226	748	32145717	15.00	14.59441	8.52656	11.52266	SRR14605772_DUX4CHIP_14hpi_yes.filtered.BAM_peak_1542
11	32465538	32465975	438	32465773	16.00	13.43077	7.56498	10.41346	SRR14605772_DUX4CHIP_14hpi_yes.filtered.BAM_peak_1543
11	32638355	32639724	1370	32638689	19.00	18.17183	9.62024	14.96091	SRR14605772_DUX4CHIP_14hpi_yes.filtered.BAM_peak_1544
11	33073854	33074345	492	33074169	17.00	17.19709	9.59238	14.00704	SRR14605772_DUX4CHIP_14hpi_yes.filtered.BAM_peak_1545
11	33332739	33333263	525	33332939	22.00	21.87234	10.92499	18.51223	SRR14605772_DUX4CHIP_14hpi_yes.filtered.BAM_peak_1546
11	33415425	33416328	904	33415642	17.00	14.20136	7.77272	11.16549	SRR14605772_DUX4CHIP_14hpi_yes.filtered.BAM_peak_1547
11	33574371	33574950	580	33574708	23.00	25.53196	12.78984	22.03619	SRR14605772_DUX4CHIP_14hpi_yes.filtered.BAM_peak_1548
11	33583025	33583700	676	33583344	16.00	15.33826	8.72972	12.24737	SRR14605772_DUX4CHIP_14hpi_yes.filtered.BAM_peak_1549
11	33692665	33694015	1351	33693231	53.00	65.48813	23.31816	61.09600	SRR14605772_DUX4CHIP_14hpi_yes.filtered.BAM_peak_1550
11	33694258	33694744	487	33694484	12.00	10.89128	6.92783	8.01479	SRR14605772_DUX4CHIP_14hpi_yes.filtered.BAM_peak_1551
11	34231522	34231952	431	34231752	15.00	14.59441	8.52656	11.52266	SRR14605772_DUX4CHIP_14hpi_yes.filtered.BAM_peak_1552
11	34470917	34471783	867	34471544	19.00	19.89337	10.65820	16.59602	SRR14605772_DUX4CHIP_14hpi_yes.filtered.BAM_peak_1553
11	34795886	34797213	1328	34796694	34.00	42.38805	18.65185	38.44317	SRR14605772_DUX4CHIP_14hpi_yes.filtered.BAM_peak_1554
11	34874816	34875626	811	34875148	16.00	13.43077	7.56498	10.41346	SRR14605772_DUX4CHIP_14hpi_yes.filtered.BAM_peak_1555
11	35087440	35089186	1747	35087905	35.00	44.00190	19.18476	40.01990	SRR14605772_DUX4CHIP_14hpi_yes.filtered.BAM_peak_1556
11	35268838	35269395	558	35269166	36.00	29.50491	10.58839	25.89736	SRR14605772_DUX4CHIP_14hpi_yes.filtered.BAM_peak_1557
11	35324464	35326351	1888	35325826	27.00	31.21163	14.77776	27.55927	SRR14605772_DUX4CHIP_14hpi_yes.filtered.BAM_peak_1558
11	35526717	35527446	730	35527118	17.00	15.65559	8.65822	12.55747	SRR14605772_DUX4CHIP_14hpi_yes.filtered.BAM_peak_1559
11	35554582	35555287	706	35554937	11.00	9.71787	6.39492	6.92441	SRR14605772_DUX4CHIP_14hpi_yes.filtered.BAM_peak_1560
11	35920883	35922289	1407	35921577	51.00	65.08909	24.09754	60.70078	SRR14605772_DUX4CHIP_14hpi_yes.filtered.BAM_peak_1561
11	36056347	36056825	479	36056608	17.00	12.88393	6.97958	9.91352	SRR14605772_DUX4CHIP_14hpi_yes.filtered.BAM_peak_1562
11	36250446	36250977	532	36250721	11.00	7.77557	5.18181	5.12941	SRR14605772_DUX4CHIP_14hpi_yes.filtered.BAM_peak_1563
11	36290916	36291386	471	36291176	17.00	14.65269	8.04705	11.57638	SRR14605772_DUX4CHIP_14hpi_yes.filtered.BAM_peak_1564
11	36542401	36543633	1233	36542600	18.00	18.53414	10.12529	15.28769	SRR14605772_DUX4CHIP_14hpi_yes.filtered.BAM_peak_1565
11	36563127	36563710	584	36563311	32.00	28.95915	11.61110	25.36208	SRR14605772_DUX4CHIP_14hpi_yes.filtered.BAM_peak_1566
11	37090396	37090856	461	37090613	25.00	24.05653	11.22726	20.62405	SRR14605772_DUX4CHIP_14hpi_yes.filtered.BAM_peak_1567
11	37481742	37482314	573	37481956	18.00	17.09556	9.25640	13.92622	SRR14605772_DUX4CHIP_14hpi_yes.filtered.BAM_peak_1568
11	38768954	38769698	745	38769298	24.00	26.98776	13.32275	23.44806	SRR14605772_DUX4CHIP_14hpi_yes.filtered.BAM_peak_1569
11	39161204	39162496	1293	39161726	62.00	86.34372	30.69227	81.64497	SRR14605772_DUX4CHIP_14hpi_yes.filtered.BAM_peak_1570
11	39191432	39192123	692	39191807	9.00	7.47715	5.32910	4.84778	SRR14605772_DUX4CHIP_14hpi_yes.filtered.BAM_peak_1571
11	39228436	39228878	443	39228715	16.00	15.88341	9.05947	12.74806	SRR14605772_DUX4CHIP_14hpi_yes.filtered.BAM_peak_1572
11	39448819	39449645	827	39449235	33.00	38.15664	16.56409	34.31303	SRR14605772_DUX4CHIP_14hpi_yes.filtered.BAM_peak_1573
11	40171746	40172167	422	40171932	22.00	15.85102	7.40677	12.73769	SRR14605772_DUX4CHIP_14hpi_yes.filtered.BAM_peak_1574
11	41116818	41117399	582	41117085	33.00	35.73429	15.12996	31.95764	SRR14605772_DUX4CHIP_14hpi_yes.filtered.BAM_peak_1575
11	41581065	41581486	422	41581250	14.00	12.68592	7.59999	9.72135	SRR14605772_DUX4CHIP_14hpi_yes.filtered.BAM_peak_1576
11	42134652	42135558	907	42135236	29.00	25.04837	10.45007	21.57916	SRR14605772_DUX4CHIP_14hpi_yes.filtered.BAM_peak_1577
11	42286359	42286825	467	42286608	19.00	16.87868	8.83720	13.72579	SRR14605772_DUX4CHIP_14hpi_yes.filtered.BAM_peak_1578
11	42368168	42368647	480	42368336	13.00	11.81302	7.28766	8.90510	SRR14605772_DUX4CHIP_14hpi_yes.filtered.BAM_peak_1579
11	43029831	43030665	835	43030322	25.00	28.46054	13.85566	24.87439	SRR14605772_DUX4CHIP_14hpi_yes.filtered.BAM_peak_1580
11	43215533	43215958	426	43215734	15.00	14.59441	8.52656	11.52266	SRR14605772_DUX4CHIP_14hpi_yes.filtered.BAM_peak_1581
11	43311673	43312369	697	43312058	17.00	17.19709	9.59238	14.00704	SRR14605772_DUX4CHIP_14hpi_yes.filtered.BAM_peak_1582
11	43487476	43488082	607	43487769	20.00	18.21008	9.34498	14.99276	SRR14605772_DUX4CHIP_14hpi_yes.filtered.BAM_peak_1583
11	43659984	43660415	432	43660141	15.00	14.59441	8.52656	11.52266	SRR14605772_DUX4CHIP_14hpi_yes.filtered.BAM_peak_1584
11	43828008	43828479	472	43828137	21.00	19.45770	9.78998	16.18969	SRR14605772_DUX4CHIP_14hpi_yes.filtered.BAM_peak_1585
11	43866052	43866541	490	43866370	15.00	14.59441	8.52656	11.52266	SRR14605772_DUX4CHIP_14hpi_yes.filtered.BAM_peak_1586
11	43896278	43896717	440	43896370	17.00	16.61827	9.24323	13.46872	SRR14605772_DUX4CHIP_14hpi_yes.filtered.BAM_peak_1587
11	44220994	44222085	1092	44221617	31.00	37.34255	16.88887	33.52671	SRR14605772_DUX4CHIP_14hpi_yes.filtered.BAM_peak_1588
11	44471716	44472995	1280	44472639	21.00	13.35125	6.29580	10.34540	SRR14605772_DUX4CHIP_14hpi_yes.filtered.BAM_peak_1589
11	44495958	44497020	1063	44496669	19.00	19.89337	10.65820	16.59602	SRR14605772_DUX4CHIP_14hpi_yes.filtered.BAM_peak_1590
11	44539468	44540770	1303	44540102	24.00	23.31262	11.12497	19.89882	SRR14605772_DUX4CHIP_14hpi_yes.filtered.BAM_peak_1591
11	44541045	44542253	1209	44541930	27.00	27.32055	12.45997	23.77078	SRR14605772_DUX4CHIP_14hpi_yes.filtered.BAM_peak_1592
11	44544012	44544498	487	44544199	36.00	39.28496	15.97725	35.41221	SRR14605772_DUX4CHIP_14hpi_yes.filtered.BAM_peak_1593
11	44838388	44838948	561	44838596	30.00	30.77345	13.38635	27.12609	SRR14605772_DUX4CHIP_14hpi_yes.filtered.BAM_peak_1594
11	45104708	45105755	1048	45105401	17.00	17.19709	9.59238	14.00704	SRR14605772_DUX4CHIP_14hpi_yes.filtered.BAM_peak_1595
11	45185326	45186438	1113	45186037	27.00	27.32055	12.45997	23.77078	SRR14605772_DUX4CHIP_14hpi_yes.filtered.BAM_peak_1596
11	45676198	45676702	505	45676587	12.00	9.04853	5.78499	6.29963	SRR14605772_DUX4CHIP_14hpi_yes.filtered.BAM_peak_1597
11	46460083	46460691	609	46460406	32.00	39.19736	17.58603	35.32934	SRR14605772_DUX4CHIP_14hpi_yes.filtered.BAM_peak_1598
11	46672908	46674484	1577	46673529	33.00	40.78642	18.11894	36.87695	SRR14605772_DUX4CHIP_14hpi_yes.filtered.BAM_peak_1599
11	46900110	46900538	429	46900361	12.00	9.04853	5.78499	6.29963	SRR14605772_DUX4CHIP_14hpi_yes.filtered.BAM_peak_1600
11	47714713	47716160	1448	47715386	22.00	24.09384	12.25693	20.64316	SRR14605772_DUX4CHIP_14hpi_yes.filtered.BAM_peak_1601
11	47861134	47862634	1501	47862101	33.00	40.78642	18.11894	36.87695	SRR14605772_DUX4CHIP_14hpi_yes.filtered.BAM_peak_1602
11	48068227	48068872	646	48068461	16.00	15.88341	9.05947	12.74806	SRR14605772_DUX4CHIP_14hpi_yes.filtered.BAM_peak_1603
11	48429383	48429825	443	48429699	13.00	12.09656	7.46074	9.15321	SRR14605772_DUX4CHIP_14hpi_yes.filtered.BAM_peak_1604
11	48994777	48995294	518	48995029	22.00	20.21820	9.93181	16.91373	SRR14605772_DUX4CHIP_14hpi_yes.filtered.BAM_peak_1605
11	49030021	49030562	542	49030249	16.00	14.60342	8.28204	11.52768	SRR14605772_DUX4CHIP_14hpi_yes.filtered.BAM_peak_1606
11	51092241	51092684	444	51092347	30.00	20.82123	7.95945	17.50189	SRR14605772_DUX4CHIP_14hpi_yes.filtered.BAM_peak_1607
11	51104164	51104585	422	51104286	27.00	16.96058	6.79943	13.80364	SRR14605772_DUX4CHIP_14hpi_yes.filtered.BAM_peak_1608
11	51438909	51439330	422	51439004	15.00	13.39368	7.79486	10.38329	SRR14605772_DUX4CHIP_14hpi_yes.filtered.BAM_peak_1609
11	52285786	52286207	422	52285974	15.00	9.73040	5.57337	6.93361	SRR14605772_DUX4CHIP_14hpi_yes.filtered.BAM_peak_1610
11	54273161	54273588	428	54273303	17.00	15.83782	8.76922	12.72785	SRR14605772_DUX4CHIP_14hpi_yes.filtered.BAM_peak_1611
11	54314787	54315210	424	54315002	14.00	13.33157	7.99365	10.32695	SRR14605772_DUX4CHIP_14hpi_yes.filtered.BAM_peak_1612
11	55639751	55640388	638	55640033	21.00	22.67415	11.72402	19.27399	SRR14605772_DUX4CHIP_14hpi_yes.filtered.BAM_peak_1613
11	56402900	56403345	446	56403204	13.00	10.10149	6.22998	7.27814	SRR14605772_DUX4CHIP_14hpi_yes.filtered.BAM_peak_1614
11	56827206	56827866	661	56827581	32.00	35.96996	15.67498	32.19047	SRR14605772_DUX4CHIP_14hpi_yes.filtered.BAM_peak_1615
11	57174505	57175407	903	57175315	21.00	13.35125	6.29580	10.34540	SRR14605772_DUX4CHIP_14hpi_yes.filtered.BAM_peak_1616
11	57278051	57279107	1057	57278798	33.00	34.97261	14.68180	31.21194	SRR14605772_DUX4CHIP_14hpi_yes.filtered.BAM_peak_1617
11	57346821	57347496	676	57347204	17.00	17.19709	9.59238	14.00704	SRR14605772_DUX4CHIP_14hpi_yes.filtered.BAM_peak_1618
11	57629605	57630026	422	57629909	12.00	10.89128	6.92783	8.01479	SRR14605772_DUX4CHIP_14hpi_yes.filtered.BAM_peak_1619
11	57630174	57630770	597	57630378	22.00	20.72452	10.23497	17.40656	SRR14605772_DUX4CHIP_14hpi_yes.filtered.BAM_peak_1620
11	57789626	57790047	422	57789851	15.00	14.59441	8.52656	11.52266	SRR14605772_DUX4CHIP_14hpi_yes.filtered.BAM_peak_1621
11	58062197	58062688	492	58062436	27.00	19.41349	8.01284	16.15084	SRR14605772_DUX4CHIP_14hpi_yes.filtered.BAM_peak_1622
11	59495664	59496221	558	59495925	23.00	19.68933	9.30611	16.41335	SRR14605772_DUX4CHIP_14hpi_yes.filtered.BAM_peak_1623
11	59618281	59618887	607	59618521	34.00	36.39796	15.11362	32.59917	SRR14605772_DUX4CHIP_14hpi_yes.filtered.BAM_peak_1624
11	59943977	59944398	422	59944187	14.00	13.33157	7.99365	10.32695	SRR14605772_DUX4CHIP_14hpi_yes.filtered.BAM_peak_1625
11	60544332	60544928	597	60544579	31.00	32.15997	13.81817	28.47545	SRR14605772_DUX4CHIP_14hpi_yes.filtered.BAM_peak_1626
11	60918117	60919246	1130	60918587	31.00	37.62125	17.05312	33.79027	SRR14605772_DUX4CHIP_14hpi_yes.filtered.BAM_peak_1627
11	61107809	61108646	838	61108149	13.00	12.09656	7.46074	9.15321	SRR14605772_DUX4CHIP_14hpi_yes.filtered.BAM_peak_1628
11	62487802	62488702	901	62488450	15.00	14.59441	8.52656	11.52266	SRR14605772_DUX4CHIP_14hpi_yes.filtered.BAM_peak_1629
11	62509450	62509998	549	62509690	11.00	8.02731	5.33999	5.35985	SRR14605772_DUX4CHIP_14hpi_yes.filtered.BAM_peak_1630
11	62775158	62775885	728	62775517	20.00	18.21008	9.34498	14.99276	SRR14605772_DUX4CHIP_14hpi_yes.filtered.BAM_peak_1631
11	62808092	62808652	561	62808349	25.00	28.46054	13.85566	24.87439	SRR14605772_DUX4CHIP_14hpi_yes.filtered.BAM_peak_1632
11	62808809	62809583	775	62809187	34.00	42.38805	18.65185	38.44317	SRR14605772_DUX4CHIP_14hpi_yes.filtered.BAM_peak_1633
11	62822048	62822515	468	62822375	12.00	10.89128	6.92783	8.01479	SRR14605772_DUX4CHIP_14hpi_yes.filtered.BAM_peak_1634
11	63017439	63017971	533	63017826	14.00	10.86306	6.47727	8.01376	SRR14605772_DUX4CHIP_14hpi_yes.filtered.BAM_peak_1635
11	63018071	63018570	500	63018261	16.00	10.69174	5.92171	7.85307	SRR14605772_DUX4CHIP_14hpi_yes.filtered.BAM_peak_1636
11	63243597	63244254	658	63243978	21.00	22.67415	11.72402	19.27399	SRR14605772_DUX4CHIP_14hpi_yes.filtered.BAM_peak_1637
11	63775501	63776302	802	63775725	13.00	7.88720	4.87670	5.23323	SRR14605772_DUX4CHIP_14hpi_yes.filtered.BAM_peak_1638
11	63857122	63857627	506	63857379	25.00	28.46054	13.85566	24.87439	SRR14605772_DUX4CHIP_14hpi_yes.filtered.BAM_peak_1639
11	63857926	63858352	427	63858004	14.00	13.33157	7.99365	10.32695	SRR14605772_DUX4CHIP_14hpi_yes.filtered.BAM_peak_1640
11	64185288	64186110	823	64185693	16.00	15.88341	9.05947	12.74806	SRR14605772_DUX4CHIP_14hpi_yes.filtered.BAM_peak_1641
11	64978441	64979479	1039	64978648	20.00	12.40342	6.00963	9.44497	SRR14605772_DUX4CHIP_14hpi_yes.filtered.BAM_peak_1642
11	65119029	65121319	2291	65120137	26.00	29.94968	14.38857	26.32137	SRR14605772_DUX4CHIP_14hpi_yes.filtered.BAM_peak_1643
11	65122064	65124312	2249	65122820	45.00	60.74670	24.51386	56.42661	SRR14605772_DUX4CHIP_14hpi_yes.filtered.BAM_peak_1644
11	65144523	65144977	455	65144828	18.00	12.68664	6.61838	9.72135	SRR14605772_DUX4CHIP_14hpi_yes.filtered.BAM_peak_1645
11	65225342	65226720	1379	65226308	40.00	49.05720	19.97434	44.96444	SRR14605772_DUX4CHIP_14hpi_yes.filtered.BAM_peak_1646
11	65226905	65228115	1211	65227086	22.00	12.34744	5.58525	9.39136	SRR14605772_DUX4CHIP_14hpi_yes.filtered.BAM_peak_1647
11	65447600	65448979	1380	65448070	18.00	18.53414	10.12529	15.28769	SRR14605772_DUX4CHIP_14hpi_yes.filtered.BAM_peak_1648
11	65705072	65705493	422	65705308	16.00	13.43077	7.56498	10.41346	SRR14605772_DUX4CHIP_14hpi_yes.filtered.BAM_peak_1649
11	66190886	66191443	558	66191262	17.00	15.65559	8.65822	12.55747	SRR14605772_DUX4CHIP_14hpi_yes.filtered.BAM_peak_1650
11	66413907	66414799	893	66414492	17.00	17.19709	9.59238	14.00704	SRR14605772_DUX4CHIP_14hpi_yes.filtered.BAM_peak_1651
11	66439046	66439515	470	66439293	16.00	15.88341	9.05947	12.74806	SRR14605772_DUX4CHIP_14hpi_yes.filtered.BAM_peak_1652
11	66602169	66602736	568	66602452	15.00	12.29437	7.11998	9.33861	SRR14605772_DUX4CHIP_14hpi_yes.filtered.BAM_peak_1653
11	66610184	66610612	429	66610309	16.00	15.88341	9.05947	12.74806	SRR14605772_DUX4CHIP_14hpi_yes.filtered.BAM_peak_1654
11	66740400	66741198	799	66740804	33.00	28.36513	10.94914	24.79742	SRR14605772_DUX4CHIP_14hpi_yes.filtered.BAM_peak_1655
11	66982544	66983656	1113	66983272	21.00	20.99752	10.71794	17.67159	SRR14605772_DUX4CHIP_14hpi_yes.filtered.BAM_peak_1656
11	67069243	67070263	1021	67069844	16.00	15.88341	9.05947	12.74806	SRR14605772_DUX4CHIP_14hpi_yes.filtered.BAM_peak_1657
11	67147243	67148858	1616	67148423	35.00	32.79705	12.66665	29.10063	SRR14605772_DUX4CHIP_14hpi_yes.filtered.BAM_peak_1658
11	67692871	67693389	519	67693092	17.00	17.19709	9.59238	14.00704	SRR14605772_DUX4CHIP_14hpi_yes.filtered.BAM_peak_1659
11	68133300	68133799	500	68133568	12.00	10.89128	6.92783	8.01479	SRR14605772_DUX4CHIP_14hpi_yes.filtered.BAM_peak_1660
11	68134206	68134963	758	68134596	15.00	14.59441	8.52656	11.52266	SRR14605772_DUX4CHIP_14hpi_yes.filtered.BAM_peak_1661
11	68322715	68323554	840	68323136	17.00	17.19709	9.59238	14.00704	SRR14605772_DUX4CHIP_14hpi_yes.filtered.BAM_peak_1662
11	68584988	68585409	422	68585211	16.00	13.43077	7.56498	10.41346	SRR14605772_DUX4CHIP_14hpi_yes.filtered.BAM_peak_1663
11	68633025	68633646	622	68633304	26.00	27.87603	13.15383	24.31661	SRR14605772_DUX4CHIP_14hpi_yes.filtered.BAM_peak_1664
11	68726758	68727268	511	68727011	16.00	15.53548	8.84931	12.43824	SRR14605772_DUX4CHIP_14hpi_yes.filtered.BAM_peak_1665
11	69108711	69110635	1925	69109553	66.00	98.77294	35.70497	93.92832	SRR14605772_DUX4CHIP_14hpi_yes.filtered.BAM_peak_1666
11	69142479	69143856	1378	69142817	38.00	48.91350	20.78349	44.82429	SRR14605772_DUX4CHIP_14hpi_yes.filtered.BAM_peak_1667
11	69255937	69256758	822	69256353	12.00	10.89128	6.92783	8.01479	SRR14605772_DUX4CHIP_14hpi_yes.filtered.BAM_peak_1668
11	69481374	69483946	2573	69482706	55.00	53.68572	16.02567	49.50932	SRR14605772_DUX4CHIP_14hpi_yes.filtered.BAM_peak_1669
11	70403349	70405031	1683	70404211	23.00	22.00974	10.67997	18.64256	SRR14605772_DUX4CHIP_14hpi_yes.filtered.BAM_peak_1670
11	70739572	70740269	698	70739915	16.00	15.88341	9.05947	12.74806	SRR14605772_DUX4CHIP_14hpi_yes.filtered.BAM_peak_1671
11	71080773	71081262	490	71080975	12.00	10.89128	6.92783	8.01479	SRR14605772_DUX4CHIP_14hpi_yes.filtered.BAM_peak_1672
11	71324695	71326628	1934	71325534	30.00	36.05847	16.52021	32.26522	SRR14605772_DUX4CHIP_14hpi_yes.filtered.BAM_peak_1673
11	71469892	71470467	576	71470265	14.00	11.18406	6.67498	8.29248	SRR14605772_DUX4CHIP_14hpi_yes.filtered.BAM_peak_1674
11	71869933	71870698	766	71870319	67.00	70.46817	19.45975	65.99568	SRR14605772_DUX4CHIP_14hpi_yes.filtered.BAM_peak_1675
11	71942366	71942839	474	71942595	12.00	9.92807	6.33333	7.11510	SRR14605772_DUX4CHIP_14hpi_yes.filtered.BAM_peak_1676
11	72387930	72388568	639	72388159	12.00	9.92807	6.33333	7.11510	SRR14605772_DUX4CHIP_14hpi_yes.filtered.BAM_peak_1677
11	72405540	72405973	434	72405697	14.00	13.20473	7.91666	10.22492	SRR14605772_DUX4CHIP_14hpi_yes.filtered.BAM_peak_1678
11	72449567	72450518	952	72450152	21.00	15.84196	7.66338	12.72902	SRR14605772_DUX4CHIP_14hpi_yes.filtered.BAM_peak_1679
11	72487511	72487957	447	72487672	17.00	16.82769	9.36985	13.67511	SRR14605772_DUX4CHIP_14hpi_yes.filtered.BAM_peak_1680
11	73422699	73423166	468	73422930	28.00	17.93082	7.04227	14.72631	SRR14605772_DUX4CHIP_14hpi_yes.filtered.BAM_peak_1681
11	73484703	73485138	436	73484918	19.00	16.22684	8.44443	13.08544	SRR14605772_DUX4CHIP_14hpi_yes.filtered.BAM_peak_1682
11	73588348	73588769	422	73588533	15.00	9.73040	5.57337	6.93361	SRR14605772_DUX4CHIP_14hpi_yes.filtered.BAM_peak_1683
11	73951626	73953630	2005	73952615	32.00	36.64704	16.07691	32.84093	SRR14605772_DUX4CHIP_14hpi_yes.filtered.BAM_peak_1684
11	74021811	74023576	1766	74022865	30.00	31.46545	13.79497	27.79005	SRR14605772_DUX4CHIP_14hpi_yes.filtered.BAM_peak_1685
11	74284124	74285072	949	74284718	60.00	86.27761	31.75339	81.58031	SRR14605772_DUX4CHIP_14hpi_yes.filtered.BAM_peak_1686
11	74313342	74313850	509	74313555	15.00	12.48680	7.23809	9.52765	SRR14605772_DUX4CHIP_14hpi_yes.filtered.BAM_peak_1687
11	74358519	74358949	431	74358788	18.00	17.09556	9.25640	13.92622	SRR14605772_DUX4CHIP_14hpi_yes.filtered.BAM_peak_1688
11	74444035	74444794	760	74444343	23.00	25.53196	12.78984	22.03619	SRR14605772_DUX4CHIP_14hpi_yes.filtered.BAM_peak_1689
11	74521978	74522469	492	74522194	22.00	20.21820	9.93181	16.91373	SRR14605772_DUX4CHIP_14hpi_yes.filtered.BAM_peak_1690
11	74551391	74551836	446	74551547	17.00	17.19709	9.59238	14.00704	SRR14605772_DUX4CHIP_14hpi_yes.filtered.BAM_peak_1691
11	74552065	74552588	524	74552221	26.00	29.94968	14.38857	26.32137	SRR14605772_DUX4CHIP_14hpi_yes.filtered.BAM_peak_1692
11	74660471	74660976	506	74660740	23.00	19.68933	9.30611	16.41335	SRR14605772_DUX4CHIP_14hpi_yes.filtered.BAM_peak_1693
11	75057892	75058833	942	75058241	16.00	15.88341	9.05947	12.74806	SRR14605772_DUX4CHIP_14hpi_yes.filtered.BAM_peak_1694
11	75102695	75103263	569	75102984	34.00	42.38805	18.65185	38.44317	SRR14605772_DUX4CHIP_14hpi_yes.filtered.BAM_peak_1695
11	75103682	75104426	745	75104062	29.00	27.13567	11.63264	23.59328	SRR14605772_DUX4CHIP_14hpi_yes.filtered.BAM_peak_1696
11	75389658	75390544	887	75390131	18.00	18.53414	10.12529	15.28769	SRR14605772_DUX4CHIP_14hpi_yes.filtered.BAM_peak_1697
11	75856191	75856893	703	75856604	30.00	35.40951	16.13697	31.63940	SRR14605772_DUX4CHIP_14hpi_yes.filtered.BAM_peak_1698
11	75857184	75857823	640	75857485	24.00	26.17299	12.83783	22.66487	SRR14605772_DUX4CHIP_14hpi_yes.filtered.BAM_peak_1699
11	75936688	75937474	787	75937068	28.00	32.02498	14.89188	28.34429	SRR14605772_DUX4CHIP_14hpi_yes.filtered.BAM_peak_1700
11	76815304	76816123	820	76815907	16.00	9.91552	5.47457	7.10852	SRR14605772_DUX4CHIP_14hpi_yes.filtered.BAM_peak_1701
11	76915316	76915809	494	76915644	17.00	15.83782	8.76922	12.72785	SRR14605772_DUX4CHIP_14hpi_yes.filtered.BAM_peak_1702
11	77056474	77056944	471	77056714	14.00	13.33157	7.99365	10.32695	SRR14605772_DUX4CHIP_14hpi_yes.filtered.BAM_peak_1703
11	77117499	77118431	933	77117809	14.00	13.33157	7.99365	10.32695	SRR14605772_DUX4CHIP_14hpi_yes.filtered.BAM_peak_1704
11	77223229	77224540	1312	77224120	71.00	102.63388	35.07689	97.74732	SRR14605772_DUX4CHIP_14hpi_yes.filtered.BAM_peak_1705
11	77541114	77541747	634	77541470	37.00	44.31726	18.51280	40.33073	SRR14605772_DUX4CHIP_14hpi_yes.filtered.BAM_peak_1706
11	78018363	78018784	422	78018568	11.00	9.71787	6.39492	6.92441	SRR14605772_DUX4CHIP_14hpi_yes.filtered.BAM_peak_1707
11	78018898	78019567	670	78019280	24.00	26.98776	13.32275	23.44806	SRR14605772_DUX4CHIP_14hpi_yes.filtered.BAM_peak_1708
11	78183340	78185061	1722	78184424	39.00	50.57305	21.31640	46.44920	SRR14605772_DUX4CHIP_14hpi_yes.filtered.BAM_peak_1709
11	78408581	78409081	501	78408852	29.00	17.83401	6.78570	14.63137	SRR14605772_DUX4CHIP_14hpi_yes.filtered.BAM_peak_1710
11	78667494	78668327	834	78667956	18.00	17.09556	9.25640	13.92622	SRR14605772_DUX4CHIP_14hpi_yes.filtered.BAM_peak_1711
11	78668980	78669827	848	78669051	15.00	9.73040	5.57337	6.93361	SRR14605772_DUX4CHIP_14hpi_yes.filtered.BAM_peak_1712
11	79060672	79061579	908	79061234	17.00	9.68363	5.15111	6.91922	SRR14605772_DUX4CHIP_14hpi_yes.filtered.BAM_peak_1713
11	79393733	79394616	884	79394236	24.00	23.31262	11.12497	19.89882	SRR14605772_DUX4CHIP_14hpi_yes.filtered.BAM_peak_1714
11	79394751	79395195	445	79394995	21.00	18.97457	9.49999	15.72049	SRR14605772_DUX4CHIP_14hpi_yes.filtered.BAM_peak_1715
11	79409154	79409635	482	79409340	17.00	15.13593	8.34145	12.04908	SRR14605772_DUX4CHIP_14hpi_yes.filtered.BAM_peak_1716
11	80187251	80187724	474	80187498	17.00	16.21721	8.99999	13.07601	SRR14605772_DUX4CHIP_14hpi_yes.filtered.BAM_peak_1717
11	80252062	80252518	457	80252310	23.00	21.48022	10.36362	18.12450	SRR14605772_DUX4CHIP_14hpi_yes.filtered.BAM_peak_1718
11	80383615	80384093	479	80383783	16.00	14.77959	8.38960	11.69913	SRR14605772_DUX4CHIP_14hpi_yes.filtered.BAM_peak_1719
11	80385382	80385902	521	80385628	17.00	11.67758	6.27004	8.77326	SRR14605772_DUX4CHIP_14hpi_yes.filtered.BAM_peak_1720
11	80850635	80851296	662	80851002	28.00	26.68096	11.72339	23.16314	SRR14605772_DUX4CHIP_14hpi_yes.filtered.BAM_peak_1721
11	80884989	80885464	476	80885184	19.00	16.54581	8.63635	13.39751	SRR14605772_DUX4CHIP_14hpi_yes.filtered.BAM_peak_1722
11	80958908	80959428	521	80959210	28.00	27.80373	12.38201	24.24766	SRR14605772_DUX4CHIP_14hpi_yes.filtered.BAM_peak_1723
11	81128278	81128822	545	81128551	17.00	17.19709	9.59238	14.00704	SRR14605772_DUX4CHIP_14hpi_yes.filtered.BAM_peak_1724
11	81457802	81458223	422	81457876	14.00	12.85373	7.70270	9.88497	SRR14605772_DUX4CHIP_14hpi_yes.filtered.BAM_peak_1725
11	81458495	81458916	422	81458659	14.00	11.91356	7.12499	9.00249	SRR14605772_DUX4CHIP_14hpi_yes.filtered.BAM_peak_1726
11	81481706	81482728	1023	81482243	70.00	98.60254	33.30861	93.76394	SRR14605772_DUX4CHIP_14hpi_yes.filtered.BAM_peak_1727
11	83012277	83012698	422	83012458	11.00	9.71787	6.39492	6.92441	SRR14605772_DUX4CHIP_14hpi_yes.filtered.BAM_peak_1728
11	83059852	83061417	1566	83061008	60.00	78.60269	27.27056	74.00451	SRR14605772_DUX4CHIP_14hpi_yes.filtered.BAM_peak_1729
11	83079605	83080102	498	83079810	22.00	17.07570	8.09258	13.91041	SRR14605772_DUX4CHIP_14hpi_yes.filtered.BAM_peak_1730
11	83148765	83149214	450	83148985	16.00	11.82487	6.59183	8.91488	SRR14605772_DUX4CHIP_14hpi_yes.filtered.BAM_peak_1731
11	83439329	83439766	438	83439595	15.00	14.59441	8.52656	11.52266	SRR14605772_DUX4CHIP_14hpi_yes.filtered.BAM_peak_1732
11	83633027	83633546	520	83633316	23.00	21.28477	10.24718	17.93629	SRR14605772_DUX4CHIP_14hpi_yes.filtered.BAM_peak_1733
11	84871689	84872110	422	84871844	21.00	12.09447	5.64864	9.15321	SRR14605772_DUX4CHIP_14hpi_yes.filtered.BAM_peak_1734
11	85423136	85423752	617	85423505	13.00	12.09656	7.46074	9.15321	SRR14605772_DUX4CHIP_14hpi_yes.filtered.BAM_peak_1735
11	85757339	85757795	457	85757623	23.00	18.04288	8.36005	14.83446	SRR14605772_DUX4CHIP_14hpi_yes.filtered.BAM_peak_1736
11	86189910	86190354	445	86190187	13.00	11.97864	7.38888	9.06153	SRR14605772_DUX4CHIP_14hpi_yes.filtered.BAM_peak_1737
11	86286509	86287068	560	86286826	18.00	18.37161	10.02777	15.15155	SRR14605772_DUX4CHIP_14hpi_yes.filtered.BAM_peak_1738
11	86607674	86608137	464	86607870	13.00	10.10149	6.22998	7.27814	SRR14605772_DUX4CHIP_14hpi_yes.filtered.BAM_peak_1739
11	86999517	87000688	1172	86999678	26.00	20.18814	8.69490	16.88677	SRR14605772_DUX4CHIP_14hpi_yes.filtered.BAM_peak_1740
11	87022661	87023289	629	87022880	15.00	13.72867	7.99999	10.70475	SRR14605772_DUX4CHIP_14hpi_yes.filtered.BAM_peak_1741
11	87461192	87461674	483	87461398	18.00	18.14325	9.89040	14.93303	SRR14605772_DUX4CHIP_14hpi_yes.filtered.BAM_peak_1742
11	88980466	88980887	422	88980727	15.00	12.07992	6.98850	9.15321	SRR14605772_DUX4CHIP_14hpi_yes.filtered.BAM_peak_1743
11	89195314	89195748	435	89195460	14.00	12.85373	7.70270	9.88497	SRR14605772_DUX4CHIP_14hpi_yes.filtered.BAM_peak_1744
11	89920210	89921125	916	89920617	26.00	25.96864	12.01497	22.46264	SRR14605772_DUX4CHIP_14hpi_yes.filtered.BAM_peak_1745
11	89923811	89924236	426	89923841	16.00	15.88341	9.05947	12.74806	SRR14605772_DUX4CHIP_14hpi_yes.filtered.BAM_peak_1746
11	90236266	90236727	462	90236400	19.00	16.98257	8.89998	13.81952	SRR14605772_DUX4CHIP_14hpi_yes.filtered.BAM_peak_1747
11	91799659	91800149	491	91799920	15.00	13.72867	7.99999	10.70475	SRR14605772_DUX4CHIP_14hpi_yes.filtered.BAM_peak_1748
11	92923416	92923931	516	92923611	18.00	18.14325	9.89040	14.93303	SRR14605772_DUX4CHIP_14hpi_yes.filtered.BAM_peak_1749
11	93005103	93005939	837	93005523	38.00	43.09603	17.35496	39.13869	SRR14605772_DUX4CHIP_14hpi_yes.filtered.BAM_peak_1750
11	93516692	93517309	618	93517104	13.00	10.10149	6.22998	7.27814	SRR14605772_DUX4CHIP_14hpi_yes.filtered.BAM_peak_1751
11	93563217	93564680	1464	93563990	42.00	55.23787	22.69442	51.02879	SRR14605772_DUX4CHIP_14hpi_yes.filtered.BAM_peak_1752
11	93765121	93765719	599	93765411	29.00	31.28840	14.07406	27.63356	SRR14605772_DUX4CHIP_14hpi_yes.filtered.BAM_peak_1753
11	93917894	93918920	1027	93918251	19.00	16.98257	8.89998	13.81952	SRR14605772_DUX4CHIP_14hpi_yes.filtered.BAM_peak_1754
11	93997512	93997985	474	93997721	19.00	17.05069	8.94117	13.88598	SRR14605772_DUX4CHIP_14hpi_yes.filtered.BAM_peak_1755
11	94026786	94027703	918	94027371	23.00	25.53196	12.78984	22.03619	SRR14605772_DUX4CHIP_14hpi_yes.filtered.BAM_peak_1756
11	94196838	94197404	567	94197224	14.00	12.36432	7.40259	9.40688	SRR14605772_DUX4CHIP_14hpi_yes.filtered.BAM_peak_1757
11	94219662	94221275	1614	94219975	36.00	40.58033	16.73808	36.68918	SRR14605772_DUX4CHIP_14hpi_yes.filtered.BAM_peak_1758
11	94552798	94553871	1074	94553112	24.00	26.98776	13.32275	23.44806	SRR14605772_DUX4CHIP_14hpi_yes.filtered.BAM_peak_1759
11	95037252	95038160	909	95037653	24.00	25.07295	12.17947	21.60014	SRR14605772_DUX4CHIP_14hpi_yes.filtered.BAM_peak_1760
11	95048917	95049395	479	95049124	15.00	12.29437	7.11998	9.33861	SRR14605772_DUX4CHIP_14hpi_yes.filtered.BAM_peak_1761
11	95066734	95068139	1406	95067066	42.00	47.50425	18.15553	43.44592	SRR14605772_DUX4CHIP_14hpi_yes.filtered.BAM_peak_1762
11	95323672	95324562	891	95324141	32.00	39.19736	17.58603	35.32934	SRR14605772_DUX4CHIP_14hpi_yes.filtered.BAM_peak_1763
11	95940293	95941131	839	95940844	23.00	18.19202	8.44443	14.98055	SRR14605772_DUX4CHIP_14hpi_yes.filtered.BAM_peak_1764
11	95951814	95952259	446	95952086	17.00	15.13593	8.34145	12.04908	SRR14605772_DUX4CHIP_14hpi_yes.filtered.BAM_peak_1765
11	95952843	95953287	445	95953034	14.00	11.18406	6.67498	8.29248	SRR14605772_DUX4CHIP_14hpi_yes.filtered.BAM_peak_1766
11	96343052	96343569	518	96343280	18.00	16.90264	9.13923	13.74901	SRR14605772_DUX4CHIP_14hpi_yes.filtered.BAM_peak_1767
11	96446552	96447459	908	96446822	18.00	16.90264	9.13923	13.74901	SRR14605772_DUX4CHIP_14hpi_yes.filtered.BAM_peak_1768
11	98041270	98041989	720	98041638	26.00	29.71568	14.24999	26.10503	SRR14605772_DUX4CHIP_14hpi_yes.filtered.BAM_peak_1769
11	98407271	98407829	559	98407506	19.00	19.89337	10.65820	16.59602	SRR14605772_DUX4CHIP_14hpi_yes.filtered.BAM_peak_1770
11	98407948	98408452	505	98408216	21.00	22.67415	11.72402	19.27399	SRR14605772_DUX4CHIP_14hpi_yes.filtered.BAM_peak_1771
11	98535311	98535747	437	98535452	17.00	14.49890	7.95348	11.45646	SRR14605772_DUX4CHIP_14hpi_yes.filtered.BAM_peak_1772
11	98537197	98537739	543	98537366	21.00	19.45770	9.78998	16.18969	SRR14605772_DUX4CHIP_14hpi_yes.filtered.BAM_peak_1773
11	98576861	98577423	563	98577120	28.00	31.36610	14.49999	27.71023	SRR14605772_DUX4CHIP_14hpi_yes.filtered.BAM_peak_1774
11	98662221	98663012	792	98662487	18.00	18.37161	10.02777	15.15155	SRR14605772_DUX4CHIP_14hpi_yes.filtered.BAM_peak_1775
11	100004695	100005283	589	100005065	38.00	36.49227	13.58509	32.69017	SRR14605772_DUX4CHIP_14hpi_yes.filtered.BAM_peak_1776
11	100903729	100904158	430	100904035	15.00	12.21249	7.06976	9.26392	SRR14605772_DUX4CHIP_14hpi_yes.filtered.BAM_peak_1777
11	100904300	100904721	422	100904406	15.00	12.07992	6.98850	9.15321	SRR14605772_DUX4CHIP_14hpi_yes.filtered.BAM_peak_1778
11	100905549	100906140	592	100905897	30.00	26.26858	10.79840	22.75727	SRR14605772_DUX4CHIP_14hpi_yes.filtered.BAM_peak_1779
11	101026464	101026922	459	101026590	24.00	14.14271	6.07092	11.11064	SRR14605772_DUX4CHIP_14hpi_yes.filtered.BAM_peak_1780
11	101417492	101417933	442	101417740	16.00	13.48807	7.59999	10.47031	SRR14605772_DUX4CHIP_14hpi_yes.filtered.BAM_peak_1781
11	101418320	101418900	581	101418560	25.00	24.72225	11.62352	21.26016	SRR14605772_DUX4CHIP_14hpi_yes.filtered.BAM_peak_1782
11	101725629	101726236	608	101725973	43.00	49.01179	18.57775	44.92184	SRR14605772_DUX4CHIP_14hpi_yes.filtered.BAM_peak_1783
11	101900738	101901185	448	101900881	18.00	15.36252	8.20454	12.26799	SRR14605772_DUX4CHIP_14hpi_yes.filtered.BAM_peak_1784
11	102118351	102119318	968	102118590	31.00	29.73685	12.40815	26.12491	SRR14605772_DUX4CHIP_14hpi_yes.filtered.BAM_peak_1785
11	102271128	102271657	530	102271431	19.00	19.89337	10.65820	16.59602	SRR14605772_DUX4CHIP_14hpi_yes.filtered.BAM_peak_1786
11	102315483	102315914	432	102315706	18.00	16.71462	9.02499	13.56386	SRR14605772_DUX4CHIP_14hpi_yes.filtered.BAM_peak_1787
11	102553689	102554253	565	102553981	31.00	32.87519	14.23997	29.17387	SRR14605772_DUX4CHIP_14hpi_yes.filtered.BAM_peak_1788
11	103006061	103006487	427	103006188	16.00	11.82487	6.59183	8.91488	SRR14605772_DUX4CHIP_14hpi_yes.filtered.BAM_peak_1789
11	103564434	103564915	482	103564717	14.00	11.77094	7.03703	8.86569	SRR14605772_DUX4CHIP_14hpi_yes.filtered.BAM_peak_1790
11	103882110	103882614	505	103882256	12.00	10.78226	6.86110	7.94048	SRR14605772_DUX4CHIP_14hpi_yes.filtered.BAM_peak_1791
11	103954692	103955277	586	103954976	19.00	18.79926	9.99999	15.54990	SRR14605772_DUX4CHIP_14hpi_yes.filtered.BAM_peak_1792
11	104428087	104428699	613	104428363	27.00	28.45512	13.13579	24.87439	SRR14605772_DUX4CHIP_14hpi_yes.filtered.BAM_peak_1793
11	105185890	105186448	559	105186094	42.00	48.21436	18.56816	44.14420	SRR14605772_DUX4CHIP_14hpi_yes.filtered.BAM_peak_1794
11	105836897	105837318	422	105837243	17.00	14.20136	7.77272	11.16549	SRR14605772_DUX4CHIP_14hpi_yes.filtered.BAM_peak_1795
11	106002407	106002934	528	106002680	18.00	10.56862	5.43728	7.73638	SRR14605772_DUX4CHIP_14hpi_yes.filtered.BAM_peak_1796
11	106266696	106267176	481	106266823	15.00	12.29437	7.11998	9.33861	SRR14605772_DUX4CHIP_14hpi_yes.filtered.BAM_peak_1797
11	106778279	106778863	585	106778612	40.00	52.24331	21.84931	48.08628	SRR14605772_DUX4CHIP_14hpi_yes.filtered.BAM_peak_1798
11	107069097	107069518	422	107069366	15.00	13.39368	7.79486	10.38329	SRR14605772_DUX4CHIP_14hpi_yes.filtered.BAM_peak_1799
11	107177369	107177790	422	107177616	18.00	13.96626	7.36734	10.93680	SRR14605772_DUX4CHIP_14hpi_yes.filtered.BAM_peak_1800
11	107488345	107488781	437	107488478	26.00	23.34161	10.46937	19.92638	SRR14605772_DUX4CHIP_14hpi_yes.filtered.BAM_peak_1801
11	107637308	107637868	561	107637510	20.00	19.67643	10.23076	16.40195	SRR14605772_DUX4CHIP_14hpi_yes.filtered.BAM_peak_1802
11	107820154	107821211	1058	107820846	55.00	74.05340	27.28202	69.52150	SRR14605772_DUX4CHIP_14hpi_yes.filtered.BAM_peak_1803
11	107821915	107822425	511	107822166	16.00	14.96060	8.49999	11.87709	SRR14605772_DUX4CHIP_14hpi_yes.filtered.BAM_peak_1804
11	107861695	107862397	703	107862027	13.00	12.09656	7.46074	9.15321	SRR14605772_DUX4CHIP_14hpi_yes.filtered.BAM_peak_1805
11	107964087	107964861	775	107964479	43.00	53.89128	21.43587	49.70723	SRR14605772_DUX4CHIP_14hpi_yes.filtered.BAM_peak_1806
11	108080222	108080745	524	108080373	16.00	13.06350	7.34090	10.08655	SRR14605772_DUX4CHIP_14hpi_yes.filtered.BAM_peak_1807
11	108853874	108854459	586	108854106	37.00	44.31726	18.51280	40.33073	SRR14605772_DUX4CHIP_14hpi_yes.filtered.BAM_peak_1808
11	108975006	108975461	456	108975361	13.00	12.09656	7.46074	9.15321	SRR14605772_DUX4CHIP_14hpi_yes.filtered.BAM_peak_1809
11	109039109	109039665	557	109039391	17.00	14.59178	8.00998	11.52266	SRR14605772_DUX4CHIP_14hpi_yes.filtered.BAM_peak_1810
11	109502595	109503037	443	109502888	25.00	26.46632	12.66665	22.95053	SRR14605772_DUX4CHIP_14hpi_yes.filtered.BAM_peak_1811
11	109835299	109836341	1043	109836214	21.00	19.45770	9.78998	16.18969	SRR14605772_DUX4CHIP_14hpi_yes.filtered.BAM_peak_1812
11	110013246	110014154	909	110013415	18.00	15.51841	8.29884	12.42256	SRR14605772_DUX4CHIP_14hpi_yes.filtered.BAM_peak_1813
11	110054531	110055084	554	110054758	23.00	23.20992	11.39999	19.80138	SRR14605772_DUX4CHIP_14hpi_yes.filtered.BAM_peak_1814
11	110214934	110215558	625	110215217	35.00	44.00190	19.18476	40.01990	SRR14605772_DUX4CHIP_14hpi_yes.filtered.BAM_peak_1815
11	110215847	110216562	716	110216190	16.00	13.43077	7.56498	10.41346	SRR14605772_DUX4CHIP_14hpi_yes.filtered.BAM_peak_1816
11	110925461	110926383	923	110925721	31.00	32.15997	13.81817	28.47545	SRR14605772_DUX4CHIP_14hpi_yes.filtered.BAM_peak_1817
11	110957037	110958068	1032	110957715	30.00	31.30092	13.69766	27.64581	SRR14605772_DUX4CHIP_14hpi_yes.filtered.BAM_peak_1818
11	111026734	111027368	635	111027060	18.00	17.49715	9.49999	14.30115	SRR14605772_DUX4CHIP_14hpi_yes.filtered.BAM_peak_1819
11	111028547	111029066	520	111028847	28.00	30.44220	13.94935	26.80341	SRR14605772_DUX4CHIP_14hpi_yes.filtered.BAM_peak_1820
11	111334905	111335901	997	111335485	18.00	17.49715	9.49999	14.30115	SRR14605772_DUX4CHIP_14hpi_yes.filtered.BAM_peak_1821
11	111477934	111478472	539	111478216	22.00	20.40907	10.04597	17.10005	SRR14605772_DUX4CHIP_14hpi_yes.filtered.BAM_peak_1822
11	111527951	111528554	604	111528281	29.00	29.40067	12.95453	25.79383	SRR14605772_DUX4CHIP_14hpi_yes.filtered.BAM_peak_1823
11	111904187	111904733	547	111904418	14.00	13.33157	7.99365	10.32695	SRR14605772_DUX4CHIP_14hpi_yes.filtered.BAM_peak_1824
11	111905433	111905902	470	111905663	18.00	18.37161	10.02777	15.15155	SRR14605772_DUX4CHIP_14hpi_yes.filtered.BAM_peak_1825
11	111908573	111909118	546	111908882	22.00	18.50628	8.91836	15.28029	SRR14605772_DUX4CHIP_14hpi_yes.filtered.BAM_peak_1826
11	112045376	112045849	474	112045571	19.00	19.89337	10.65820	16.59602	SRR14605772_DUX4CHIP_14hpi_yes.filtered.BAM_peak_1827
11	112382955	112383589	635	112383184	16.00	15.88341	9.05947	12.74806	SRR14605772_DUX4CHIP_14hpi_yes.filtered.BAM_peak_1828
11	112624904	112625778	875	112625279	45.00	53.85754	20.46995	49.67633	SRR14605772_DUX4CHIP_14hpi_yes.filtered.BAM_peak_1829
11	112626617	112627103	487	112626804	23.00	19.68933	9.30611	16.41335	SRR14605772_DUX4CHIP_14hpi_yes.filtered.BAM_peak_1830
11	112765739	112766165	427	112765900	16.00	14.60342	8.28204	11.52768	SRR14605772_DUX4CHIP_14hpi_yes.filtered.BAM_peak_1831
11	112787195	112788395	1201	112787943	24.00	26.98776	13.32275	23.44806	SRR14605772_DUX4CHIP_14hpi_yes.filtered.BAM_peak_1832
11	112906367	112906838	472	112906555	19.00	19.48099	10.41095	16.21101	SRR14605772_DUX4CHIP_14hpi_yes.filtered.BAM_peak_1833
11	113654076	113654958	883	113654390	29.00	34.50947	15.98730	30.75405	SRR14605772_DUX4CHIP_14hpi_yes.filtered.BAM_peak_1834
11	113876876	113879035	2160	113877937	47.00	64.21488	25.57968	59.83918	SRR14605772_DUX4CHIP_14hpi_yes.filtered.BAM_peak_1835
11	113951654	113952719	1066	113952143	18.00	18.53414	10.12529	15.28769	SRR14605772_DUX4CHIP_14hpi_yes.filtered.BAM_peak_1836
11	114264735	114265435	701	114265027	17.00	8.19368	4.37106	5.52220	SRR14605772_DUX4CHIP_14hpi_yes.filtered.BAM_peak_1837
11	114389494	114391262	1769	114390507	41.00	53.92403	22.38222	49.72875	SRR14605772_DUX4CHIP_14hpi_yes.filtered.BAM_peak_1838
11	114399817	114400865	1049	114400140	43.00	49.73892	18.99998	45.63445	SRR14605772_DUX4CHIP_14hpi_yes.filtered.BAM_peak_1839
11	114411032	114411563	532	114411223	33.00	35.73429	15.12996	31.95764	SRR14605772_DUX4CHIP_14hpi_yes.filtered.BAM_peak_1840
11	114539875	114540410	536	114540189	23.00	25.32477	12.66665	21.84914	SRR14605772_DUX4CHIP_14hpi_yes.filtered.BAM_peak_1841
11	114736241	114737115	875	114736890	14.00	11.91356	7.12499	9.00249	SRR14605772_DUX4CHIP_14hpi_yes.filtered.BAM_peak_1842
11	115028426	115029034	609	115028699	16.00	15.88341	9.05947	12.74806	SRR14605772_DUX4CHIP_14hpi_yes.filtered.BAM_peak_1843
11	115073594	115074015	422	115073737	12.00	10.89128	6.92783	8.01479	SRR14605772_DUX4CHIP_14hpi_yes.filtered.BAM_peak_1844
11	115119402	115119823	422	115119517	12.00	10.62917	6.76712	7.79447	SRR14605772_DUX4CHIP_14hpi_yes.filtered.BAM_peak_1845
11	115137743	115138595	853	115137861	10.00	8.57886	5.86201	5.86434	SRR14605772_DUX4CHIP_14hpi_yes.filtered.BAM_peak_1846
11	115515054	115515552	499	115515285	21.00	22.48483	11.61110	19.10802	SRR14605772_DUX4CHIP_14hpi_yes.filtered.BAM_peak_1847
11	115624741	115626274	1534	115625020	33.00	32.39134	13.18366	28.70126	SRR14605772_DUX4CHIP_14hpi_yes.filtered.BAM_peak_1848
11	115720435	115720902	468	115720703	16.00	14.43188	8.17721	11.39149	SRR14605772_DUX4CHIP_14hpi_yes.filtered.BAM_peak_1849
11	116627289	116627768	480	116627391	11.00	9.71787	6.39492	6.92441	SRR14605772_DUX4CHIP_14hpi_yes.filtered.BAM_peak_1850
11	116628501	116628976	476	116628683	25.00	17.32589	7.44049	14.13344	SRR14605772_DUX4CHIP_14hpi_yes.filtered.BAM_peak_1851
11	116629154	116629645	492	116629459	15.00	13.39368	7.79486	10.38329	SRR14605772_DUX4CHIP_14hpi_yes.filtered.BAM_peak_1852
11	116800197	116800637	441	116800423	16.00	13.43077	7.56498	10.41346	SRR14605772_DUX4CHIP_14hpi_yes.filtered.BAM_peak_1853
11	116867640	116868301	662	116867974	22.00	22.33783	11.20512	18.96268	SRR14605772_DUX4CHIP_14hpi_yes.filtered.BAM_peak_1854
11	117263974	117264416	443	117264128	19.00	19.89337	10.65820	16.59602	SRR14605772_DUX4CHIP_14hpi_yes.filtered.BAM_peak_1855
11	117264601	117265985	1385	117264896	64.00	95.01264	34.63914	90.21231	SRR14605772_DUX4CHIP_14hpi_yes.filtered.BAM_peak_1856
11	118147514	118147945	432	118147840	13.00	12.09656	7.46074	9.15321	SRR14605772_DUX4CHIP_14hpi_yes.filtered.BAM_peak_1857
11	118148079	118148565	487	118148376	11.00	9.71787	6.39492	6.92441	SRR14605772_DUX4CHIP_14hpi_yes.filtered.BAM_peak_1858
11	118405635	118406277	643	118405936	35.00	41.21318	17.53844	37.29786	SRR14605772_DUX4CHIP_14hpi_yes.filtered.BAM_peak_1859
11	118456313	118456765	453	118456502	28.00	25.85614	11.24488	22.35693	SRR14605772_DUX4CHIP_14hpi_yes.filtered.BAM_peak_1860
11	118885286	118885950	665	118885609	20.00	21.27369	11.19111	17.92547	SRR14605772_DUX4CHIP_14hpi_yes.filtered.BAM_peak_1861
11	118965698	118967282	1585	118966870	66.00	98.77294	35.70497	93.92832	SRR14605772_DUX4CHIP_14hpi_yes.filtered.BAM_peak_1862
11	119260879	119261361	483	119261144	21.00	15.84196	7.66338	12.72902	SRR14605772_DUX4CHIP_14hpi_yes.filtered.BAM_peak_1863
11	119285142	119285671	530	119285344	13.00	11.65236	7.18918	8.75100	SRR14605772_DUX4CHIP_14hpi_yes.filtered.BAM_peak_1864
11	119285832	119286412	581	119286162	28.00	32.97467	15.45439	29.25904	SRR14605772_DUX4CHIP_14hpi_yes.filtered.BAM_peak_1865
11	119503880	119504821	942	119504295	24.00	23.31262	11.12497	19.89882	SRR14605772_DUX4CHIP_14hpi_yes.filtered.BAM_peak_1866
11	119809137	119810254	1118	119809525	27.00	31.45457	14.92148	27.78349	SRR14605772_DUX4CHIP_14hpi_yes.filtered.BAM_peak_1867
11	119837861	119839403	1543	119838884	30.00	36.05847	16.52021	32.26522	SRR14605772_DUX4CHIP_14hpi_yes.filtered.BAM_peak_1868
11	119846111	119846989	879	119846647	17.00	17.19709	9.59238	14.00704	SRR14605772_DUX4CHIP_14hpi_yes.filtered.BAM_peak_1869
11	120109148	120109952	805	120109408	10.00	7.77369	5.35897	5.12941	SRR14605772_DUX4CHIP_14hpi_yes.filtered.BAM_peak_1870
11	120119844	120121620	1777	120120505	53.00	74.82867	28.77714	70.28514	SRR14605772_DUX4CHIP_14hpi_yes.filtered.BAM_peak_1871
11	120749426	120749853	428	120749600	11.00	8.02731	5.33999	5.35985	SRR14605772_DUX4CHIP_14hpi_yes.filtered.BAM_peak_1872
11	121555966	121557328	1363	121556744	43.00	43.24950	15.32677	39.28839	SRR14605772_DUX4CHIP_14hpi_yes.filtered.BAM_peak_1873
11	121568659	121570289	1631	121569359	43.00	49.73892	18.99998	45.63445	SRR14605772_DUX4CHIP_14hpi_yes.filtered.BAM_peak_1874
11	121576056	121576548	493	121576334	15.00	12.34807	7.15293	9.39155	SRR14605772_DUX4CHIP_14hpi_yes.filtered.BAM_peak_1875
11	121589296	121589846	551	121589461	18.00	10.56862	5.43728	7.73638	SRR14605772_DUX4CHIP_14hpi_yes.filtered.BAM_peak_1876
11	121602573	121603345	773	121602939	23.00	25.53196	12.78984	22.03619	SRR14605772_DUX4CHIP_14hpi_yes.filtered.BAM_peak_1877
11	122004404	122005353	950	122004982	35.00	36.13033	14.55317	32.33681	SRR14605772_DUX4CHIP_14hpi_yes.filtered.BAM_peak_1878
11	122185085	122185529	445	122185243	16.00	14.26472	8.07499	11.22792	SRR14605772_DUX4CHIP_14hpi_yes.filtered.BAM_peak_1879
11	122377455	122378190	736	122377876	47.00	54.37296	19.82606	50.17322	SRR14605772_DUX4CHIP_14hpi_yes.filtered.BAM_peak_1880
11	122592310	122593165	856	122592918	22.00	16.93325	8.01172	13.77670	SRR14605772_DUX4CHIP_14hpi_yes.filtered.BAM_peak_1881
11	122805069	122805808	740	122805407	19.00	16.98257	8.89998	13.81952	SRR14605772_DUX4CHIP_14hpi_yes.filtered.BAM_peak_1882
11	122955135	122955586	452	122955279	19.00	16.54581	8.63635	13.39751	SRR14605772_DUX4CHIP_14hpi_yes.filtered.BAM_peak_1883
11	123246780	123247831	1052	123247421	51.00	71.25723	27.71132	66.76820	SRR14605772_DUX4CHIP_14hpi_yes.filtered.BAM_peak_1884
11	123308906	123309465	560	123309201	18.00	15.36252	8.20454	12.26799	SRR14605772_DUX4CHIP_14hpi_yes.filtered.BAM_peak_1885
11	123350828	123351859	1032	123351451	23.00	21.67985	10.48275	18.32178	SRR14605772_DUX4CHIP_14hpi_yes.filtered.BAM_peak_1886
11	123658704	123659162	459	123658888	13.00	9.80360	6.04545	6.99818	SRR14605772_DUX4CHIP_14hpi_yes.filtered.BAM_peak_1887
11	123659365	123659786	422	123659441	15.00	11.95024	6.90908	9.03503	SRR14605772_DUX4CHIP_14hpi_yes.filtered.BAM_peak_1888
11	123696617	123697125	509	123696726	20.00	19.25322	9.97499	15.99250	SRR14605772_DUX4CHIP_14hpi_yes.filtered.BAM_peak_1889
11	123839079	123839604	526	123839452	19.00	19.89337	10.65820	16.59602	SRR14605772_DUX4CHIP_14hpi_yes.filtered.BAM_peak_1890
11	124940585	124941260	676	124940869	21.00	21.96053	11.29729	18.59896	SRR14605772_DUX4CHIP_14hpi_yes.filtered.BAM_peak_1891
11	125170174	125171292	1119	125171086	17.00	14.59178	8.00998	11.52266	SRR14605772_DUX4CHIP_14hpi_yes.filtered.BAM_peak_1892
11	125618574	125620124	1551	125619120	54.00	76.62641	29.31005	72.05765	SRR14605772_DUX4CHIP_14hpi_yes.filtered.BAM_peak_1893
11	125853975	125854408	434	125854146	17.00	14.20136	7.77272	11.16549	SRR14605772_DUX4CHIP_14hpi_yes.filtered.BAM_peak_1894
11	126169642	126171757	2116	126171336	30.00	36.05847	16.52021	32.26522	SRR14605772_DUX4CHIP_14hpi_yes.filtered.BAM_peak_1895
11	126395170	126395673	504	126395377	13.00	12.09656	7.46074	9.15321	SRR14605772_DUX4CHIP_14hpi_yes.filtered.BAM_peak_1896
11	126587261	126588243	983	126588038	16.00	13.43077	7.56498	10.41346	SRR14605772_DUX4CHIP_14hpi_yes.filtered.BAM_peak_1897
11	127229407	127229920	514	127229665	19.00	18.17183	9.62024	14.96091	SRR14605772_DUX4CHIP_14hpi_yes.filtered.BAM_peak_1898
11	127815902	127816355	454	127816055	19.00	16.54581	8.63635	13.39751	SRR14605772_DUX4CHIP_14hpi_yes.filtered.BAM_peak_1899
11	128087444	128087992	549	128087710	46.00	58.81316	22.89741	54.53664	SRR14605772_DUX4CHIP_14hpi_yes.filtered.BAM_peak_1900
11	130265152	130265573	422	130265384	15.00	13.39368	7.79486	10.38329	SRR14605772_DUX4CHIP_14hpi_yes.filtered.BAM_peak_1901
11	130393984	130394847	864	130394214	25.00	15.06597	6.31376	11.98137	SRR14605772_DUX4CHIP_14hpi_yes.filtered.BAM_peak_1902
11	130814706	130816188	1483	130815356	28.00	32.97467	15.45439	29.25904	SRR14605772_DUX4CHIP_14hpi_yes.filtered.BAM_peak_1903
11	130918918	130919500	583	130919144	14.00	13.33157	7.99365	10.32695	SRR14605772_DUX4CHIP_14hpi_yes.filtered.BAM_peak_1904
11	130919732	130920517	786	130920108	20.00	21.27369	11.19111	17.92547	SRR14605772_DUX4CHIP_14hpi_yes.filtered.BAM_peak_1905
11	131032976	131034492	1517	131033548	41.00	43.48570	16.28569	39.52324	SRR14605772_DUX4CHIP_14hpi_yes.filtered.BAM_peak_1906
11	131156541	131156962	422	131156737	14.00	13.33157	7.99365	10.32695	SRR14605772_DUX4CHIP_14hpi_yes.filtered.BAM_peak_1907
11	131430699	131431664	966	131431309	14.00	13.33157	7.99365	10.32695	SRR14605772_DUX4CHIP_14hpi_yes.filtered.BAM_peak_1908
11	131596336	131597886	1551	131597122	33.00	40.78642	18.11894	36.87695	SRR14605772_DUX4CHIP_14hpi_yes.filtered.BAM_peak_1909
11	131703722	131704532	811	131704183	22.00	22.10211	11.06328	18.73379	SRR14605772_DUX4CHIP_14hpi_yes.filtered.BAM_peak_1910
11	131894525	131895116	592	131894783	20.00	20.83982	10.93150	17.51934	SRR14605772_DUX4CHIP_14hpi_yes.filtered.BAM_peak_1911
11	131915568	131916252	685	131915851	19.00	18.37545	9.74358	15.15155	SRR14605772_DUX4CHIP_14hpi_yes.filtered.BAM_peak_1912
11	132217653	132218515	863	132218070	11.00	8.71552	5.77215	5.99791	SRR14605772_DUX4CHIP_14hpi_yes.filtered.BAM_peak_1913
11	132923804	132924279	476	132923938	13.00	12.09656	7.46074	9.15321	SRR14605772_DUX4CHIP_14hpi_yes.filtered.BAM_peak_1914
11	133035112	133035587	476	133035315	13.00	11.81302	7.28766	8.90510	SRR14605772_DUX4CHIP_14hpi_yes.filtered.BAM_peak_1915
11	133722381	133722824	444	133722578	17.00	14.20136	7.77272	11.16549	SRR14605772_DUX4CHIP_14hpi_yes.filtered.BAM_peak_1916
11	133796270	133796888	619	133796541	34.00	42.38805	18.65185	38.44317	SRR14605772_DUX4CHIP_14hpi_yes.filtered.BAM_peak_1917
11	134013383	134013804	422	134013564	13.00	12.09656	7.46074	9.15321	SRR14605772_DUX4CHIP_14hpi_yes.filtered.BAM_peak_1918
11	134014049	134015845	1797	134014421	37.00	44.31726	18.51280	40.33073	SRR14605772_DUX4CHIP_14hpi_yes.filtered.BAM_peak_1919
11	134170837	134171956	1120	134171132	33.00	35.73429	15.12996	31.95764	SRR14605772_DUX4CHIP_14hpi_yes.filtered.BAM_peak_1920
11	134299267	134300867	1601	134299676	55.00	74.05340	27.28202	69.52150	SRR14605772_DUX4CHIP_14hpi_yes.filtered.BAM_peak_1921
11	134724056	134725837	1782	134724889	29.00	34.50947	15.98730	30.75405	SRR14605772_DUX4CHIP_14hpi_yes.filtered.BAM_peak_1922
11	134890362	134891048	687	134890640	18.00	18.53414	10.12529	15.28769	SRR14605772_DUX4CHIP_14hpi_yes.filtered.BAM_peak_1923
12	134804	136412	1609	135773	29.00	25.04837	10.45007	21.57916	SRR14605772_DUX4CHIP_14hpi_yes.filtered.BAM_peak_1924
12	475738	476490	753	476021	12.00	8.77373	5.61363	6.05077	SRR14605772_DUX4CHIP_14hpi_yes.filtered.BAM_peak_1925
12	948503	949918	1416	949046	29.00	34.50947	15.98730	30.75405	SRR14605772_DUX4CHIP_14hpi_yes.filtered.BAM_peak_1926
12	1027907	1028539	633	1028249	14.00	11.91356	7.12499	9.00249	SRR14605772_DUX4CHIP_14hpi_yes.filtered.BAM_peak_1927
12	1123590	1124107	518	1123801	36.00	39.28496	15.97725	35.41221	SRR14605772_DUX4CHIP_14hpi_yes.filtered.BAM_peak_1928
12	1225012	1225607	596	1225348	33.00	28.36513	10.94914	24.79742	SRR14605772_DUX4CHIP_14hpi_yes.filtered.BAM_peak_1929
12	1388108	1389165	1058	1388478	20.00	17.75014	9.06817	14.54833	SRR14605772_DUX4CHIP_14hpi_yes.filtered.BAM_peak_1930
12	2004441	2004862	422	2004560	12.00	9.79921	6.25316	6.99818	SRR14605772_DUX4CHIP_14hpi_yes.filtered.BAM_peak_1931
12	2077619	2078492	874	2078240	28.00	28.68766	12.90497	25.09565	SRR14605772_DUX4CHIP_14hpi_yes.filtered.BAM_peak_1932
12	2086713	2087161	449	2086807	13.00	10.10149	6.22998	7.27814	SRR14605772_DUX4CHIP_14hpi_yes.filtered.BAM_peak_1933
12	2090973	2092749	1777	2091390	21.00	15.84196	7.66338	12.72902	SRR14605772_DUX4CHIP_14hpi_yes.filtered.BAM_peak_1934
12	2185109	2185657	549	2185331	12.00	10.78226	6.86110	7.94048	SRR14605772_DUX4CHIP_14hpi_yes.filtered.BAM_peak_1935
12	2185764	2186374	611	2185954	13.00	12.09656	7.46074	9.15321	SRR14605772_DUX4CHIP_14hpi_yes.filtered.BAM_peak_1936
12	2673184	2674359	1176	2673585	15.00	14.59441	8.52656	11.52266	SRR14605772_DUX4CHIP_14hpi_yes.filtered.BAM_peak_1937
12	2841666	2842233	568	2841849	17.00	17.19709	9.59238	14.00704	SRR14605772_DUX4CHIP_14hpi_yes.filtered.BAM_peak_1938
12	2861730	2862315	586	2862069	44.00	51.27323	19.43180	47.13585	SRR14605772_DUX4CHIP_14hpi_yes.filtered.BAM_peak_1939
12	3066052	3066962	911	3066320	16.00	15.88341	9.05947	12.74806	SRR14605772_DUX4CHIP_14hpi_yes.filtered.BAM_peak_1940
12	3084570	3085080	511	3084830	16.00	15.88341	9.05947	12.74806	SRR14605772_DUX4CHIP_14hpi_yes.filtered.BAM_peak_1941
12	3312481	3313187	707	3312783	11.00	9.71787	6.39492	6.92441	SRR14605772_DUX4CHIP_14hpi_yes.filtered.BAM_peak_1942
12	3458074	3459089	1016	3458752	13.00	12.09656	7.46074	9.15321	SRR14605772_DUX4CHIP_14hpi_yes.filtered.BAM_peak_1943
12	3694432	3694974	543	3694684	12.00	10.62917	6.76712	7.79447	SRR14605772_DUX4CHIP_14hpi_yes.filtered.BAM_peak_1944
12	3712338	3713075	738	3712674	12.00	10.89128	6.92783	8.01479	SRR14605772_DUX4CHIP_14hpi_yes.filtered.BAM_peak_1945
12	3746031	3746809	779	3746393	22.00	24.09384	12.25693	20.64316	SRR14605772_DUX4CHIP_14hpi_yes.filtered.BAM_peak_1946
12	3746949	3747370	422	3747213	11.00	8.83373	5.84615	6.09758	SRR14605772_DUX4CHIP_14hpi_yes.filtered.BAM_peak_1947
12	3970605	3971490	886	3971139	42.00	49.18512	19.13495	45.08758	SRR14605772_DUX4CHIP_14hpi_yes.filtered.BAM_peak_1948
12	4113200	4114429	1230	4113621	30.00	36.05847	16.52021	32.26522	SRR14605772_DUX4CHIP_14hpi_yes.filtered.BAM_peak_1949
12	4160159	4160719	561	4160491	18.00	15.36252	8.20454	12.26799	SRR14605772_DUX4CHIP_14hpi_yes.filtered.BAM_peak_1950
12	4173013	4173434	422	4173246	19.00	13.71774	6.96671	10.69490	SRR14605772_DUX4CHIP_14hpi_yes.filtered.BAM_peak_1951
12	4520938	4521654	717	4521359	59.00	63.42080	19.32201	59.06495	SRR14605772_DUX4CHIP_14hpi_yes.filtered.BAM_peak_1952
12	4612341	4612896	556	4612634	28.00	31.36610	14.49999	27.71023	SRR14605772_DUX4CHIP_14hpi_yes.filtered.BAM_peak_1953
12	4836802	4837725	924	4837316	13.00	10.10149	6.22998	7.27814	SRR14605772_DUX4CHIP_14hpi_yes.filtered.BAM_peak_1954
12	5142786	5143396	611	5143255	19.00	9.79353	4.85674	6.99442	SRR14605772_DUX4CHIP_14hpi_yes.filtered.BAM_peak_1955
12	5343842	5344589	748	5344193	19.00	15.07067	7.75509	11.98442	SRR14605772_DUX4CHIP_14hpi_yes.filtered.BAM_peak_1956
12	5385292	5386050	759	5385777	11.00	8.02731	5.33999	5.35985	SRR14605772_DUX4CHIP_14hpi_yes.filtered.BAM_peak_1957
12	5435742	5436259	518	5436025	17.00	17.19709	9.59238	14.00704	SRR14605772_DUX4CHIP_14hpi_yes.filtered.BAM_peak_1958
12	5824663	5825185	523	5824990	15.00	12.29437	7.11998	9.33861	SRR14605772_DUX4CHIP_14hpi_yes.filtered.BAM_peak_1959
12	6172278	6173275	998	6172597	20.00	19.67643	10.23076	16.40195	SRR14605772_DUX4CHIP_14hpi_yes.filtered.BAM_peak_1960
12	6328382	6329485	1104	6329172	17.00	17.19709	9.59238	14.00704	SRR14605772_DUX4CHIP_14hpi_yes.filtered.BAM_peak_1961
12	6589310	6590363	1054	6589972	33.00	38.15664	16.56409	34.31303	SRR14605772_DUX4CHIP_14hpi_yes.filtered.BAM_peak_1962
12	6658147	6659729	1583	6658729	28.00	32.97467	15.45439	29.25904	SRR14605772_DUX4CHIP_14hpi_yes.filtered.BAM_peak_1963
12	6909540	6910737	1198	6909912	16.00	15.88341	9.05947	12.74806	SRR14605772_DUX4CHIP_14hpi_yes.filtered.BAM_peak_1964
12	7014623	7015044	422	7014845	14.00	11.18406	6.67498	8.29248	SRR14605772_DUX4CHIP_14hpi_yes.filtered.BAM_peak_1965
12	7512405	7512914	510	7512641	34.00	25.07874	8.98647	21.60588	SRR14605772_DUX4CHIP_14hpi_yes.filtered.BAM_peak_1966
12	7977880	7979278	1399	7978963	23.00	25.53196	12.78984	22.03619	SRR14605772_DUX4CHIP_14hpi_yes.filtered.BAM_peak_1967
12	8004231	8004652	422	8004650	13.00	7.88720	4.87670	5.23323	SRR14605772_DUX4CHIP_14hpi_yes.filtered.BAM_peak_1968
12	8166630	8167106	477	8166831	25.00	22.10766	10.08162	18.73798	SRR14605772_DUX4CHIP_14hpi_yes.filtered.BAM_peak_1969
12	8167426	8168223	798	8167741	23.00	22.74694	11.12194	19.34616	SRR14605772_DUX4CHIP_14hpi_yes.filtered.BAM_peak_1970
12	8225609	8226838	1230	8225887	39.00	50.57305	21.31640	46.44920	SRR14605772_DUX4CHIP_14hpi_yes.filtered.BAM_peak_1971
12	8554014	8555086	1073	8554315	25.00	26.74121	12.83115	23.22002	SRR14605772_DUX4CHIP_14hpi_yes.filtered.BAM_peak_1972
12	8866015	8866508	494	8866361	17.00	17.19709	9.59238	14.00704	SRR14605772_DUX4CHIP_14hpi_yes.filtered.BAM_peak_1973
12	8867113	8868551	1439	8867511	77.00	119.89557	41.56697	114.84177	SRR14605772_DUX4CHIP_14hpi_yes.filtered.BAM_peak_1974
12	8868989	8869501	513	8869182	19.00	13.84014	7.03703	10.81435	SRR14605772_DUX4CHIP_14hpi_yes.filtered.BAM_peak_1975
12	9153091	9153577	487	9153348	13.00	10.64636	6.56789	7.81088	SRR14605772_DUX4CHIP_14hpi_yes.filtered.BAM_peak_1976
12	9665222	9665978	757	9665822	12.00	10.89128	6.92783	8.01479	SRR14605772_DUX4CHIP_14hpi_yes.filtered.BAM_peak_1977
12	9890122	9890773	652	9890450	50.00	60.67241	22.02270	56.36110	SRR14605772_DUX4CHIP_14hpi_yes.filtered.BAM_peak_1978
12	10315809	10316343	535	10315996	17.00	17.19709	9.59238	14.00704	SRR14605772_DUX4CHIP_14hpi_yes.filtered.BAM_peak_1979
12	10852676	10853809	1134	10853094	25.00	28.46054	13.85566	24.87439	SRR14605772_DUX4CHIP_14hpi_yes.filtered.BAM_peak_1980
12	10921625	10922211	587	10921916	18.00	17.49715	9.49999	14.30115	SRR14605772_DUX4CHIP_14hpi_yes.filtered.BAM_peak_1981
12	10945443	10946104	662	10945808	28.00	32.97467	15.45439	29.25904	SRR14605772_DUX4CHIP_14hpi_yes.filtered.BAM_peak_1982
12	11947948	11948547	600	11948217	16.00	15.88341	9.05947	12.74806	SRR14605772_DUX4CHIP_14hpi_yes.filtered.BAM_peak_1983
12	12105590	12106157	568	12105832	14.00	13.33157	7.99365	10.32695	SRR14605772_DUX4CHIP_14hpi_yes.filtered.BAM_peak_1984
12	12271854	12273481	1628	12273127	31.00	37.62125	17.05312	33.79027	SRR14605772_DUX4CHIP_14hpi_yes.filtered.BAM_peak_1985
12	12805284	12806877	1594	12805979	48.00	44.39393	14.02246	40.40664	SRR14605772_DUX4CHIP_14hpi_yes.filtered.BAM_peak_1986
12	13011036	13011741	706	13011501	26.00	26.06204	12.07057	22.55488	SRR14605772_DUX4CHIP_14hpi_yes.filtered.BAM_peak_1987
12	13111863	13112414	552	13112183	21.00	22.21878	11.45204	18.84774	SRR14605772_DUX4CHIP_14hpi_yes.filtered.BAM_peak_1988
12	13227157	13228300	1144	13227487	55.00	68.73868	24.18179	64.29374	SRR14605772_DUX4CHIP_14hpi_yes.filtered.BAM_peak_1989
12	13646540	13646986	447	13646868	16.00	15.14673	8.61332	12.05894	SRR14605772_DUX4CHIP_14hpi_yes.filtered.BAM_peak_1990
12	14292827	14293251	425	14292935	16.00	15.88341	9.05947	12.74806	SRR14605772_DUX4CHIP_14hpi_yes.filtered.BAM_peak_1991
12	14317645	14318174	530	14317918	26.00	27.87603	13.15383	24.31661	SRR14605772_DUX4CHIP_14hpi_yes.filtered.BAM_peak_1992
12	14497379	14498022	644	14497677	33.00	38.15664	16.56409	34.31303	SRR14605772_DUX4CHIP_14hpi_yes.filtered.BAM_peak_1993
12	14584905	14585397	493	14585201	22.00	20.21820	9.93181	16.91373	SRR14605772_DUX4CHIP_14hpi_yes.filtered.BAM_peak_1994
12	14745587	14746555	969	14746224	38.00	43.09603	17.35496	39.13869	SRR14605772_DUX4CHIP_14hpi_yes.filtered.BAM_peak_1995
12	14759180	14759612	433	14759439	15.00	12.21249	7.06976	9.26392	SRR14605772_DUX4CHIP_14hpi_yes.filtered.BAM_peak_1996
12	14760516	14761994	1479	14761311	28.00	32.02498	14.89188	28.34429	SRR14605772_DUX4CHIP_14hpi_yes.filtered.BAM_peak_1997
12	15541626	15542070	445	15541862	20.00	19.67643	10.23076	16.40195	SRR14605772_DUX4CHIP_14hpi_yes.filtered.BAM_peak_1998
12	15749762	15750311	550	15750106	32.00	25.57882	9.79686	22.08284	SRR14605772_DUX4CHIP_14hpi_yes.filtered.BAM_peak_1999
12	15871081	15871748	668	15871377	34.00	42.38805	18.65185	38.44317	SRR14605772_DUX4CHIP_14hpi_yes.filtered.BAM_peak_2000
12	16822017	16822441	425	16822183	15.00	14.59441	8.52656	11.52266	SRR14605772_DUX4CHIP_14hpi_yes.filtered.BAM_peak_2001
12	16956966	16957557	592	16957244	25.00	27.31366	13.17332	23.76892	SRR14605772_DUX4CHIP_14hpi_yes.filtered.BAM_peak_2002
12	17211501	17212204	704	17211797	26.00	29.71568	14.24999	26.10503	SRR14605772_DUX4CHIP_14hpi_yes.filtered.BAM_peak_2003
12	17342360	17343015	656	17342627	42.00	54.70770	22.38354	50.50419	SRR14605772_DUX4CHIP_14hpi_yes.filtered.BAM_peak_2004
12	17675319	17676004	686	17675623	24.00	26.17299	12.83783	22.66487	SRR14605772_DUX4CHIP_14hpi_yes.filtered.BAM_peak_2005
12	18924895	18925571	677	18925179	17.00	14.81002	8.14285	11.72883	SRR14605772_DUX4CHIP_14hpi_yes.filtered.BAM_peak_2006
12	19097248	19098204	957	19097595	28.00	30.14974	13.77499	26.51361	SRR14605772_DUX4CHIP_14hpi_yes.filtered.BAM_peak_2007
12	19179254	19179757	504	19179461	25.00	24.27367	11.35631	20.82165	SRR14605772_DUX4CHIP_14hpi_yes.filtered.BAM_peak_2008
12	19191513	19191934	422	19191694	18.00	13.96626	7.36734	10.93680	SRR14605772_DUX4CHIP_14hpi_yes.filtered.BAM_peak_2009
12	19192223	19192963	741	19192576	75.00	105.48816	34.38091	100.57275	SRR14605772_DUX4CHIP_14hpi_yes.filtered.BAM_peak_2010
12	19434237	19434658	422	19434339	14.00	12.52286	7.49999	9.56269	SRR14605772_DUX4CHIP_14hpi_yes.filtered.BAM_peak_2011
12	19435005	19435672	668	19435327	46.00	58.81316	22.89741	54.53664	SRR14605772_DUX4CHIP_14hpi_yes.filtered.BAM_peak_2012
12	19587716	19588138	423	19587894	16.00	15.73873	8.97221	12.63892	SRR14605772_DUX4CHIP_14hpi_yes.filtered.BAM_peak_2013
12	19686722	19687218	497	19686931	24.00	25.07295	12.17947	21.60014	SRR14605772_DUX4CHIP_14hpi_yes.filtered.BAM_peak_2014
12	19695889	19696346	458	19696037	12.00	9.92807	6.33333	7.11510	SRR14605772_DUX4CHIP_14hpi_yes.filtered.BAM_peak_2015
12	21000541	21001026	486	21000799	19.00	19.72191	10.55555	16.44462	SRR14605772_DUX4CHIP_14hpi_yes.filtered.BAM_peak_2016
12	21701805	21702226	422	21702096	17.00	12.88393	6.97958	9.91352	SRR14605772_DUX4CHIP_14hpi_yes.filtered.BAM_peak_2017
12	22088720	22089321	602	22089051	20.00	18.21008	9.34498	14.99276	SRR14605772_DUX4CHIP_14hpi_yes.filtered.BAM_peak_2018
12	22241161	22241685	525	22241462	20.00	21.27369	11.19111	17.92547	SRR14605772_DUX4CHIP_14hpi_yes.filtered.BAM_peak_2019
12	22932071	22932492	422	22932333	14.00	11.18406	6.67498	8.29248	SRR14605772_DUX4CHIP_14hpi_yes.filtered.BAM_peak_2020
12	23078169	23078657	489	23078364	16.00	15.88341	9.05947	12.74806	SRR14605772_DUX4CHIP_14hpi_yes.filtered.BAM_peak_2021
12	23301483	23301973	491	23301624	11.00	9.71787	6.39492	6.92441	SRR14605772_DUX4CHIP_14hpi_yes.filtered.BAM_peak_2022
12	24040520	24040941	422	24040825	13.00	10.91471	6.73417	8.03698	SRR14605772_DUX4CHIP_14hpi_yes.filtered.BAM_peak_2023
12	24560868	24561347	480	24561102	25.00	26.46632	12.66665	22.95053	SRR14605772_DUX4CHIP_14hpi_yes.filtered.BAM_peak_2024
12	25181810	25183148	1339	25182549	100.00	150.82121	44.94489	145.54576	SRR14605772_DUX4CHIP_14hpi_yes.filtered.BAM_peak_2025
12	25259808	25260243	436	25260030	16.00	13.43077	7.56498	10.41346	SRR14605772_DUX4CHIP_14hpi_yes.filtered.BAM_peak_2026
12	25260348	25260963	616	25260738	26.00	29.94968	14.38857	26.32137	SRR14605772_DUX4CHIP_14hpi_yes.filtered.BAM_peak_2027
12	25431448	25431953	506	25431667	30.00	24.77731	9.98304	21.31375	SRR14605772_DUX4CHIP_14hpi_yes.filtered.BAM_peak_2028
12	25530773	25531253	481	25530934	38.00	32.70778	11.57811	29.01368	SRR14605772_DUX4CHIP_14hpi_yes.filtered.BAM_peak_2029
12	25650168	25650894	727	25650514	99.00	121.54232	29.68746	116.47349	SRR14605772_DUX4CHIP_14hpi_yes.filtered.BAM_peak_2030
12	25845779	25846298	520	25846084	20.00	21.09331	11.08332	17.76556	SRR14605772_DUX4CHIP_14hpi_yes.filtered.BAM_peak_2031
12	26011440	26011963	524	26011645	33.00	26.02462	9.72987	22.51787	SRR14605772_DUX4CHIP_14hpi_yes.filtered.BAM_peak_2032
12	26063382	26064147	766	26063557	13.00	8.80104	5.42856	6.07221	SRR14605772_DUX4CHIP_14hpi_yes.filtered.BAM_peak_2033
12	26781555	26782112	558	26781788	39.00	44.60250	17.79996	40.60984	SRR14605772_DUX4CHIP_14hpi_yes.filtered.BAM_peak_2034
12	27087228	27087649	422	27087419	14.00	12.21006	7.30768	9.26187	SRR14605772_DUX4CHIP_14hpi_yes.filtered.BAM_peak_2035
12	27088029	27088450	422	27088157	15.00	14.45865	8.44444	11.41670	SRR14605772_DUX4CHIP_14hpi_yes.filtered.BAM_peak_2036
12	27236198	27237182	985	27236520	17.00	17.19709	9.59238	14.00704	SRR14605772_DUX4CHIP_14hpi_yes.filtered.BAM_peak_2037
12	27242164	27242733	570	27242423	23.00	21.48022	10.36362	18.12450	SRR14605772_DUX4CHIP_14hpi_yes.filtered.BAM_peak_2038
12	27351362	27351950	589	27351705	31.00	35.15039	15.58973	31.38411	SRR14605772_DUX4CHIP_14hpi_yes.filtered.BAM_peak_2039
12	27985559	27985980	422	27985833	20.00	14.76984	7.31505	11.69039	SRR14605772_DUX4CHIP_14hpi_yes.filtered.BAM_peak_2040
12	28888526	28889121	596	28888813	28.00	29.31390	13.27709	25.71090	SRR14605772_DUX4CHIP_14hpi_yes.filtered.BAM_peak_2041
12	29284671	29285136	466	29284911	18.00	16.35241	8.80487	13.20944	SRR14605772_DUX4CHIP_14hpi_yes.filtered.BAM_peak_2042
12	29579969	29580397	429	29580184	14.00	12.85373	7.70270	9.88497	SRR14605772_DUX4CHIP_14hpi_yes.filtered.BAM_peak_2043
12	29820913	29821334	422	29821156	18.00	15.77611	8.45498	12.67047	SRR14605772_DUX4CHIP_14hpi_yes.filtered.BAM_peak_2044
12	29867674	29868272	599	29867965	25.00	26.46632	12.66665	22.95053	SRR14605772_DUX4CHIP_14hpi_yes.filtered.BAM_peak_2045
12	29868733	29869292	560	29868999	22.00	20.72452	10.23497	17.40656	SRR14605772_DUX4CHIP_14hpi_yes.filtered.BAM_peak_2046
12	30008538	30009289	752	30008950	50.00	61.82908	22.69494	57.49868	SRR14605772_DUX4CHIP_14hpi_yes.filtered.BAM_peak_2047
12	30077258	30077698	441	30077509	21.00	13.35125	6.29580	10.34540	SRR14605772_DUX4CHIP_14hpi_yes.filtered.BAM_peak_2048
12	30173418	30174612	1195	30174211	48.00	53.73585	18.99998	49.55804	SRR14605772_DUX4CHIP_14hpi_yes.filtered.BAM_peak_2049
12	30221425	30221998	574	30221756	24.00	23.62133	11.30951	20.20186	SRR14605772_DUX4CHIP_14hpi_yes.filtered.BAM_peak_2050
12	30222232	30222774	543	30222461	25.00	20.31432	9.05673	17.00722	SRR14605772_DUX4CHIP_14hpi_yes.filtered.BAM_peak_2051
12	31363457	31364275	819	31363784	19.00	19.89337	10.65820	16.59602	SRR14605772_DUX4CHIP_14hpi_yes.filtered.BAM_peak_2052
12	31367314	31368981	1668	31367688	27.00	31.45457	14.92148	27.78349	SRR14605772_DUX4CHIP_14hpi_yes.filtered.BAM_peak_2053
12	31406686	31407656	971	31407273	39.00	50.57305	21.31640	46.44920	SRR14605772_DUX4CHIP_14hpi_yes.filtered.BAM_peak_2054
12	31407979	31408512	534	31408158	16.00	15.88341	9.05947	12.74806	SRR14605772_DUX4CHIP_14hpi_yes.filtered.BAM_peak_2055
12	31410212	31410721	510	31410434	19.00	18.37545	9.74358	15.15155	SRR14605772_DUX4CHIP_14hpi_yes.filtered.BAM_peak_2056
12	31708080	31708621	542	31708409	27.00	19.99097	8.31249	16.69200	SRR14605772_DUX4CHIP_14hpi_yes.filtered.BAM_peak_2057
12	31837661	31839398	1738	31838197	31.00	37.62125	17.05312	33.79027	SRR14605772_DUX4CHIP_14hpi_yes.filtered.BAM_peak_2058
12	32293029	32293786	758	32293406	64.00	85.21393	28.92493	80.52969	SRR14605772_DUX4CHIP_14hpi_yes.filtered.BAM_peak_2059
12	32652984	32654346	1363	32653296	27.00	30.21646	14.18665	26.57919	SRR14605772_DUX4CHIP_14hpi_yes.filtered.BAM_peak_2060
12	32704112	32704561	450	32704355	19.00	19.89337	10.65820	16.59602	SRR14605772_DUX4CHIP_14hpi_yes.filtered.BAM_peak_2061
12	33281450	33282078	629	33281757	25.00	28.46054	13.85566	24.87439	SRR14605772_DUX4CHIP_14hpi_yes.filtered.BAM_peak_2062
12	38163472	38163997	526	38163741	19.00	19.89337	10.65820	16.59602	SRR14605772_DUX4CHIP_14hpi_yes.filtered.BAM_peak_2063
12	38668630	38669304	675	38668967	72.00	97.51330	31.52269	92.68114	SRR14605772_DUX4CHIP_14hpi_yes.filtered.BAM_peak_2064
12	38669538	38670012	475	38669733	16.00	13.94278	7.87804	10.91497	SRR14605772_DUX4CHIP_14hpi_yes.filtered.BAM_peak_2065
12	38819226	38819887	662	38819558	33.00	38.89185	16.99998	35.04083	SRR14605772_DUX4CHIP_14hpi_yes.filtered.BAM_peak_2066
12	39308097	39308538	442	39308218	19.00	19.48099	10.41095	16.21101	SRR14605772_DUX4CHIP_14hpi_yes.filtered.BAM_peak_2067
12	39384605	39385026	422	39384922	15.00	12.92329	7.50616	9.95203	SRR14605772_DUX4CHIP_14hpi_yes.filtered.BAM_peak_2068
12	39432493	39432990	498	39432727	22.00	20.60410	10.16278	17.29148	SRR14605772_DUX4CHIP_14hpi_yes.filtered.BAM_peak_2069
12	40655049	40655470	422	40655256	15.00	14.08292	8.21621	11.05185	SRR14605772_DUX4CHIP_14hpi_yes.filtered.BAM_peak_2070
12	40737306	40737798	493	40737552	33.00	32.39134	13.18366	28.70126	SRR14605772_DUX4CHIP_14hpi_yes.filtered.BAM_peak_2071
12	41106158	41106867	710	41106505	38.00	41.89393	16.65167	37.96893	SRR14605772_DUX4CHIP_14hpi_yes.filtered.BAM_peak_2072
12	41172078	41172658	581	41172354	26.00	26.30322	12.21427	22.79144	SRR14605772_DUX4CHIP_14hpi_yes.filtered.BAM_peak_2073
12	41686922	41687628	707	41687322	15.00	14.26795	8.32876	11.22976	SRR14605772_DUX4CHIP_14hpi_yes.filtered.BAM_peak_2074
12	41750035	41750768	734	41750415	21.00	22.67415	11.72402	19.27399	SRR14605772_DUX4CHIP_14hpi_yes.filtered.BAM_peak_2075
12	41887366	41888015	650	41887662	45.00	46.02222	16.02344	41.99718	SRR14605772_DUX4CHIP_14hpi_yes.filtered.BAM_peak_2076
12	42455856	42457100	1245	42456685	22.00	24.09384	12.25693	20.64316	SRR14605772_DUX4CHIP_14hpi_yes.filtered.BAM_peak_2077
12	42520829	42521280	452	42521005	16.00	15.73873	8.97221	12.63892	SRR14605772_DUX4CHIP_14hpi_yes.filtered.BAM_peak_2078
12	42651887	42652336	450	42652051	14.00	12.52286	7.49999	9.56269	SRR14605772_DUX4CHIP_14hpi_yes.filtered.BAM_peak_2079
12	42699387	42700756	1370	42699798	42.00	54.19279	22.08106	49.99623	SRR14605772_DUX4CHIP_14hpi_yes.filtered.BAM_peak_2080
12	42838951	42839770	820	42839258	30.00	31.57331	13.85881	27.89705	SRR14605772_DUX4CHIP_14hpi_yes.filtered.BAM_peak_2081
12	42909813	42910247	435	42910005	11.00	9.71787	6.39492	6.92441	SRR14605772_DUX4CHIP_14hpi_yes.filtered.BAM_peak_2082
12	43725323	43725744	422	43725564	17.00	15.13593	8.34145	12.04908	SRR14605772_DUX4CHIP_14hpi_yes.filtered.BAM_peak_2083
12	43837270	43837714	445	43837547	17.00	16.41488	9.11999	13.27069	SRR14605772_DUX4CHIP_14hpi_yes.filtered.BAM_peak_2084
12	44217821	44218444	624	44218101	27.00	25.59429	11.44085	22.09819	SRR14605772_DUX4CHIP_14hpi_yes.filtered.BAM_peak_2085
12	44301495	44301999	505	44301765	15.00	11.95024	6.90908	9.03503	SRR14605772_DUX4CHIP_14hpi_yes.filtered.BAM_peak_2086
12	45170499	45170926	428	45170816	14.00	8.79502	5.22503	6.06848	SRR14605772_DUX4CHIP_14hpi_yes.filtered.BAM_peak_2087
12	45363203	45363631	429	45363450	18.00	15.67773	8.39534	12.57922	SRR14605772_DUX4CHIP_14hpi_yes.filtered.BAM_peak_2088
12	45678173	45678663	491	45678497	13.00	9.80360	6.04545	6.99818	SRR14605772_DUX4CHIP_14hpi_yes.filtered.BAM_peak_2089
12	45791490	45792021	532	45791732	31.00	32.15997	13.81817	28.47545	SRR14605772_DUX4CHIP_14hpi_yes.filtered.BAM_peak_2090
12	46209979	46210423	445	46210230	22.00	20.21820	9.93181	16.91373	SRR14605772_DUX4CHIP_14hpi_yes.filtered.BAM_peak_2091
12	46710009	46710528	520	46710167	18.00	13.96626	7.36734	10.93680	SRR14605772_DUX4CHIP_14hpi_yes.filtered.BAM_peak_2092
12	46874705	46875175	471	46874890	14.00	12.68592	7.59999	9.72135	SRR14605772_DUX4CHIP_14hpi_yes.filtered.BAM_peak_2093
12	46957404	46958146	743	46957821	18.00	16.90264	9.13923	13.74901	SRR14605772_DUX4CHIP_14hpi_yes.filtered.BAM_peak_2094
12	47276171	47276650	480	47276451	19.00	16.54581	8.63635	13.39751	SRR14605772_DUX4CHIP_14hpi_yes.filtered.BAM_peak_2095
12	48808032	48809248	1217	48808658	25.00	28.46054	13.85566	24.87439	SRR14605772_DUX4CHIP_14hpi_yes.filtered.BAM_peak_2096
12	48955944	48956982	1039	48956377	41.00	46.69977	18.13634	42.66315	SRR14605772_DUX4CHIP_14hpi_yes.filtered.BAM_peak_2097
12	50027434	50027901	468	50027633	18.00	12.80237	6.68518	9.83511	SRR14605772_DUX4CHIP_14hpi_yes.filtered.BAM_peak_2098
12	50366629	50367212	584	50366990	20.00	20.35479	10.63999	17.04608	SRR14605772_DUX4CHIP_14hpi_yes.filtered.BAM_peak_2099
12	50570253	50570951	699	50570575	30.00	35.40951	16.13697	31.63940	SRR14605772_DUX4CHIP_14hpi_yes.filtered.BAM_peak_2100
12	50691658	50692164	507	50691946	44.00	39.27351	12.87777	35.40371	SRR14605772_DUX4CHIP_14hpi_yes.filtered.BAM_peak_2101
12	50822052	50822974	923	50822701	16.00	13.94278	7.87804	10.91497	SRR14605772_DUX4CHIP_14hpi_yes.filtered.BAM_peak_2102
12	50840849	50841489	641	50841074	17.00	17.19709	9.59238	14.00704	SRR14605772_DUX4CHIP_14hpi_yes.filtered.BAM_peak_2103
12	50888136	50888818	683	50888447	45.00	60.74670	24.51386	56.42661	SRR14605772_DUX4CHIP_14hpi_yes.filtered.BAM_peak_2104
12	51096935	51097356	422	51097190	11.00	8.95519	5.92207	6.21633	SRR14605772_DUX4CHIP_14hpi_yes.filtered.BAM_peak_2105
12	51250427	51250848	422	51250670	14.00	13.33157	7.99365	10.32695	SRR14605772_DUX4CHIP_14hpi_yes.filtered.BAM_peak_2106
12	51997791	51999212	1422	51998199	31.00	37.62125	17.05312	33.79027	SRR14605772_DUX4CHIP_14hpi_yes.filtered.BAM_peak_2107
12	52814781	52815250	470	52815020	18.00	18.53414	10.12529	15.28769	SRR14605772_DUX4CHIP_14hpi_yes.filtered.BAM_peak_2108
12	53025724	53026145	422	53025912	15.00	14.59441	8.52656	11.52266	SRR14605772_DUX4CHIP_14hpi_yes.filtered.BAM_peak_2109
12	53026532	53026986	455	53026779	23.00	15.30340	6.86815	12.21450	SRR14605772_DUX4CHIP_14hpi_yes.filtered.BAM_peak_2110
12	53151970	53152487	518	53152259	18.00	15.06053	8.02221	11.97616	SRR14605772_DUX4CHIP_14hpi_yes.filtered.BAM_peak_2111
12	53174448	53175576	1129	53175231	24.00	22.75990	10.79544	19.35596	SRR14605772_DUX4CHIP_14hpi_yes.filtered.BAM_peak_2112
12	53245907	53246328	422	53246112	12.00	10.89128	6.92783	8.01479	SRR14605772_DUX4CHIP_14hpi_yes.filtered.BAM_peak_2113
12	53450072	53451360	1289	53451020	58.00	83.89423	31.44169	79.22095	SRR14605772_DUX4CHIP_14hpi_yes.filtered.BAM_peak_2114
12	53576148	53577045	898	53576415	20.00	14.76984	7.31505	11.69039	SRR14605772_DUX4CHIP_14hpi_yes.filtered.BAM_peak_2115
12	53625120	53626015	896	53625393	13.00	12.09656	7.46074	9.15321	SRR14605772_DUX4CHIP_14hpi_yes.filtered.BAM_peak_2116
12	53690402	53691905	1504	53691512	43.00	55.85993	22.59457	51.63208	SRR14605772_DUX4CHIP_14hpi_yes.filtered.BAM_peak_2117
12	54070308	54072017	1710	54071329	66.00	77.13656	23.33848	72.55873	SRR14605772_DUX4CHIP_14hpi_yes.filtered.BAM_peak_2118
12	54313247	54314133	887	54313886	23.00	23.69655	11.69230	20.27358	SRR14605772_DUX4CHIP_14hpi_yes.filtered.BAM_peak_2119
12	54314283	54315227	945	54314613	35.00	44.00190	19.18476	40.01990	SRR14605772_DUX4CHIP_14hpi_yes.filtered.BAM_peak_2120
12	54340875	54341893	1019	54341450	17.00	11.67758	6.27004	8.77326	SRR14605772_DUX4CHIP_14hpi_yes.filtered.BAM_peak_2121
12	54562977	54563398	422	54563084	12.00	10.89128	6.92783	8.01479	SRR14605772_DUX4CHIP_14hpi_yes.filtered.BAM_peak_2122
12	54803310	54803731	422	54803464	18.00	15.36252	8.20454	12.26799	SRR14605772_DUX4CHIP_14hpi_yes.filtered.BAM_peak_2123
12	55568437	55568907	471	55568669	13.00	12.09656	7.46074	9.15321	SRR14605772_DUX4CHIP_14hpi_yes.filtered.BAM_peak_2124
12	55569536	55570070	535	55569828	12.00	10.89128	6.92783	8.01479	SRR14605772_DUX4CHIP_14hpi_yes.filtered.BAM_peak_2125
12	55714073	55715223	1151	55715060	16.00	13.06350	7.34090	10.08655	SRR14605772_DUX4CHIP_14hpi_yes.filtered.BAM_peak_2126
12	56523402	56523854	453	56523622	20.00	17.75014	9.06817	14.54833	SRR14605772_DUX4CHIP_14hpi_yes.filtered.BAM_peak_2127
12	56909386	56910569	1184	56909804	22.00	24.09384	12.25693	20.64316	SRR14605772_DUX4CHIP_14hpi_yes.filtered.BAM_peak_2128
12	56943199	56943642	444	56943498	16.00	13.06350	7.34090	10.08655	SRR14605772_DUX4CHIP_14hpi_yes.filtered.BAM_peak_2129
12	57044161	57044583	423	57044307	12.00	10.48068	6.67567	7.65052	SRR14605772_DUX4CHIP_14hpi_yes.filtered.BAM_peak_2130
12	57514123	57515121	999	57514252	13.00	12.09656	7.46074	9.15321	SRR14605772_DUX4CHIP_14hpi_yes.filtered.BAM_peak_2131
12	57895174	57895844	671	57895454	11.00	9.71787	6.39492	6.92441	SRR14605772_DUX4CHIP_14hpi_yes.filtered.BAM_peak_2132
12	58080222	58080859	638	58080475	15.00	10.79036	6.20407	7.94651	SRR14605772_DUX4CHIP_14hpi_yes.filtered.BAM_peak_2133
12	58158989	58159410	422	58159193	14.00	12.21006	7.30768	9.26187	SRR14605772_DUX4CHIP_14hpi_yes.filtered.BAM_peak_2134
12	58508916	58509417	502	58509266	28.00	24.02495	10.20369	20.59569	SRR14605772_DUX4CHIP_14hpi_yes.filtered.BAM_peak_2135
12	58637423	58637995	573	58637644	22.00	22.10211	11.06328	18.73379	SRR14605772_DUX4CHIP_14hpi_yes.filtered.BAM_peak_2136
12	58788114	58788535	422	58788343	17.00	11.67758	6.27004	8.77326	SRR14605772_DUX4CHIP_14hpi_yes.filtered.BAM_peak_2137
12	59160292	59161314	1023	59160603	31.00	27.50251	11.14674	23.94943	SRR14605772_DUX4CHIP_14hpi_yes.filtered.BAM_peak_2138
12	59970485	59971133	649	59970843	74.00	108.17491	36.53842	103.23215	SRR14605772_DUX4CHIP_14hpi_yes.filtered.BAM_peak_2139
12	60438413	60438848	436	60438687	13.00	10.03059	6.18604	7.21692	SRR14605772_DUX4CHIP_14hpi_yes.filtered.BAM_peak_2140
12	60603342	60603966	625	60603630	26.00	21.47480	9.40506	18.12210	SRR14605772_DUX4CHIP_14hpi_yes.filtered.BAM_peak_2141
12	61339698	61340119	422	61339885	14.00	13.33157	7.99365	10.32695	SRR14605772_DUX4CHIP_14hpi_yes.filtered.BAM_peak_2142
12	62213271	62213712	442	62213344	16.00	13.43077	7.56498	10.41346	SRR14605772_DUX4CHIP_14hpi_yes.filtered.BAM_peak_2143
12	62295899	62296326	428	62296142	21.00	17.34160	8.53060	14.14740	SRR14605772_DUX4CHIP_14hpi_yes.filtered.BAM_peak_2144
12	62305831	62306257	427	62306040	22.00	20.21820	9.93181	16.91373	SRR14605772_DUX4CHIP_14hpi_yes.filtered.BAM_peak_2145
12	62455708	62456240	533	62455857	18.00	15.77611	8.45498	12.67047	SRR14605772_DUX4CHIP_14hpi_yes.filtered.BAM_peak_2146
12	62731200	62732433	1234	62732102	39.00	40.64559	15.51018	36.75324	SRR14605772_DUX4CHIP_14hpi_yes.filtered.BAM_peak_2147
12	62951444	62951982	539	62951640	18.00	17.92163	9.75675	14.71761	SRR14605772_DUX4CHIP_14hpi_yes.filtered.BAM_peak_2148
12	63088970	63089507	538	63089357	16.00	14.43188	8.17721	11.39149	SRR14605772_DUX4CHIP_14hpi_yes.filtered.BAM_peak_2149
12	63176574	63176995	422	63176617	14.00	11.18406	6.67498	8.29248	SRR14605772_DUX4CHIP_14hpi_yes.filtered.BAM_peak_2150
12	64158381	64159024	644	64158636	40.00	48.62867	19.72150	44.55493	SRR14605772_DUX4CHIP_14hpi_yes.filtered.BAM_peak_2151
12	64346031	64346578	548	64346242	22.00	16.93325	8.01172	13.77670	SRR14605772_DUX4CHIP_14hpi_yes.filtered.BAM_peak_2152
12	65422861	65423308	448	65423069	16.00	13.06350	7.34090	10.08655	SRR14605772_DUX4CHIP_14hpi_yes.filtered.BAM_peak_2153
12	65542581	65543263	683	65542889	14.00	13.33157	7.99365	10.32695	SRR14605772_DUX4CHIP_14hpi_yes.filtered.BAM_peak_2154
12	65887337	65887883	547	65887545	28.00	30.74216	14.12819	27.09773	SRR14605772_DUX4CHIP_14hpi_yes.filtered.BAM_peak_2155
12	65888058	65888533	476	65888336	24.00	14.14271	6.07092	11.11064	SRR14605772_DUX4CHIP_14hpi_yes.filtered.BAM_peak_2156
12	66150223	66151700	1478	66151346	63.00	78.00267	25.33330	73.41766	SRR14605772_DUX4CHIP_14hpi_yes.filtered.BAM_peak_2157
12	67479973	67480461	489	67480197	23.00	21.48022	10.36362	18.12450	SRR14605772_DUX4CHIP_14hpi_yes.filtered.BAM_peak_2158
12	67774214	67774734	521	67774452	19.00	19.89337	10.65820	16.59602	SRR14605772_DUX4CHIP_14hpi_yes.filtered.BAM_peak_2159
12	67805476	67806133	658	67805825	15.00	14.59441	8.52656	11.52266	SRR14605772_DUX4CHIP_14hpi_yes.filtered.BAM_peak_2160
12	68180246	68181772	1527	68181343	22.00	21.87234	10.92499	18.51223	SRR14605772_DUX4CHIP_14hpi_yes.filtered.BAM_peak_2161
12	68208480	68209029	550	68208693	20.00	14.76984	7.31505	11.69039	SRR14605772_DUX4CHIP_14hpi_yes.filtered.BAM_peak_2162
12	68220551	68220975	425	68220701	16.00	15.88341	9.05947	12.74806	SRR14605772_DUX4CHIP_14hpi_yes.filtered.BAM_peak_2163
12	68282364	68282872	509	68282598	16.00	15.73873	8.97221	12.63892	SRR14605772_DUX4CHIP_14hpi_yes.filtered.BAM_peak_2164
12	69059687	69060421	735	69059830	15.00	11.95024	6.90908	9.03503	SRR14605772_DUX4CHIP_14hpi_yes.filtered.BAM_peak_2165
12	69236719	69237148	430	69236953	14.00	12.68592	7.59999	9.72135	SRR14605772_DUX4CHIP_14hpi_yes.filtered.BAM_peak_2166
12	69237255	69237797	543	69237495	20.00	20.35479	10.63999	17.04608	SRR14605772_DUX4CHIP_14hpi_yes.filtered.BAM_peak_2167
12	70237012	70237552	541	70237280	17.00	14.49890	7.95348	11.45646	SRR14605772_DUX4CHIP_14hpi_yes.filtered.BAM_peak_2168
12	70417104	70417641	538	70417441	31.00	32.87519	14.23997	29.17387	SRR14605772_DUX4CHIP_14hpi_yes.filtered.BAM_peak_2169
12	70565737	70566238	502	70566078	17.00	17.19709	9.59238	14.00704	SRR14605772_DUX4CHIP_14hpi_yes.filtered.BAM_peak_2170
12	70612816	70613722	907	70613424	30.00	36.05847	16.52021	32.26522	SRR14605772_DUX4CHIP_14hpi_yes.filtered.BAM_peak_2171
12	70908282	70909169	888	70908524	16.00	14.10175	7.97530	11.06998	SRR14605772_DUX4CHIP_14hpi_yes.filtered.BAM_peak_2172
12	71106601	71107063	463	71106928	14.00	11.18406	6.67498	8.29248	SRR14605772_DUX4CHIP_14hpi_yes.filtered.BAM_peak_2173
12	71111414	71112083	670	71111696	12.00	9.55142	6.09876	6.79116	SRR14605772_DUX4CHIP_14hpi_yes.filtered.BAM_peak_2174
12	71223061	71223530	470	71223262	20.00	21.27369	11.19111	17.92547	SRR14605772_DUX4CHIP_14hpi_yes.filtered.BAM_peak_2175
12	71973038	71973524	487	71973403	16.00	8.82176	4.86494	6.09188	SRR14605772_DUX4CHIP_14hpi_yes.filtered.BAM_peak_2176
12	71973755	71974356	602	71974045	29.00	27.13567	11.63264	23.59328	SRR14605772_DUX4CHIP_14hpi_yes.filtered.BAM_peak_2177
12	73225618	73226119	502	73225876	24.00	22.75990	10.79544	19.35596	SRR14605772_DUX4CHIP_14hpi_yes.filtered.BAM_peak_2178
12	74524852	74525283	432	74525097	19.00	15.07067	7.75509	11.98442	SRR14605772_DUX4CHIP_14hpi_yes.filtered.BAM_peak_2179
12	74687724	74688960	1237	74688098	43.00	54.84910	21.99998	50.64426	SRR14605772_DUX4CHIP_14hpi_yes.filtered.BAM_peak_2180
12	75066853	75067274	422	75067116	15.00	13.39368	7.79486	10.38329	SRR14605772_DUX4CHIP_14hpi_yes.filtered.BAM_peak_2181
12	75162591	75163469	879	75163020	98.00	142.26482	41.34061	137.03853	SRR14605772_DUX4CHIP_14hpi_yes.filtered.BAM_peak_2182
12	75669410	75670062	653	75669714	15.00	12.29437	7.11998	9.33861	SRR14605772_DUX4CHIP_14hpi_yes.filtered.BAM_peak_2183
12	75970214	75970635	422	75970498	11.00	8.37894	5.56097	5.70118	SRR14605772_DUX4CHIP_14hpi_yes.filtered.BAM_peak_2184
12	76155618	76156181	564	76155851	20.00	18.21008	9.34498	14.99276	SRR14605772_DUX4CHIP_14hpi_yes.filtered.BAM_peak_2185
12	76384475	76384952	478	76384724	17.00	14.20136	7.77272	11.16549	SRR14605772_DUX4CHIP_14hpi_yes.filtered.BAM_peak_2186
12	76498052	76499974	1923	76499238	50.00	61.55417	22.53486	57.22792	SRR14605772_DUX4CHIP_14hpi_yes.filtered.BAM_peak_2187
12	76638404	76639347	944	76638998	23.00	25.53196	12.78984	22.03619	SRR14605772_DUX4CHIP_14hpi_yes.filtered.BAM_peak_2188
12	76639458	76639879	422	76639638	12.00	9.92807	6.33333	7.11510	SRR14605772_DUX4CHIP_14hpi_yes.filtered.BAM_peak_2189
12	76714208	76714746	539	76714426	35.00	35.09608	13.95917	31.33326	SRR14605772_DUX4CHIP_14hpi_yes.filtered.BAM_peak_2190
12	76735345	76735983	639	76735673	30.00	36.05847	16.52021	32.26522	SRR14605772_DUX4CHIP_14hpi_yes.filtered.BAM_peak_2191
12	76773914	76774335	422	76774124	19.00	13.71774	6.96671	10.69490	SRR14605772_DUX4CHIP_14hpi_yes.filtered.BAM_peak_2192
12	77011982	77012583	602	77012261	20.00	20.35479	10.63999	17.04608	SRR14605772_DUX4CHIP_14hpi_yes.filtered.BAM_peak_2193
12	77502009	77502472	464	77502292	21.00	18.97457	9.49999	15.72049	SRR14605772_DUX4CHIP_14hpi_yes.filtered.BAM_peak_2194
12	77557376	77557986	611	77557687	22.00	20.72452	10.23497	17.40656	SRR14605772_DUX4CHIP_14hpi_yes.filtered.BAM_peak_2195
12	77837743	77838302	560	77838025	29.00	29.91045	13.25580	26.29687	SRR14605772_DUX4CHIP_14hpi_yes.filtered.BAM_peak_2196
12	79281737	79282246	510	79282036	25.00	22.46850	10.29165	19.09274	SRR14605772_DUX4CHIP_14hpi_yes.filtered.BAM_peak_2197
12	79526727	79527195	469	79527030	19.00	16.98257	8.89998	13.81952	SRR14605772_DUX4CHIP_14hpi_yes.filtered.BAM_peak_2198
12	79575357	79575961	605	79575740	25.00	24.63246	11.56997	21.17084	SRR14605772_DUX4CHIP_14hpi_yes.filtered.BAM_peak_2199
12	79597016	79597437	422	79597220	14.00	12.85373	7.70270	9.88497	SRR14605772_DUX4CHIP_14hpi_yes.filtered.BAM_peak_2200
12	79597780	79598201	422	79597926	16.00	14.60342	8.28204	11.52768	SRR14605772_DUX4CHIP_14hpi_yes.filtered.BAM_peak_2201
12	79620381	79621145	765	79620749	26.00	26.54994	12.36143	23.03240	SRR14605772_DUX4CHIP_14hpi_yes.filtered.BAM_peak_2202
12	79821437	79821881	445	79821686	19.00	17.05069	8.94117	13.88598	SRR14605772_DUX4CHIP_14hpi_yes.filtered.BAM_peak_2203
12	80201086	80201721	636	80201439	27.00	29.90319	13.99999	26.28980	SRR14605772_DUX4CHIP_14hpi_yes.filtered.BAM_peak_2204
12	80202048	80202795	748	80202462	24.00	25.07295	12.17947	21.60014	SRR14605772_DUX4CHIP_14hpi_yes.filtered.BAM_peak_2205
12	80641696	80642141	446	80641996	21.00	19.53304	9.83528	16.26253	SRR14605772_DUX4CHIP_14hpi_yes.filtered.BAM_peak_2206
12	80897349	80898041	693	80897670	86.00	122.51942	37.56814	117.44085	SRR14605772_DUX4CHIP_14hpi_yes.filtered.BAM_peak_2207
12	81386212	81386651	440	81386326	15.00	11.95024	6.90908	9.03503	SRR14605772_DUX4CHIP_14hpi_yes.filtered.BAM_peak_2208
12	82017520	82017941	422	82017650	13.00	9.37807	5.78260	6.62166	SRR14605772_DUX4CHIP_14hpi_yes.filtered.BAM_peak_2209
12	82663873	82664304	432	82664107	19.00	15.07067	7.75509	11.98442	SRR14605772_DUX4CHIP_14hpi_yes.filtered.BAM_peak_2210
12	82664822	82665313	492	82664961	32.00	33.55982	14.24998	29.83663	SRR14605772_DUX4CHIP_14hpi_yes.filtered.BAM_peak_2211
12	82819850	82820296	447	82819969	14.00	12.68592	7.59999	9.72135	SRR14605772_DUX4CHIP_14hpi_yes.filtered.BAM_peak_2212
12	82834649	82836660	2012	82835869	61.00	83.27530	29.44997	78.61844	SRR14605772_DUX4CHIP_14hpi_yes.filtered.BAM_peak_2213
12	83241666	83242101	436	83241819	15.00	10.79036	6.20407	7.94651	SRR14605772_DUX4CHIP_14hpi_yes.filtered.BAM_peak_2214
12	83383991	83384442	452	83384289	20.00	19.67643	10.23076	16.40195	SRR14605772_DUX4CHIP_14hpi_yes.filtered.BAM_peak_2215
12	83852882	83853364	483	83853074	20.00	18.21008	9.34498	14.99276	SRR14605772_DUX4CHIP_14hpi_yes.filtered.BAM_peak_2216
12	85478220	85479228	1009	85478448	13.00	11.81302	7.28766	8.90510	SRR14605772_DUX4CHIP_14hpi_yes.filtered.BAM_peak_2217
12	86364803	86365401	599	86365043	36.00	42.37378	17.79745	38.44074	SRR14605772_DUX4CHIP_14hpi_yes.filtered.BAM_peak_2218
12	86375923	86376902	980	86376178	34.00	35.27253	14.45650	31.50395	SRR14605772_DUX4CHIP_14hpi_yes.filtered.BAM_peak_2219
12	86764341	86764872	532	86764612	13.00	11.65236	7.18918	8.75100	SRR14605772_DUX4CHIP_14hpi_yes.filtered.BAM_peak_2220
12	87666689	87667241	553	87667034	34.00	42.38805	18.65185	38.44317	SRR14605772_DUX4CHIP_14hpi_yes.filtered.BAM_peak_2221
12	88117714	88118150	437	88117845	17.00	14.20136	7.77272	11.16549	SRR14605772_DUX4CHIP_14hpi_yes.filtered.BAM_peak_2222
12	88149948	88150419	472	88150216	26.00	23.34161	10.46937	19.92638	SRR14605772_DUX4CHIP_14hpi_yes.filtered.BAM_peak_2223
12	88211967	88212424	458	88212198	31.00	23.76655	9.15753	20.34288	SRR14605772_DUX4CHIP_14hpi_yes.filtered.BAM_peak_2224
12	88235206	88235747	542	88235383	15.00	12.62881	7.32529	9.66784	SRR14605772_DUX4CHIP_14hpi_yes.filtered.BAM_peak_2225
12	89104442	89105020	579	89104769	27.00	28.45512	13.13579	24.87439	SRR14605772_DUX4CHIP_14hpi_yes.filtered.BAM_peak_2226
12	89294190	89294616	427	89294289	23.00	13.91807	6.16215	10.89088	SRR14605772_DUX4CHIP_14hpi_yes.filtered.BAM_peak_2227
12	89556428	89556849	422	89556576	15.00	9.82613	5.62962	7.01988	SRR14605772_DUX4CHIP_14hpi_yes.filtered.BAM_peak_2228
12	89960014	89960610	597	89960249	39.00	35.87080	12.88134	32.09180	SRR14605772_DUX4CHIP_14hpi_yes.filtered.BAM_peak_2229
12	89987262	89987845	584	89987467	19.00	17.22664	9.04761	14.03607	SRR14605772_DUX4CHIP_14hpi_yes.filtered.BAM_peak_2230
12	90015568	90016062	495	90015841	14.00	11.63185	6.95121	8.73195	SRR14605772_DUX4CHIP_14hpi_yes.filtered.BAM_peak_2231
12	90060539	90061123	585	90060778	60.00	76.99721	26.34088	72.42252	SRR14605772_DUX4CHIP_14hpi_yes.filtered.BAM_peak_2232
12	90062323	90062744	422	90062678	16.00	8.82176	4.86494	6.09188	SRR14605772_DUX4CHIP_14hpi_yes.filtered.BAM_peak_2233
12	90062870	90063293	424	90063019	19.00	13.71774	6.96671	10.69490	SRR14605772_DUX4CHIP_14hpi_yes.filtered.BAM_peak_2234
12	90434271	90434716	446	90434457	18.00	16.90264	9.13923	13.74901	SRR14605772_DUX4CHIP_14hpi_yes.filtered.BAM_peak_2235
12	90664824	90665295	472	90665104	26.00	18.91691	8.01561	15.66634	SRR14605772_DUX4CHIP_14hpi_yes.filtered.BAM_peak_2236
12	90885087	90885550	464	90885357	18.00	14.77075	7.84782	11.69117	SRR14605772_DUX4CHIP_14hpi_yes.filtered.BAM_peak_2237
12	91604305	91604968	664	91604568	24.00	26.98776	13.32275	23.44806	SRR14605772_DUX4CHIP_14hpi_yes.filtered.BAM_peak_2238
12	91835102	91835621	520	91835333	25.00	24.63246	11.56997	21.17084	SRR14605772_DUX4CHIP_14hpi_yes.filtered.BAM_peak_2239
12	92082792	92083814	1023	92083062	26.00	26.30322	12.21427	22.79144	SRR14605772_DUX4CHIP_14hpi_yes.filtered.BAM_peak_2240
12	92209548	92210178	631	92209789	19.00	16.98257	8.89998	13.81952	SRR14605772_DUX4CHIP_14hpi_yes.filtered.BAM_peak_2241
12	92489432	92489965	534	92489838	16.00	15.88341	9.05947	12.74806	SRR14605772_DUX4CHIP_14hpi_yes.filtered.BAM_peak_2242
12	92490343	92490780	438	92490500	19.00	19.72191	10.55555	16.44462	SRR14605772_DUX4CHIP_14hpi_yes.filtered.BAM_peak_2243
12	92583828	92584249	422	92584016	18.00	10.56862	5.43728	7.73638	SRR14605772_DUX4CHIP_14hpi_yes.filtered.BAM_peak_2244
12	92955088	92955871	784	92955613	31.00	37.62125	17.05312	33.79027	SRR14605772_DUX4CHIP_14hpi_yes.filtered.BAM_peak_2245
12	93280913	93281612	700	93281311	18.00	18.14325	9.89040	14.93303	SRR14605772_DUX4CHIP_14hpi_yes.filtered.BAM_peak_2246
12	93494600	93496499	1900	93495015	74.00	114.06422	39.96825	109.06380	SRR14605772_DUX4CHIP_14hpi_yes.filtered.BAM_peak_2247
12	93532444	93532924	481	93532655	17.00	12.88393	6.97958	9.91352	SRR14605772_DUX4CHIP_14hpi_yes.filtered.BAM_peak_2248
12	93536188	93536734	547	93536449	11.00	9.71787	6.39492	6.92441	SRR14605772_DUX4CHIP_14hpi_yes.filtered.BAM_peak_2249
12	94543663	94544157	495	94543902	12.00	10.78226	6.86110	7.94048	SRR14605772_DUX4CHIP_14hpi_yes.filtered.BAM_peak_2250
12	94584057	94584610	554	94584251	21.00	21.22850	10.85713	17.89954	SRR14605772_DUX4CHIP_14hpi_yes.filtered.BAM_peak_2251
12	94935670	94937374	1705	94936072	43.00	57.31586	23.44804	53.05917	SRR14605772_DUX4CHIP_14hpi_yes.filtered.BAM_peak_2252
12	95634824	95635396	573	95635063	15.00	14.59441	8.52656	11.52266	SRR14605772_DUX4CHIP_14hpi_yes.filtered.BAM_peak_2253
12	96012214	96012635	422	96012487	12.00	9.79921	6.25316	6.99818	SRR14605772_DUX4CHIP_14hpi_yes.filtered.BAM_peak_2254
12	96066276	96066936	661	96066647	37.00	41.60054	16.90996	37.67889	SRR14605772_DUX4CHIP_14hpi_yes.filtered.BAM_peak_2255
12	96067401	96067948	548	96067626	16.00	15.88341	9.05947	12.74806	SRR14605772_DUX4CHIP_14hpi_yes.filtered.BAM_peak_2256
12	96128154	96128792	639	96128473	15.00	14.45865	8.44444	11.41670	SRR14605772_DUX4CHIP_14hpi_yes.filtered.BAM_peak_2257
12	96150480	96151747	1268	96151391	27.00	31.45457	14.92148	27.78349	SRR14605772_DUX4CHIP_14hpi_yes.filtered.BAM_peak_2258
12	96181277	96181895	619	96181584	15.00	14.59441	8.52656	11.52266	SRR14605772_DUX4CHIP_14hpi_yes.filtered.BAM_peak_2259
12	96183857	96185069	1213	96184449	29.00	31.28840	14.07406	27.63356	SRR14605772_DUX4CHIP_14hpi_yes.filtered.BAM_peak_2260
12	96208048	96208868	821	96208505	16.00	13.06350	7.34090	10.08655	SRR14605772_DUX4CHIP_14hpi_yes.filtered.BAM_peak_2261
12	96494204	96495720	1517	96495418	29.00	30.06945	13.34997	26.43397	SRR14605772_DUX4CHIP_14hpi_yes.filtered.BAM_peak_2262
12	96844209	96845017	809	96844756	16.00	13.43077	7.56498	10.41346	SRR14605772_DUX4CHIP_14hpi_yes.filtered.BAM_peak_2263
12	96854923	96856242	1320	96855774	19.00	18.17183	9.62024	14.96091	SRR14605772_DUX4CHIP_14hpi_yes.filtered.BAM_peak_2264
12	96981910	96982694	785	96982302	29.00	25.04837	10.45007	21.57916	SRR14605772_DUX4CHIP_14hpi_yes.filtered.BAM_peak_2265
12	97176859	97177774	916	97177276	31.00	35.15039	15.58973	31.38411	SRR14605772_DUX4CHIP_14hpi_yes.filtered.BAM_peak_2266
12	97190251	97190706	456	97190482	16.00	15.88341	9.05947	12.74806	SRR14605772_DUX4CHIP_14hpi_yes.filtered.BAM_peak_2267
12	97194430	97195206	777	97194799	14.00	13.33157	7.99365	10.32695	SRR14605772_DUX4CHIP_14hpi_yes.filtered.BAM_peak_2268
12	97672221	97672642	422	97672237	12.00	7.00878	4.52836	4.44539	SRR14605772_DUX4CHIP_14hpi_yes.filtered.BAM_peak_2269
12	98046891	98047763	873	98047570	12.00	10.89128	6.92783	8.01479	SRR14605772_DUX4CHIP_14hpi_yes.filtered.BAM_peak_2270
12	98066122	98066609	488	98066540	12.00	9.79921	6.25316	6.99818	SRR14605772_DUX4CHIP_14hpi_yes.filtered.BAM_peak_2271
12	98983046	98983515	470	98983244	24.00	19.32596	8.79628	16.06446	SRR14605772_DUX4CHIP_14hpi_yes.filtered.BAM_peak_2272
12	100038053	100038690	638	100038374	17.00	16.41488	9.11999	13.27069	SRR14605772_DUX4CHIP_14hpi_yes.filtered.BAM_peak_2273
12	100089200	100090315	1116	100090038	51.00	62.26944	22.45452	57.93155	SRR14605772_DUX4CHIP_14hpi_yes.filtered.BAM_peak_2274
12	100140911	100141565	655	100141209	80.00	95.47834	26.08471	90.67366	SRR14605772_DUX4CHIP_14hpi_yes.filtered.BAM_peak_2275
12	100613528	100614591	1064	100614303	30.00	28.42939	12.02039	24.86003	SRR14605772_DUX4CHIP_14hpi_yes.filtered.BAM_peak_2276
12	100744172	100745196	1025	100744669	30.00	36.05847	16.52021	32.26522	SRR14605772_DUX4CHIP_14hpi_yes.filtered.BAM_peak_2277
12	100770918	100771882	965	100771235	33.00	34.97261	14.68180	31.21194	SRR14605772_DUX4CHIP_14hpi_yes.filtered.BAM_peak_2278
12	100803001	100803547	547	100803276	26.00	27.87603	13.15383	24.31661	SRR14605772_DUX4CHIP_14hpi_yes.filtered.BAM_peak_2279
12	100884180	100885294	1115	100884586	34.00	38.61281	16.41973	34.76661	SRR14605772_DUX4CHIP_14hpi_yes.filtered.BAM_peak_2280
12	100981642	100982130	489	100981979	17.00	14.20136	7.77272	11.16549	SRR14605772_DUX4CHIP_14hpi_yes.filtered.BAM_peak_2281
12	101386166	101386623	458	101386536	14.00	13.33157	7.99365	10.32695	SRR14605772_DUX4CHIP_14hpi_yes.filtered.BAM_peak_2282
12	101854671	101855129	459	101854830	14.00	12.21006	7.30768	9.26187	SRR14605772_DUX4CHIP_14hpi_yes.filtered.BAM_peak_2283
12	101929486	101930289	804	101929870	22.00	20.21820	9.93181	16.91373	SRR14605772_DUX4CHIP_14hpi_yes.filtered.BAM_peak_2284
12	102105481	102105907	427	102105773	14.00	13.33157	7.99365	10.32695	SRR14605772_DUX4CHIP_14hpi_yes.filtered.BAM_peak_2285
12	102304593	102305014	422	102304748	15.00	14.59441	8.52656	11.52266	SRR14605772_DUX4CHIP_14hpi_yes.filtered.BAM_peak_2286
12	102596715	102597798	1084	102597406	33.00	39.66802	17.45944	35.79271	SRR14605772_DUX4CHIP_14hpi_yes.filtered.BAM_peak_2287
12	103649915	103650446	532	103650132	13.00	10.10149	6.22998	7.27814	SRR14605772_DUX4CHIP_14hpi_yes.filtered.BAM_peak_2288
12	103691732	103692158	427	103691802	15.00	10.79036	6.20407	7.94651	SRR14605772_DUX4CHIP_14hpi_yes.filtered.BAM_peak_2289
12	103699430	103699974	545	103699791	13.00	12.09656	7.46074	9.15321	SRR14605772_DUX4CHIP_14hpi_yes.filtered.BAM_peak_2290
12	104141082	104141629	548	104141268	12.00	10.89128	6.92783	8.01479	SRR14605772_DUX4CHIP_14hpi_yes.filtered.BAM_peak_2291
12	104384084	104384633	550	104384335	15.00	13.39368	7.79486	10.38329	SRR14605772_DUX4CHIP_14hpi_yes.filtered.BAM_peak_2292
12	104553511	104554643	1133	104553837	37.00	47.26493	20.25058	43.21235	SRR14605772_DUX4CHIP_14hpi_yes.filtered.BAM_peak_2293
12	104571222	104571643	422	104571425	13.00	10.10149	6.22998	7.27814	SRR14605772_DUX4CHIP_14hpi_yes.filtered.BAM_peak_2294
12	104982564	104983013	450	104982780	10.00	8.11492	5.57333	5.44488	SRR14605772_DUX4CHIP_14hpi_yes.filtered.BAM_peak_2295
12	105212626	105213047	422	105212793	15.00	14.26795	8.32876	11.22976	SRR14605772_DUX4CHIP_14hpi_yes.filtered.BAM_peak_2296
12	105298248	105299090	843	105298724	13.00	11.05423	6.82051	8.17088	SRR14605772_DUX4CHIP_14hpi_yes.filtered.BAM_peak_2297
12	105392867	105393359	493	105393160	20.00	21.27369	11.19111	17.92547	SRR14605772_DUX4CHIP_14hpi_yes.filtered.BAM_peak_2298
12	105404464	105405341	878	105404670	14.00	12.21006	7.30768	9.26187	SRR14605772_DUX4CHIP_14hpi_yes.filtered.BAM_peak_2299
12	105484404	105485406	1003	105484657	25.00	22.10766	10.08162	18.73798	SRR14605772_DUX4CHIP_14hpi_yes.filtered.BAM_peak_2300
12	105548518	105549769	1252	105549174	15.00	14.59441	8.52656	11.52266	SRR14605772_DUX4CHIP_14hpi_yes.filtered.BAM_peak_2301
12	105601872	105602500	629	105602124	12.00	9.04853	5.78499	6.29963	SRR14605772_DUX4CHIP_14hpi_yes.filtered.BAM_peak_2302
12	105678380	105679128	749	105678763	28.00	20.48027	8.29901	17.16994	SRR14605772_DUX4CHIP_14hpi_yes.filtered.BAM_peak_2303
12	105763286	105763922	637	105763502	21.00	18.45055	9.18680	15.22653	SRR14605772_DUX4CHIP_14hpi_yes.filtered.BAM_peak_2304
12	105864987	105866249	1263	105865257	25.00	17.32589	7.44049	14.13344	SRR14605772_DUX4CHIP_14hpi_yes.filtered.BAM_peak_2305
12	105889178	105889693	516	105889492	18.00	16.00726	8.59523	12.87018	SRR14605772_DUX4CHIP_14hpi_yes.filtered.BAM_peak_2306
12	106107101	106107672	572	106107530	12.00	10.89128	6.92783	8.01479	SRR14605772_DUX4CHIP_14hpi_yes.filtered.BAM_peak_2307
12	106204313	106204734	422	106204559	12.00	7.00878	4.52836	4.44539	SRR14605772_DUX4CHIP_14hpi_yes.filtered.BAM_peak_2308
12	106746902	106747753	852	106747056	13.00	10.10149	6.22998	7.27814	SRR14605772_DUX4CHIP_14hpi_yes.filtered.BAM_peak_2309
12	106954597	106955018	422	106954925	11.00	8.83373	5.84615	6.09758	SRR14605772_DUX4CHIP_14hpi_yes.filtered.BAM_peak_2310
12	107002684	107003105	422	107002947	18.00	12.80237	6.68518	9.83511	SRR14605772_DUX4CHIP_14hpi_yes.filtered.BAM_peak_2311
12	107003662	107004132	471	107003898	18.00	17.09556	9.25640	13.92622	SRR14605772_DUX4CHIP_14hpi_yes.filtered.BAM_peak_2312
12	107097654	107098075	422	107097950	13.00	10.10149	6.22998	7.27814	SRR14605772_DUX4CHIP_14hpi_yes.filtered.BAM_peak_2313
12	107101012	107101611	600	107101320	16.00	15.88341	9.05947	12.74806	SRR14605772_DUX4CHIP_14hpi_yes.filtered.BAM_peak_2314
12	107279449	107280427	979	107279741	22.00	24.09384	12.25693	20.64316	SRR14605772_DUX4CHIP_14hpi_yes.filtered.BAM_peak_2315
12	107417279	107418782	1504	107418091	21.00	22.67415	11.72402	19.27399	SRR14605772_DUX4CHIP_14hpi_yes.filtered.BAM_peak_2316
12	107811512	107812012	501	107811808	19.00	19.72191	10.55555	16.44462	SRR14605772_DUX4CHIP_14hpi_yes.filtered.BAM_peak_2317
12	107849315	107850834	1520	107850242	20.00	21.27369	11.19111	17.92547	SRR14605772_DUX4CHIP_14hpi_yes.filtered.BAM_peak_2318
12	107880400	107881175	776	107880766	36.00	32.06596	11.91524	28.38491	SRR14605772_DUX4CHIP_14hpi_yes.filtered.BAM_peak_2319
12	108331801	108332739	939	108332318	12.00	9.04853	5.78499	6.29963	SRR14605772_DUX4CHIP_14hpi_yes.filtered.BAM_peak_2320
12	109709314	109709779	466	109709535	14.00	13.33157	7.99365	10.32695	SRR14605772_DUX4CHIP_14hpi_yes.filtered.BAM_peak_2321
12	109877949	109878370	422	109878054	10.00	7.04030	4.89499	4.46671	SRR14605772_DUX4CHIP_14hpi_yes.filtered.BAM_peak_2322
12	110177080	110178113	1034	110177387	36.00	44.40799	18.99998	40.42008	SRR14605772_DUX4CHIP_14hpi_yes.filtered.BAM_peak_2323
12	110345716	110347200	1485	110346300	55.00	70.01156	24.91994	65.54403	SRR14605772_DUX4CHIP_14hpi_yes.filtered.BAM_peak_2324
12	110790560	110791420	861	110790910	26.00	25.96864	12.01497	22.46264	SRR14605772_DUX4CHIP_14hpi_yes.filtered.BAM_peak_2325
12	110842510	110843305	796	110842930	17.00	17.19709	9.59238	14.00704	SRR14605772_DUX4CHIP_14hpi_yes.filtered.BAM_peak_2326
12	110947705	110948182	478	110947787	16.00	14.60342	8.28204	11.52768	SRR14605772_DUX4CHIP_14hpi_yes.filtered.BAM_peak_2327
12	111002268	111003201	934	111002854	27.00	26.69820	12.09090	23.17775	SRR14605772_DUX4CHIP_14hpi_yes.filtered.BAM_peak_2328
12	111174328	111175021	694	111174722	27.00	31.45457	14.92148	27.78349	SRR14605772_DUX4CHIP_14hpi_yes.filtered.BAM_peak_2329
12	111541403	111541824	422	111541783	10.00	8.57886	5.86201	5.86434	SRR14605772_DUX4CHIP_14hpi_yes.filtered.BAM_peak_2330
12	111595384	111596251	868	111595920	21.00	22.67415	11.72402	19.27399	SRR14605772_DUX4CHIP_14hpi_yes.filtered.BAM_peak_2331
12	111744774	111746458	1685	111745144	28.00	28.68766	12.90497	25.09565	SRR14605772_DUX4CHIP_14hpi_yes.filtered.BAM_peak_2332
12	111972603	111973024	422	111972871	13.00	8.80104	5.42856	6.07221	SRR14605772_DUX4CHIP_14hpi_yes.filtered.BAM_peak_2333
12	112246434	112247262	829	112246891	54.00	52.33414	15.73950	48.17001	SRR14605772_DUX4CHIP_14hpi_yes.filtered.BAM_peak_2334
12	112437002	112437423	422	112437231	19.00	16.54581	8.63635	13.39751	SRR14605772_DUX4CHIP_14hpi_yes.filtered.BAM_peak_2335
12	112926685	112927106	422	112926729	13.00	12.09656	7.46074	9.15321	SRR14605772_DUX4CHIP_14hpi_yes.filtered.BAM_peak_2336
12	112989840	112990261	422	112989911	17.00	12.88393	6.97958	9.91352	SRR14605772_DUX4CHIP_14hpi_yes.filtered.BAM_peak_2337
12	113007716	113008137	422	113007922	12.00	10.33655	6.58666	7.50888	SRR14605772_DUX4CHIP_14hpi_yes.filtered.BAM_peak_2338
12	113008521	113009022	502	113008725	19.00	18.37545	9.74358	15.15155	SRR14605772_DUX4CHIP_14hpi_yes.filtered.BAM_peak_2339
12	113016399	113018290	1892	113017002	39.00	50.57305	21.31640	46.44920	SRR14605772_DUX4CHIP_14hpi_yes.filtered.BAM_peak_2340
12	113435269	113436354	1086	113435546	22.00	20.21820	9.93181	16.91373	SRR14605772_DUX4CHIP_14hpi_yes.filtered.BAM_peak_2341
12	113739538	113739960	423	113739844	11.00	9.71787	6.39492	6.92441	SRR14605772_DUX4CHIP_14hpi_yes.filtered.BAM_peak_2342
12	113832157	113833856	1700	113833245	23.00	25.53196	12.78984	22.03619	SRR14605772_DUX4CHIP_14hpi_yes.filtered.BAM_peak_2343
12	114000075	114001247	1173	114000369	20.00	21.27369	11.19111	17.92547	SRR14605772_DUX4CHIP_14hpi_yes.filtered.BAM_peak_2344
12	114198307	114198818	512	114198602	20.00	17.75014	9.06817	14.54833	SRR14605772_DUX4CHIP_14hpi_yes.filtered.BAM_peak_2345
12	114215684	114217192	1509	114216428	60.00	82.79631	29.71792	78.14144	SRR14605772_DUX4CHIP_14hpi_yes.filtered.BAM_peak_2346
12	114270937	114271454	518	114271197	25.00	19.07879	8.37287	15.82265	SRR14605772_DUX4CHIP_14hpi_yes.filtered.BAM_peak_2347
12	114346566	114347001	436	114346755	16.00	13.43077	7.56498	10.41346	SRR14605772_DUX4CHIP_14hpi_yes.filtered.BAM_peak_2348
12	114349144	114349595	452	114349408	13.00	12.09656	7.46074	9.15321	SRR14605772_DUX4CHIP_14hpi_yes.filtered.BAM_peak_2349
12	114610810	114611359	550	114611101	15.00	13.72867	7.99999	10.70475	SRR14605772_DUX4CHIP_14hpi_yes.filtered.BAM_peak_2350
12	115069558	115070148	591	115069805	15.00	9.73040	5.57337	6.93361	SRR14605772_DUX4CHIP_14hpi_yes.filtered.BAM_peak_2351
12	115118840	115119261	422	115119107	14.00	11.10767	6.62790	8.22377	SRR14605772_DUX4CHIP_14hpi_yes.filtered.BAM_peak_2352
12	115157432	115157855	424	115157566	18.00	15.20994	8.11235	12.12186	SRR14605772_DUX4CHIP_14hpi_yes.filtered.BAM_peak_2353
12	115411117	115411560	444	115411383	13.00	10.51719	6.48780	7.68600	SRR14605772_DUX4CHIP_14hpi_yes.filtered.BAM_peak_2354
12	115524668	115525302	635	115525082	11.00	9.71787	6.39492	6.92441	SRR14605772_DUX4CHIP_14hpi_yes.filtered.BAM_peak_2355
12	115537602	115538218	617	115537864	35.00	37.83552	15.54544	33.99820	SRR14605772_DUX4CHIP_14hpi_yes.filtered.BAM_peak_2356
12	115546492	115546935	444	115546724	18.00	13.96626	7.36734	10.93680	SRR14605772_DUX4CHIP_14hpi_yes.filtered.BAM_peak_2357
12	115806814	115807757	944	115807147	34.00	39.67880	17.05126	35.80031	SRR14605772_DUX4CHIP_14hpi_yes.filtered.BAM_peak_2358
12	115870516	115871548	1033	115870713	14.00	13.33157	7.99365	10.32695	SRR14605772_DUX4CHIP_14hpi_yes.filtered.BAM_peak_2359
12	115996000	115996456	457	115996239	15.00	11.95024	6.90908	9.03503	SRR14605772_DUX4CHIP_14hpi_yes.filtered.BAM_peak_2360
12	116135705	116136280	576	116136039	26.00	28.45548	13.49999	24.87439	SRR14605772_DUX4CHIP_14hpi_yes.filtered.BAM_peak_2361
12	116238766	116239189	424	116239054	20.00	17.75014	9.06817	14.54833	SRR14605772_DUX4CHIP_14hpi_yes.filtered.BAM_peak_2362
12	116469880	116471094	1215	116470485	22.00	20.72452	10.23497	17.40656	SRR14605772_DUX4CHIP_14hpi_yes.filtered.BAM_peak_2363
12	116511913	116512908	996	116512406	15.00	14.59441	8.52656	11.52266	SRR14605772_DUX4CHIP_14hpi_yes.filtered.BAM_peak_2364
12	116935917	116937143	1227	116936259	46.00	55.43395	20.91495	51.22106	SRR14605772_DUX4CHIP_14hpi_yes.filtered.BAM_peak_2365
12	117093580	117094878	1299	117094307	26.00	25.96864	12.01497	22.46264	SRR14605772_DUX4CHIP_14hpi_yes.filtered.BAM_peak_2366
12	117162152	117163214	1063	117162886	16.00	15.88341	9.05947	12.74806	SRR14605772_DUX4CHIP_14hpi_yes.filtered.BAM_peak_2367
12	117200683	117201280	598	117200917	19.00	16.98257	8.89998	13.81952	SRR14605772_DUX4CHIP_14hpi_yes.filtered.BAM_peak_2368
12	117618248	117618876	629	117618473	14.00	12.68592	7.59999	9.72135	SRR14605772_DUX4CHIP_14hpi_yes.filtered.BAM_peak_2369
12	117971700	117972126	427	117971813	14.00	8.79502	5.22503	6.06848	SRR14605772_DUX4CHIP_14hpi_yes.filtered.BAM_peak_2370
12	117988004	117989018	1015	117988173	20.00	14.89892	7.38888	11.81670	SRR14605772_DUX4CHIP_14hpi_yes.filtered.BAM_peak_2371
12	118126935	118127714	780	118127295	22.00	24.09384	12.25693	20.64316	SRR14605772_DUX4CHIP_14hpi_yes.filtered.BAM_peak_2372
12	118425023	118425448	426	118425246	19.00	16.98257	8.89998	13.81952	SRR14605772_DUX4CHIP_14hpi_yes.filtered.BAM_peak_2373
12	118650118	118651217	1100	118650442	22.00	22.33783	11.20512	18.96268	SRR14605772_DUX4CHIP_14hpi_yes.filtered.BAM_peak_2374
12	118651304	118651829	526	118651662	18.00	18.53414	10.12529	15.28769	SRR14605772_DUX4CHIP_14hpi_yes.filtered.BAM_peak_2375
12	118682555	118683216	662	118682866	39.00	26.57290	8.43599	23.05524	SRR14605772_DUX4CHIP_14hpi_yes.filtered.BAM_peak_2376
12	118683495	118683918	424	118683742	16.00	14.43188	8.17721	11.39149	SRR14605772_DUX4CHIP_14hpi_yes.filtered.BAM_peak_2377
12	119254193	119254614	422	119254550	15.00	9.73040	5.57337	6.93361	SRR14605772_DUX4CHIP_14hpi_yes.filtered.BAM_peak_2378
12	119254732	119255961	1230	119255236	29.00	34.50947	15.98730	30.75405	SRR14605772_DUX4CHIP_14hpi_yes.filtered.BAM_peak_2379
12	119741736	119742491	756	119742129	33.00	40.78642	18.11894	36.87695	SRR14605772_DUX4CHIP_14hpi_yes.filtered.BAM_peak_2380
12	120335151	120335572	422	120335352	11.00	9.71787	6.39492	6.92441	SRR14605772_DUX4CHIP_14hpi_yes.filtered.BAM_peak_2381
12	121081424	121081920	497	121081714	27.00	21.31320	9.01694	17.96430	SRR14605772_DUX4CHIP_14hpi_yes.filtered.BAM_peak_2382
12	121098323	121098826	504	121098459	23.00	18.04288	8.36005	14.83446	SRR14605772_DUX4CHIP_14hpi_yes.filtered.BAM_peak_2383
12	121148925	121149982	1058	121149200	18.00	18.53414	10.12529	15.28769	SRR14605772_DUX4CHIP_14hpi_yes.filtered.BAM_peak_2384
12	121185635	121186200	566	121185844	14.00	13.33157	7.99365	10.32695	SRR14605772_DUX4CHIP_14hpi_yes.filtered.BAM_peak_2385
12	121606379	121607498	1120	121607177	29.00	23.60828	9.66100	20.19030	SRR14605772_DUX4CHIP_14hpi_yes.filtered.BAM_peak_2386
12	121833728	121834253	526	121834031	14.00	13.33157	7.99365	10.32695	SRR14605772_DUX4CHIP_14hpi_yes.filtered.BAM_peak_2387
12	121947329	121948312	984	121948063	15.00	12.29437	7.11998	9.33861	SRR14605772_DUX4CHIP_14hpi_yes.filtered.BAM_peak_2388
12	122609958	122610533	576	122610246	19.00	19.89337	10.65820	16.59602	SRR14605772_DUX4CHIP_14hpi_yes.filtered.BAM_peak_2389
12	122610928	122611530	603	122611289	26.00	29.94968	14.38857	26.32137	SRR14605772_DUX4CHIP_14hpi_yes.filtered.BAM_peak_2390
12	123167649	123168342	694	123167962	24.00	26.98776	13.32275	23.44806	SRR14605772_DUX4CHIP_14hpi_yes.filtered.BAM_peak_2391
12	123218839	123219679	841	123219459	19.00	19.89337	10.65820	16.59602	SRR14605772_DUX4CHIP_14hpi_yes.filtered.BAM_peak_2392
12	123219885	123220579	695	123220109	16.00	15.88341	9.05947	12.74806	SRR14605772_DUX4CHIP_14hpi_yes.filtered.BAM_peak_2393
12	123526460	123528002	1543	123527315	35.00	44.00190	19.18476	40.01990	SRR14605772_DUX4CHIP_14hpi_yes.filtered.BAM_peak_2394
12	123590601	123591101	501	123590871	17.00	17.19709	9.59238	14.00704	SRR14605772_DUX4CHIP_14hpi_yes.filtered.BAM_peak_2395
12	123591399	123591877	479	123591607	21.00	22.67415	11.72402	19.27399	SRR14605772_DUX4CHIP_14hpi_yes.filtered.BAM_peak_2396
12	123663543	123664304	762	123663841	15.00	14.59441	8.52656	11.52266	SRR14605772_DUX4CHIP_14hpi_yes.filtered.BAM_peak_2397
12	124167837	124168517	681	124168150	19.00	19.24716	10.27026	15.98716	SRR14605772_DUX4CHIP_14hpi_yes.filtered.BAM_peak_2398
12	124625646	124626253	608	124625736	14.00	8.79502	5.22503	6.06848	SRR14605772_DUX4CHIP_14hpi_yes.filtered.BAM_peak_2399
12	124822426	124823073	648	124822750	32.00	39.19736	17.58603	35.32934	SRR14605772_DUX4CHIP_14hpi_yes.filtered.BAM_peak_2400
12	124832896	124833581	686	124833232	15.00	14.59441	8.52656	11.52266	SRR14605772_DUX4CHIP_14hpi_yes.filtered.BAM_peak_2401
12	124929722	124930185	464	124930027	13.00	12.09656	7.46074	9.15321	SRR14605772_DUX4CHIP_14hpi_yes.filtered.BAM_peak_2402
12	125263838	125264782	945	125264217	42.00	55.61495	22.91513	51.38797	SRR14605772_DUX4CHIP_14hpi_yes.filtered.BAM_peak_2403
12	125496571	125497337	767	125496928	14.00	13.33157	7.99365	10.32695	SRR14605772_DUX4CHIP_14hpi_yes.filtered.BAM_peak_2404
12	125618958	125619834	877	125619485	19.00	19.89337	10.65820	16.59602	SRR14605772_DUX4CHIP_14hpi_yes.filtered.BAM_peak_2405
12	125979360	125979781	422	125979513	12.00	10.89128	6.92783	8.01479	SRR14605772_DUX4CHIP_14hpi_yes.filtered.BAM_peak_2406
12	126012458	126013227	770	126012853	28.00	32.97467	15.45439	29.25904	SRR14605772_DUX4CHIP_14hpi_yes.filtered.BAM_peak_2407
12	126422305	126423091	787	126422828	33.00	32.39134	13.18366	28.70126	SRR14605772_DUX4CHIP_14hpi_yes.filtered.BAM_peak_2408
12	126438588	126439153	566	126438826	23.00	15.30340	6.86815	12.21450	SRR14605772_DUX4CHIP_14hpi_yes.filtered.BAM_peak_2409
12	126477075	126477565	491	126477342	15.00	14.45865	8.44444	11.41670	SRR14605772_DUX4CHIP_14hpi_yes.filtered.BAM_peak_2410
12	126661325	126661895	571	126661578	24.00	26.98776	13.32275	23.44806	SRR14605772_DUX4CHIP_14hpi_yes.filtered.BAM_peak_2411
12	126722491	126723210	720	126722842	22.00	24.09384	12.25693	20.64316	SRR14605772_DUX4CHIP_14hpi_yes.filtered.BAM_peak_2412
12	126736745	126737985	1241	126736979	21.00	22.67415	11.72402	19.27399	SRR14605772_DUX4CHIP_14hpi_yes.filtered.BAM_peak_2413
12	127166747	127168388	1642	127167947	72.00	86.59377	25.42850	81.89272	SRR14605772_DUX4CHIP_14hpi_yes.filtered.BAM_peak_2414
12	127176868	127177952	1085	127177166	21.00	22.67415	11.72402	19.27399	SRR14605772_DUX4CHIP_14hpi_yes.filtered.BAM_peak_2415
12	127490630	127491051	422	127490793	15.00	9.82613	5.62962	7.01988	SRR14605772_DUX4CHIP_14hpi_yes.filtered.BAM_peak_2416
12	127491272	127491781	510	127491492	24.00	19.17013	8.70839	15.91124	SRR14605772_DUX4CHIP_14hpi_yes.filtered.BAM_peak_2417
12	127551095	127551843	749	127551437	17.00	17.19709	9.59238	14.00704	SRR14605772_DUX4CHIP_14hpi_yes.filtered.BAM_peak_2418
12	127572465	127572895	431	127572596	14.00	13.33157	7.99365	10.32695	SRR14605772_DUX4CHIP_14hpi_yes.filtered.BAM_peak_2419
12	127575092	127576908	1817	127576277	24.00	26.98776	13.32275	23.44806	SRR14605772_DUX4CHIP_14hpi_yes.filtered.BAM_peak_2420
12	127890908	127891434	527	127891103	28.00	28.68766	12.90497	25.09565	SRR14605772_DUX4CHIP_14hpi_yes.filtered.BAM_peak_2421
12	128007064	128007723	660	128007396	20.00	21.27369	11.19111	17.92547	SRR14605772_DUX4CHIP_14hpi_yes.filtered.BAM_peak_2422
12	128187274	128187761	488	128187560	12.00	10.89128	6.92783	8.01479	SRR14605772_DUX4CHIP_14hpi_yes.filtered.BAM_peak_2423
12	128741846	128743205	1360	128742347	18.00	18.53414	10.12529	15.28769	SRR14605772_DUX4CHIP_14hpi_yes.filtered.BAM_peak_2424
12	129255867	129256680	814	129256220	29.00	30.06945	13.34997	26.43397	SRR14605772_DUX4CHIP_14hpi_yes.filtered.BAM_peak_2425
12	129617370	129618164	795	129617744	15.00	14.59441	8.52656	11.52266	SRR14605772_DUX4CHIP_14hpi_yes.filtered.BAM_peak_2426
12	129743338	129744069	732	129743726	14.00	13.33157	7.99365	10.32695	SRR14605772_DUX4CHIP_14hpi_yes.filtered.BAM_peak_2427
12	129764820	129765482	663	129765065	10.00	8.57886	5.86201	5.86434	SRR14605772_DUX4CHIP_14hpi_yes.filtered.BAM_peak_2428
12	129822197	129822904	708	129822500	18.00	18.53414	10.12529	15.28769	SRR14605772_DUX4CHIP_14hpi_yes.filtered.BAM_peak_2429
12	130309330	130309923	594	130309593	36.00	45.62763	19.71767	41.61017	SRR14605772_DUX4CHIP_14hpi_yes.filtered.BAM_peak_2430
12	130505297	130505841	545	130505593	13.00	12.09656	7.46074	9.15321	SRR14605772_DUX4CHIP_14hpi_yes.filtered.BAM_peak_2431
12	130506334	130507079	746	130506664	21.00	22.67415	11.72402	19.27399	SRR14605772_DUX4CHIP_14hpi_yes.filtered.BAM_peak_2432
12	130604784	130605332	549	130605061	20.00	21.27369	11.19111	17.92547	SRR14605772_DUX4CHIP_14hpi_yes.filtered.BAM_peak_2433
12	130931205	130932287	1083	130931901	23.00	22.00974	10.67997	18.64256	SRR14605772_DUX4CHIP_14hpi_yes.filtered.BAM_peak_2434
12	130946164	130946789	626	130946412	19.00	16.54581	8.63635	13.39751	SRR14605772_DUX4CHIP_14hpi_yes.filtered.BAM_peak_2435
12	131362724	131363318	595	131362948	17.00	17.19709	9.59238	14.00704	SRR14605772_DUX4CHIP_14hpi_yes.filtered.BAM_peak_2436
12	131369562	131370362	801	131369887	14.00	11.18406	6.67498	8.29248	SRR14605772_DUX4CHIP_14hpi_yes.filtered.BAM_peak_2437
12	131603041	131604855	1815	131604238	41.00	53.92403	22.38222	49.72875	SRR14605772_DUX4CHIP_14hpi_yes.filtered.BAM_peak_2438
12	131976331	131976844	514	131976561	18.00	18.53414	10.12529	15.28769	SRR14605772_DUX4CHIP_14hpi_yes.filtered.BAM_peak_2439
12	131999371	131999818	448	131999610	14.00	12.85373	7.70270	9.88497	SRR14605772_DUX4CHIP_14hpi_yes.filtered.BAM_peak_2440
12	132000966	132001409	444	132001261	12.00	10.89128	6.92783	8.01479	SRR14605772_DUX4CHIP_14hpi_yes.filtered.BAM_peak_2441
12	132027951	132029282	1332	132028747	27.00	31.45457	14.92148	27.78349	SRR14605772_DUX4CHIP_14hpi_yes.filtered.BAM_peak_2442
12	132030691	132031162	472	132030881	21.00	19.45770	9.78998	16.18969	SRR14605772_DUX4CHIP_14hpi_yes.filtered.BAM_peak_2443
12	132031263	132031693	431	132031546	12.00	10.89128	6.92783	8.01479	SRR14605772_DUX4CHIP_14hpi_yes.filtered.BAM_peak_2444
12	132916682	132917105	424	132916974	12.00	10.89128	6.92783	8.01479	SRR14605772_DUX4CHIP_14hpi_yes.filtered.BAM_peak_2445
12	133089925	133091298	1374	133090552	20.00	21.27369	11.19111	17.92547	SRR14605772_DUX4CHIP_14hpi_yes.filtered.BAM_peak_2446
13	18217177	18217851	675	18217471	16.00	13.20190	7.42528	10.22363	SRR14605772_DUX4CHIP_14hpi_yes.filtered.BAM_peak_2447
13	18282703	18284248	1546	18283860	31.00	27.50251	11.14674	23.94943	SRR14605772_DUX4CHIP_14hpi_yes.filtered.BAM_peak_2448
13	19014055	19014599	545	19014387	11.00	8.02731	5.33999	5.35985	SRR14605772_DUX4CHIP_14hpi_yes.filtered.BAM_peak_2449
13	19163726	19165376	1651	19164669	49.00	63.81731	24.35895	59.45439	SRR14605772_DUX4CHIP_14hpi_yes.filtered.BAM_peak_2450
13	19806840	19807330	491	19807067	14.00	13.33157	7.99365	10.32695	SRR14605772_DUX4CHIP_14hpi_yes.filtered.BAM_peak_2451
13	19807654	19808127	474	19807801	19.00	16.98257	8.89998	13.81952	SRR14605772_DUX4CHIP_14hpi_yes.filtered.BAM_peak_2452
13	19929197	19929618	422	19929456	14.00	13.33157	7.99365	10.32695	SRR14605772_DUX4CHIP_14hpi_yes.filtered.BAM_peak_2453
13	20405763	20406188	426	20405972	13.00	11.05423	6.82051	8.17088	SRR14605772_DUX4CHIP_14hpi_yes.filtered.BAM_peak_2454
13	20474846	20476200	1355	20475848	23.00	25.53196	12.78984	22.03619	SRR14605772_DUX4CHIP_14hpi_yes.filtered.BAM_peak_2455
13	21061767	21062474	708	21062171	26.00	29.94968	14.38857	26.32137	SRR14605772_DUX4CHIP_14hpi_yes.filtered.BAM_peak_2456
13	21062576	21062997	422	21062758	13.00	11.05423	6.82051	8.17088	SRR14605772_DUX4CHIP_14hpi_yes.filtered.BAM_peak_2457
13	21419885	21420467	583	21420189	34.00	33.73761	13.57141	30.00968	SRR14605772_DUX4CHIP_14hpi_yes.filtered.BAM_peak_2458
13	21680598	21681179	582	21680924	15.00	14.45865	8.44444	11.41670	SRR14605772_DUX4CHIP_14hpi_yes.filtered.BAM_peak_2459
13	21797801	21799435	1635	21799016	46.00	54.37024	20.29543	50.17072	SRR14605772_DUX4CHIP_14hpi_yes.filtered.BAM_peak_2460
13	22155977	22156589	613	22156221	14.00	12.36432	7.40259	9.40688	SRR14605772_DUX4CHIP_14hpi_yes.filtered.BAM_peak_2461
13	22208765	22209329	565	22208950	10.00	8.57886	5.86201	5.86434	SRR14605772_DUX4CHIP_14hpi_yes.filtered.BAM_peak_2462
13	22438556	22438977	422	22438822	12.00	10.89128	6.92783	8.01479	SRR14605772_DUX4CHIP_14hpi_yes.filtered.BAM_peak_2463
13	22439240	22440406	1167	22439579	24.00	26.98776	13.32275	23.44806	SRR14605772_DUX4CHIP_14hpi_yes.filtered.BAM_peak_2464
13	23060488	23060917	430	23060648	16.00	15.88341	9.05947	12.74806	SRR14605772_DUX4CHIP_14hpi_yes.filtered.BAM_peak_2465
13	23131207	23132034	828	23131449	34.00	27.17264	10.01605	23.62896	SRR14605772_DUX4CHIP_14hpi_yes.filtered.BAM_peak_2466
13	23210313	23210833	521	23210543	22.00	22.33783	11.20512	18.96268	SRR14605772_DUX4CHIP_14hpi_yes.filtered.BAM_peak_2467
13	23657631	23658052	422	23657785	12.00	9.92807	6.33333	7.11510	SRR14605772_DUX4CHIP_14hpi_yes.filtered.BAM_peak_2468
13	23721447	23721868	422	23721596	14.00	13.33157	7.99365	10.32695	SRR14605772_DUX4CHIP_14hpi_yes.filtered.BAM_peak_2469
13	23770235	23771223	989	23770630	21.00	21.70966	11.14666	18.35051	SRR14605772_DUX4CHIP_14hpi_yes.filtered.BAM_peak_2470
13	23929317	23929745	429	23929554	14.00	13.33157	7.99365	10.32695	SRR14605772_DUX4CHIP_14hpi_yes.filtered.BAM_peak_2471
13	24105832	24106444	613	24106183	17.00	17.19709	9.59238	14.00704	SRR14605772_DUX4CHIP_14hpi_yes.filtered.BAM_peak_2472
13	25029644	25030259	616	25029913	31.00	37.62125	17.05312	33.79027	SRR14605772_DUX4CHIP_14hpi_yes.filtered.BAM_peak_2473
13	25065050	25065748	699	25065414	17.00	14.20136	7.77272	11.16549	SRR14605772_DUX4CHIP_14hpi_yes.filtered.BAM_peak_2474
13	25282376	25282935	560	25282671	17.00	17.19709	9.59238	14.00704	SRR14605772_DUX4CHIP_14hpi_yes.filtered.BAM_peak_2475
13	25406612	25407072	461	25406929	13.00	12.09656	7.46074	9.15321	SRR14605772_DUX4CHIP_14hpi_yes.filtered.BAM_peak_2476
13	25663855	25664825	971	25664576	16.00	15.88341	9.05947	12.74806	SRR14605772_DUX4CHIP_14hpi_yes.filtered.BAM_peak_2477
13	25879317	25879866	550	25879570	18.00	15.77611	8.45498	12.67047	SRR14605772_DUX4CHIP_14hpi_yes.filtered.BAM_peak_2478
13	25961013	25961951	939	25961355	22.00	24.09384	12.25693	20.64316	SRR14605772_DUX4CHIP_14hpi_yes.filtered.BAM_peak_2479
13	26192438	26193097	660	26192714	33.00	30.00993	11.84341	26.37975	SRR14605772_DUX4CHIP_14hpi_yes.filtered.BAM_peak_2480
13	26613387	26614036	650	26613669	26.00	28.16190	13.32466	24.59718	SRR14605772_DUX4CHIP_14hpi_yes.filtered.BAM_peak_2481
13	26771702	26772681	980	26771947	18.00	17.49715	9.49999	14.30115	SRR14605772_DUX4CHIP_14hpi_yes.filtered.BAM_peak_2482
13	26795292	26795954	663	26795635	22.00	18.50628	8.91836	15.28029	SRR14605772_DUX4CHIP_14hpi_yes.filtered.BAM_peak_2483
13	26901007	26901479	473	26901127	14.00	13.33157	7.99365	10.32695	SRR14605772_DUX4CHIP_14hpi_yes.filtered.BAM_peak_2484
13	27465420	27466202	783	27465793	18.00	17.09556	9.25640	13.92622	SRR14605772_DUX4CHIP_14hpi_yes.filtered.BAM_peak_2485
13	27742479	27744558	2080	27743482	31.00	35.15039	15.58973	31.38411	SRR14605772_DUX4CHIP_14hpi_yes.filtered.BAM_peak_2486
13	28932350	28932898	549	28932665	25.00	22.10766	10.08162	18.73798	SRR14605772_DUX4CHIP_14hpi_yes.filtered.BAM_peak_2487
13	28933020	28933602	583	28933352	85.00	91.92832	22.08105	87.16502	SRR14605772_DUX4CHIP_14hpi_yes.filtered.BAM_peak_2488
13	29234981	29235529	549	29235238	20.00	19.67643	10.23076	16.40195	SRR14605772_DUX4CHIP_14hpi_yes.filtered.BAM_peak_2489
13	30513779	30514221	443	30514020	21.00	20.99752	10.71794	17.67159	SRR14605772_DUX4CHIP_14hpi_yes.filtered.BAM_peak_2490
13	30514570	30515348	779	30515205	19.00	12.78865	6.44067	9.82234	SRR14605772_DUX4CHIP_14hpi_yes.filtered.BAM_peak_2491
13	30739071	30740200	1130	30739786	26.00	29.71568	14.24999	26.10503	SRR14605772_DUX4CHIP_14hpi_yes.filtered.BAM_peak_2492
13	31127177	31128074	898	31127729	11.00	9.71787	6.39492	6.92441	SRR14605772_DUX4CHIP_14hpi_yes.filtered.BAM_peak_2493
13	31204022	31204969	948	31204609	21.00	22.67415	11.72402	19.27399	SRR14605772_DUX4CHIP_14hpi_yes.filtered.BAM_peak_2494
13	32664524	32664953	430	32664730	16.00	14.10175	7.97530	11.06998	SRR14605772_DUX4CHIP_14hpi_yes.filtered.BAM_peak_2495
13	32837778	32838689	912	32838021	16.00	15.73873	8.97221	12.63892	SRR14605772_DUX4CHIP_14hpi_yes.filtered.BAM_peak_2496
13	32842503	32843194	692	32842811	46.00	55.43395	20.91495	51.22106	SRR14605772_DUX4CHIP_14hpi_yes.filtered.BAM_peak_2497
13	32865672	32866140	469	32865966	25.00	20.31432	9.05673	17.00722	SRR14605772_DUX4CHIP_14hpi_yes.filtered.BAM_peak_2498
13	32928587	32929108	522	32928908	18.00	18.53414	10.12529	15.28769	SRR14605772_DUX4CHIP_14hpi_yes.filtered.BAM_peak_2499
13	33110442	33111239	798	33110863	27.00	22.65099	9.75340	19.27039	SRR14605772_DUX4CHIP_14hpi_yes.filtered.BAM_peak_2500
13	33111441	33112123	683	33111840	50.00	60.67241	22.02270	56.36110	SRR14605772_DUX4CHIP_14hpi_yes.filtered.BAM_peak_2501
13	33169623	33170074	452	33169813	23.00	15.79122	7.12499	12.68533	SRR14605772_DUX4CHIP_14hpi_yes.filtered.BAM_peak_2502
13	33171143	33171609	467	33171354	12.00	9.67372	6.17499	6.91032	SRR14605772_DUX4CHIP_14hpi_yes.filtered.BAM_peak_2503
13	33415009	33415457	449	33415119	20.00	19.67643	10.23076	16.40195	SRR14605772_DUX4CHIP_14hpi_yes.filtered.BAM_peak_2504
13	33661107	33662367	1261	33661438	19.00	19.89337	10.65820	16.59602	SRR14605772_DUX4CHIP_14hpi_yes.filtered.BAM_peak_2505
13	33868899	33869327	429	33869062	15.00	12.77426	7.41463	9.80835	SRR14605772_DUX4CHIP_14hpi_yes.filtered.BAM_peak_2506
13	33958733	33960048	1316	33959288	23.00	23.20992	11.39999	19.80138	SRR14605772_DUX4CHIP_14hpi_yes.filtered.BAM_peak_2507
13	34427105	34427647	543	34427352	27.00	26.69820	12.09090	23.17775	SRR14605772_DUX4CHIP_14hpi_yes.filtered.BAM_peak_2508
13	34514578	34515114	537	34514863	14.00	13.33157	7.99365	10.32695	SRR14605772_DUX4CHIP_14hpi_yes.filtered.BAM_peak_2509
13	34537080	34537549	470	34537218	16.00	15.88341	9.05947	12.74806	SRR14605772_DUX4CHIP_14hpi_yes.filtered.BAM_peak_2510
13	34705308	34706507	1200	34706240	27.00	22.65099	9.75340	19.27039	SRR14605772_DUX4CHIP_14hpi_yes.filtered.BAM_peak_2511
13	34998362	34998789	428	34998437	14.00	12.52286	7.49999	9.56269	SRR14605772_DUX4CHIP_14hpi_yes.filtered.BAM_peak_2512
13	35138310	35138912	603	35138583	30.00	22.65726	8.87136	19.27399	SRR14605772_DUX4CHIP_14hpi_yes.filtered.BAM_peak_2513
13	35184919	35185372	454	35185056	27.00	18.81977	7.71013	15.57032	SRR14605772_DUX4CHIP_14hpi_yes.filtered.BAM_peak_2514
13	35672789	35673549	761	35673222	19.00	16.98257	8.89998	13.81952	SRR14605772_DUX4CHIP_14hpi_yes.filtered.BAM_peak_2515
13	35867947	35869342	1396	35868942	23.00	25.53196	12.78984	22.03619	SRR14605772_DUX4CHIP_14hpi_yes.filtered.BAM_peak_2516
13	35897231	35897652	422	35897345	14.00	12.21006	7.30768	9.26187	SRR14605772_DUX4CHIP_14hpi_yes.filtered.BAM_peak_2517
13	35898678	35899177	500	35898819	15.00	14.59441	8.52656	11.52266	SRR14605772_DUX4CHIP_14hpi_yes.filtered.BAM_peak_2518
13	35977079	35977665	587	35977316	30.00	22.65726	8.87136	19.27399	SRR14605772_DUX4CHIP_14hpi_yes.filtered.BAM_peak_2519
13	36285171	36285694	524	36285414	20.00	20.35479	10.63999	17.04608	SRR14605772_DUX4CHIP_14hpi_yes.filtered.BAM_peak_2520
13	36448332	36448784	453	36448581	12.00	10.89128	6.92783	8.01479	SRR14605772_DUX4CHIP_14hpi_yes.filtered.BAM_peak_2521
13	36606064	36606547	484	36606303	19.00	19.72191	10.55555	16.44462	SRR14605772_DUX4CHIP_14hpi_yes.filtered.BAM_peak_2522
13	37328316	37328766	451	37328548	17.00	16.02494	8.88311	12.88702	SRR14605772_DUX4CHIP_14hpi_yes.filtered.BAM_peak_2523
13	37354340	37355308	969	37354906	35.00	40.83823	17.31644	36.92723	SRR14605772_DUX4CHIP_14hpi_yes.filtered.BAM_peak_2524
13	38213022	38213443	422	38213238	15.00	12.62881	7.32529	9.66784	SRR14605772_DUX4CHIP_14hpi_yes.filtered.BAM_peak_2525
13	38305714	38306135	422	38305953	17.00	14.97105	8.24095	11.88702	SRR14605772_DUX4CHIP_14hpi_yes.filtered.BAM_peak_2526
13	38403740	38404440	701	38404091	49.00	57.45741	20.65215	53.20006	SRR14605772_DUX4CHIP_14hpi_yes.filtered.BAM_peak_2527
13	38456540	38457016	477	38456749	23.00	25.03359	12.49314	21.56688	SRR14605772_DUX4CHIP_14hpi_yes.filtered.BAM_peak_2528
13	38481951	38482496	546	38482156	20.00	20.12246	10.49999	16.82208	SRR14605772_DUX4CHIP_14hpi_yes.filtered.BAM_peak_2529
13	38516948	38517458	511	38517215	21.00	21.70966	11.14666	18.35051	SRR14605772_DUX4CHIP_14hpi_yes.filtered.BAM_peak_2530
13	38580328	38580791	464	38580507	27.00	19.41349	8.01284	16.15084	SRR14605772_DUX4CHIP_14hpi_yes.filtered.BAM_peak_2531
13	38642973	38643443	471	38643123	20.00	21.27369	11.19111	17.92547	SRR14605772_DUX4CHIP_14hpi_yes.filtered.BAM_peak_2532
13	39430846	39431404	559	39431154	12.00	9.67372	6.17499	6.91032	SRR14605772_DUX4CHIP_14hpi_yes.filtered.BAM_peak_2533
13	39756636	39757067	432	39756894	15.00	11.95024	6.90908	9.03503	SRR14605772_DUX4CHIP_14hpi_yes.filtered.BAM_peak_2534
13	39757735	39758516	782	39758126	19.00	18.58450	9.87012	15.33709	SRR14605772_DUX4CHIP_14hpi_yes.filtered.BAM_peak_2535
13	40613584	40614005	422	40613872	16.00	10.79413	5.98147	7.94952	SRR14605772_DUX4CHIP_14hpi_yes.filtered.BAM_peak_2536
13	40724488	40725382	895	40725050	43.00	57.31586	23.44804	53.05917	SRR14605772_DUX4CHIP_14hpi_yes.filtered.BAM_peak_2537
13	40725638	40726192	555	40725919	24.00	25.07295	12.17947	21.60014	SRR14605772_DUX4CHIP_14hpi_yes.filtered.BAM_peak_2538
13	41175591	41176012	422	41175808	16.00	13.78762	7.78312	10.76306	SRR14605772_DUX4CHIP_14hpi_yes.filtered.BAM_peak_2539
13	41731480	41732039	560	41731782	26.00	25.96864	12.01497	22.46264	SRR14605772_DUX4CHIP_14hpi_yes.filtered.BAM_peak_2540
13	42157658	42158174	517	42157890	17.00	16.41488	9.11999	13.27069	SRR14605772_DUX4CHIP_14hpi_yes.filtered.BAM_peak_2541
13	42218447	42218868	422	42218640	14.00	12.05988	7.21518	9.14161	SRR14605772_DUX4CHIP_14hpi_yes.filtered.BAM_peak_2542
13	42224910	42225393	484	42225188	14.00	13.33157	7.99365	10.32695	SRR14605772_DUX4CHIP_14hpi_yes.filtered.BAM_peak_2543
13	42310489	42310910	422	42310743	14.00	10.86306	6.47727	8.01376	SRR14605772_DUX4CHIP_14hpi_yes.filtered.BAM_peak_2544
13	42325166	42325807	642	42325466	65.00	86.93767	29.36993	82.23222	SRR14605772_DUX4CHIP_14hpi_yes.filtered.BAM_peak_2545
13	42416371	42417129	759	42416749	19.00	18.58450	9.87012	15.33709	SRR14605772_DUX4CHIP_14hpi_yes.filtered.BAM_peak_2546
13	43273001	43273994	994	43273577	62.00	70.95919	21.94514	66.47976	SRR14605772_DUX4CHIP_14hpi_yes.filtered.BAM_peak_2547
13	43309972	43310400	429	43310255	19.00	19.02004	10.13332	15.76491	SRR14605772_DUX4CHIP_14hpi_yes.filtered.BAM_peak_2548
13	43584721	43585510	790	43585024	15.00	12.29437	7.11998	9.33861	SRR14605772_DUX4CHIP_14hpi_yes.filtered.BAM_peak_2549
13	43926416	43927264	849	43926801	14.00	11.18406	6.67498	8.29248	SRR14605772_DUX4CHIP_14hpi_yes.filtered.BAM_peak_2550
13	43927719	43928155	437	43927880	18.00	18.53414	10.12529	15.28769	SRR14605772_DUX4CHIP_14hpi_yes.filtered.BAM_peak_2551
13	43951882	43952516	635	43952262	27.00	30.87016	14.57533	27.22175	SRR14605772_DUX4CHIP_14hpi_yes.filtered.BAM_peak_2552
13	44293021	44293885	865	44293777	15.00	9.73040	5.57337	6.93361	SRR14605772_DUX4CHIP_14hpi_yes.filtered.BAM_peak_2553
13	44431080	44431595	516	44431333	17.00	14.59178	8.00998	11.52266	SRR14605772_DUX4CHIP_14hpi_yes.filtered.BAM_peak_2554
13	44432519	44432961	443	44432794	14.00	13.20473	7.91666	10.22492	SRR14605772_DUX4CHIP_14hpi_yes.filtered.BAM_peak_2555
13	44463713	44464324	612	44464064	42.00	50.12612	19.68673	46.01855	SRR14605772_DUX4CHIP_14hpi_yes.filtered.BAM_peak_2556
13	44739165	44739702	538	44739469	13.00	12.09656	7.46074	9.15321	SRR14605772_DUX4CHIP_14hpi_yes.filtered.BAM_peak_2557
13	44860406	44860912	507	44860658	18.00	18.53414	10.12529	15.28769	SRR14605772_DUX4CHIP_14hpi_yes.filtered.BAM_peak_2558
13	45010770	45012481	1712	45011475	49.00	41.11610	12.14184	37.20392	SRR14605772_DUX4CHIP_14hpi_yes.filtered.BAM_peak_2559
13	45157584	45158081	498	45157755	13.00	11.34486	6.99999	8.45012	SRR14605772_DUX4CHIP_14hpi_yes.filtered.BAM_peak_2560
13	45290372	45290838	467	45290717	17.00	11.78664	6.33332	8.88065	SRR14605772_DUX4CHIP_14hpi_yes.filtered.BAM_peak_2561
13	45542772	45543662	891	45543254	21.00	15.84196	7.66338	12.72902	SRR14605772_DUX4CHIP_14hpi_yes.filtered.BAM_peak_2562
13	45543905	45544366	462	45544259	12.00	10.89128	6.92783	8.01479	SRR14605772_DUX4CHIP_14hpi_yes.filtered.BAM_peak_2563
13	45753186	45753647	462	45753429	21.00	15.84196	7.66338	12.72902	SRR14605772_DUX4CHIP_14hpi_yes.filtered.BAM_peak_2564
13	45791665	45792197	533	45791972	13.00	11.81302	7.28766	8.90510	SRR14605772_DUX4CHIP_14hpi_yes.filtered.BAM_peak_2565
13	46404536	46405038	503	46404903	13.00	12.09656	7.46074	9.15321	SRR14605772_DUX4CHIP_14hpi_yes.filtered.BAM_peak_2566
13	46533135	46533611	477	46533318	17.00	14.20136	7.77272	11.16549	SRR14605772_DUX4CHIP_14hpi_yes.filtered.BAM_peak_2567
13	46693016	46693676	661	46693316	27.00	22.65099	9.75340	19.27039	SRR14605772_DUX4CHIP_14hpi_yes.filtered.BAM_peak_2568
13	47266464	47267186	723	47266794	20.00	19.25322	9.97499	15.99250	SRR14605772_DUX4CHIP_14hpi_yes.filtered.BAM_peak_2569
13	47269179	47269721	543	47269361	16.00	14.77959	8.38960	11.69913	SRR14605772_DUX4CHIP_14hpi_yes.filtered.BAM_peak_2570
13	48244910	48245451	542	48245162	30.00	35.40951	16.13697	31.63940	SRR14605772_DUX4CHIP_14hpi_yes.filtered.BAM_peak_2571
13	48245683	48246148	466	48245898	20.00	17.75014	9.06817	14.54833	SRR14605772_DUX4CHIP_14hpi_yes.filtered.BAM_peak_2572
13	48445778	48446294	517	48446131	24.00	19.17013	8.70839	15.91124	SRR14605772_DUX4CHIP_14hpi_yes.filtered.BAM_peak_2573
13	49000912	49002200	1289	49001591	45.00	36.34669	11.17050	32.55086	SRR14605772_DUX4CHIP_14hpi_yes.filtered.BAM_peak_2574
13	49091679	49092477	799	49091830	17.00	10.85044	5.79660	8.00539	SRR14605772_DUX4CHIP_14hpi_yes.filtered.BAM_peak_2575
13	49292684	49293207	524	49292931	18.00	18.53414	10.12529	15.28769	SRR14605772_DUX4CHIP_14hpi_yes.filtered.BAM_peak_2576
13	49386596	49387026	431	49386871	19.00	17.22664	9.04761	14.03607	SRR14605772_DUX4CHIP_14hpi_yes.filtered.BAM_peak_2577
13	49442451	49442992	542	49442669	18.00	17.09556	9.25640	13.92622	SRR14605772_DUX4CHIP_14hpi_yes.filtered.BAM_peak_2578
13	49659722	49660432	711	49660098	18.00	17.09556	9.25640	13.92622	SRR14605772_DUX4CHIP_14hpi_yes.filtered.BAM_peak_2579
13	49660857	49661403	547	49661186	22.00	24.09384	12.25693	20.64316	SRR14605772_DUX4CHIP_14hpi_yes.filtered.BAM_peak_2580
13	49681111	49681738	628	49681422	41.00	53.92403	22.38222	49.72875	SRR14605772_DUX4CHIP_14hpi_yes.filtered.BAM_peak_2581
13	49923351	49923772	422	49923588	11.00	9.71787	6.39492	6.92441	SRR14605772_DUX4CHIP_14hpi_yes.filtered.BAM_peak_2582
13	49923928	49924349	422	49924284	13.00	12.09656	7.46074	9.15321	SRR14605772_DUX4CHIP_14hpi_yes.filtered.BAM_peak_2583
13	50266390	50266811	422	50266628	11.00	9.61776	6.33333	6.85526	SRR14605772_DUX4CHIP_14hpi_yes.filtered.BAM_peak_2584
13	50661886	50662315	430	50662019	12.00	10.19655	6.49999	7.37113	SRR14605772_DUX4CHIP_14hpi_yes.filtered.BAM_peak_2585
13	50720978	50721470	493	50721119	20.00	19.46211	10.10126	16.19331	SRR14605772_DUX4CHIP_14hpi_yes.filtered.BAM_peak_2586
13	50879418	50880087	670	50879725	33.00	40.78642	18.11894	36.87695	SRR14605772_DUX4CHIP_14hpi_yes.filtered.BAM_peak_2587
13	50880848	50881430	583	50881193	14.00	12.21006	7.30768	9.26187	SRR14605772_DUX4CHIP_14hpi_yes.filtered.BAM_peak_2588
13	51063912	51064333	422	51064072	16.00	15.88341	9.05947	12.74806	SRR14605772_DUX4CHIP_14hpi_yes.filtered.BAM_peak_2589
13	51102728	51103578	851	51103057	21.00	19.45770	9.78998	16.18969	SRR14605772_DUX4CHIP_14hpi_yes.filtered.BAM_peak_2590
13	51269889	51270335	447	51270001	16.00	10.69174	5.92171	7.85307	SRR14605772_DUX4CHIP_14hpi_yes.filtered.BAM_peak_2591
13	51302338	51302903	566	51302613	21.00	22.67415	11.72402	19.27399	SRR14605772_DUX4CHIP_14hpi_yes.filtered.BAM_peak_2592
13	51525614	51526294	681	51526123	18.00	13.96626	7.36734	10.93680	SRR14605772_DUX4CHIP_14hpi_yes.filtered.BAM_peak_2593
13	51607792	51608837	1046	51608559	25.00	23.63564	10.97776	20.21598	SRR14605772_DUX4CHIP_14hpi_yes.filtered.BAM_peak_2594
13	51887599	51888396	798	51888020	17.00	14.20136	7.77272	11.16549	SRR14605772_DUX4CHIP_14hpi_yes.filtered.BAM_peak_2595
13	52061033	52061643	611	52061296	16.00	15.88341	9.05947	12.74806	SRR14605772_DUX4CHIP_14hpi_yes.filtered.BAM_peak_2596
13	52096926	52097557	632	52097267	15.00	14.59441	8.52656	11.52266	SRR14605772_DUX4CHIP_14hpi_yes.filtered.BAM_peak_2597
13	52167957	52168403	447	52168229	15.00	12.29437	7.11998	9.33861	SRR14605772_DUX4CHIP_14hpi_yes.filtered.BAM_peak_2598
13	52309617	52311086	1470	52310029	43.00	49.73892	18.99998	45.63445	SRR14605772_DUX4CHIP_14hpi_yes.filtered.BAM_peak_2599
13	52422796	52423231	436	52422990	20.00	14.76984	7.31505	11.69039	SRR14605772_DUX4CHIP_14hpi_yes.filtered.BAM_peak_2600
13	52444085	52444506	422	52444444	16.00	11.82487	6.59183	8.91488	SRR14605772_DUX4CHIP_14hpi_yes.filtered.BAM_peak_2601
13	52750477	52750925	449	52750727	15.00	14.59441	8.52656	11.52266	SRR14605772_DUX4CHIP_14hpi_yes.filtered.BAM_peak_2602
13	52862622	52863184	563	52862895	14.00	13.33157	7.99365	10.32695	SRR14605772_DUX4CHIP_14hpi_yes.filtered.BAM_peak_2603
13	52913846	52914317	472	52914119	14.00	11.18406	6.67498	8.29248	SRR14605772_DUX4CHIP_14hpi_yes.filtered.BAM_peak_2604
13	53136410	53137151	742	53136775	34.00	41.23590	17.97296	37.31995	SRR14605772_DUX4CHIP_14hpi_yes.filtered.BAM_peak_2605
13	54069952	54070402	451	54070179	18.00	17.09556	9.25640	13.92622	SRR14605772_DUX4CHIP_14hpi_yes.filtered.BAM_peak_2606
13	54403369	54403790	422	54403485	18.00	15.36252	8.20454	12.26799	SRR14605772_DUX4CHIP_14hpi_yes.filtered.BAM_peak_2607
13	55434861	55435406	546	55435048	11.00	9.47718	6.24657	6.71803	SRR14605772_DUX4CHIP_14hpi_yes.filtered.BAM_peak_2608
13	55443889	55444310	422	55444052	15.00	14.59441	8.52656	11.52266	SRR14605772_DUX4CHIP_14hpi_yes.filtered.BAM_peak_2609
13	56018943	56019608	666	56019329	16.00	14.77959	8.38960	11.69913	SRR14605772_DUX4CHIP_14hpi_yes.filtered.BAM_peak_2610
13	56547587	56548141	555	56547892	10.00	7.04030	4.89499	4.46671	SRR14605772_DUX4CHIP_14hpi_yes.filtered.BAM_peak_2611
13	57140211	57140765	555	57140465	14.00	13.33157	7.99365	10.32695	SRR14605772_DUX4CHIP_14hpi_yes.filtered.BAM_peak_2612
13	57147909	57148344	436	57148065	18.00	18.53414	10.12529	15.28769	SRR14605772_DUX4CHIP_14hpi_yes.filtered.BAM_peak_2613
13	57794606	57795157	552	57794863	16.00	15.14673	8.61332	12.05894	SRR14605772_DUX4CHIP_14hpi_yes.filtered.BAM_peak_2614
13	58949555	58950181	627	58949847	26.00	29.38678	14.05478	25.78279	SRR14605772_DUX4CHIP_14hpi_yes.filtered.BAM_peak_2615
13	59119166	59119673	508	59119434	17.00	15.47801	8.54999	12.38251	SRR14605772_DUX4CHIP_14hpi_yes.filtered.BAM_peak_2616
13	59145579	59146181	603	59145871	30.00	33.03232	14.72498	29.31568	SRR14605772_DUX4CHIP_14hpi_yes.filtered.BAM_peak_2617
13	59307237	59307917	681	59307445	11.00	8.48827	5.62962	5.80655	SRR14605772_DUX4CHIP_14hpi_yes.filtered.BAM_peak_2618
13	59497217	59497763	547	59497433	22.00	24.09384	12.25693	20.64316	SRR14605772_DUX4CHIP_14hpi_yes.filtered.BAM_peak_2619
13	60008059	60008480	422	60008212	15.00	14.59441	8.52656	11.52266	SRR14605772_DUX4CHIP_14hpi_yes.filtered.BAM_peak_2620
13	60071772	60072302	531	60072061	37.00	37.84832	14.73468	34.00983	SRR14605772_DUX4CHIP_14hpi_yes.filtered.BAM_peak_2621
13	60404414	60405084	671	60404668	17.00	16.61827	9.24323	13.46872	SRR14605772_DUX4CHIP_14hpi_yes.filtered.BAM_peak_2622
13	60656507	60657023	517	60656753	25.00	24.63246	11.56997	21.17084	SRR14605772_DUX4CHIP_14hpi_yes.filtered.BAM_peak_2623
13	61397048	61397469	422	61397260	11.00	9.71787	6.39492	6.92441	SRR14605772_DUX4CHIP_14hpi_yes.filtered.BAM_peak_2624
13	62151498	62152023	526	62151671	19.00	19.89337	10.65820	16.59602	SRR14605772_DUX4CHIP_14hpi_yes.filtered.BAM_peak_2625
13	62163850	62164317	468	62164159	18.00	17.09556	9.25640	13.92622	SRR14605772_DUX4CHIP_14hpi_yes.filtered.BAM_peak_2626
13	62911847	62912299	453	62912122	15.00	14.08292	8.21621	11.05185	SRR14605772_DUX4CHIP_14hpi_yes.filtered.BAM_peak_2627
13	64569479	64570012	534	64569806	18.00	17.92163	9.75675	14.71761	SRR14605772_DUX4CHIP_14hpi_yes.filtered.BAM_peak_2628
13	64570438	64570891	454	64570575	12.00	10.89128	6.92783	8.01479	SRR14605772_DUX4CHIP_14hpi_yes.filtered.BAM_peak_2629
13	64606331	64606897	567	64606627	58.00	83.89423	31.44169	79.22095	SRR14605772_DUX4CHIP_14hpi_yes.filtered.BAM_peak_2630
13	64954869	64955463	595	64955155	28.00	30.74216	14.12819	27.09773	SRR14605772_DUX4CHIP_14hpi_yes.filtered.BAM_peak_2631
13	64955893	64956334	442	64956016	18.00	17.09556	9.25640	13.92622	SRR14605772_DUX4CHIP_14hpi_yes.filtered.BAM_peak_2632
13	65412589	65413145	557	65412751	12.00	9.92807	6.33333	7.11510	SRR14605772_DUX4CHIP_14hpi_yes.filtered.BAM_peak_2633
13	65963074	65963610	537	65963343	30.00	36.05847	16.52021	32.26522	SRR14605772_DUX4CHIP_14hpi_yes.filtered.BAM_peak_2634
13	66218605	66219191	587	66218912	35.00	41.59790	17.76621	37.67889	SRR14605772_DUX4CHIP_14hpi_yes.filtered.BAM_peak_2635
13	66316540	66317057	518	66316956	15.00	12.29437	7.11998	9.33861	SRR14605772_DUX4CHIP_14hpi_yes.filtered.BAM_peak_2636
13	66792306	66792749	444	66792549	25.00	20.31432	9.05673	17.00722	SRR14605772_DUX4CHIP_14hpi_yes.filtered.BAM_peak_2637
13	67164366	67164788	423	67164652	14.00	12.21006	7.30768	9.26187	SRR14605772_DUX4CHIP_14hpi_yes.filtered.BAM_peak_2638
13	67381722	67382145	424	67381954	16.00	13.43077	7.56498	10.41346	SRR14605772_DUX4CHIP_14hpi_yes.filtered.BAM_peak_2639
13	68588666	68589159	494	68588983	20.00	17.75014	9.06817	14.54833	SRR14605772_DUX4CHIP_14hpi_yes.filtered.BAM_peak_2640
13	68838548	68839015	468	68838727	24.00	26.98776	13.32275	23.44806	SRR14605772_DUX4CHIP_14hpi_yes.filtered.BAM_peak_2641
13	68844095	68844630	536	68844349	30.00	33.66707	15.10255	29.94039	SRR14605772_DUX4CHIP_14hpi_yes.filtered.BAM_peak_2642
13	68963410	68963842	433	68963671	18.00	16.35241	8.80487	13.20944	SRR14605772_DUX4CHIP_14hpi_yes.filtered.BAM_peak_2643
13	69499138	69499981	844	69499727	26.00	27.87603	13.15383	24.31661	SRR14605772_DUX4CHIP_14hpi_yes.filtered.BAM_peak_2644
13	69660150	69660571	422	69660511	13.00	12.09656	7.46074	9.15321	SRR14605772_DUX4CHIP_14hpi_yes.filtered.BAM_peak_2645
13	70375599	70376070	472	70375827	22.00	20.60410	10.16278	17.29148	SRR14605772_DUX4CHIP_14hpi_yes.filtered.BAM_peak_2646
13	71431151	71431575	425	71431256	11.00	8.02731	5.33999	5.35985	SRR14605772_DUX4CHIP_14hpi_yes.filtered.BAM_peak_2647
13	72201686	72202107	422	72201817	16.00	15.33826	8.72972	12.24737	SRR14605772_DUX4CHIP_14hpi_yes.filtered.BAM_peak_2648
13	72276627	72277116	490	72276831	17.00	17.19709	9.59238	14.00704	SRR14605772_DUX4CHIP_14hpi_yes.filtered.BAM_peak_2649
13	72440102	72440523	422	72440283	15.00	12.62881	7.32529	9.66784	SRR14605772_DUX4CHIP_14hpi_yes.filtered.BAM_peak_2650
13	72779967	72780419	453	72780225	20.00	18.28182	9.38822	15.06416	SRR14605772_DUX4CHIP_14hpi_yes.filtered.BAM_peak_2651
13	72784289	72785291	1003	72784873	58.00	72.68929	24.91108	68.18404	SRR14605772_DUX4CHIP_14hpi_yes.filtered.BAM_peak_2652
13	73613740	73614161	422	73614066	15.00	9.73040	5.57337	6.93361	SRR14605772_DUX4CHIP_14hpi_yes.filtered.BAM_peak_2653
13	73618132	73618734	603	73618487	26.00	29.06746	13.86485	25.46877	SRR14605772_DUX4CHIP_14hpi_yes.filtered.BAM_peak_2654
13	73631022	73631877	856	73631621	11.00	9.71787	6.39492	6.92441	SRR14605772_DUX4CHIP_14hpi_yes.filtered.BAM_peak_2655
13	74047184	74047679	496	74047390	16.00	13.78762	7.78312	10.76306	SRR14605772_DUX4CHIP_14hpi_yes.filtered.BAM_peak_2656
13	74496763	74497247	485	74496969	17.00	9.68363	5.15111	6.91922	SRR14605772_DUX4CHIP_14hpi_yes.filtered.BAM_peak_2657
13	75482343	75482946	604	75482633	24.00	23.31262	11.12497	19.89882	SRR14605772_DUX4CHIP_14hpi_yes.filtered.BAM_peak_2658
13	75483561	75484606	1046	75483956	42.00	48.21436	18.56816	44.14420	SRR14605772_DUX4CHIP_14hpi_yes.filtered.BAM_peak_2659
13	75888800	75889367	568	75889026	23.00	22.52365	10.98794	19.14639	SRR14605772_DUX4CHIP_14hpi_yes.filtered.BAM_peak_2660
13	76092011	76092432	422	76092180	12.00	9.04853	5.78499	6.29963	SRR14605772_DUX4CHIP_14hpi_yes.filtered.BAM_peak_2661
13	76124376	76124851	476	76124570	13.00	11.65236	7.18918	8.75100	SRR14605772_DUX4CHIP_14hpi_yes.filtered.BAM_peak_2662
13	76758101	76758617	517	76758490	25.00	24.05653	11.22726	20.62405	SRR14605772_DUX4CHIP_14hpi_yes.filtered.BAM_peak_2663
13	76905419	76906339	921	76905840	28.00	30.14974	13.77499	26.51361	SRR14605772_DUX4CHIP_14hpi_yes.filtered.BAM_peak_2664
13	76906511	76906998	488	76906823	28.00	17.93082	7.04227	14.72631	SRR14605772_DUX4CHIP_14hpi_yes.filtered.BAM_peak_2665
13	76929171	76929633	463	76929413	24.00	19.32596	8.79628	16.06446	SRR14605772_DUX4CHIP_14hpi_yes.filtered.BAM_peak_2666
13	77053983	77054404	422	77054142	13.00	11.19755	6.90908	8.30494	SRR14605772_DUX4CHIP_14hpi_yes.filtered.BAM_peak_2667
13	77337771	77338320	550	77338035	18.00	18.53414	10.12529	15.28769	SRR14605772_DUX4CHIP_14hpi_yes.filtered.BAM_peak_2668
13	78466006	78466477	472	78466227	14.00	11.91356	7.12499	9.00249	SRR14605772_DUX4CHIP_14hpi_yes.filtered.BAM_peak_2669
13	79022597	79023379	783	79023065	26.00	29.94968	14.38857	26.32137	SRR14605772_DUX4CHIP_14hpi_yes.filtered.BAM_peak_2670
13	79243787	79244621	835	79244172	19.00	19.89337	10.65820	16.59602	SRR14605772_DUX4CHIP_14hpi_yes.filtered.BAM_peak_2671
13	79536726	79537152	427	79537034	12.00	10.62917	6.76712	7.79447	SRR14605772_DUX4CHIP_14hpi_yes.filtered.BAM_peak_2672
13	79721172	79721703	532	79721433	36.00	35.23580	13.65047	31.46752	SRR14605772_DUX4CHIP_14hpi_yes.filtered.BAM_peak_2673
13	80345059	80345631	573	80345367	16.00	15.88341	9.05947	12.74806	SRR14605772_DUX4CHIP_14hpi_yes.filtered.BAM_peak_2674
13	81285759	81286180	422	81285886	15.00	13.90325	8.10666	10.87631	SRR14605772_DUX4CHIP_14hpi_yes.filtered.BAM_peak_2675
13	81818423	81819206	784	81818787	14.00	12.52286	7.49999	9.56269	SRR14605772_DUX4CHIP_14hpi_yes.filtered.BAM_peak_2676
13	82142173	82142796	624	82142466	41.00	48.96456	19.46339	44.87480	SRR14605772_DUX4CHIP_14hpi_yes.filtered.BAM_peak_2677
13	82631980	82632707	728	82632332	58.00	73.67179	25.47724	69.14727	SRR14605772_DUX4CHIP_14hpi_yes.filtered.BAM_peak_2678
13	83011710	83012257	548	83012068	11.00	8.27230	5.49397	5.59804	SRR14605772_DUX4CHIP_14hpi_yes.filtered.BAM_peak_2679
13	83205635	83206188	554	83205873	25.00	24.63246	11.56997	21.17084	SRR14605772_DUX4CHIP_14hpi_yes.filtered.BAM_peak_2680
13	83530873	83531545	673	83531195	95.00	139.11990	41.45450	133.91823	SRR14605772_DUX4CHIP_14hpi_yes.filtered.BAM_peak_2681
13	83584643	83585095	453	83584956	17.00	11.67758	6.27004	8.77326	SRR14605772_DUX4CHIP_14hpi_yes.filtered.BAM_peak_2682
13	83772575	83773422	848	83773276	16.00	14.43188	8.17721	11.39149	SRR14605772_DUX4CHIP_14hpi_yes.filtered.BAM_peak_2683
13	83907772	83908202	431	83907839	16.00	15.88341	9.05947	12.74806	SRR14605772_DUX4CHIP_14hpi_yes.filtered.BAM_peak_2684
13	83919723	83920259	537	83919971	26.00	28.16190	13.32466	24.59718	SRR14605772_DUX4CHIP_14hpi_yes.filtered.BAM_peak_2685
13	84372835	84373301	467	84373099	15.00	14.59441	8.52656	11.52266	SRR14605772_DUX4CHIP_14hpi_yes.filtered.BAM_peak_2686
13	85134514	85135066	553	85134794	20.00	20.83982	10.93150	17.51934	SRR14605772_DUX4CHIP_14hpi_yes.filtered.BAM_peak_2687
13	85315437	85315897	461	85315650	17.00	15.30486	8.44444	12.21522	SRR14605772_DUX4CHIP_14hpi_yes.filtered.BAM_peak_2688
13	85405366	85405787	422	85405538	12.00	9.20231	5.88095	6.45039	SRR14605772_DUX4CHIP_14hpi_yes.filtered.BAM_peak_2689
13	85405966	85406387	422	85406141	12.00	9.31585	5.95180	6.56141	SRR14605772_DUX4CHIP_14hpi_yes.filtered.BAM_peak_2690
13	85595228	85595658	431	85595557	12.00	10.89128	6.92783	8.01479	SRR14605772_DUX4CHIP_14hpi_yes.filtered.BAM_peak_2691
13	85966665	85967210	546	85966838	17.00	14.97105	8.24095	11.88702	SRR14605772_DUX4CHIP_14hpi_yes.filtered.BAM_peak_2692
13	87591780	87592330	551	87592034	15.00	14.45865	8.44444	11.41670	SRR14605772_DUX4CHIP_14hpi_yes.filtered.BAM_peak_2693
13	88272639	88273157	519	88272965	16.00	15.88341	9.05947	12.74806	SRR14605772_DUX4CHIP_14hpi_yes.filtered.BAM_peak_2694
13	89242929	89243403	475	89243042	16.00	10.69174	5.92171	7.85307	SRR14605772_DUX4CHIP_14hpi_yes.filtered.BAM_peak_2695
13	89320225	89320726	502	89320518	16.00	15.88341	9.05947	12.74806	SRR14605772_DUX4CHIP_14hpi_yes.filtered.BAM_peak_2696
13	89510574	89511034	461	89510839	21.00	15.84196	7.66338	12.72902	SRR14605772_DUX4CHIP_14hpi_yes.filtered.BAM_peak_2697
13	89776940	89777428	489	89777173	18.00	16.00726	8.59523	12.87018	SRR14605772_DUX4CHIP_14hpi_yes.filtered.BAM_peak_2698
13	90248992	90249457	466	90249336	13.00	11.19755	6.90908	8.30494	SRR14605772_DUX4CHIP_14hpi_yes.filtered.BAM_peak_2699
13	90692567	90693115	549	90692922	32.00	36.64704	16.07691	32.84093	SRR14605772_DUX4CHIP_14hpi_yes.filtered.BAM_peak_2700
13	91072489	91072989	501	91072821	22.00	20.72452	10.23497	17.40656	SRR14605772_DUX4CHIP_14hpi_yes.filtered.BAM_peak_2701
13	91372887	91373459	573	91373121	32.00	33.55982	14.24998	29.83663	SRR14605772_DUX4CHIP_14hpi_yes.filtered.BAM_peak_2702
13	91426991	91427530	540	91427278	15.00	14.59441	8.52656	11.52266	SRR14605772_DUX4CHIP_14hpi_yes.filtered.BAM_peak_2703
13	91427892	91428529	638	91428122	17.00	14.20136	7.77272	11.16549	SRR14605772_DUX4CHIP_14hpi_yes.filtered.BAM_peak_2704
13	92209755	92210216	462	92209981	19.00	18.79926	9.99999	15.54990	SRR14605772_DUX4CHIP_14hpi_yes.filtered.BAM_peak_2705
13	92494036	92494457	422	92494121	16.00	10.69174	5.92171	7.85307	SRR14605772_DUX4CHIP_14hpi_yes.filtered.BAM_peak_2706
13	92776011	92776444	434	92776209	15.00	11.95024	6.90908	9.03503	SRR14605772_DUX4CHIP_14hpi_yes.filtered.BAM_peak_2707
13	92837872	92838366	495	92838170	12.00	10.62917	6.76712	7.79447	SRR14605772_DUX4CHIP_14hpi_yes.filtered.BAM_peak_2708
13	93098724	93099446	723	93099144	37.00	41.60054	16.90996	37.67889	SRR14605772_DUX4CHIP_14hpi_yes.filtered.BAM_peak_2709
13	93160550	93161060	511	93160728	16.00	13.94278	7.87804	10.91497	SRR14605772_DUX4CHIP_14hpi_yes.filtered.BAM_peak_2710
13	93654280	93655337	1058	93655059	17.00	14.97105	8.24095	11.88702	SRR14605772_DUX4CHIP_14hpi_yes.filtered.BAM_peak_2711
13	94068053	94069150	1098	94068787	23.00	25.53196	12.78984	22.03619	SRR14605772_DUX4CHIP_14hpi_yes.filtered.BAM_peak_2712
13	94402676	94403295	620	94402954	17.00	17.19709	9.59238	14.00704	SRR14605772_DUX4CHIP_14hpi_yes.filtered.BAM_peak_2713
13	94743681	94744553	873	94744012	54.00	70.09563	25.48778	65.62663	SRR14605772_DUX4CHIP_14hpi_yes.filtered.BAM_peak_2714
13	94961866	94962309	444	94962078	16.00	10.69174	5.92171	7.85307	SRR14605772_DUX4CHIP_14hpi_yes.filtered.BAM_peak_2715
13	95464669	95465090	422	95464971	14.00	13.33157	7.99365	10.32695	SRR14605772_DUX4CHIP_14hpi_yes.filtered.BAM_peak_2716
13	95779031	95779611	581	95779276	18.00	18.14325	9.89040	14.93303	SRR14605772_DUX4CHIP_14hpi_yes.filtered.BAM_peak_2717
13	96107340	96107832	493	96107490	16.00	15.88341	9.05947	12.74806	SRR14605772_DUX4CHIP_14hpi_yes.filtered.BAM_peak_2718
13	96107938	96108562	625	96108281	33.00	40.78642	18.11894	36.87695	SRR14605772_DUX4CHIP_14hpi_yes.filtered.BAM_peak_2719
13	96345908	96347314	1407	96347053	22.00	23.34652	11.81080	19.93031	SRR14605772_DUX4CHIP_14hpi_yes.filtered.BAM_peak_2720
13	96476131	96476810	680	96476499	21.00	21.46577	10.99999	18.11547	SRR14605772_DUX4CHIP_14hpi_yes.filtered.BAM_peak_2721
13	96672547	96673203	657	96672617	15.00	9.00506	5.15253	6.26481	SRR14605772_DUX4CHIP_14hpi_yes.filtered.BAM_peak_2722
13	97082117	97082573	457	97082322	18.00	16.35241	8.80487	13.20944	SRR14605772_DUX4CHIP_14hpi_yes.filtered.BAM_peak_2723
13	97083120	97083541	422	97083298	14.00	12.05988	7.21518	9.14161	SRR14605772_DUX4CHIP_14hpi_yes.filtered.BAM_peak_2724
13	97103270	97103759	490	97103500	20.00	17.75014	9.06817	14.54833	SRR14605772_DUX4CHIP_14hpi_yes.filtered.BAM_peak_2725
13	97164671	97165092	422	97164951	14.00	13.33157	7.99365	10.32695	SRR14605772_DUX4CHIP_14hpi_yes.filtered.BAM_peak_2726
13	97665095	97665593	499	97665451	10.00	8.57886	5.86201	5.86434	SRR14605772_DUX4CHIP_14hpi_yes.filtered.BAM_peak_2727
13	98055774	98057009	1236	98056712	33.00	30.22602	11.96295	26.58825	SRR14605772_DUX4CHIP_14hpi_yes.filtered.BAM_peak_2728
13	98091961	98092393	433	98092211	18.00	15.36252	8.20454	12.26799	SRR14605772_DUX4CHIP_14hpi_yes.filtered.BAM_peak_2729
13	98127668	98128529	862	98127928	22.00	22.10211	11.06328	18.73379	SRR14605772_DUX4CHIP_14hpi_yes.filtered.BAM_peak_2730
13	99140076	99142262	2187	99140393	56.00	70.37555	24.61361	65.90366	SRR14605772_DUX4CHIP_14hpi_yes.filtered.BAM_peak_2731
13	99468102	99468666	565	99468296	18.00	18.53414	10.12529	15.28769	SRR14605772_DUX4CHIP_14hpi_yes.filtered.BAM_peak_2732
13	99783417	99783863	447	99783749	21.00	20.99752	10.71794	17.67159	SRR14605772_DUX4CHIP_14hpi_yes.filtered.BAM_peak_2733
13	100242785	100243271	487	100243036	21.00	20.99752	10.71794	17.67159	SRR14605772_DUX4CHIP_14hpi_yes.filtered.BAM_peak_2734
13	100486565	100487107	543	100486868	22.00	18.50628	8.91836	15.28029	SRR14605772_DUX4CHIP_14hpi_yes.filtered.BAM_peak_2735
13	100524537	100525087	551	100524762	17.00	15.83782	8.76922	12.72785	SRR14605772_DUX4CHIP_14hpi_yes.filtered.BAM_peak_2736
13	100831895	100832362	468	100832218	12.00	10.89128	6.92783	8.01479	SRR14605772_DUX4CHIP_14hpi_yes.filtered.BAM_peak_2737
13	101218509	101218983	475	101218803	22.00	22.33783	11.20512	18.96268	SRR14605772_DUX4CHIP_14hpi_yes.filtered.BAM_peak_2738
13	101228262	101228775	514	101228626	15.00	14.59441	8.52656	11.52266	SRR14605772_DUX4CHIP_14hpi_yes.filtered.BAM_peak_2739
13	101425517	101426050	534	101425824	14.00	13.33157	7.99365	10.32695	SRR14605772_DUX4CHIP_14hpi_yes.filtered.BAM_peak_2740
13	101870574	101871077	504	101870809	27.00	27.32055	12.45997	23.77078	SRR14605772_DUX4CHIP_14hpi_yes.filtered.BAM_peak_2741
13	102453137	102453565	429	102453270	18.00	18.53414	10.12529	15.28769	SRR14605772_DUX4CHIP_14hpi_yes.filtered.BAM_peak_2742
13	102532629	102534272	1644	102533600	31.00	32.87519	14.23997	29.17387	SRR14605772_DUX4CHIP_14hpi_yes.filtered.BAM_peak_2743
13	102753847	102754338	492	102754131	17.00	17.19709	9.59238	14.00704	SRR14605772_DUX4CHIP_14hpi_yes.filtered.BAM_peak_2744
13	102925616	102926218	603	102925809	18.00	16.71462	9.02499	13.56386	SRR14605772_DUX4CHIP_14hpi_yes.filtered.BAM_peak_2745
13	103129268	103129903	636	103129596	47.00	52.24373	18.61222	48.08628	SRR14605772_DUX4CHIP_14hpi_yes.filtered.BAM_peak_2746
13	104810072	104810706	635	104810420	32.00	37.73112	16.71998	33.89914	SRR14605772_DUX4CHIP_14hpi_yes.filtered.BAM_peak_2747
13	105119823	105120768	946	105120356	23.00	18.04288	8.36005	14.83446	SRR14605772_DUX4CHIP_14hpi_yes.filtered.BAM_peak_2748
13	105120907	105121350	444	105121083	16.00	13.43077	7.56498	10.41346	SRR14605772_DUX4CHIP_14hpi_yes.filtered.BAM_peak_2749
13	105584194	105585149	956	105584822	36.00	33.86435	12.88842	30.13446	SRR14605772_DUX4CHIP_14hpi_yes.filtered.BAM_peak_2750
13	105592475	105592896	422	105592761	15.00	14.59441	8.52656	11.52266	SRR14605772_DUX4CHIP_14hpi_yes.filtered.BAM_peak_2751
13	105929586	105930410	825	105929989	25.00	26.46632	12.66665	22.95053	SRR14605772_DUX4CHIP_14hpi_yes.filtered.BAM_peak_2752
13	105971096	105971647	552	105971386	29.00	29.91045	13.25580	26.29687	SRR14605772_DUX4CHIP_14hpi_yes.filtered.BAM_peak_2753
13	105976991	105977412	422	105977158	11.00	8.60042	5.69999	5.88467	SRR14605772_DUX4CHIP_14hpi_yes.filtered.BAM_peak_2754
13	105993147	105993721	575	105993387	23.00	22.00974	10.67997	18.64256	SRR14605772_DUX4CHIP_14hpi_yes.filtered.BAM_peak_2755
13	106569332	106570744	1413	106569655	20.00	12.40342	6.00963	9.44497	SRR14605772_DUX4CHIP_14hpi_yes.filtered.BAM_peak_2756
13	106611690	106612152	463	106611835	19.00	19.89337	10.65820	16.59602	SRR14605772_DUX4CHIP_14hpi_yes.filtered.BAM_peak_2757
13	106612573	106613195	623	106612899	31.00	37.62125	17.05312	33.79027	SRR14605772_DUX4CHIP_14hpi_yes.filtered.BAM_peak_2758
13	106900642	106901685	1044	106901167	26.00	25.96864	12.01497	22.46264	SRR14605772_DUX4CHIP_14hpi_yes.filtered.BAM_peak_2759
13	107075677	107076538	862	107075847	13.00	11.19755	6.90908	8.30494	SRR14605772_DUX4CHIP_14hpi_yes.filtered.BAM_peak_2760
13	107269788	107270275	488	107269983	16.00	15.88341	9.05947	12.74806	SRR14605772_DUX4CHIP_14hpi_yes.filtered.BAM_peak_2761
13	107401843	107402487	645	107402198	24.00	23.31262	11.12497	19.89882	SRR14605772_DUX4CHIP_14hpi_yes.filtered.BAM_peak_2762
13	107459666	107460106	441	107459761	13.00	11.97864	7.38888	9.06153	SRR14605772_DUX4CHIP_14hpi_yes.filtered.BAM_peak_2763
13	108241507	108242030	524	108241754	19.00	18.37545	9.74358	15.15155	SRR14605772_DUX4CHIP_14hpi_yes.filtered.BAM_peak_2764
13	108868590	108869169	580	108868859	19.00	13.71774	6.96671	10.69490	SRR14605772_DUX4CHIP_14hpi_yes.filtered.BAM_peak_2765
13	108869377	108869824	448	108869495	14.00	12.05988	7.21518	9.14161	SRR14605772_DUX4CHIP_14hpi_yes.filtered.BAM_peak_2766
13	109262476	109263747	1272	109262799	48.00	65.96249	26.11259	61.55811	SRR14605772_DUX4CHIP_14hpi_yes.filtered.BAM_peak_2767
13	109743962	109744516	555	109744192	12.00	9.67372	6.17499	6.91032	SRR14605772_DUX4CHIP_14hpi_yes.filtered.BAM_peak_2768
13	109859925	109860788	864	109860516	28.00	20.48027	8.29901	17.16994	SRR14605772_DUX4CHIP_14hpi_yes.filtered.BAM_peak_2769
13	109946251	109947754	1504	109946776	32.00	39.19736	17.58603	35.32934	SRR14605772_DUX4CHIP_14hpi_yes.filtered.BAM_peak_2770
13	110292391	110293547	1157	110293241	27.00	31.45457	14.92148	27.78349	SRR14605772_DUX4CHIP_14hpi_yes.filtered.BAM_peak_2771
13	110760002	110760451	450	110760199	11.00	8.02731	5.33999	5.35985	SRR14605772_DUX4CHIP_14hpi_yes.filtered.BAM_peak_2772
13	110779091	110779582	492	110779296	20.00	18.21008	9.34498	14.99276	SRR14605772_DUX4CHIP_14hpi_yes.filtered.BAM_peak_2773
13	111082255	111083164	910	111082503	13.00	12.09656	7.46074	9.15321	SRR14605772_DUX4CHIP_14hpi_yes.filtered.BAM_peak_2774
13	111280272	111280897	626	111280534	20.00	21.27369	11.19111	17.92547	SRR14605772_DUX4CHIP_14hpi_yes.filtered.BAM_peak_2775
13	111324940	111325588	649	111325190	16.00	15.88341	9.05947	12.74806	SRR14605772_DUX4CHIP_14hpi_yes.filtered.BAM_peak_2776
13	111392941	111394150	1210	111393433	28.00	28.68766	12.90497	25.09565	SRR14605772_DUX4CHIP_14hpi_yes.filtered.BAM_peak_2777
13	111524252	111525026	775	111524614	22.00	24.09384	12.25693	20.64316	SRR14605772_DUX4CHIP_14hpi_yes.filtered.BAM_peak_2778
13	111525110	111525531	422	111525494	12.00	8.77373	5.61363	6.05077	SRR14605772_DUX4CHIP_14hpi_yes.filtered.BAM_peak_2779
13	111664652	111665876	1225	111664979	20.00	21.27369	11.19111	17.92547	SRR14605772_DUX4CHIP_14hpi_yes.filtered.BAM_peak_2780
13	112038819	112039354	536	112039144	22.00	24.09384	12.25693	20.64316	SRR14605772_DUX4CHIP_14hpi_yes.filtered.BAM_peak_2781
13	112565581	112566002	422	112565772	16.00	11.82487	6.59183	8.91488	SRR14605772_DUX4CHIP_14hpi_yes.filtered.BAM_peak_2782
13	112716638	112718838	2201	112717843	51.00	63.44935	23.13994	59.09023	SRR14605772_DUX4CHIP_14hpi_yes.filtered.BAM_peak_2783
13	112915784	112917029	1246	112916179	34.00	42.38805	18.65185	38.44317	SRR14605772_DUX4CHIP_14hpi_yes.filtered.BAM_peak_2784
13	113491755	113492370	616	113492160	17.00	14.59178	8.00998	11.52266	SRR14605772_DUX4CHIP_14hpi_yes.filtered.BAM_peak_2785
13	113518026	113520109	2084	113518503	33.00	40.78642	18.11894	36.87695	SRR14605772_DUX4CHIP_14hpi_yes.filtered.BAM_peak_2786
13	114004792	114005376	585	114004903	12.00	9.04853	5.78499	6.29963	SRR14605772_DUX4CHIP_14hpi_yes.filtered.BAM_peak_2787
13	114229893	114230442	550	114230168	30.00	35.78871	16.36110	32.01122	SRR14605772_DUX4CHIP_14hpi_yes.filtered.BAM_peak_2788
13	114347305	114348075	771	114347674	40.00	39.16407	14.28176	35.30929	SRR14605772_DUX4CHIP_14hpi_yes.filtered.BAM_peak_2789
14	19371583	19372206	624	19371985	17.00	17.19709	9.59238	14.00704	SRR14605772_DUX4CHIP_14hpi_yes.filtered.BAM_peak_2790
14	20468666	20470060	1395	20469075	41.00	53.92403	22.38222	49.72875	SRR14605772_DUX4CHIP_14hpi_yes.filtered.BAM_peak_2791
14	20508954	20509474	521	20509175	22.00	24.09384	12.25693	20.64316	SRR14605772_DUX4CHIP_14hpi_yes.filtered.BAM_peak_2792
14	20648499	20649060	562	20648728	29.00	30.06945	13.34997	26.43397	SRR14605772_DUX4CHIP_14hpi_yes.filtered.BAM_peak_2793
14	20649363	20650042	680	20649688	15.00	14.59441	8.52656	11.52266	SRR14605772_DUX4CHIP_14hpi_yes.filtered.BAM_peak_2794
14	21257824	21258651	828	21258361	49.00	49.21372	16.10167	45.11598	SRR14605772_DUX4CHIP_14hpi_yes.filtered.BAM_peak_2795
14	21652021	21652849	829	21652434	18.00	18.53414	10.12529	15.28769	SRR14605772_DUX4CHIP_14hpi_yes.filtered.BAM_peak_2796
14	21869515	21870536	1022	21870264	29.00	29.15371	12.80897	25.55458	SRR14605772_DUX4CHIP_14hpi_yes.filtered.BAM_peak_2797
14	22343935	22344445	511	22344193	10.00	8.48764	5.80555	5.80655	SRR14605772_DUX4CHIP_14hpi_yes.filtered.BAM_peak_2798
14	22623585	22624141	557	22623809	15.00	12.29437	7.11998	9.33861	SRR14605772_DUX4CHIP_14hpi_yes.filtered.BAM_peak_2799
14	22658452	22659157	706	22658866	18.00	18.53414	10.12529	15.28769	SRR14605772_DUX4CHIP_14hpi_yes.filtered.BAM_peak_2800
14	23016820	23017648	829	23017096	15.00	14.59441	8.52656	11.52266	SRR14605772_DUX4CHIP_14hpi_yes.filtered.BAM_peak_2801
14	23022214	23022693	480	23022466	16.00	15.88341	9.05947	12.74806	SRR14605772_DUX4CHIP_14hpi_yes.filtered.BAM_peak_2802
14	23022969	23023390	422	23023170	14.00	13.33157	7.99365	10.32695	SRR14605772_DUX4CHIP_14hpi_yes.filtered.BAM_peak_2803
14	23147724	23148646	923	23148093	17.00	15.83782	8.76922	12.72785	SRR14605772_DUX4CHIP_14hpi_yes.filtered.BAM_peak_2804
14	23319007	23321171	2165	23319353	93.00	103.88877	24.13510	98.99091	SRR14605772_DUX4CHIP_14hpi_yes.filtered.BAM_peak_2805
14	23660528	23661197	670	23660829	20.00	21.27369	11.19111	17.92547	SRR14605772_DUX4CHIP_14hpi_yes.filtered.BAM_peak_2806
14	23877119	23877841	723	23877487	27.00	21.31320	9.01694	17.96430	SRR14605772_DUX4CHIP_14hpi_yes.filtered.BAM_peak_2807
14	23877963	23878472	510	23878131	26.00	20.18814	8.69490	16.88677	SRR14605772_DUX4CHIP_14hpi_yes.filtered.BAM_peak_2808
14	24406741	24408282	1542	24407779	21.00	22.67415	11.72402	19.27399	SRR14605772_DUX4CHIP_14hpi_yes.filtered.BAM_peak_2809
14	24454471	24455579	1109	24455203	22.00	24.09384	12.25693	20.64316	SRR14605772_DUX4CHIP_14hpi_yes.filtered.BAM_peak_2810
14	24456258	24457137	880	24456560	38.00	42.21821	16.84089	38.28604	SRR14605772_DUX4CHIP_14hpi_yes.filtered.BAM_peak_2811
14	24460837	24461416	580	24461262	11.00	9.71787	6.39492	6.92441	SRR14605772_DUX4CHIP_14hpi_yes.filtered.BAM_peak_2812
14	24461803	24462337	535	24462025	24.00	19.17013	8.70839	15.91124	SRR14605772_DUX4CHIP_14hpi_yes.filtered.BAM_peak_2813
14	25609959	25610382	424	25610123	16.00	15.88341	9.05947	12.74806	SRR14605772_DUX4CHIP_14hpi_yes.filtered.BAM_peak_2814
14	29066904	29067362	459	29067090	24.00	25.33686	12.33765	21.86061	SRR14605772_DUX4CHIP_14hpi_yes.filtered.BAM_peak_2815
14	29180238	29180736	499	29180385	21.00	17.34160	8.53060	14.14740	SRR14605772_DUX4CHIP_14hpi_yes.filtered.BAM_peak_2816
14	30045359	30045871	513	30045612	20.00	19.89644	10.36362	16.59834	SRR14605772_DUX4CHIP_14hpi_yes.filtered.BAM_peak_2817
14	30046188	30046888	701	30046533	19.00	18.17183	9.62024	14.96091	SRR14605772_DUX4CHIP_14hpi_yes.filtered.BAM_peak_2818
14	30755923	30756932	1010	30756660	17.00	16.61827	9.24323	13.46872	SRR14605772_DUX4CHIP_14hpi_yes.filtered.BAM_peak_2819
14	31269934	31270539	606	31270199	17.00	17.19709	9.59238	14.00704	SRR14605772_DUX4CHIP_14hpi_yes.filtered.BAM_peak_2820
14	31309555	31310112	558	31309812	24.00	26.77163	13.19443	23.24959	SRR14605772_DUX4CHIP_14hpi_yes.filtered.BAM_peak_2821
14	31421735	31422264	530	31421867	21.00	18.97457	9.49999	15.72049	SRR14605772_DUX4CHIP_14hpi_yes.filtered.BAM_peak_2822
14	31422363	31422928	566	31422741	15.00	13.72867	7.99999	10.70475	SRR14605772_DUX4CHIP_14hpi_yes.filtered.BAM_peak_2823
14	31675976	31676424	449	31676151	19.00	18.37545	9.74358	15.15155	SRR14605772_DUX4CHIP_14hpi_yes.filtered.BAM_peak_2824
14	31896532	31898022	1491	31897793	36.00	39.28496	15.97725	35.41221	SRR14605772_DUX4CHIP_14hpi_yes.filtered.BAM_peak_2825
14	31904021	31904711	691	31904409	59.00	75.33091	25.90906	70.78039	SRR14605772_DUX4CHIP_14hpi_yes.filtered.BAM_peak_2826
14	31971427	31971989	563	31971726	30.00	28.42939	12.02039	24.86003	SRR14605772_DUX4CHIP_14hpi_yes.filtered.BAM_peak_2827
14	32208153	32208611	459	32208489	15.00	14.59441	8.52656	11.52266	SRR14605772_DUX4CHIP_14hpi_yes.filtered.BAM_peak_2828
14	32327494	32328176	683	32327837	21.00	18.97457	9.49999	15.72049	SRR14605772_DUX4CHIP_14hpi_yes.filtered.BAM_peak_2829
14	32860259	32861301	1043	32860731	36.00	44.84954	19.26025	40.85303	SRR14605772_DUX4CHIP_14hpi_yes.filtered.BAM_peak_2830
14	34129989	34130410	422	34130070	12.00	10.89128	6.92783	8.01479	SRR14605772_DUX4CHIP_14hpi_yes.filtered.BAM_peak_2831
14	34381554	34382508	955	34382128	37.00	41.60054	16.90996	37.67889	SRR14605772_DUX4CHIP_14hpi_yes.filtered.BAM_peak_2832
14	34451352	34451927	576	34451622	16.00	14.77959	8.38960	11.69913	SRR14605772_DUX4CHIP_14hpi_yes.filtered.BAM_peak_2833
14	34459460	34459948	489	34459678	14.00	13.33157	7.99365	10.32695	SRR14605772_DUX4CHIP_14hpi_yes.filtered.BAM_peak_2834
14	34473737	34474172	436	34474028	18.00	17.09556	9.25640	13.92622	SRR14605772_DUX4CHIP_14hpi_yes.filtered.BAM_peak_2835
14	34548868	34550144	1277	34549528	19.00	19.89337	10.65820	16.59602	SRR14605772_DUX4CHIP_14hpi_yes.filtered.BAM_peak_2836
14	34717022	34717443	422	34717142	15.00	10.79036	6.20407	7.94651	SRR14605772_DUX4CHIP_14hpi_yes.filtered.BAM_peak_2837
14	34799430	34800127	698	34799780	64.00	83.73185	28.06815	79.06757	SRR14605772_DUX4CHIP_14hpi_yes.filtered.BAM_peak_2838
14	34825578	34826068	491	34825890	22.00	20.21820	9.93181	16.91373	SRR14605772_DUX4CHIP_14hpi_yes.filtered.BAM_peak_2839
14	35054939	35056689	1751	35056268	33.00	40.78642	18.11894	36.87695	SRR14605772_DUX4CHIP_14hpi_yes.filtered.BAM_peak_2840
14	36028062	36028719	658	36028396	40.00	50.88865	21.05403	46.75542	SRR14605772_DUX4CHIP_14hpi_yes.filtered.BAM_peak_2841
14	36487113	36487536	424	36487338	13.00	12.09656	7.46074	9.15321	SRR14605772_DUX4CHIP_14hpi_yes.filtered.BAM_peak_2842
14	36708836	36709372	537	36709137	22.00	24.09384	12.25693	20.64316	SRR14605772_DUX4CHIP_14hpi_yes.filtered.BAM_peak_2843
14	36877522	36878036	515	36877753	24.00	23.31262	11.12497	19.89882	SRR14605772_DUX4CHIP_14hpi_yes.filtered.BAM_peak_2844
14	36950734	36951239	506	36950969	19.00	18.37545	9.74358	15.15155	SRR14605772_DUX4CHIP_14hpi_yes.filtered.BAM_peak_2845
14	36951776	36952197	422	36952030	16.00	13.78762	7.78312	10.76306	SRR14605772_DUX4CHIP_14hpi_yes.filtered.BAM_peak_2846
14	37124576	37125094	519	37124853	20.00	19.25322	9.97499	15.99250	SRR14605772_DUX4CHIP_14hpi_yes.filtered.BAM_peak_2847
14	37203905	37204415	511	37204005	16.00	13.06350	7.34090	10.08655	SRR14605772_DUX4CHIP_14hpi_yes.filtered.BAM_peak_2848
14	37224115	37224536	422	37224231	13.00	12.09656	7.46074	9.15321	SRR14605772_DUX4CHIP_14hpi_yes.filtered.BAM_peak_2849
14	37269639	37270249	611	37269882	38.00	38.97264	14.96968	35.11995	SRR14605772_DUX4CHIP_14hpi_yes.filtered.BAM_peak_2850
14	38236423	38237236	814	38236770	27.00	28.18658	12.97560	24.62135	SRR14605772_DUX4CHIP_14hpi_yes.filtered.BAM_peak_2851
14	38299153	38299574	422	38299442	15.00	9.73040	5.57337	6.93361	SRR14605772_DUX4CHIP_14hpi_yes.filtered.BAM_peak_2852
14	38472165	38472636	472	38472370	33.00	23.99520	8.72972	20.56652	SRR14605772_DUX4CHIP_14hpi_yes.filtered.BAM_peak_2853
14	38744099	38744521	423	38744433	14.00	11.18406	6.67498	8.29248	SRR14605772_DUX4CHIP_14hpi_yes.filtered.BAM_peak_2854
14	38811014	38811492	479	38811251	18.00	16.00726	8.59523	12.87018	SRR14605772_DUX4CHIP_14hpi_yes.filtered.BAM_peak_2855
14	39144748	39145252	505	39144836	12.00	10.89128	6.92783	8.01479	SRR14605772_DUX4CHIP_14hpi_yes.filtered.BAM_peak_2856
14	39173662	39175136	1475	39174575	44.00	59.02651	23.98095	54.73783	SRR14605772_DUX4CHIP_14hpi_yes.filtered.BAM_peak_2857
14	39188731	39189855	1125	39188956	18.00	18.53414	10.12529	15.28769	SRR14605772_DUX4CHIP_14hpi_yes.filtered.BAM_peak_2858
14	39258587	39259206	620	39258885	18.00	12.68664	6.61838	9.72135	SRR14605772_DUX4CHIP_14hpi_yes.filtered.BAM_peak_2859
14	39351549	39352002	454	39351767	17.00	14.59178	8.00998	11.52266	SRR14605772_DUX4CHIP_14hpi_yes.filtered.BAM_peak_2860
14	39391496	39392385	890	39392051	22.00	21.42952	10.65853	18.08001	SRR14605772_DUX4CHIP_14hpi_yes.filtered.BAM_peak_2861
14	39547767	39548196	430	39548005	20.00	14.76984	7.31505	11.69039	SRR14605772_DUX4CHIP_14hpi_yes.filtered.BAM_peak_2862
14	39871529	39871950	422	39871849	15.00	13.90325	8.10666	10.87631	SRR14605772_DUX4CHIP_14hpi_yes.filtered.BAM_peak_2863
14	40725013	40725939	927	40725647	26.00	29.94968	14.38857	26.32137	SRR14605772_DUX4CHIP_14hpi_yes.filtered.BAM_peak_2864
14	40933538	40933966	429	40933713	21.00	18.97457	9.49999	15.72049	SRR14605772_DUX4CHIP_14hpi_yes.filtered.BAM_peak_2865
14	41233860	41234366	507	41234122	39.00	50.57305	21.31640	46.44920	SRR14605772_DUX4CHIP_14hpi_yes.filtered.BAM_peak_2866
14	41249057	41249706	650	41249391	24.00	26.98776	13.32275	23.44806	SRR14605772_DUX4CHIP_14hpi_yes.filtered.BAM_peak_2867
14	41625163	41625584	422	41625456	15.00	14.59441	8.52656	11.52266	SRR14605772_DUX4CHIP_14hpi_yes.filtered.BAM_peak_2868
14	41764977	41765410	434	41765204	19.00	16.54581	8.63635	13.39751	SRR14605772_DUX4CHIP_14hpi_yes.filtered.BAM_peak_2869
14	42297482	42298154	673	42297856	10.00	8.11492	5.57333	5.44488	SRR14605772_DUX4CHIP_14hpi_yes.filtered.BAM_peak_2870
14	42351896	42352365	470	42352213	23.00	18.04288	8.36005	14.83446	SRR14605772_DUX4CHIP_14hpi_yes.filtered.BAM_peak_2871
14	42554712	42555173	462	42554900	20.00	17.75014	9.06817	14.54833	SRR14605772_DUX4CHIP_14hpi_yes.filtered.BAM_peak_2872
14	43053307	43053850	544	43053540	25.00	23.23145	10.73912	19.82282	SRR14605772_DUX4CHIP_14hpi_yes.filtered.BAM_peak_2873
14	43435366	43435827	462	43435533	25.00	22.10766	10.08162	18.73798	SRR14605772_DUX4CHIP_14hpi_yes.filtered.BAM_peak_2874
14	44014928	44015585	658	44015289	34.00	40.05254	17.27271	36.17204	SRR14605772_DUX4CHIP_14hpi_yes.filtered.BAM_peak_2875
14	44923033	44923600	568	44923287	21.00	22.67415	11.72402	19.27399	SRR14605772_DUX4CHIP_14hpi_yes.filtered.BAM_peak_2876
14	45048996	45049803	808	45049401	45.00	57.16313	22.41023	52.91719	SRR14605772_DUX4CHIP_14hpi_yes.filtered.BAM_peak_2877
14	45050171	45050682	512	45050429	17.00	16.21721	8.99999	13.07601	SRR14605772_DUX4CHIP_14hpi_yes.filtered.BAM_peak_2878
14	45122360	45122875	516	45122627	19.00	16.98257	8.89998	13.81952	SRR14605772_DUX4CHIP_14hpi_yes.filtered.BAM_peak_2879
14	45280740	45281938	1199	45281349	15.00	13.72867	7.99999	10.70475	SRR14605772_DUX4CHIP_14hpi_yes.filtered.BAM_peak_2880
14	46336706	46337546	841	46337187	48.00	62.66801	24.18179	58.31878	SRR14605772_DUX4CHIP_14hpi_yes.filtered.BAM_peak_2881
14	46401858	46402542	685	46402138	34.00	42.38805	18.65185	38.44317	SRR14605772_DUX4CHIP_14hpi_yes.filtered.BAM_peak_2882
14	47278227	47278770	544	47278582	26.00	25.96864	12.01497	22.46264	SRR14605772_DUX4CHIP_14hpi_yes.filtered.BAM_peak_2883
14	47528860	47529302	443	47529008	18.00	17.09556	9.25640	13.92622	SRR14605772_DUX4CHIP_14hpi_yes.filtered.BAM_peak_2884
14	48010894	48012001	1108	48011450	46.00	59.83778	23.49998	55.54055	SRR14605772_DUX4CHIP_14hpi_yes.filtered.BAM_peak_2885
14	48524134	48524838	705	48524470	36.00	45.30422	19.52776	41.30034	SRR14605772_DUX4CHIP_14hpi_yes.filtered.BAM_peak_2886
14	48788675	48789231	557	48788943	20.00	21.27369	11.19111	17.92547	SRR14605772_DUX4CHIP_14hpi_yes.filtered.BAM_peak_2887
14	49858653	49860642	1990	49859595	109.00	184.87598	58.62009	179.40974	SRR14605772_DUX4CHIP_14hpi_yes.filtered.BAM_peak_2888
14	49938095	49939097	1003	49938740	15.00	13.39368	7.79486	10.38329	SRR14605772_DUX4CHIP_14hpi_yes.filtered.BAM_peak_2889
14	50025586	50026169	584	50025846	17.00	17.19709	9.59238	14.00704	SRR14605772_DUX4CHIP_14hpi_yes.filtered.BAM_peak_2890
14	50137987	50138518	532	50138111	12.00	8.77373	5.61363	6.05077	SRR14605772_DUX4CHIP_14hpi_yes.filtered.BAM_peak_2891
14	50160267	50160688	422	50160526	14.00	12.85373	7.70270	9.88497	SRR14605772_DUX4CHIP_14hpi_yes.filtered.BAM_peak_2892
14	50597641	50598062	422	50597886	12.00	8.57337	5.48888	5.86434	SRR14605772_DUX4CHIP_14hpi_yes.filtered.BAM_peak_2893
14	50682603	50683458	856	50683286	14.00	12.68592	7.59999	9.72135	SRR14605772_DUX4CHIP_14hpi_yes.filtered.BAM_peak_2894
14	51050434	51050959	526	51050783	10.00	8.35957	5.72602	5.68275	SRR14605772_DUX4CHIP_14hpi_yes.filtered.BAM_peak_2895
14	51622752	51623564	813	51622976	18.00	18.53414	10.12529	15.28769	SRR14605772_DUX4CHIP_14hpi_yes.filtered.BAM_peak_2896
14	51741800	51742556	757	51742152	26.00	25.96864	12.01497	22.46264	SRR14605772_DUX4CHIP_14hpi_yes.filtered.BAM_peak_2897
14	51932759	51933196	438	51932945	17.00	17.19709	9.59238	14.00704	SRR14605772_DUX4CHIP_14hpi_yes.filtered.BAM_peak_2898
14	52407263	52407715	453	52407430	10.00	7.04030	4.89499	4.46671	SRR14605772_DUX4CHIP_14hpi_yes.filtered.BAM_peak_2899
14	52576966	52577751	786	52577243	12.00	10.62917	6.76712	7.79447	SRR14605772_DUX4CHIP_14hpi_yes.filtered.BAM_peak_2900
14	52806552	52807035	484	52806866	10.00	7.99792	5.49999	5.33993	SRR14605772_DUX4CHIP_14hpi_yes.filtered.BAM_peak_2901
14	52811521	52812264	744	52812116	10.00	8.35957	5.72602	5.68275	SRR14605772_DUX4CHIP_14hpi_yes.filtered.BAM_peak_2902
14	52986661	52987122	462	52986951	14.00	12.52286	7.49999	9.56269	SRR14605772_DUX4CHIP_14hpi_yes.filtered.BAM_peak_2903
14	52987541	52988306	766	52987892	67.00	96.82235	33.99997	92.00594	SRR14605772_DUX4CHIP_14hpi_yes.filtered.BAM_peak_2904
14	53747763	53748184	422	53747957	21.00	13.79428	6.53124	10.76918	SRR14605772_DUX4CHIP_14hpi_yes.filtered.BAM_peak_2905
14	54332658	54333096	439	54332880	18.00	17.09556	9.25640	13.92622	SRR14605772_DUX4CHIP_14hpi_yes.filtered.BAM_peak_2906
14	54449694	54450367	674	54450156	17.00	11.78664	6.33332	8.88065	SRR14605772_DUX4CHIP_14hpi_yes.filtered.BAM_peak_2907
14	55197167	55197608	442	55197458	11.00	9.71787	6.39492	6.92441	SRR14605772_DUX4CHIP_14hpi_yes.filtered.BAM_peak_2908
14	55246956	55247666	711	55247292	17.00	14.20136	7.77272	11.16549	SRR14605772_DUX4CHIP_14hpi_yes.filtered.BAM_peak_2909
14	55339951	55340464	514	55340258	17.00	16.02494	8.88311	12.88702	SRR14605772_DUX4CHIP_14hpi_yes.filtered.BAM_peak_2910
14	55442686	55443605	920	55442912	22.00	22.33783	11.20512	18.96268	SRR14605772_DUX4CHIP_14hpi_yes.filtered.BAM_peak_2911
14	55565102	55565553	452	55565376	15.00	13.23282	7.69619	10.25209	SRR14605772_DUX4CHIP_14hpi_yes.filtered.BAM_peak_2912
14	55621742	55622256	515	55622075	20.00	21.27369	11.19111	17.92547	SRR14605772_DUX4CHIP_14hpi_yes.filtered.BAM_peak_2913
14	55878067	55878616	550	55878313	11.00	9.47718	6.24657	6.71803	SRR14605772_DUX4CHIP_14hpi_yes.filtered.BAM_peak_2914
14	55896230	55896653	424	55896502	12.00	8.77373	5.61363	6.05077	SRR14605772_DUX4CHIP_14hpi_yes.filtered.BAM_peak_2915
14	55906187	55906613	427	55906412	15.00	13.39368	7.79486	10.38329	SRR14605772_DUX4CHIP_14hpi_yes.filtered.BAM_peak_2916
14	55939637	55940107	471	55939878	12.00	10.48068	6.67567	7.65052	SRR14605772_DUX4CHIP_14hpi_yes.filtered.BAM_peak_2917
14	56213961	56214850	890	56214714	17.00	11.67758	6.27004	8.77326	SRR14605772_DUX4CHIP_14hpi_yes.filtered.BAM_peak_2918
14	56268617	56269946	1330	56269182	18.00	16.35241	8.80487	13.20944	SRR14605772_DUX4CHIP_14hpi_yes.filtered.BAM_peak_2919
14	56387720	56389016	1297	56388138	34.00	40.43627	17.49998	36.54900	SRR14605772_DUX4CHIP_14hpi_yes.filtered.BAM_peak_2920
14	56415253	56415903	651	56415559	38.00	48.91350	20.78349	44.82429	SRR14605772_DUX4CHIP_14hpi_yes.filtered.BAM_peak_2921
14	56416069	56416838	770	56416483	17.00	17.19709	9.59238	14.00704	SRR14605772_DUX4CHIP_14hpi_yes.filtered.BAM_peak_2922
14	56578178	56578728	551	56578472	16.00	14.96060	8.49999	11.87709	SRR14605772_DUX4CHIP_14hpi_yes.filtered.BAM_peak_2923
14	56596320	56596900	581	56596602	46.00	60.37094	23.81331	56.06781	SRR14605772_DUX4CHIP_14hpi_yes.filtered.BAM_peak_2924
14	56658266	56658687	422	56658512	11.00	9.71787	6.39492	6.92441	SRR14605772_DUX4CHIP_14hpi_yes.filtered.BAM_peak_2925
14	57077476	57077897	422	57077686	13.00	11.81302	7.28766	8.90510	SRR14605772_DUX4CHIP_14hpi_yes.filtered.BAM_peak_2926
14	57966646	57967109	464	57966891	19.00	19.89337	10.65820	16.59602	SRR14605772_DUX4CHIP_14hpi_yes.filtered.BAM_peak_2927
14	58064850	58065348	499	58065079	23.00	16.90957	7.72880	13.75555	SRR14605772_DUX4CHIP_14hpi_yes.filtered.BAM_peak_2928
14	58077307	58077737	431	58077637	16.00	11.82487	6.59183	8.91488	SRR14605772_DUX4CHIP_14hpi_yes.filtered.BAM_peak_2929
14	58077903	58078476	574	58078260	27.00	22.65099	9.75340	19.27039	SRR14605772_DUX4CHIP_14hpi_yes.filtered.BAM_peak_2930
14	58975792	58976345	554	58975991	25.00	24.63246	11.56997	21.17084	SRR14605772_DUX4CHIP_14hpi_yes.filtered.BAM_peak_2931
14	59044636	59045076	441	59044955	15.00	13.90325	8.10666	10.87631	SRR14605772_DUX4CHIP_14hpi_yes.filtered.BAM_peak_2932
14	59800180	59800815	636	59800531	28.00	28.78830	12.96469	25.19214	SRR14605772_DUX4CHIP_14hpi_yes.filtered.BAM_peak_2933
14	60104363	60104799	437	60104602	13.00	10.10149	6.22998	7.27814	SRR14605772_DUX4CHIP_14hpi_yes.filtered.BAM_peak_2934
14	60176883	60177459	577	60177130	30.00	31.30092	13.69766	27.64581	SRR14605772_DUX4CHIP_14hpi_yes.filtered.BAM_peak_2935
14	60363901	60364392	492	60364147	20.00	21.27369	11.19111	17.92547	SRR14605772_DUX4CHIP_14hpi_yes.filtered.BAM_peak_2936
14	60578878	60579391	514	60579102	30.00	26.26858	10.79840	22.75727	SRR14605772_DUX4CHIP_14hpi_yes.filtered.BAM_peak_2937
14	60579590	60580179	590	60579885	25.00	24.95410	11.76189	21.48862	SRR14605772_DUX4CHIP_14hpi_yes.filtered.BAM_peak_2938
14	60719673	60720178	506	60719830	27.00	22.65099	9.75340	19.27039	SRR14605772_DUX4CHIP_14hpi_yes.filtered.BAM_peak_2939
14	60783326	60783857	532	60783615	22.00	23.61697	11.97259	20.19783	SRR14605772_DUX4CHIP_14hpi_yes.filtered.BAM_peak_2940
14	61165300	61166400	1101	61165984	59.00	72.90354	24.51610	68.39751	SRR14605772_DUX4CHIP_14hpi_yes.filtered.BAM_peak_2941
14	61212828	61213321	494	61213023	15.00	13.72867	7.99999	10.70475	SRR14605772_DUX4CHIP_14hpi_yes.filtered.BAM_peak_2942
14	61307714	61308135	422	61307891	18.00	17.09556	9.25640	13.92622	SRR14605772_DUX4CHIP_14hpi_yes.filtered.BAM_peak_2943
14	61327782	61328361	580	61328014	27.00	31.45457	14.92148	27.78349	SRR14605772_DUX4CHIP_14hpi_yes.filtered.BAM_peak_2944
14	62875749	62876279	531	62875957	19.00	19.48099	10.41095	16.21101	SRR14605772_DUX4CHIP_14hpi_yes.filtered.BAM_peak_2945
14	62915861	62916993	1133	62916133	22.00	24.09384	12.25693	20.64316	SRR14605772_DUX4CHIP_14hpi_yes.filtered.BAM_peak_2946
14	62979806	62980271	466	62980039	25.00	23.84391	11.10111	20.41758	SRR14605772_DUX4CHIP_14hpi_yes.filtered.BAM_peak_2947
14	63469380	63469801	422	63469546	16.00	11.82487	6.59183	8.91488	SRR14605772_DUX4CHIP_14hpi_yes.filtered.BAM_peak_2948
14	63479224	63479645	422	63479398	17.00	8.19368	4.37106	5.52220	SRR14605772_DUX4CHIP_14hpi_yes.filtered.BAM_peak_2949
14	63480098	63480642	545	63480308	17.00	15.47801	8.54999	12.38251	SRR14605772_DUX4CHIP_14hpi_yes.filtered.BAM_peak_2950
14	63545913	63547054	1142	63546304	31.00	37.62125	17.05312	33.79027	SRR14605772_DUX4CHIP_14hpi_yes.filtered.BAM_peak_2951
14	63714993	63715852	860	63715555	24.00	25.07295	12.17947	21.60014	SRR14605772_DUX4CHIP_14hpi_yes.filtered.BAM_peak_2952
14	64049978	64050431	454	64050191	16.00	14.77959	8.38960	11.69913	SRR14605772_DUX4CHIP_14hpi_yes.filtered.BAM_peak_2953
14	64112796	64113301	506	64113031	17.00	15.83782	8.76922	12.72785	SRR14605772_DUX4CHIP_14hpi_yes.filtered.BAM_peak_2954
14	64225208	64225741	534	64225479	12.00	10.89128	6.92783	8.01479	SRR14605772_DUX4CHIP_14hpi_yes.filtered.BAM_peak_2955
14	64453104	64454448	1345	64453470	50.00	61.82908	22.69494	57.49868	SRR14605772_DUX4CHIP_14hpi_yes.filtered.BAM_peak_2956
14	64535570	64536057	488	64535918	16.00	10.69174	5.92171	7.85307	SRR14605772_DUX4CHIP_14hpi_yes.filtered.BAM_peak_2957
14	65074302	65074865	564	65074500	14.00	11.18406	6.67498	8.29248	SRR14605772_DUX4CHIP_14hpi_yes.filtered.BAM_peak_2958
14	65085679	65086100	422	65085860	13.00	12.09656	7.46074	9.15321	SRR14605772_DUX4CHIP_14hpi_yes.filtered.BAM_peak_2959
14	65192101	65192701	601	65192435	13.00	11.34486	6.99999	8.45012	SRR14605772_DUX4CHIP_14hpi_yes.filtered.BAM_peak_2960
14	65605974	65606395	422	65606115	15.00	11.95024	6.90908	9.03503	SRR14605772_DUX4CHIP_14hpi_yes.filtered.BAM_peak_2961
14	65678173	65678624	452	65678361	23.00	18.19202	8.44443	14.98055	SRR14605772_DUX4CHIP_14hpi_yes.filtered.BAM_peak_2962
14	66009464	66009970	507	66009868	13.00	11.81302	7.28766	8.90510	SRR14605772_DUX4CHIP_14hpi_yes.filtered.BAM_peak_2963
14	66303254	66304567	1314	66303571	59.00	84.45646	31.23285	79.78016	SRR14605772_DUX4CHIP_14hpi_yes.filtered.BAM_peak_2964
14	66304693	66305391	699	66305090	22.00	24.09384	12.25693	20.64316	SRR14605772_DUX4CHIP_14hpi_yes.filtered.BAM_peak_2965
14	66632272	66632943	672	66632654	29.00	29.15371	12.80897	25.55458	SRR14605772_DUX4CHIP_14hpi_yes.filtered.BAM_peak_2966
14	67667406	67668258	853	67667790	54.00	76.62641	29.31005	72.05765	SRR14605772_DUX4CHIP_14hpi_yes.filtered.BAM_peak_2967
14	68273367	68273898	532	68273541	15.00	13.90325	8.10666	10.87631	SRR14605772_DUX4CHIP_14hpi_yes.filtered.BAM_peak_2968
14	68733958	68734634	677	68734318	21.00	20.99752	10.71794	17.67159	SRR14605772_DUX4CHIP_14hpi_yes.filtered.BAM_peak_2969
14	68734937	68735801	865	68735205	26.00	25.96864	12.01497	22.46264	SRR14605772_DUX4CHIP_14hpi_yes.filtered.BAM_peak_2970
14	68931723	68932872	1150	68932319	24.00	26.98776	13.32275	23.44806	SRR14605772_DUX4CHIP_14hpi_yes.filtered.BAM_peak_2971
14	69539093	69539514	422	69539161	14.00	10.86306	6.47727	8.01376	SRR14605772_DUX4CHIP_14hpi_yes.filtered.BAM_peak_2972
14	69736455	69736974	520	69736745	14.00	10.86306	6.47727	8.01376	SRR14605772_DUX4CHIP_14hpi_yes.filtered.BAM_peak_2973
14	69767241	69768125	885	69767853	16.00	15.88341	9.05947	12.74806	SRR14605772_DUX4CHIP_14hpi_yes.filtered.BAM_peak_2974
14	69804396	69805319	924	69805043	29.00	34.50947	15.98730	30.75405	SRR14605772_DUX4CHIP_14hpi_yes.filtered.BAM_peak_2975
14	69843167	69843624	458	69843242	10.00	7.88423	5.42857	5.23323	SRR14605772_DUX4CHIP_14hpi_yes.filtered.BAM_peak_2976
14	69864051	69864853	803	69864391	26.00	29.94968	14.38857	26.32137	SRR14605772_DUX4CHIP_14hpi_yes.filtered.BAM_peak_2977
14	69870679	69871329	651	69871035	20.00	21.27369	11.19111	17.92547	SRR14605772_DUX4CHIP_14hpi_yes.filtered.BAM_peak_2978
14	70338057	70338561	505	70338340	21.00	18.97457	9.49999	15.72049	SRR14605772_DUX4CHIP_14hpi_yes.filtered.BAM_peak_2979
14	71276684	71277737	1054	71277358	57.00	79.45851	29.38664	74.85058	SRR14605772_DUX4CHIP_14hpi_yes.filtered.BAM_peak_2980
14	71284528	71285870	1343	71284840	24.00	23.31262	11.12497	19.89882	SRR14605772_DUX4CHIP_14hpi_yes.filtered.BAM_peak_2981
14	71313818	71314286	469	71314052	16.00	15.88341	9.05947	12.74806	SRR14605772_DUX4CHIP_14hpi_yes.filtered.BAM_peak_2982
14	71337566	71338003	438	71337775	15.00	12.92329	7.50616	9.95203	SRR14605772_DUX4CHIP_14hpi_yes.filtered.BAM_peak_2983
14	71603986	71604407	422	71604220	13.00	11.19755	6.90908	8.30494	SRR14605772_DUX4CHIP_14hpi_yes.filtered.BAM_peak_2984
14	71956401	71956822	422	71956704	15.00	12.29437	7.11998	9.33861	SRR14605772_DUX4CHIP_14hpi_yes.filtered.BAM_peak_2985
14	72184817	72185255	439	72185093	15.00	14.59441	8.52656	11.52266	SRR14605772_DUX4CHIP_14hpi_yes.filtered.BAM_peak_2986
14	72191595	72192205	611	72191888	27.00	29.30149	13.64101	25.69897	SRR14605772_DUX4CHIP_14hpi_yes.filtered.BAM_peak_2987
14	72193585	72194842	1258	72193926	16.00	15.88341	9.05947	12.74806	SRR14605772_DUX4CHIP_14hpi_yes.filtered.BAM_peak_2988
14	72794465	72795117	653	72794805	20.00	19.67643	10.23076	16.40195	SRR14605772_DUX4CHIP_14hpi_yes.filtered.BAM_peak_2989
14	73055778	73056200	423	73055910	10.00	8.57886	5.86201	5.86434	SRR14605772_DUX4CHIP_14hpi_yes.filtered.BAM_peak_2990
14	73146853	73147352	500	73147200	20.00	19.67643	10.23076	16.40195	SRR14605772_DUX4CHIP_14hpi_yes.filtered.BAM_peak_2991
14	73148482	73148952	471	73148693	11.00	9.71787	6.39492	6.92441	SRR14605772_DUX4CHIP_14hpi_yes.filtered.BAM_peak_2992
14	73463313	73463761	449	73463587	17.00	15.83782	8.76922	12.72785	SRR14605772_DUX4CHIP_14hpi_yes.filtered.BAM_peak_2993
14	73577835	73579063	1229	73578660	20.00	21.27369	11.19111	17.92547	SRR14605772_DUX4CHIP_14hpi_yes.filtered.BAM_peak_2994
14	73763259	73763686	428	73763467	14.00	13.33157	7.99365	10.32695	SRR14605772_DUX4CHIP_14hpi_yes.filtered.BAM_peak_2995
14	73764005	73764426	422	73764241	14.00	13.33157	7.99365	10.32695	SRR14605772_DUX4CHIP_14hpi_yes.filtered.BAM_peak_2996
14	73835105	73836759	1655	73835817	20.00	21.27369	11.19111	17.92547	SRR14605772_DUX4CHIP_14hpi_yes.filtered.BAM_peak_2997
14	74076497	74076918	422	74076727	16.00	13.06350	7.34090	10.08655	SRR14605772_DUX4CHIP_14hpi_yes.filtered.BAM_peak_2998
14	74110487	74111058	572	74110855	16.00	13.43077	7.56498	10.41346	SRR14605772_DUX4CHIP_14hpi_yes.filtered.BAM_peak_2999
14	74702032	74702486	455	74702264	11.00	9.08007	5.99999	6.32972	SRR14605772_DUX4CHIP_14hpi_yes.filtered.BAM_peak_3000
14	74812494	74812915	422	74812712	16.00	15.73873	8.97221	12.63892	SRR14605772_DUX4CHIP_14hpi_yes.filtered.BAM_peak_3001
14	75597876	75598950	1075	75598288	22.00	23.89559	12.13888	20.46766	SRR14605772_DUX4CHIP_14hpi_yes.filtered.BAM_peak_3002
14	76067883	76068463	581	76068106	20.00	14.76984	7.31505	11.69039	SRR14605772_DUX4CHIP_14hpi_yes.filtered.BAM_peak_3003
14	76140130	76140675	546	76140294	20.00	17.75014	9.06817	14.54833	SRR14605772_DUX4CHIP_14hpi_yes.filtered.BAM_peak_3004
14	76141139	76142452	1314	76141496	29.00	34.50947	15.98730	30.75405	SRR14605772_DUX4CHIP_14hpi_yes.filtered.BAM_peak_3005
14	76234629	76235242	614	76234956	22.00	24.09384	12.25693	20.64316	SRR14605772_DUX4CHIP_14hpi_yes.filtered.BAM_peak_3006
14	76485151	76485737	587	76485436	12.00	10.89128	6.92783	8.01479	SRR14605772_DUX4CHIP_14hpi_yes.filtered.BAM_peak_3007
14	76786245	76786766	522	76786590	13.00	10.10149	6.22998	7.27814	SRR14605772_DUX4CHIP_14hpi_yes.filtered.BAM_peak_3008
14	77354455	77355051	597	77354791	23.00	19.68933	9.30611	16.41335	SRR14605772_DUX4CHIP_14hpi_yes.filtered.BAM_peak_3009
14	77892691	77893408	718	77893107	21.00	21.96053	11.29729	18.59896	SRR14605772_DUX4CHIP_14hpi_yes.filtered.BAM_peak_3010
14	78064939	78065471	533	78065164	18.00	18.53414	10.12529	15.28769	SRR14605772_DUX4CHIP_14hpi_yes.filtered.BAM_peak_3011
14	78098341	78098827	487	78098537	16.00	15.88341	9.05947	12.74806	SRR14605772_DUX4CHIP_14hpi_yes.filtered.BAM_peak_3012
14	78273354	78274431	1078	78274093	20.00	19.67643	10.23076	16.40195	SRR14605772_DUX4CHIP_14hpi_yes.filtered.BAM_peak_3013
14	78645906	78646364	459	78646174	15.00	13.39368	7.79486	10.38329	SRR14605772_DUX4CHIP_14hpi_yes.filtered.BAM_peak_3014
14	78667766	78668264	499	78667911	21.00	19.45770	9.78998	16.18969	SRR14605772_DUX4CHIP_14hpi_yes.filtered.BAM_peak_3015
14	79177938	79178360	423	79178245	19.00	13.71774	6.96671	10.69490	SRR14605772_DUX4CHIP_14hpi_yes.filtered.BAM_peak_3016
14	79449651	79450072	422	79449829	14.00	13.33157	7.99365	10.32695	SRR14605772_DUX4CHIP_14hpi_yes.filtered.BAM_peak_3017
14	79738236	79738772	537	79738443	15.00	14.59441	8.52656	11.52266	SRR14605772_DUX4CHIP_14hpi_yes.filtered.BAM_peak_3018
14	79754634	79755071	438	79754933	21.00	17.34160	8.53060	14.14740	SRR14605772_DUX4CHIP_14hpi_yes.filtered.BAM_peak_3019
14	80282934	80283431	498	80283174	22.00	20.72452	10.23497	17.40656	SRR14605772_DUX4CHIP_14hpi_yes.filtered.BAM_peak_3020
14	80293597	80294136	540	80294054	18.00	13.96626	7.36734	10.93680	SRR14605772_DUX4CHIP_14hpi_yes.filtered.BAM_peak_3021
14	80469801	80470339	539	80470071	16.00	14.60342	8.28204	11.52768	SRR14605772_DUX4CHIP_14hpi_yes.filtered.BAM_peak_3022
14	80474862	80475388	527	80475132	32.00	34.29827	14.68496	30.55902	SRR14605772_DUX4CHIP_14hpi_yes.filtered.BAM_peak_3023
14	81143823	81144260	438	81143981	14.00	12.05988	7.21518	9.14161	SRR14605772_DUX4CHIP_14hpi_yes.filtered.BAM_peak_3024
14	81552213	81552711	499	81552398	16.00	15.33826	8.72972	12.24737	SRR14605772_DUX4CHIP_14hpi_yes.filtered.BAM_peak_3025
14	81552870	81553437	568	81553126	16.00	14.60342	8.28204	11.52768	SRR14605772_DUX4CHIP_14hpi_yes.filtered.BAM_peak_3026
14	82984874	82985307	434	82985055	18.00	17.09556	9.25640	13.92622	SRR14605772_DUX4CHIP_14hpi_yes.filtered.BAM_peak_3027
14	83351799	83352553	755	83352137	30.00	30.77345	13.38635	27.12609	SRR14605772_DUX4CHIP_14hpi_yes.filtered.BAM_peak_3028
14	83516091	83516535	445	83516296	20.00	19.25322	9.97499	15.99250	SRR14605772_DUX4CHIP_14hpi_yes.filtered.BAM_peak_3029
14	84215445	84215928	484	84215723	15.00	14.26795	8.32876	11.22976	SRR14605772_DUX4CHIP_14hpi_yes.filtered.BAM_peak_3030
14	84216484	84217249	766	84216859	42.00	55.61495	22.91513	51.38797	SRR14605772_DUX4CHIP_14hpi_yes.filtered.BAM_peak_3031
14	84562588	84563017	430	84562753	13.00	11.97864	7.38888	9.06153	SRR14605772_DUX4CHIP_14hpi_yes.filtered.BAM_peak_3032
14	85083062	85083504	443	85083152	18.00	12.68664	6.61838	9.72135	SRR14605772_DUX4CHIP_14hpi_yes.filtered.BAM_peak_3033
14	85639623	85640463	841	85640059	38.00	48.57219	20.58331	44.49907	SRR14605772_DUX4CHIP_14hpi_yes.filtered.BAM_peak_3034
14	86277813	86278234	422	86278053	14.00	12.68592	7.59999	9.72135	SRR14605772_DUX4CHIP_14hpi_yes.filtered.BAM_peak_3035
14	86689989	86690600	612	86690254	24.00	24.81582	12.02530	21.35163	SRR14605772_DUX4CHIP_14hpi_yes.filtered.BAM_peak_3036
14	87588258	87588874	617	87588571	26.00	21.64400	9.49999	18.28681	SRR14605772_DUX4CHIP_14hpi_yes.filtered.BAM_peak_3037
14	87869423	87869849	427	87869742	16.00	11.82487	6.59183	8.91488	SRR14605772_DUX4CHIP_14hpi_yes.filtered.BAM_peak_3038
14	87870137	87870766	630	87870374	51.00	47.17614	14.31882	43.13479	SRR14605772_DUX4CHIP_14hpi_yes.filtered.BAM_peak_3039
14	88169373	88169794	422	88169519	16.00	15.88341	9.05947	12.74806	SRR14605772_DUX4CHIP_14hpi_yes.filtered.BAM_peak_3040
14	88357809	88358325	517	88358084	10.00	8.57886	5.86201	5.86434	SRR14605772_DUX4CHIP_14hpi_yes.filtered.BAM_peak_3041
14	88451224	88451985	762	88451568	14.00	12.68592	7.59999	9.72135	SRR14605772_DUX4CHIP_14hpi_yes.filtered.BAM_peak_3042
14	88629960	88631847	1888	88630234	20.00	21.27369	11.19111	17.92547	SRR14605772_DUX4CHIP_14hpi_yes.filtered.BAM_peak_3043
14	88711257	88711985	729	88711571	14.00	10.86306	6.47727	8.01376	SRR14605772_DUX4CHIP_14hpi_yes.filtered.BAM_peak_3044
14	88807591	88808197	607	88807883	14.00	13.33157	7.99365	10.32695	SRR14605772_DUX4CHIP_14hpi_yes.filtered.BAM_peak_3045
14	88808635	88809417	783	88809044	13.00	12.09656	7.46074	9.15321	SRR14605772_DUX4CHIP_14hpi_yes.filtered.BAM_peak_3046
14	89264366	89264866	501	89264535	17.00	14.20136	7.77272	11.16549	SRR14605772_DUX4CHIP_14hpi_yes.filtered.BAM_peak_3047
14	89687312	89687920	609	89687528	26.00	23.34161	10.46937	19.92638	SRR14605772_DUX4CHIP_14hpi_yes.filtered.BAM_peak_3048
14	89714621	89715348	728	89714968	11.00	9.71787	6.39492	6.92441	SRR14605772_DUX4CHIP_14hpi_yes.filtered.BAM_peak_3049
14	89719932	89720353	422	89719951	12.00	7.00878	4.52836	4.44539	SRR14605772_DUX4CHIP_14hpi_yes.filtered.BAM_peak_3050
14	89996201	89996686	486	89996646	12.00	8.77373	5.61363	6.05077	SRR14605772_DUX4CHIP_14hpi_yes.filtered.BAM_peak_3051
14	90038371	90038951	581	90038712	35.00	41.21318	17.53844	37.29786	SRR14605772_DUX4CHIP_14hpi_yes.filtered.BAM_peak_3052
14	90194769	90195860	1092	90195513	35.00	32.79705	12.66665	29.10063	SRR14605772_DUX4CHIP_14hpi_yes.filtered.BAM_peak_3053
14	90308816	90309531	716	90309158	22.00	23.61697	11.97259	20.19783	SRR14605772_DUX4CHIP_14hpi_yes.filtered.BAM_peak_3054
14	90739003	90740828	1826	90740057	31.00	23.76655	9.15753	20.34288	SRR14605772_DUX4CHIP_14hpi_yes.filtered.BAM_peak_3055
14	91425305	91425783	479	91425574	12.00	10.89128	6.92783	8.01479	SRR14605772_DUX4CHIP_14hpi_yes.filtered.BAM_peak_3056
14	91551971	91552417	447	91552192	17.00	17.19709	9.59238	14.00704	SRR14605772_DUX4CHIP_14hpi_yes.filtered.BAM_peak_3057
14	91970041	91970600	560	91970350	13.00	11.19755	6.90908	8.30494	SRR14605772_DUX4CHIP_14hpi_yes.filtered.BAM_peak_3058
14	91971275	91971696	422	91971530	21.00	15.97773	7.74073	12.84143	SRR14605772_DUX4CHIP_14hpi_yes.filtered.BAM_peak_3059
14	92213062	92213733	672	92213466	18.00	17.09556	9.25640	13.92622	SRR14605772_DUX4CHIP_14hpi_yes.filtered.BAM_peak_3060
14	92613961	92615372	1412	92614417	18.00	15.77611	8.45498	12.67047	SRR14605772_DUX4CHIP_14hpi_yes.filtered.BAM_peak_3061
14	92889920	92890746	827	92890331	29.00	34.50947	15.98730	30.75405	SRR14605772_DUX4CHIP_14hpi_yes.filtered.BAM_peak_3062
14	93038026	93039298	1273	93038532	30.00	30.77345	13.38635	27.12609	SRR14605772_DUX4CHIP_14hpi_yes.filtered.BAM_peak_3063
14	93463957	93464395	439	93464186	12.00	10.89128	6.92783	8.01479	SRR14605772_DUX4CHIP_14hpi_yes.filtered.BAM_peak_3064
14	93641359	93641822	464	93641675	18.00	16.17780	8.69879	13.03923	SRR14605772_DUX4CHIP_14hpi_yes.filtered.BAM_peak_3065
14	93641914	93642403	490	93642001	14.00	11.36360	6.78571	8.46842	SRR14605772_DUX4CHIP_14hpi_yes.filtered.BAM_peak_3066
14	93860405	93860826	422	93860666	15.00	7.98426	4.57876	5.32776	SRR14605772_DUX4CHIP_14hpi_yes.filtered.BAM_peak_3067
14	93861369	93861866	498	93861459	10.00	8.57886	5.86201	5.86434	SRR14605772_DUX4CHIP_14hpi_yes.filtered.BAM_peak_3068
14	93981817	93982243	427	93981983	12.00	10.89128	6.92783	8.01479	SRR14605772_DUX4CHIP_14hpi_yes.filtered.BAM_peak_3069
14	93982565	93984413	1849	93983442	58.00	83.89423	31.44169	79.22095	SRR14605772_DUX4CHIP_14hpi_yes.filtered.BAM_peak_3070
14	94135272	94136013	742	94135654	26.00	27.87603	13.15383	24.31661	SRR14605772_DUX4CHIP_14hpi_yes.filtered.BAM_peak_3071
14	94291602	94292525	924	94292336	19.00	16.98257	8.89998	13.81952	SRR14605772_DUX4CHIP_14hpi_yes.filtered.BAM_peak_3072
14	95254551	95255415	865	95254744	14.00	11.63185	6.95121	8.73195	SRR14605772_DUX4CHIP_14hpi_yes.filtered.BAM_peak_3073
14	95492480	95492973	494	95492678	23.00	18.04288	8.36005	14.83446	SRR14605772_DUX4CHIP_14hpi_yes.filtered.BAM_peak_3074
14	95493124	95493764	641	95493487	17.00	17.19709	9.59238	14.00704	SRR14605772_DUX4CHIP_14hpi_yes.filtered.BAM_peak_3075
14	95982623	95983886	1264	95982894	22.00	23.34652	11.81080	19.93031	SRR14605772_DUX4CHIP_14hpi_yes.filtered.BAM_peak_3076
14	96045179	96046243	1065	96045579	24.00	26.98776	13.32275	23.44806	SRR14605772_DUX4CHIP_14hpi_yes.filtered.BAM_peak_3077
14	96052117	96053098	982	96052743	18.00	17.09556	9.25640	13.92622	SRR14605772_DUX4CHIP_14hpi_yes.filtered.BAM_peak_3078
14	96083001	96083912	912	96083640	20.00	21.27369	11.19111	17.92547	SRR14605772_DUX4CHIP_14hpi_yes.filtered.BAM_peak_3079
14	96121296	96121728	433	96121526	15.00	11.95024	6.90908	9.03503	SRR14605772_DUX4CHIP_14hpi_yes.filtered.BAM_peak_3080
14	96129861	96131579	1719	96130613	39.00	50.57305	21.31640	46.44920	SRR14605772_DUX4CHIP_14hpi_yes.filtered.BAM_peak_3081
14	96137243	96138180	938	96137541	30.00	35.78871	16.36110	32.01122	SRR14605772_DUX4CHIP_14hpi_yes.filtered.BAM_peak_3082
14	96251499	96252333	835	96251903	22.00	24.09384	12.25693	20.64316	SRR14605772_DUX4CHIP_14hpi_yes.filtered.BAM_peak_3083
14	96257074	96258060	987	96257715	23.00	25.53196	12.78984	22.03619	SRR14605772_DUX4CHIP_14hpi_yes.filtered.BAM_peak_3084
14	96681882	96683196	1315	96682782	20.00	21.27369	11.19111	17.92547	SRR14605772_DUX4CHIP_14hpi_yes.filtered.BAM_peak_3085
14	96702804	96703662	859	96703163	16.00	15.88341	9.05947	12.74806	SRR14605772_DUX4CHIP_14hpi_yes.filtered.BAM_peak_3086
14	98080113	98080553	441	98080193	14.00	7.17256	4.29259	4.59080	SRR14605772_DUX4CHIP_14hpi_yes.filtered.BAM_peak_3087
14	98421765	98422977	1213	98422158	22.00	24.09384	12.25693	20.64316	SRR14605772_DUX4CHIP_14hpi_yes.filtered.BAM_peak_3088
14	98548375	98549129	755	98548914	15.00	8.29331	4.74999	5.61873	SRR14605772_DUX4CHIP_14hpi_yes.filtered.BAM_peak_3089
14	99386562	99387795	1234	99387500	42.00	55.61495	22.91513	51.38797	SRR14605772_DUX4CHIP_14hpi_yes.filtered.BAM_peak_3090
14	99412112	99412599	488	99412291	17.00	17.19709	9.59238	14.00704	SRR14605772_DUX4CHIP_14hpi_yes.filtered.BAM_peak_3091
14	99827599	99828047	449	99827744	22.00	16.93325	8.01172	13.77670	SRR14605772_DUX4CHIP_14hpi_yes.filtered.BAM_peak_3092
14	99836939	99837360	422	99837073	16.00	13.06350	7.34090	10.08655	SRR14605772_DUX4CHIP_14hpi_yes.filtered.BAM_peak_3093
14	99929798	99930640	843	99930305	15.00	14.59441	8.52656	11.52266	SRR14605772_DUX4CHIP_14hpi_yes.filtered.BAM_peak_3094
14	100079346	100080625	1280	100079722	20.00	21.27369	11.19111	17.92547	SRR14605772_DUX4CHIP_14hpi_yes.filtered.BAM_peak_3095
14	100137084	100137966	883	100137276	12.00	10.89128	6.92783	8.01479	SRR14605772_DUX4CHIP_14hpi_yes.filtered.BAM_peak_3096
14	100278565	100279188	624	100278871	21.00	22.67415	11.72402	19.27399	SRR14605772_DUX4CHIP_14hpi_yes.filtered.BAM_peak_3097
14	100279438	100279885	448	100279670	11.00	9.71787	6.39492	6.92441	SRR14605772_DUX4CHIP_14hpi_yes.filtered.BAM_peak_3098
14	100310827	100311790	964	100311260	39.00	50.57305	21.31640	46.44920	SRR14605772_DUX4CHIP_14hpi_yes.filtered.BAM_peak_3099
14	100606909	100607485	577	100607190	16.00	13.43077	7.56498	10.41346	SRR14605772_DUX4CHIP_14hpi_yes.filtered.BAM_peak_3100
14	100992053	100992582	530	100992332	37.00	31.49048	11.28123	27.81495	SRR14605772_DUX4CHIP_14hpi_yes.filtered.BAM_peak_3101
14	101001606	101002149	544	101001890	14.00	10.86306	6.47727	8.01376	SRR14605772_DUX4CHIP_14hpi_yes.filtered.BAM_peak_3102
14	101067530	101070349	2820	101069013	141.00	253.93855	75.67321	248.19887	SRR14605772_DUX4CHIP_14hpi_yes.filtered.BAM_peak_3103
14	101214295	101215100	806	101214796	10.00	8.57886	5.86201	5.86434	SRR14605772_DUX4CHIP_14hpi_yes.filtered.BAM_peak_3104
14	101242268	101243004	737	101242598	18.00	18.53414	10.12529	15.28769	SRR14605772_DUX4CHIP_14hpi_yes.filtered.BAM_peak_3105
14	101491721	101492765	1045	101492319	20.00	16.19610	8.14285	13.05596	SRR14605772_DUX4CHIP_14hpi_yes.filtered.BAM_peak_3106
14	101701990	101702740	751	101702386	18.00	15.77611	8.45498	12.67047	SRR14605772_DUX4CHIP_14hpi_yes.filtered.BAM_peak_3107
14	101832892	101833553	662	101833279	24.00	26.98776	13.32275	23.44806	SRR14605772_DUX4CHIP_14hpi_yes.filtered.BAM_peak_3108
14	102602597	102603105	509	102602778	16.00	15.88341	9.05947	12.74806	SRR14605772_DUX4CHIP_14hpi_yes.filtered.BAM_peak_3109
14	102739482	102739962	481	102739756	17.00	17.19709	9.59238	14.00704	SRR14605772_DUX4CHIP_14hpi_yes.filtered.BAM_peak_3110
14	102815936	102816489	554	102816291	18.00	18.14325	9.89040	14.93303	SRR14605772_DUX4CHIP_14hpi_yes.filtered.BAM_peak_3111
14	102841059	102841624	566	102841407	24.00	20.89002	9.69386	17.56799	SRR14605772_DUX4CHIP_14hpi_yes.filtered.BAM_peak_3112
14	102841948	102842369	422	102842165	17.00	12.88393	6.97958	9.91352	SRR14605772_DUX4CHIP_14hpi_yes.filtered.BAM_peak_3113
14	103190828	103191338	511	103190923	14.00	11.18406	6.67498	8.29248	SRR14605772_DUX4CHIP_14hpi_yes.filtered.BAM_peak_3114
14	103292083	103293256	1174	103292677	23.00	18.04288	8.36005	14.83446	SRR14605772_DUX4CHIP_14hpi_yes.filtered.BAM_peak_3115
14	103412222	103412820	599	103412476	21.00	22.67415	11.72402	19.27399	SRR14605772_DUX4CHIP_14hpi_yes.filtered.BAM_peak_3116
14	103682188	103684260	2073	103683183	55.00	70.01156	24.91994	65.54403	SRR14605772_DUX4CHIP_14hpi_yes.filtered.BAM_peak_3117
14	103768901	103769322	422	103769164	9.00	7.47715	5.32910	4.84778	SRR14605772_DUX4CHIP_14hpi_yes.filtered.BAM_peak_3118
14	103895914	103896357	444	103896311	11.00	8.02731	5.33999	5.35985	SRR14605772_DUX4CHIP_14hpi_yes.filtered.BAM_peak_3119
14	104346594	104347015	422	104346929	12.00	10.89128	6.92783	8.01479	SRR14605772_DUX4CHIP_14hpi_yes.filtered.BAM_peak_3120
14	105115764	105116185	422	105115971	11.00	9.71787	6.39492	6.92441	SRR14605772_DUX4CHIP_14hpi_yes.filtered.BAM_peak_3121
14	105128563	105129234	672	105128825	10.00	8.57886	5.86201	5.86434	SRR14605772_DUX4CHIP_14hpi_yes.filtered.BAM_peak_3122
14	105281838	105283499	1662	105282474	42.00	55.61495	22.91513	51.38797	SRR14605772_DUX4CHIP_14hpi_yes.filtered.BAM_peak_3123
14	105517336	105517804	469	105517697	13.00	10.10149	6.22998	7.27814	SRR14605772_DUX4CHIP_14hpi_yes.filtered.BAM_peak_3124
14	106567630	106568160	531	106567861	25.00	28.46054	13.85566	24.87439	SRR14605772_DUX4CHIP_14hpi_yes.filtered.BAM_peak_3125
14	106832905	106833431	527	106833148	28.00	30.74216	14.12819	27.09773	SRR14605772_DUX4CHIP_14hpi_yes.filtered.BAM_peak_3126
15	20264494	20265747	1254	20265385	40.00	39.42706	14.42591	35.55286	SRR14605772_DUX4CHIP_14hpi_yes.filtered.BAM_peak_3127
15	20330758	20331240	483	20331177	13.00	7.88720	4.87670	5.23323	SRR14605772_DUX4CHIP_14hpi_yes.filtered.BAM_peak_3128
15	21270381	21271075	695	21270707	185.00	200.05722	26.37309	194.52650	SRR14605772_DUX4CHIP_14hpi_yes.filtered.BAM_peak_3129
15	22225029	22227331	2303	22226524	31.00	34.17853	15.01233	30.44440	SRR14605772_DUX4CHIP_14hpi_yes.filtered.BAM_peak_3130
15	22243658	22244086	429	22243918	18.00	15.36252	8.20454	12.26799	SRR14605772_DUX4CHIP_14hpi_yes.filtered.BAM_peak_3131
15	22244447	22245039	593	22244652	22.00	20.21820	9.93181	16.91373	SRR14605772_DUX4CHIP_14hpi_yes.filtered.BAM_peak_3132
15	22595508	22596135	628	22595845	20.00	21.27369	11.19111	17.92547	SRR14605772_DUX4CHIP_14hpi_yes.filtered.BAM_peak_3133
15	22922598	22923074	477	22922819	15.00	14.59441	8.52656	11.52266	SRR14605772_DUX4CHIP_14hpi_yes.filtered.BAM_peak_3134
15	23385352	23387038	1687	23386187	44.00	59.02651	23.98095	54.73783	SRR14605772_DUX4CHIP_14hpi_yes.filtered.BAM_peak_3135
15	23943153	23943736	584	23943436	36.00	33.86435	12.88842	30.13446	SRR14605772_DUX4CHIP_14hpi_yes.filtered.BAM_peak_3136
15	24229158	24229637	480	24229390	21.00	20.99752	10.71794	17.67159	SRR14605772_DUX4CHIP_14hpi_yes.filtered.BAM_peak_3137
15	24334631	24335151	521	24334898	11.00	8.71552	5.77215	5.99791	SRR14605772_DUX4CHIP_14hpi_yes.filtered.BAM_peak_3138
15	24505303	24505800	498	24505533	20.00	20.35479	10.63999	17.04608	SRR14605772_DUX4CHIP_14hpi_yes.filtered.BAM_peak_3139
15	25471253	25471681	429	25471522	17.00	11.78664	6.33332	8.88065	SRR14605772_DUX4CHIP_14hpi_yes.filtered.BAM_peak_3140
15	25473082	25474532	1451	25473494	20.00	20.12246	10.49999	16.82208	SRR14605772_DUX4CHIP_14hpi_yes.filtered.BAM_peak_3141
15	25510824	25512181	1358	25511106	25.00	24.05653	11.22726	20.62405	SRR14605772_DUX4CHIP_14hpi_yes.filtered.BAM_peak_3142
15	25527479	25527964	486	25527766	16.00	15.73873	8.97221	12.63892	SRR14605772_DUX4CHIP_14hpi_yes.filtered.BAM_peak_3143
15	25553671	25554527	857	25554031	18.00	18.53414	10.12529	15.28769	SRR14605772_DUX4CHIP_14hpi_yes.filtered.BAM_peak_3144
15	25630719	25631304	586	25630995	19.00	19.89337	10.65820	16.59602	SRR14605772_DUX4CHIP_14hpi_yes.filtered.BAM_peak_3145
15	25949454	25950279	826	25949869	24.00	26.98776	13.32275	23.44806	SRR14605772_DUX4CHIP_14hpi_yes.filtered.BAM_peak_3146
15	26075617	26076966	1350	26076429	31.00	31.13468	13.21738	27.48334	SRR14605772_DUX4CHIP_14hpi_yes.filtered.BAM_peak_3147
15	26700631	26701156	526	26700786	11.00	9.20856	6.07999	6.45511	SRR14605772_DUX4CHIP_14hpi_yes.filtered.BAM_peak_3148
15	26826556	26827224	669	26826821	19.00	19.89337	10.65820	16.59602	SRR14605772_DUX4CHIP_14hpi_yes.filtered.BAM_peak_3149
15	27139669	27140358	690	27140061	18.00	18.53414	10.12529	15.28769	SRR14605772_DUX4CHIP_14hpi_yes.filtered.BAM_peak_3150
15	27247940	27248514	575	27248236	21.00	22.67415	11.72402	19.27399	SRR14605772_DUX4CHIP_14hpi_yes.filtered.BAM_peak_3151
15	27248850	27249306	457	27249065	11.00	9.71787	6.39492	6.92441	SRR14605772_DUX4CHIP_14hpi_yes.filtered.BAM_peak_3152
15	27255555	27256481	927	27255740	14.00	13.33157	7.99365	10.32695	SRR14605772_DUX4CHIP_14hpi_yes.filtered.BAM_peak_3153
15	27899561	27900027	467	27899755	23.00	19.68933	9.30611	16.41335	SRR14605772_DUX4CHIP_14hpi_yes.filtered.BAM_peak_3154
15	28039758	28040179	422	28039931	16.00	15.88341	9.05947	12.74806	SRR14605772_DUX4CHIP_14hpi_yes.filtered.BAM_peak_3155
15	28132435	28133087	653	28132770	28.00	32.97467	15.45439	29.25904	SRR14605772_DUX4CHIP_14hpi_yes.filtered.BAM_peak_3156
15	28418840	28419261	422	28419063	15.00	12.29437	7.11998	9.33861	SRR14605772_DUX4CHIP_14hpi_yes.filtered.BAM_peak_3157
15	28493368	28493792	425	28493559	17.00	17.19709	9.59238	14.00704	SRR14605772_DUX4CHIP_14hpi_yes.filtered.BAM_peak_3158
15	28497209	28497672	464	28497378	20.00	21.27369	11.19111	17.92547	SRR14605772_DUX4CHIP_14hpi_yes.filtered.BAM_peak_3159
15	28724833	28725308	476	28725149	12.00	10.89128	6.92783	8.01479	SRR14605772_DUX4CHIP_14hpi_yes.filtered.BAM_peak_3160
15	29242497	29243394	898	29242882	39.00	50.57305	21.31640	46.44920	SRR14605772_DUX4CHIP_14hpi_yes.filtered.BAM_peak_3161
15	29244233	29244714	482	29244446	18.00	18.53414	10.12529	15.28769	SRR14605772_DUX4CHIP_14hpi_yes.filtered.BAM_peak_3162
15	29398414	29399288	875	29398927	18.00	18.14325	9.89040	14.93303	SRR14605772_DUX4CHIP_14hpi_yes.filtered.BAM_peak_3163
15	29743355	29744333	979	29744050	39.00	47.46642	19.48716	43.40827	SRR14605772_DUX4CHIP_14hpi_yes.filtered.BAM_peak_3164
15	29927138	29928112	975	29927783	31.00	36.57034	16.43242	32.76739	SRR14605772_DUX4CHIP_14hpi_yes.filtered.BAM_peak_3165
15	29928480	29929042	563	29928783	29.00	32.19751	14.61537	28.50992	SRR14605772_DUX4CHIP_14hpi_yes.filtered.BAM_peak_3166
15	30838644	30839513	870	30839157	22.00	24.09384	12.25693	20.64316	SRR14605772_DUX4CHIP_14hpi_yes.filtered.BAM_peak_3167
15	31011548	31011985	438	31011714	18.00	16.35241	8.80487	13.20944	SRR14605772_DUX4CHIP_14hpi_yes.filtered.BAM_peak_3168
15	31154588	31155175	588	31154770	14.00	13.33157	7.99365	10.32695	SRR14605772_DUX4CHIP_14hpi_yes.filtered.BAM_peak_3169
15	31417026	31417751	726	31417234	22.00	22.33783	11.20512	18.96268	SRR14605772_DUX4CHIP_14hpi_yes.filtered.BAM_peak_3170
15	31443990	31444811	822	31444562	15.00	9.73040	5.57337	6.93361	SRR14605772_DUX4CHIP_14hpi_yes.filtered.BAM_peak_3171
15	31474015	31474605	591	31474253	14.00	13.33157	7.99365	10.32695	SRR14605772_DUX4CHIP_14hpi_yes.filtered.BAM_peak_3172
15	31548889	31550372	1484	31549852	29.00	34.24865	15.83332	30.51344	SRR14605772_DUX4CHIP_14hpi_yes.filtered.BAM_peak_3173
15	33148352	33148773	422	33148594	13.00	12.09656	7.46074	9.15321	SRR14605772_DUX4CHIP_14hpi_yes.filtered.BAM_peak_3174
15	33715854	33716289	436	33716055	15.00	12.29437	7.11998	9.33861	SRR14605772_DUX4CHIP_14hpi_yes.filtered.BAM_peak_3175
15	34340740	34341347	608	34340976	18.00	18.53414	10.12529	15.28769	SRR14605772_DUX4CHIP_14hpi_yes.filtered.BAM_peak_3176
15	34463451	34463921	471	34463679	20.00	17.58042	8.96628	14.38417	SRR14605772_DUX4CHIP_14hpi_yes.filtered.BAM_peak_3177
15	34905776	34906202	427	34906004	16.00	13.34339	7.51162	10.33836	SRR14605772_DUX4CHIP_14hpi_yes.filtered.BAM_peak_3178
15	34932534	34933067	534	34932802	23.00	22.09231	10.72940	18.72474	SRR14605772_DUX4CHIP_14hpi_yes.filtered.BAM_peak_3179
15	35258883	35259335	453	35259071	19.00	16.98257	8.89998	13.81952	SRR14605772_DUX4CHIP_14hpi_yes.filtered.BAM_peak_3180
15	36466351	36466918	568	36466539	15.00	13.39368	7.79486	10.38329	SRR14605772_DUX4CHIP_14hpi_yes.filtered.BAM_peak_3181
15	36743392	36743952	561	36743725	30.00	31.46545	13.79497	27.79005	SRR14605772_DUX4CHIP_14hpi_yes.filtered.BAM_peak_3182
15	37197427	37198013	587	37197726	18.00	14.09413	7.44329	11.06300	SRR14605772_DUX4CHIP_14hpi_yes.filtered.BAM_peak_3183
15	37922013	37922643	631	37922323	18.00	18.53414	10.12529	15.28769	SRR14605772_DUX4CHIP_14hpi_yes.filtered.BAM_peak_3184
15	38107990	38108465	476	38108273	36.00	40.11632	16.46496	36.23043	SRR14605772_DUX4CHIP_14hpi_yes.filtered.BAM_peak_3185
15	38168621	38169145	525	38168869	20.00	19.67643	10.23076	16.40195	SRR14605772_DUX4CHIP_14hpi_yes.filtered.BAM_peak_3186
15	38208763	38209578	816	38209184	23.00	22.52365	10.98794	19.14639	SRR14605772_DUX4CHIP_14hpi_yes.filtered.BAM_peak_3187
15	38240639	38241129	491	38240889	26.00	29.94968	14.38857	26.32137	SRR14605772_DUX4CHIP_14hpi_yes.filtered.BAM_peak_3188
15	38241341	38241762	422	38241593	14.00	13.33157	7.99365	10.32695	SRR14605772_DUX4CHIP_14hpi_yes.filtered.BAM_peak_3189
15	38475221	38475778	558	38475622	21.00	21.22850	10.85713	17.89954	SRR14605772_DUX4CHIP_14hpi_yes.filtered.BAM_peak_3190
15	38530038	38530538	501	38530329	18.00	17.29364	9.37661	14.10205	SRR14605772_DUX4CHIP_14hpi_yes.filtered.BAM_peak_3191
15	38947740	38948478	739	38948070	19.00	16.98257	8.89998	13.81952	SRR14605772_DUX4CHIP_14hpi_yes.filtered.BAM_peak_3192
15	39312012	39312433	422	39312258	21.00	15.97773	7.74073	12.84143	SRR14605772_DUX4CHIP_14hpi_yes.filtered.BAM_peak_3193
15	39370605	39371125	521	39370873	19.00	16.54581	8.63635	13.39751	SRR14605772_DUX4CHIP_14hpi_yes.filtered.BAM_peak_3194
15	39566146	39566583	438	39566361	16.00	13.06350	7.34090	10.08655	SRR14605772_DUX4CHIP_14hpi_yes.filtered.BAM_peak_3195
15	39614281	39614898	618	39614546	37.00	41.60054	16.90996	37.67889	SRR14605772_DUX4CHIP_14hpi_yes.filtered.BAM_peak_3196
15	39788297	39788745	449	39788331	13.00	9.80360	6.04545	6.99818	SRR14605772_DUX4CHIP_14hpi_yes.filtered.BAM_peak_3197
15	39957217	39957921	705	39957444	20.00	20.83982	10.93150	17.51934	SRR14605772_DUX4CHIP_14hpi_yes.filtered.BAM_peak_3198
15	40372497	40372964	468	40372648	15.00	14.45865	8.44444	11.41670	SRR14605772_DUX4CHIP_14hpi_yes.filtered.BAM_peak_3199
15	40636358	40637074	717	40636709	38.00	48.91350	20.78349	44.82429	SRR14605772_DUX4CHIP_14hpi_yes.filtered.BAM_peak_3200
15	40637777	40638448	672	40638056	17.00	17.19709	9.59238	14.00704	SRR14605772_DUX4CHIP_14hpi_yes.filtered.BAM_peak_3201
15	40702547	40703115	569	40702814	20.00	21.27369	11.19111	17.92547	SRR14605772_DUX4CHIP_14hpi_yes.filtered.BAM_peak_3202
15	41068085	41068566	482	41068262	20.00	18.21008	9.34498	14.99276	SRR14605772_DUX4CHIP_14hpi_yes.filtered.BAM_peak_3203
15	41193358	41194378	1021	41194208	15.00	14.59441	8.52656	11.52266	SRR14605772_DUX4CHIP_14hpi_yes.filtered.BAM_peak_3204
15	41354108	41355098	991	41354322	25.00	24.63246	11.56997	21.17084	SRR14605772_DUX4CHIP_14hpi_yes.filtered.BAM_peak_3205
15	42266134	42266618	485	42266389	19.00	19.72191	10.55555	16.44462	SRR14605772_DUX4CHIP_14hpi_yes.filtered.BAM_peak_3206
15	42343682	42344795	1114	42344252	19.00	18.37545	9.74358	15.15155	SRR14605772_DUX4CHIP_14hpi_yes.filtered.BAM_peak_3207
15	42496485	42497623	1139	42497318	16.00	15.88341	9.05947	12.74806	SRR14605772_DUX4CHIP_14hpi_yes.filtered.BAM_peak_3208
15	42610397	42610935	539	42610599	16.00	15.88341	9.05947	12.74806	SRR14605772_DUX4CHIP_14hpi_yes.filtered.BAM_peak_3209
15	42611855	42612528	674	42612189	58.00	79.27713	28.74356	74.67023	SRR14605772_DUX4CHIP_14hpi_yes.filtered.BAM_peak_3210
15	42785005	42785464	460	42785238	14.00	10.86306	6.47727	8.01376	SRR14605772_DUX4CHIP_14hpi_yes.filtered.BAM_peak_3211
15	42921187	42921828	642	42921543	17.00	15.30486	8.44444	12.21522	SRR14605772_DUX4CHIP_14hpi_yes.filtered.BAM_peak_3212
15	42981407	42981841	435	42981615	17.00	15.83782	8.76922	12.72785	SRR14605772_DUX4CHIP_14hpi_yes.filtered.BAM_peak_3213
15	43096072	43096550	479	43096367	17.00	14.20136	7.77272	11.16549	SRR14605772_DUX4CHIP_14hpi_yes.filtered.BAM_peak_3214
15	43097465	43097957	493	43097644	16.00	15.88341	9.05947	12.74806	SRR14605772_DUX4CHIP_14hpi_yes.filtered.BAM_peak_3215
15	43107366	43107793	428	43107460	16.00	15.88341	9.05947	12.74806	SRR14605772_DUX4CHIP_14hpi_yes.filtered.BAM_peak_3216
15	43112329	43112881	553	43112663	26.00	21.47480	9.40506	18.12210	SRR14605772_DUX4CHIP_14hpi_yes.filtered.BAM_peak_3217
15	43131614	43132193	580	43131809	11.00	9.71787	6.39492	6.92441	SRR14605772_DUX4CHIP_14hpi_yes.filtered.BAM_peak_3218
15	43304796	43305668	873	43305335	30.00	19.91466	7.52794	16.61633	SRR14605772_DUX4CHIP_14hpi_yes.filtered.BAM_peak_3219
15	43306549	43307052	504	43306792	17.00	16.41488	9.11999	13.27069	SRR14605772_DUX4CHIP_14hpi_yes.filtered.BAM_peak_3220
15	43332986	43333550	565	43333204	17.00	17.04349	9.49999	13.87914	SRR14605772_DUX4CHIP_14hpi_yes.filtered.BAM_peak_3221
15	43535983	43536525	543	43536255	23.00	19.68933	9.30611	16.41335	SRR14605772_DUX4CHIP_14hpi_yes.filtered.BAM_peak_3222
15	43786849	43788034	1186	43787326	43.00	50.73292	19.57995	46.60138	SRR14605772_DUX4CHIP_14hpi_yes.filtered.BAM_peak_3223
15	44180405	44180915	511	44180630	20.00	20.12246	10.49999	16.82208	SRR14605772_DUX4CHIP_14hpi_yes.filtered.BAM_peak_3224
15	44302776	44303265	490	44302989	21.00	18.97457	9.49999	15.72049	SRR14605772_DUX4CHIP_14hpi_yes.filtered.BAM_peak_3225
15	44505279	44506613	1335	44505572	18.00	18.53414	10.12529	15.28769	SRR14605772_DUX4CHIP_14hpi_yes.filtered.BAM_peak_3226
15	44530249	44530727	479	44530399	13.00	11.05423	6.82051	8.17088	SRR14605772_DUX4CHIP_14hpi_yes.filtered.BAM_peak_3227
15	44531049	44532025	977	44531221	21.00	22.21878	11.45204	18.84774	SRR14605772_DUX4CHIP_14hpi_yes.filtered.BAM_peak_3228
15	44829399	44829927	529	44829711	14.00	13.33157	7.99365	10.32695	SRR14605772_DUX4CHIP_14hpi_yes.filtered.BAM_peak_3229
15	45071178	45071787	610	45071446	15.00	14.59441	8.52656	11.52266	SRR14605772_DUX4CHIP_14hpi_yes.filtered.BAM_peak_3230
15	45375775	45377002	1228	45376630	32.00	39.19736	17.58603	35.32934	SRR14605772_DUX4CHIP_14hpi_yes.filtered.BAM_peak_3231
15	45446597	45447112	516	45446812	18.00	18.53414	10.12529	15.28769	SRR14605772_DUX4CHIP_14hpi_yes.filtered.BAM_peak_3232
15	45569119	45570518	1400	45569855	42.00	49.18512	19.13495	45.08758	SRR14605772_DUX4CHIP_14hpi_yes.filtered.BAM_peak_3233
15	47621311	47621890	580	47621615	43.00	43.53261	15.48146	39.56974	SRR14605772_DUX4CHIP_14hpi_yes.filtered.BAM_peak_3234
15	47751442	47752243	802	47751834	22.00	20.72452	10.23497	17.40656	SRR14605772_DUX4CHIP_14hpi_yes.filtered.BAM_peak_3235
15	47949989	47950800	812	47950485	17.00	17.19709	9.59238	14.00704	SRR14605772_DUX4CHIP_14hpi_yes.filtered.BAM_peak_3236
15	47968587	47969054	468	47968832	28.00	28.04210	12.52271	24.47813	SRR14605772_DUX4CHIP_14hpi_yes.filtered.BAM_peak_3237
15	48069927	48070981	1055	48070452	30.00	32.72658	14.54319	29.03090	SRR14605772_DUX4CHIP_14hpi_yes.filtered.BAM_peak_3238
15	48272558	48273571	1014	48273163	38.00	36.49227	13.58509	32.69017	SRR14605772_DUX4CHIP_14hpi_yes.filtered.BAM_peak_3239
15	48472251	48472885	635	48472609	24.00	24.81582	12.02530	21.35163	SRR14605772_DUX4CHIP_14hpi_yes.filtered.BAM_peak_3240
15	48652981	48653578	598	48653282	21.00	19.45770	9.78998	16.18969	SRR14605772_DUX4CHIP_14hpi_yes.filtered.BAM_peak_3241
15	48654027	48654642	616	48654307	24.00	19.17013	8.70839	15.91124	SRR14605772_DUX4CHIP_14hpi_yes.filtered.BAM_peak_3242
15	49805067	49805555	489	49805437	15.00	7.98426	4.57876	5.32776	SRR14605772_DUX4CHIP_14hpi_yes.filtered.BAM_peak_3243
15	49805763	49806513	751	49806119	26.00	18.36185	7.72666	15.14317	SRR14605772_DUX4CHIP_14hpi_yes.filtered.BAM_peak_3244
15	50028861	50029337	477	50029124	15.00	13.39368	7.79486	10.38329	SRR14605772_DUX4CHIP_14hpi_yes.filtered.BAM_peak_3245
15	50260200	50260956	757	50260343	12.00	9.92807	6.33333	7.11510	SRR14605772_DUX4CHIP_14hpi_yes.filtered.BAM_peak_3246
15	50320116	50320716	601	50320313	17.00	14.59178	8.00998	11.52266	SRR14605772_DUX4CHIP_14hpi_yes.filtered.BAM_peak_3247
15	50936510	50937082	573	50936789	20.00	18.65665	9.61445	15.40848	SRR14605772_DUX4CHIP_14hpi_yes.filtered.BAM_peak_3248
15	51225662	51226754	1093	51225991	26.00	25.59539	11.79309	22.09901	SRR14605772_DUX4CHIP_14hpi_yes.filtered.BAM_peak_3249
15	51307831	51308944	1114	51308204	26.00	29.06746	13.86485	25.46877	SRR14605772_DUX4CHIP_14hpi_yes.filtered.BAM_peak_3250
15	51612515	51613223	709	51612851	29.00	32.19751	14.61537	28.50992	SRR14605772_DUX4CHIP_14hpi_yes.filtered.BAM_peak_3251
15	51760203	51761428	1226	51760547	18.00	18.53414	10.12529	15.28769	SRR14605772_DUX4CHIP_14hpi_yes.filtered.BAM_peak_3252
15	51973234	51974039	806	51973630	23.00	25.53196	12.78984	22.03619	SRR14605772_DUX4CHIP_14hpi_yes.filtered.BAM_peak_3253
15	52173566	52174462	897	52174239	18.00	18.53414	10.12529	15.28769	SRR14605772_DUX4CHIP_14hpi_yes.filtered.BAM_peak_3254
15	52365033	52365629	597	52365277	20.00	18.21008	9.34498	14.99276	SRR14605772_DUX4CHIP_14hpi_yes.filtered.BAM_peak_3255
15	52374389	52374998	610	52374731	47.00	57.01949	21.35995	52.77596	SRR14605772_DUX4CHIP_14hpi_yes.filtered.BAM_peak_3256
15	52748752	52749173	422	52748911	13.00	12.09656	7.46074	9.15321	SRR14605772_DUX4CHIP_14hpi_yes.filtered.BAM_peak_3257
15	53399572	53399998	427	53399765	19.00	16.98257	8.89998	13.81952	SRR14605772_DUX4CHIP_14hpi_yes.filtered.BAM_peak_3258
15	54481861	54482721	861	54482343	14.00	13.33157	7.99365	10.32695	SRR14605772_DUX4CHIP_14hpi_yes.filtered.BAM_peak_3259
15	54791394	54791911	518	54791593	23.00	24.75092	12.32431	21.28777	SRR14605772_DUX4CHIP_14hpi_yes.filtered.BAM_peak_3260
15	55332136	55332582	447	55332344	13.00	9.80360	6.04545	6.99818	SRR14605772_DUX4CHIP_14hpi_yes.filtered.BAM_peak_3261
15	55378493	55378914	422	55378592	13.00	11.49639	7.09333	8.59763	SRR14605772_DUX4CHIP_14hpi_yes.filtered.BAM_peak_3262
15	55632310	55632757	448	55632477	15.00	12.48680	7.23809	9.52765	SRR14605772_DUX4CHIP_14hpi_yes.filtered.BAM_peak_3263
15	55818951	55819789	839	55819189	11.00	9.20856	6.07999	6.45511	SRR14605772_DUX4CHIP_14hpi_yes.filtered.BAM_peak_3264
15	55829959	55830456	498	55830210	30.00	30.77345	13.38635	27.12609	SRR14605772_DUX4CHIP_14hpi_yes.filtered.BAM_peak_3265
15	56015725	56016456	732	56016261	18.00	11.80854	6.11864	8.90212	SRR14605772_DUX4CHIP_14hpi_yes.filtered.BAM_peak_3266
15	56024542	56025080	539	56024678	24.00	23.39879	11.17646	19.98226	SRR14605772_DUX4CHIP_14hpi_yes.filtered.BAM_peak_3267
15	56127461	56127882	422	56127628	16.00	13.43077	7.56498	10.41346	SRR14605772_DUX4CHIP_14hpi_yes.filtered.BAM_peak_3268
15	56231734	56232383	650	56232021	14.00	13.33157	7.99365	10.32695	SRR14605772_DUX4CHIP_14hpi_yes.filtered.BAM_peak_3269
15	56281074	56281691	618	56281412	28.00	28.04210	12.52271	24.47813	SRR14605772_DUX4CHIP_14hpi_yes.filtered.BAM_peak_3270
15	56484333	56484796	464	56484517	23.00	19.68933	9.30611	16.41335	SRR14605772_DUX4CHIP_14hpi_yes.filtered.BAM_peak_3271
15	56770902	56771992	1091	56771754	32.00	28.95915	11.61110	25.36208	SRR14605772_DUX4CHIP_14hpi_yes.filtered.BAM_peak_3272
15	57542445	57542866	422	57542782	12.00	10.89128	6.92783	8.01479	SRR14605772_DUX4CHIP_14hpi_yes.filtered.BAM_peak_3273
15	57555990	57556829	840	57556228	16.00	15.88341	9.05947	12.74806	SRR14605772_DUX4CHIP_14hpi_yes.filtered.BAM_peak_3274
15	57636710	57637295	586	57636935	32.00	38.90972	17.41665	35.05785	SRR14605772_DUX4CHIP_14hpi_yes.filtered.BAM_peak_3275
15	58210541	58211091	551	58210823	38.00	39.24147	15.12243	35.37220	SRR14605772_DUX4CHIP_14hpi_yes.filtered.BAM_peak_3276
15	58254229	58254688	460	58254483	21.00	19.45770	9.78998	16.18969	SRR14605772_DUX4CHIP_14hpi_yes.filtered.BAM_peak_3277
15	58338520	58338984	465	58338737	19.00	18.58450	9.87012	15.33709	SRR14605772_DUX4CHIP_14hpi_yes.filtered.BAM_peak_3278
15	58464029	58464928	900	58464402	20.00	14.76984	7.31505	11.69039	SRR14605772_DUX4CHIP_14hpi_yes.filtered.BAM_peak_3279
15	59038713	59039362	650	59039093	37.00	40.43027	16.22470	36.54369	SRR14605772_DUX4CHIP_14hpi_yes.filtered.BAM_peak_3280
15	59184302	59184723	422	59184572	13.00	10.10149	6.22998	7.27814	SRR14605772_DUX4CHIP_14hpi_yes.filtered.BAM_peak_3281
15	59509547	59509968	422	59509741	13.00	10.91471	6.73417	8.03698	SRR14605772_DUX4CHIP_14hpi_yes.filtered.BAM_peak_3282
15	59567566	59568653	1088	59567984	16.00	15.88341	9.05947	12.74806	SRR14605772_DUX4CHIP_14hpi_yes.filtered.BAM_peak_3283
15	59708830	59709414	585	59709103	36.00	42.75944	18.02562	38.80868	SRR14605772_DUX4CHIP_14hpi_yes.filtered.BAM_peak_3284
15	59972822	59973243	422	59973145	14.00	13.33157	7.99365	10.32695	SRR14605772_DUX4CHIP_14hpi_yes.filtered.BAM_peak_3285
15	60187409	60187886	478	60187593	18.00	17.29364	9.37661	14.10205	SRR14605772_DUX4CHIP_14hpi_yes.filtered.BAM_peak_3286
15	60339042	60341147	2106	60339739	70.00	68.19946	17.24142	63.76153	SRR14605772_DUX4CHIP_14hpi_yes.filtered.BAM_peak_3287
15	60687329	60687883	555	60687533	25.00	28.46054	13.85566	24.87439	SRR14605772_DUX4CHIP_14hpi_yes.filtered.BAM_peak_3288
15	60800264	60800999	736	60800679	35.00	40.47259	17.09998	36.58488	SRR14605772_DUX4CHIP_14hpi_yes.filtered.BAM_peak_3289
15	61178847	61179439	593	61179163	40.00	39.16407	14.28176	35.30929	SRR14605772_DUX4CHIP_14hpi_yes.filtered.BAM_peak_3290
15	62083956	62084835	880	62084611	15.00	9.73040	5.57337	6.93361	SRR14605772_DUX4CHIP_14hpi_yes.filtered.BAM_peak_3291
15	62169484	62169977	494	62169724	27.00	22.65099	9.75340	19.27039	SRR14605772_DUX4CHIP_14hpi_yes.filtered.BAM_peak_3292
15	62456843	62457727	885	62457257	13.00	10.10149	6.22998	7.27814	SRR14605772_DUX4CHIP_14hpi_yes.filtered.BAM_peak_3293
15	62912830	62913251	422	62913096	12.00	10.89128	6.92783	8.01479	SRR14605772_DUX4CHIP_14hpi_yes.filtered.BAM_peak_3294
15	62958863	62959352	490	62959087	15.00	14.59441	8.52656	11.52266	SRR14605772_DUX4CHIP_14hpi_yes.filtered.BAM_peak_3295
15	63124565	63126497	1933	63125502	50.00	69.48383	27.17841	65.02103	SRR14605772_DUX4CHIP_14hpi_yes.filtered.BAM_peak_3296
15	63259007	63260001	995	63259309	34.00	36.69395	15.28734	32.88758	SRR14605772_DUX4CHIP_14hpi_yes.filtered.BAM_peak_3297
15	63651704	63652125	422	63651941	14.00	11.77094	7.03703	8.86569	SRR14605772_DUX4CHIP_14hpi_yes.filtered.BAM_peak_3298
15	63755396	63755817	422	63755655	19.00	15.07067	7.75509	11.98442	SRR14605772_DUX4CHIP_14hpi_yes.filtered.BAM_peak_3299
15	63854843	63855374	532	63855067	22.00	20.21820	9.93181	16.91373	SRR14605772_DUX4CHIP_14hpi_yes.filtered.BAM_peak_3300
15	64276507	64277587	1081	64276755	32.00	34.29827	14.68496	30.55902	SRR14605772_DUX4CHIP_14hpi_yes.filtered.BAM_peak_3301
15	64366403	64367331	929	64366769	25.00	28.46054	13.85566	24.87439	SRR14605772_DUX4CHIP_14hpi_yes.filtered.BAM_peak_3302
15	64423876	64424297	422	64424166	16.00	13.43077	7.56498	10.41346	SRR14605772_DUX4CHIP_14hpi_yes.filtered.BAM_peak_3303
15	64781960	64782683	724	64782268	16.00	15.88341	9.05947	12.74806	SRR14605772_DUX4CHIP_14hpi_yes.filtered.BAM_peak_3304
15	64782770	64783246	477	64783029	12.00	9.04853	5.78499	6.29963	SRR14605772_DUX4CHIP_14hpi_yes.filtered.BAM_peak_3305
15	64842341	64843359	1019	64842711	19.00	19.89337	10.65820	16.59602	SRR14605772_DUX4CHIP_14hpi_yes.filtered.BAM_peak_3306
15	65111696	65112646	951	65112270	28.00	32.97467	15.45439	29.25904	SRR14605772_DUX4CHIP_14hpi_yes.filtered.BAM_peak_3307
15	65630366	65631022	657	65630409	15.00	7.98426	4.57876	5.32776	SRR14605772_DUX4CHIP_14hpi_yes.filtered.BAM_peak_3308
15	66237326	66237747	422	66237653	11.00	9.71787	6.39492	6.92441	SRR14605772_DUX4CHIP_14hpi_yes.filtered.BAM_peak_3309
15	66687962	66688735	774	66688614	15.00	10.79036	6.20407	7.94651	SRR14605772_DUX4CHIP_14hpi_yes.filtered.BAM_peak_3310
[truncated: 871,880 more chars]
