# Supplementary material for: Herpesviruses mimic zygotic genome activation to promote viral replication
Source: Nat Commun. 2025 Jan 16;16:710. doi: 10.1038/s41467-025-55928-5 (PMC11735616; doi:10.1038/s41467-025-55928-5)
Supplement: Supplementary file 9 — Supplementary Data 6 [file 41467_2025_55928_MOESM9_ESM.xlsx]

## Sheet: Supplementary Table 3
Normalized counts embryonic expression profile
gene_name	DUX4	HSV1	OO	PRO	ZY	2C	4C	8C	MO
MORN1	-1.15686884861687	-2.44349007476828	-0.0929877757161879	0.0816907556967589	-0.2486989179388	-0.273665833455375	-0.618485336122743	0.298484307845468	0.853662799690878
MMEL1	-4.79441586635011	-1.79441586635011	-0.00742172566210309	0.0445303539726185	-0.00742172566210309	-0.00742172566210309	-0.00742172566210309	-0.00742172566210309	-0.00742172566210309
ACTRT2	0	-3.05889368905357	0	0	0	0	0	0	0
CAMTA1	-0.431060761409004	-1.99877478120798	0.347027043655162	0.15473750660289	0.554322287538129	-0.267175981523564	-0.952630051462165	0.565405112524791	-0.401685917335243
UTS2	3.07007123836505	-3.58496250072116	1.05626910017931	-0.501998533876428	-0.501998533876428	-0.501998533876428	-0.244987915670404	0.414304386069431	0.280410031050946
NMNAT1	-0.342212366341717	-1.43107229773184	-0.564248399983397	-0.233858726347838	-0.00605280882502601	-0.520711751699748	-1.83153227881855	2.61664467518472	0.539759290489841
EXOSC10	0.416428623470414	-2.60095706633042	0.512399643490654	-0.441061248617884	-1.57778907772402	-1.60089848848994	-0.195253711980635	2.0523927290722	1.25021015424961
RP11-149P14.1	0	-3.47393118833241	0	0	0	0	0	0	0
FBXO44	-0.426142745734129	-2.09480232650943	0.710740509279782	-0.505658921962031	-0.626513316836416	-0.406123248411116	0.298010953287718	0.396853233135913	0.13269079150615
RP5-934G17.6	-1.62678267641578	-2.8073549220576	0	0	0	0	0	0	0
PRAMEF11	7.80759728997769	5.38528258123117	3.88006755691175	-2.84710413519865	-2.84710413519865	-2.7008833943476	1.33737453598844	5.65738264139483	-2.47973306955012
PRAMEF7	7.29693063217079	4.74983781188069	0.732045582700359	-1.27245580953458	-1.27245580953458	-1.27245580953458	2.65520365116851	1.70257400426946	-1.27245580953458
FBLIM1	-0.682215959522185	-2.19937847502888	-0.356163636341922	0.00781775507588489	0.647843852459603	-0.479689382535404	0.540928648543091	0.812849017608473	-1.17358625480972
CROCC	-0.329421189754909	-1.28962964580896	-0.185476901012585	0.0848082027379992	0.0344540028509498	-0.186625086541466	0.209625173859221	0.0568548934559757	-0.0136402853500953
ACTL8	-2.39592867633114	-4.05889368905357	0.984579400188627	2.04648975633654	1.95490314848265	0.789434704652653	0.775534383572213	0.816461178803419	-7.3674025720361
AKR7A3	-1.40571170700675	-2.36176835941915	0	0	0	0	0	0	0
PLA2G2A	-5.64385618977472	-2.73696559416621	-0.397222432730467	-0.803214792406304	-0.803214792406304	-0.508471526845172	2.01696417000888	1.29837416678567	-0.803214792406304
PPP1R11P1	-1.46566357234881	-2.15754127698648	-0.0346937891280234	-0.0346937891280234	-0.0346937891280234	-0.0346937891280234	-0.0346937891280234	-0.0346937891280234	0.20816273476814
EPHB2	-0.634435304826925	-3.11831996718876	-0.426051915404067	1.45293268363457	0.814956184099728	-0.824601291894342	1.01058783835999	-1.03924647179041	-0.988577027005468
LUZP1	-0.0371563917604528	-2.66478725498675	1.11220437563048	-0.952236892232292	-0.263899067125764	-1.75279625278104	-0.460111357975099	2.20773230642955	0.109106888054165
RPL11	0.502258903368866	-2.046609867642	0.287485610478184	-0.777819212288144	-0.46050890906573	0.200350118154928	-0.756709210847673	0.21121581459367	1.29598578897476
AIM1L	-1.98994633533608	0.197680667839694	-1.24290907152198	0.382997264318162	1.13587123504398	-1.14283011231566	0.187330834400529	1.51792929423211	-0.83838944415714
ARID1A	-0.287510497830001	-2.83671530154896	-1.1126625158601	0.864007714492636	0.318861438767186	0.413097265944188	0.665971839857234	-1.00456520767956	-0.144710535521579
SYTL1	-1.95419631038688	-0.852658283924813	0.00811283430143361	0.0141873487111179	-0.060451452181638	0.00201263476501562	-0.236774224822101	0.434725026367051	-0.161812167140879
CHMP1AP1	0	-4.05889368905357	0	0	0	0	0	0	0
RP5-1053E7.2	0	-4.05889368905357	0	0	0	0	0	0	0
PTPRU	-1.14183922333996	-5.51993253265632	-0.35059097190267	0.59848001421175	0.273693572655699	-0.707718966219131	-0.690440974787295	-0.0945901579234025	0.971167483965049
FABP3	-1.37022365192814	-2.28095631383106	-0.49007607143504	0.410388255014046	0.146838508920838	-0.21506902393517	0.313150964999888	-0.07569449171325	-0.0895381418513112
TMEM234	-0.0142920875690346	-1.98272200856816	0.0985115200639273	0.394534337851632	-1.14324622613945	-1.43213405926281	-0.370520868855646	1.20069282995188	1.25216246639046
TLR12P	0	-2.47393118833241	0	0	0	0	0	0	0
ZMYM4	-0.0981998345754851	-2.27322299421765	-1.42125374656088	-0.589397276230145	0.34535247525185	1.02387059371116	-0.0859198073613214	0.225621372317364	0.501726388871974
RP11-334L9.1	-0.337144877595702	-3.38087978056577	0.036339663236008	-0.0912936164898657	-0.0912936164898657	-0.0912936164898657	-0.0912936164898657	0.420128419213321	-0.0912936164898657
PPIE	-0.138287100328022	-1.41983268285935	-0.647626721902872	0.320111443543222	-0.311543308039721	-1.26305628807951	-1.45016023724016	2.01047753186011	1.34179757985894
MYCL	-0.979121270324084	-0.308322600123624	0.0667304627494736	-0.930275061665099	-1.2785091902597	-1.4225555598764	-1.4225555598764	2.12037780354346	2.86678710538467
GTF2F2P2	0	-3.47393118833241	0	0	0	0	0	0	0
KCNQ4	-1.17799830197799	-2.44980291743952	-0.339522975366541	-0.339522975366541	-0.339522975366541	-0.339522975366541	-0.339522975366541	-0.339522975366541	2.03713785219925
MUTYH	-0.51202311464769	-2.11622183423176	-0.0916034730448398	0.179193580254662	0.352949518275064	0.273348794797695	-0.794115476295116	0.450856967659072	-0.370629911646535
TESK2	-0.0434502560333977	-0.804839324138821	-0.623623698661811	0.239857710588844	-0.214248104168954	-0.0667030376639302	-0.826801491245205	2.36459200768151	-0.873073386530459
PIK3R3	0.5327621857489	1.89762108234599	-1.04994086189755	0.723621176508172	0.840616308677532	0.239677324011502	0.345908037512761	0.720059731144375	-1.81994171595679
CYP4X1	-2	-3.28950661719499	1.71972085150408	0.398577043149154	0.072582843603582	0.430699795291051	-0.193825302536195	-0.835265398930832	-1.59248983208084
RP11-329A14.2	0	-5.05889368905357	-0.222532227650379	-0.0377229891220871	0.49116358719298	-0.222532227650379	0.0702495215774672	0.02842934588284	-0.107055010230443
FAF1	-0.282351932831343	-2.47722641766962	-3.47018980228905	1.2782917319208	1.05346112389169	0.381780691387847	-0.635326564882321	-0.872078972590558	2.2640617925616
RNF11	0.295743863248373	-1.91922139751924	0.289797964671109	0.0586779782623514	-1.89535213925127	-1.73624381031675	-1.82135155780749	2.63514906772777	2.46932249671429
ACOT11	-1.97628393102619	-1.54564957669633	0.183635631193168	-1.10546315701228	-1.44039643420658	-2.33767543503081	0.70340554988348	2.25484387086386	1.74164997430916
DHCR24	0.201745210563069	-3.96905732210441	0.466762183719751	0.510212439753148	-0.242787952866055	-1.43947986387115	-2.34156610734423	1.58942515280746	1.45743414780108
DAB1	-2.16992500144231	-1.45720695352278	1.47454708901879	0.903792957862398	1.14475840625857	1.54262813637473	-0.505158378814221	-1.34777461234074	-3.21279359835952
PGBD4P8	-5.64385618977472	-4.05889368905357	0	0	0	0	0	0	0
NEGR1	-1.82888808360725	1.14718607714727	0.677258749773237	0.2770337777093	0.281330073442098	0.270565249278114	0.428628056813512	0.499387083068225	-2.43420299008449
USP33	-0.00227595891283999	-1.49987868790717	-0.71213878412266	0.815678099687799	-0.178697351118323	-0.10750630326137	-0.0696035111237752	-0.61325879920003	0.86552664913836
PRKACB	-0.519778331961019	-2.50250034052918	0.542046338353202	-0.211029870363444	0.456595905074425	-1.62064709385804	-0.548541293377616	1.26670093073297	0.114875083438502
ZNHIT6	1.06607512588118	-0.960038741992302	0.716084701564189	-1.4571620481692	-0.972339997801313	-1.0095418401919	0.22935021974409	1.85500925659644	0.638599708257688
RP11-444C12.1	-5.64385618977472	-5.05889368905357	-0.0688553918862101	0.413132351317261	-0.0688553918862101	-0.0688553918862101	-0.0688553918862101	-0.0688553918862101	-0.0688553918862101
HS2ST1	-0.580786824749963	-5.09060254878091	-0.650633607235945	-0.120420930743625	-0.12432991911775	-0.543100137272924	0.13485496461406	1.0001870855647	0.30344254419148
CHCHD2P5	-5.64385618977472	0	0	0	0	0	0	0	0
MTND4P11	-4.68650052718322	-3.51657552574091	0	0	0	0	0	0	0
LINC01057	-1.73498794472576	0.284640862023169	-1.30521434257187	0.391612958892457	0.873570900575533	0.45250313916645	-1.40742151976843	0.624136227150122	0.37081263655574
PALMD	-1.93643487122253	-0.436863861732023	-0.234901080133769	-0.431962211513595	-0.249913650988793	0.0291286310453924	0.981076501639251	0.25861047716816	-0.352038667216646
SASS6	0.293040753155573	-1.98568659651469	1.19805757105441	0.920004341399893	1.04795815699994	1.5181142621736	0.907813435991443	-2.42639858561479	-3.1655491820045
CDC14A	0.0133849406568199	-1.09323747887697	0.302008558872346	-0.487376187567559	-0.181074327829596	-0.154006084631426	-0.964548913525145	0.724623464866089	0.760373489815291
DPH5	0.035704061681679	-2.80079720603544	-0.301900476235511	0.0156937284536585	0.59504480614988	-0.472872806247151	0.154291485047432	-2.88021591373599	2.88995917656768
SLC25A24	-0.352289351719603	-3.25756986555981	-0.218142064997163	-0.791031733417745	0.486953013882021	-0.791031733417745	-0.791031733417745	0.421961989916454	1.68232226145192
MYBPHL	0	-1.46631800422254	-0.0186981359286744	0.0145780189456242	0.0789126606977479	-0.0186981359286744	-0.0186981359286744	-0.0186981359286744	-0.0186981359286744
SLC16A4	-0.746758686659947	-2.23039999993781	0.235703801995136	0.184615030062675	-0.292114791622411	0.0138510085089631	-0.133125267861254	0.214798035559053	-0.223727816642161
FAM212B	-1.18754054435928	-2.07506581510087	1.05071075508234	-0.850547972446847	-1.32943195375032	0.0085094198364466	-1.32617162458673	0.725587194652156	1.72134418121295
DENND2C	0.369286633386168	0.932105800315754	0.763166573739953	-0.517552766529321	-0.610022536664752	-0.658579356842953	-0.582155743231808	1.95668664461927	-0.351542815090391
CD58	-0.701706430707415	-4.15409477234059	-0.210946083031727	-0.230781264616991	-0.21442665176669	-0.26405741949129	-0.26405741949129	-0.0727244790116849	1.25699331740967
IGSF3	-1.07989573270507	-5.05514512097761	-1.16010344403687	0.430982622653674	0.938174430793667	0.621688894749768	-0.523539746828502	1.12106300099196	-1.4282657583237
TTF2	-0.169872494935259	-3.59613724963736	-0.825226102327703	0.494829051062452	0.827788202730441	1.43206519561881	-0.0861985732620791	-0.529557253619512	-1.31370052020241
GAPDHP58	-1.95935801550265	-3.54432051622381	-0.00260652984685854	-0.00260652984685854	-0.00260652984685854	-0.00260652984685854	-0.00260652984685854	0.0156391790811512	-0.00260652984685854
RP4-725K1.1	0	-5.05889368905357	0	0	0	0	0	0	0
NBPF13P	-0.342232191342451	-0.973364873496534	0	0	0	0	0	0	0
RP11-403I13.4	-0.832355939808926	-0.709871933283931	-0.0643802012870807	-0.0643802012870807	-0.0643802012870807	-0.0643802012870807	-0.0643802012870807	-0.0643802012870807	0.386281207722484
LCE3D	0	-4.05889368905357	0	0	0	0	0	0	0
LCE3A	0	-5.05889368905357	0	0	0	0	0	0	0
LCE6A	0	-3.47393118833241	0	0	0	0	0	0	0
SPRR2B	0	0	0	0	0	0	0	0	0
S100A14	-3.71424551766612	1.50975615653198	0.173451454105968	-0.526988264035125	-0.526988264035125	-0.526988264035125	-0.526988264035125	-0.231532380508953	2.16603398254348
INTS3	-0.476817628991473	-3.15607201724194	0.0134389902413319	0.582552469061105	0.163299201686931	0.323721548109953	0.531754564756907	0.145201826036705	-1.75996859989293
UBAP2L	0.477452902080495	-2.28245862375179	-0.918681283519151	0.151560641210824	0.366552090467151	0.407394185241659	0.262660445830555	-0.0758011249079873	-0.193684954323052
DAP3P1	-3.51096191927738	-0.475338009546658	0.211576977175476	-0.14174631398742	-0.14174631398742	-0.14174631398742	-0.14174631398742	0.417634253118099	-0.062225974343894
MSTO1	0.0559770859830797	-1.29580184763554	-1.39713103776903	-0.66820276266824	-0.912420010683373	-1.33503491667712	-0.941347196146875	2.51285293301657	2.74128299092807
CD5L	-5.64385618977472	-1.94341647163363	0.0295017548915758	-0.0681090417348466	0.0227443887162669	-0.0395398895380756	-0.0360081985678225	0.159520027967748	-0.0681090417348466
CD1E	0	-2.73696559416621	0	0	0	0	0	0	0
OR6K5P	-5.64385618977472	1.81557542886257	0	0	0	0	0	0	0
PBX1	-0.541260794036602	-3.58672081299352	0.403278208720987	1.55760340066192	1.33934939753602	1.62287216634985	0.429038598718938	-1.55146027746924	-3.80068149451848
FAM78B	-5.75488750216347	-4.16992500144231	-0.241156893250762	0.294972422945444	0.136843226703553	0.203492262138621	0.103200382875917	-0.284720206343301	-0.212631195069472
CYCSP53	-5.64385618977472	0	0	0	0	0	0	0	0
LINC00083	-5.64385618977472	0	0	0	0	0	0	0	0
ABL2	-0.909968232435428	-3.19040301911962	-0.317937188914557	0.724725626934925	0.77075666861881	0.374869204324108	0.403143959001056	-0.0455035233042391	-1.9100547466601
ACBD6	0.224333853682813	-3.00711272619457	-1.87678850483294	0.587259303107468	-0.376333468430369	-0.121509399228086	-0.175303313368752	-0.439740305459702	2.40241568821238
MR1	-1.91178555933652	-3.5485869915773	-0.0318630277729877	0.298285573919343	-0.24920222138315	0.387506892301889	-0.00606153458654302	0.164917824738613	-0.563583507217165
RNF2	0.110890876776749	-2.26614685391812	0.103368197937923	-0.914769127950493	-0.588700704406523	-0.393485076040529	-0.0576163912984145	1.62235311700107	0.228849984756971
ZNF101P2	-2.06817150264158	-1.02236781302845	-0.00527184211140199	0.0185748998429657	-0.00527184211140199	-0.00527184211140199	-0.00527184211140199	0.00778431071404429	-0.00527184211140199
RP11-567B20.2	0	0	0	0	0	0	0	0	0
HSPE1P6	-0.321928094887362	-3.07681559705083	0.0181147143723426	-0.0139861287946815	-0.0139861287946815	-0.0139861287946815	-0.0139861287946815	-0.0139861287946815	0.0518159296010646
SLC26A9	-5.68650052718322	-1.68650052718322	-0.00340667742205252	0.0204400645323151	-0.00340667742205252	-0.00340667742205252	-0.00340667742205252	-0.00340667742205252	-0.00340667742205252
CR1L	-2.15055967657538	-2.40209844357135	0.993997252751053	0.020954322137607	0.567328325181515	-0.0775240446302652	-0.839044312970201	0.498143373920976	-1.16385491639068
RP11-2P2.1	0	0	-0.00112112311752642	-0.00112112311752642	-0.00112112311752642	-0.00112112311752642	-0.00112112311752642	0.00672673870515855	-0.00112112311752642
RP11-543B16.2	0.483876375606842	-3.24792751344359	-0.0136311603404172	-0.0136311603404172	-0.0136311603404172	-0.0136311603404172	0.0113976341511052	0.0567581675509808	-0.0136311603404172
NEK2	0.207349967098047	0.0379833091089626	-1.40042611200812	-0.647796734717307	0.479293276449181	-0.107713989239152	0.307593471441705	0.724982921567437	0.644067166506259
LPGAT1	0.0638144508205499	-3.23944351327567	-0.00738427919031981	-0.179528510649484	-0.0374360207373923	-0.48964916704689	-1.14467910989188	0.429145798928395	1.42953128858757
DTL	0.155104085167483	-1.54415411453913	-1.41966997125172	0.432101965159911	0.637432996098809	1.08592968011013	0.111806522025101	-0.271893696752874	-0.575707495389356
ANGEL2	-0.0630693650247618	-2.5810760772486	0.711486428018262	-0.106911908677771	-0.454712528732139	-0.393347765638723	-1.4978593206498	1.02308252661004	0.718262569070124
PTPN14	-1.16285337551037	-3.2716359403563	-1.16182835441559	0.865083948098336	0.357172285623339	0.592055651142984	-0.054579334977733	0.225677913390286	-0.823582108861623
RAB3GAP2	-0.110987261304302	-2.69001517923964	0.509786983439481	0.689434616675353	0.714802798299151	1.07126365061639	0.869999089953734	-1.79990189336192	-2.05538524562219
CAPN8	-3.85798099512757	-1.61005348168399	-0.195588090591305	-0.2248526850965	-0.206055089642374	0.0616406935612832	0.603299410061579	0.210255188758183	-0.248699427050867
PHBP11	-0.0139391909578737	-3	0.112821550425847	-0.546365535317037	-0.0780007919097316	-0.648463722935773	-0.0853055925329648	1.85580996500641	-0.610495872736752
CICP5	-1.47999294111961	-0.669026765509631	0	0	0	0	0	0	0
FBXO28	0.419403840652464	-2.73468585435937	-0.991512071744665	-0.142386207435189	0.273666599026194	0.129448805447402	-0.580682068393863	0.864015013767971	0.447449929332151
ACBD3	0.434402824145775	-1.69678886412814	0.686776610703888	0.0177823937730208	-0.770178975517564	0.591066701900586	-0.394748113764003	0.869429135436155	-1.00012775253208
FAM96AP2	-1.71234180719738	-4.56478461878353	-0.00149347966245235	-0.00149347966245235	-0.00149347966245235	-0.00149347966245235	-0.00149347966245235	0.0089608779747141	-0.00149347966245235
GUK1	0.0472245369751243	-2.4175561376049	0.00714578802597199	-0.283821490467106	-0.0807650534269824	-1.72005815545178	-2.0313477298928	1.45005857900176	2.65878806221093
RP4-799G3.1	0	-3.47393118833241	0	0	0	0	0	0	0
TMEM78	-3.32192809488736	-2.47393118833241	-0.225071786426345	0.637809357214585	0.188522295982831	0.0283124493737299	0.231208695084381	-0.313781129915474	-0.546999881313707
ABCB10	-0.303332983312423	-3.52484587341338	-0.472031502324912	-0.122796061441814	-0.785560713766603	0.0844026862453609	-1.59672724977423	0.0269756877295535	2.86573715333264
HMGN2P19	-0.284082945239963	-3.34207466799914	0.324971338034349	-0.0810210216414882	-0.0810210216414882	-0.0810210216414882	-0.0810210216414882	0.0801337701730921	-0.0810210216414882
RP4-659I19.1	0	-4.05889368905357	0	0	0	0	0	0	0
SLC35F3	-2.68449817427207	-1.71926359243275	-0.122743307414271	0.0608707861656841	-0.705456867631865	-0.622495418616467	0.0727123988102008	1.12741164217608	0.189700766510637
LGALS8	0	-1.90626994813029	-0.874237657025847	0.661328554154779	1.49316740539576	1.56826031375619	1.71546070853873	-2.41428464957255	-2.14969467524706
RPS7P5	-2.2337971846087	0	-0.00887993067285545	-0.0303596580833068	-0.0303596580833068	-0.00179050588653592	-0.00533086359178439	0.0412782160053502	0.0354424003124392
FMN2	-1.32646884190141	-2.55900327365848	0.923410144381909	0.91021064662705	1.05036374879093	1.41021281330104	0.101894049431016	-1.83158486514335	-2.5645065373886
RP11-467I20.3	-3.25375659224578	-4.36923380966572	0.271421072354725	-0.225782922591871	-0.206985327137745	-0.0947440625680673	-0.11869879471979	0.549457641527765	-0.174667606865017
TUBB8P6	-2.7796099315747	-3.10153802646206	-0.47331907547441	1.33327919434043	0.729130807451352	0.851398323670992	1.58618102456994	-0.232866521066197	-3.7938037534921
AKT3	-0.906698497888249	-2.01804266822889	0.0478506851972087	0.347866849950606	0.712584790772693	-0.926997294511785	-0.190073872696563	0.730158939666703	-0.721390098378864
EFCAB2	-0.290358015886493	-1.29035801588649	-0.600486699054696	0.71030725455427	-0.160829233002848	0.329123973053906	-0.458700505840484	-0.925276986149182	1.10586219643903
ZNF669	0.237957054553115	-0.723048813831022	1.80477724717699	-1.91633506511207	-2.26904928541908	-1.73690348314137	-1.63883570360302	5.03159691468594	0.724749375412605
RP11-488L18.3	-4.16992500144231	-2.36257007938471	0	0	0	0	0	0	0
GCSAML	0	-3.47393118833241	0.315889712128203	-0.42738316113255	0.762237641650682	0.417718842548745	-0.428313032283587	0.0833652522310803	-0.723515255142575
OR2T6	0	-5.05889368905357	0	0	0	0	0	0	0
OR2T10	0	0	0.111120074684029	0.869856291521454	-0.0462048899786499	-0.191255222781933	-0.2478387511483	-0.2478387511483	-0.2478387511483
AL672296.1	-3.23266075679028	-5.55458885167764	0	0	0	0	0	0	0
CMPK2	-3.68650052718322	-5.10153802646206	-0.0259827790755798	0.0973844464085826	-0.200083456489085	-0.401717317658736	0.661785624647422	-0.401717317658736	0.270330799826132
AC092580.1	0	-5.05889368905357	0	0	0	0	0	0	0
AC013403.13	-3.32192809488736	-3.4374053123073	0	0	0	0	0	0	0
MPV17	0.455380933918872	-1.82747969559361	-0.918347027338469	0.17924777497483	-0.467184812963851	0.0627038698605413	-0.818754308848107	0.723809225703393	1.23852527861166
SUPT7L	0.262865974914113	-2.18635504916251	-2.58268511632442	-0.982242906569606	0.0636900876450373	0.170645240473756	-0.427424756707091	1.72190131869001	2.03611613279232
CAPN13	0	-2.47393118833241	1.63557167353052	0.176515115349482	1.18433164673993	1.47846827810667	0.453473176716723	0.22237974307813	-5.15073963352145
SRD5A2	-3.68650052718322	-1.68650052718322	0.980112196212894	-0.27689842199313	-0.27689842199313	-0.27689842199313	-0.223787085533567	0.313300727094173	-0.23893057179411
KRT18P52	-1.4378088069375	-4.04924351901985	-0.00542397859986006	-0.00542397859986006	-0.00542397859986006	-0.00542397859986006	-0.00542397859986006	-0.00542397859986006	0.0325438715991604
GALM	0.154273267069877	2.14873344767048	-0.598400676419003	-0.121535862752185	-0.523546681734789	-1.62076848944746	-0.963656202970465	1.93682240412382	1.89108550920008
PLEKHH2	-1.01792190799726	-1.91838623444635	-0.10891907034418	-0.0234497281548308	0.0451145583282407	0.0193185574509029	-0.323206442043573	0.0233691779149873	0.367772946848453
GPR75-ASB3	-0.160108143082105	-0.332575339086871	-0.0296178533210723	-0.0296178533210723	-0.0296178533210723	-0.0296178533210723	-0.0296178533210723	0.177707119926434	-0.0296178533210723
CCDC88A	-0.0822260592110206	-2.02332737078973	-1.01172123835485	0.820634701454075	-0.151198403438304	0.633721651836987	0.0100283450356038	0.17125918470301	-0.472724241236517
EHBP1	-0.770781148585867	-2.2772824107388	0.451762814994287	0.3459205873492	1.10356102589782	0.744805499906636	-0.735329469592895	-1.05082592786223	-0.859894530692808
WDPCP	-0.173691831365232	0.076913124927044	-0.186304244049571	0.554046257077902	0.734078587887062	0.235976927555897	-0.060622080568741	-0.133797528760996	-1.14337791914155
GKN2	-5.64385618977472	-5.05889368905357	-0.057219704226247	-0.057219704226247	0.343318225357482	-0.057219704226247	-0.057219704226247	-0.057219704226247	-0.057219704226247
ANXA4	-0.954959035776509	-1.99087861003145	0.396445758975274	0.955227955127335	0.662922078019578	-0.257516447366203	0.325949481601571	-2.5638235616657	0.48079473530814
RP11-287D1.3	-3.75488750216347	-5.49185309632968	-0.18833235476784	-0.113370297086618	-0.18833235476784	-0.18833235476784	1.05503207092582	-0.18833235476784	-0.18833235476784
GCFC2	-0.104222034796529	-3.26887594874971	0.138049712815921	-1.17043759078135	-1.55801709455344	-0.988377263480117	-0.35381478862335	1.33946861984	2.59312840478234
REG3A	0	-5.05889368905357	0	0	0	0	0	0	0
AC012075.1	0	0	0.0259505603884202	-0.134324271020173	0.376637648257207	-0.134324271020173	0.134708875435064	-0.134324271020173	-0.134324271020173
ST6GALNAC2P1	0	0	0	0	0	0	0	0	0
TCF7L1	-1.35075674794658	-2.3115861506659	-0.130190620131628	0.888739709832009	1.74911489199165	1.1108588848453	0.275125177664184	-1.58478584456179	-2.30886219963973
POLR1A	0.790435327181561	-2.04901074742882	-1.06653739421789	0.0427508067103313	-0.478334701138898	-0.996109449775387	0.16322170148972	1.50099521891446	0.83401381801766
CHMP3	0.104539985167886	-3.31321087778625	0.456946190291803	1.38141265001135	1.00899298889168	0.551079179594585	0.423606172816541	-2.20295226941432	-1.61908491219164
KRCC1	-0.42232017522254	-3.29387180975639	-0.239978223819779	0.0972571238554321	-0.142367427193356	-0.239978223819779	-0.239978223819779	0.194922899820618	0.570122074976643
SMYD1	-5.64385618977472	-2.25153876699596	-0.0717857629327405	-0.0717857629327405	-0.0717857629327405	-0.0717857629327405	-0.0717857629327405	-0.0717857629327405	0.430714577596443
AC096579.13	0	0	0	0	0	0	0	0	0
IGKV7-3	0	0	0	0	0	0	0	0	0
IGKV2-4	0	0	0	0	0	0	0	0	0
IGKV2D-23	0	0	0	0	0	0	0	0	0
AC027612.4	-1.94649466995974	-4.10943324108595	-0.0769009123961701	-0.0769009123961701	-0.0769009123961701	-0.0769009123961701	-0.0769009123961701	0.423437624178	-0.0389330621971496
AC128677.3	-5.64385618977472	-3.47393118833241	0	0	0	0	0	0	0
TRIM51JP	2.28983446517751	2.50080205305716	0.024538793654997	-0.00756204951202712	-0.00756204951202712	-0.00756204951202712	-0.00756204951202712	0.0132714539051386	-0.00756204951202712
AC009237.13	-1.05889368905357	-1.18442457113743	-0.0453892924810291	-0.0453892924810291	-0.0453892924810291	-0.0453892924810291	-0.0453892924810291	0.272335754886175	-0.0453892924810291
TRIM43CP	4.68772011154659	3.25334100962995	3.1432103120771	-2.28213149365928	-2.28213149365928	-2.28213149365928	2.74322957868275	3.24208608387727	-2.28213149365928
IGKV1OR2-3	0	-5.05889368905357	0	0	0	0	0	0	0
TSGA10	-0.365681658447637	-0.963641499697667	0.00488731062416958	0.674113450259623	0.319563641922341	1.24118212163283	0.4458123720324	-1.61670411208771	-1.06885478438365
TGFBRAP1	-0.048737173680109	-2.78011008586672	1.42256889745758	1.62350685727513	2.10381312224191	0.978067360947031	-0.947238192542364	-3.71757594783033	-1.46314209754897
PAX8	0	-2.12029423371771	-0.905510724882349	1.66812535816602	1.35151759521192	0.592253333936938	0.134131980104101	-0.743771309966552	-2.09674623257007
IGKV1OR2-108	-4.64385618977472	-3.47393118833241	0	0	0	0	0	0	0
SEPHS1P7	0	-3.47393118833241	0	0	0	0	0	0	0
DPP10	-5.64385618977472	-2.47393118833241	1.07409499399148	0.61560397084362	0.922113530319383	0.249309620494377	0.632534812620079	-0.394123452490123	-3.09953347577882
AC016691.2	-3.51096191927738	-5.24792751344359	0.0717997463807033	-0.0319867913908028	-0.00620276562057	-0.0558335333451704	-0.0558335333451704	0.10532125846941	-0.0272643811483995
RAB6C-AS1	-2.38042374419751	-3.33151414371656	-0.382735186557604	0.0214413200894726	-0.382735186557604	-0.344767336358584	0.825157665083729	0.00482788177067162	0.258810842529919
MTND1P29	-5.64385618977472	-5.05889368905357	0	0	0	0	0	0	0
CYCSP8	0	0	-0.0177611621431717	0.10656697285903	-0.0177611621431717	-0.0177611621431717	-0.0177611621431717	-0.0177611621431717	-0.0177611621431717
MGAT5	-0.752444854308865	-4.23787168147911	-0.286832645316459	1.05654712973383	1.35289717249158	0.795029383997321	0.460292629713389	-0.604652521769196	-2.77328114885046
R3HDM1	-0.413965793120197	-2.51554349820933	-0.519526524105863	0.471934425476194	0.42349080655389	0.661867134814989	-0.144395738668978	-0.360076153560263	-0.533293950509965
THSD7B	-1.82851953205565	-0.879145605125614	0.0696257785818832	0.61306543894793	0.610377603907054	0.920826201908699	0.463410100359303	-0.449739485720898	-2.22756563798397
LRP1B	-0.544167955018054	-1.4106501820379	1.38146450964559	1.0567172735761	1.69873806304147	1.39282602850834	1.52656504676275	-2.75899925705596	-4.29731166447829
KYNU	-1.93643487122253	-4.20945336562895	0.130990113081165	-0.0715150949964127	0.48199967144271	-0.936338651399343	-0.0164145859580422	1.54422424332408	-1.13294569549416
LY75	-4.68650052718322	-2.51657552574091	0.295740294331725	-0.0397555655148505	0.380950683850685	-0.384584062512292	-0.384584062512292	0.101779275590472	0.0304534367665521
AC009313.2	-4.79441586635011	0	-0.249666202656947	-0.225819460702579	-0.249666202656947	1.46109432116187	-0.249666202656947	-0.2366100498315	-0.249666202656947
AC009299.4	-4.05889368905357	0.333423733725192	-0.591563201551839	0.978143676183299	-0.577503257713302	0.262641599461972	2.4511649605311	-1.03771239997001	-1.48517137694123
PSMD14	0.643784286909406	-1.40250936536453	-1.80400926493111	-1.67221403003422	-0.227517285495259	-0.0536269086533832	0.0238311711695394	1.95176689508438	1.78176942286005
KCNH7	-3.71424551766612	-0.524420958786105	-0.0942589535020353	0.584132875115825	1.05947088466248	1.27395268965609	1.1256630990101	-1.94492853729879	-2.00403205764368
SCN9A	-1.04144637208044	-4.4440788504685	-0.611994945694971	0.382251527074732	0.638423682950366	0.474369729063163	1.15733470432274	-0.722196506649665	-1.31818819106636
BBS5	0.0573778910775752	-3.25137481506205	0.788918308464912	-0.129606448403457	-0.291038954768438	-0.000611174378879031	-0.784370980024026	1.79558650252594	-1.37887725341605
FASTKD1	0.0355751049053288	-0.981312494143963	0.875451295025236	0.0205569335896083	0.577873327970305	0.909023940646783	-0.244823559903083	-3.01930183138649	0.881219894057642
AC009967.3	-3.79441586635011	-1.54648835290652	-0.0626008647053141	-0.167453602164934	-0.0441439599977532	0.914515244621347	-0.28293081958487	-0.112423028782627	-0.244962969385849
MYO3B	-3.43295940727611	-0.295455883526171	0.157446911833199	0.721693812410035	0.704567424995604	1.18951263138324	0.76238206011638	-0.708156644961869	-2.82744619577659
METTL8	0.126633438531017	-3.14927449213243	-0.746968090706397	-0.448258094870396	0.0454206506274022	0.0445668333326172	0.162669567939516	-1.16164277460455	2.10421190828181
AC007969.5	-0.18604466680559	-3.66679617253861	-0.0925451186526177	-0.238344222740849	-0.144562076420232	-0.00675286455793622	-0.353148698231649	0.851304782007684	-0.0159518014044008
KIAA1715	-0.913962465592432	-3.66119639521247	-0.143802052184745	0.910346782686872	0.194015095611247	0.298644703813467	-0.552320803643734	0.337891513023752	-1.04477523930686
PDE11A	1.70429090102063	-0.633103995212502	-0.384084881003675	-0.670671416561975	-0.893705748939442	-0.258203276895264	-0.590778615982135	2.32991189118902	0.467532048193469
PRKRA	-0.105885626680388	-2.50995807251934	0.852311464677799	0.839328667256996	0.281773993280169	-0.24682373021844	-0.545392685839775	-0.560922242315816	-0.620275466840932
FTH1P20	-0.169340559448948	-2.60853647361489	-0.0305414364006127	-0.00605875120126924	-0.0626422795676368	-0.0340731273708658	-0.0626422795676368	0.0238944709003585	0.172063403207663
HMGB1P9	0.522840788813359	-3.21028273905845	0.0158596463579832	-0.0162411968090408	-0.0162411968090408	-0.0162411968090408	-0.0162411968090408	0.065346337687221	-0.0162411968090408
NHEJ1	-0.325400286794168	-1.81779666877925	-1.702441250132	0.0153520347593599	-1.12543627118976	0.477850887744473	0.319413708853209	0.955251574375797	1.06000931558893
SLC23A3	-1.86059694333458	0.935869662580285	-0.013036810576439	-0.138567692660298	0.21764222194497	0.0551346920651403	0.336547627213789	-0.134343106798572	-0.32337693118859
FARSB	0.829167236223992	-2.59861978468199	0.601559018825609	0.939461819503866	0.54123397363719	0.846319400578516	-1.0835715886232	-2.59102074090771	0.746018116985731
CCL20	-4.64385618977472	-2.47393118833241	0.621864203582903	-1.06846548691335	0.607274763881163	0.731964485652065	1.19915818736036	0.193698569919565	-2.2854947234827
SPHKAP	-1.93161302501975	-2.29418310440446	1.70407018588103	0.781050838526005	1.00995130441085	0.374393881929648	-0.0707674174530759	-1.76076276830875	-2.0379360249857
SLC16A14	-1.03151725012226	-3.83887217217987	-0.0548213174021785	0.106323915107729	-0.0442778231607089	-0.0869221605692026	-0.0869221605692026	0.0986561051845952	0.0679634414089687
NGEF	-1.25906550363085	-4.53419938703927	-0.988524126361426	0.48879765117176	-0.771132386083345	-1.0445087361386	0.865146968205003	0.157658339972559	1.29256228923405
DGKD	-0.518739172705489	-3.67584469188837	-0.986262477632049	0.619394316376552	0.348296165829319	-0.50398809912873	-0.917738052547113	1.51037299095898	-0.070074843856959
UGT1A11P	0	-3.47393118833241	0	0	0	0	0	0	0
UGT1A8	-5.64385618977472	-2.73696559416621	0	0	0	0	0	0	0
PER2	0.333273068481372	-0.110936401363356	1.17865708009857	1.14313055944202	1.30578148900079	0.741554123679243	-1.54988202712714	-0.876260715647699	-1.94298050944579
ANKMY1	-0.663602949960721	-2.02703925275235	0.0621625275033538	0.989627927780399	-0.366515882444876	-0.28790604774851	-0.489949823693156	0.0939645875951346	-0.00138328899234641
TATDN2	0.0909645881769197	-2.08664660641053	-0.00995076748042667	0.792884285514815	0.0108279489554981	-0.552508675004977	-0.778616511840414	1.11149827162116	-0.574134551765658
RP11-438J1.1	0	0	-0.276518740125754	-0.276518740125754	-0.276518740125754	-0.276518740125754	-0.276518740125754	1.65911244075453	-0.276518740125754
COLQ	-0.826548487290915	-1.82654848729091	-0.143041727749976	-0.207376369502099	-0.240652524376398	-0.240652524376398	-0.240652524376398	0.258758532229545	0.813617138151723
ANKRD28	-0.0832203107079442	-1.82884131422802	-1.38560666128298	-0.317291095486477	0.109779832012197	0.0540088607165288	-0.504093778590772	0.209883775404388	1.83331906722712
DAZL	0	-1.25481389902883	1.86867341146201	1.01740089568986	1.61277748911278	1.19916307121795	0.877279425012969	-2.84679341941513	-3.72850087308044
TBC1D5	-1.23158159279111	-3.39644530840144	-0.637378225323157	0.915378584273109	0.411056531068622	0.411821480737067	0.115287596648114	-0.985492821096297	-0.230673146307459
CMTM6	0.101354915476795	-3.59380019953603	0.417210871333615	0.884397717009908	0.17622259746624	-0.0966217000527054	-0.858117521640436	0.197026232048826	-0.720118196165446
FBXL2	-0.692230194036457	-1.48005322925338	0.196772444364343	0.937620986873857	1.30307393479049	1.51529058881368	-0.678978231608382	-1.01066836433396	-2.26311135890003
UBP1	0.0294634938777417	-1.90214067729185	1.6855522844486	-1.79449019425335	-1.67753650742898	-1.02641598794113	-2.50853412227499	2.82479958150108	2.49662494594877
DCLK3	-2.16293857112621	-2.29418310440446	0.194337577563697	0.198710709256788	0.217796550387686	-0.0483437663139296	-0.262468571666777	-0.126157850829675	-0.173874648397789
EPM2AIP1	-3.68650052718322	-1.55721751023825	-0.426629011514612	0.647476141734999	-0.446939460157108	-0.0650054026773548	-0.495002932734748	0.948251854159972	-0.162151188811149
ITGA9	-1.85294149636155	-3.13885036844793	1.08001881515636	0.864818792070205	1.32895051787197	0.557457603818684	0.0103254057147444	0.084034599405566	-3.92560573403752
GORASP1	-0.0390380987947561	-3.61578009271094	-0.885426936051774	1.06895313855325	0.521039573245739	-0.704559025885732	-0.514280962487252	0.398026516985292	0.11624769564048
ULK4	0.19364107041612	0.142566885821851	-0.00536557352336331	0.754264749724201	0.257395491074128	0.970963506679067	0.313032438130165	-0.405244417071025	-1.88504619501317
ACKR2	-2.82888808360725	-1.82888808360725	-0.768027678935656	0.786374371769638	0.322702097239917	0.914670203607183	-0.151229091092495	-0.453514313008783	-0.650975589579804
TGM4	-3.05444778402238	-0.506959988719883	-1.5993566004008	1.84111110966196	1.49325454978407	1.10128747995338	0.536968954151912	-1.0728047974194	-2.30046069573111
LARS2	0.361700883514473	-3.46590646256958	0.501565804653217	0.29145269591072	1.05684538958068	0.861883405461113	0.00149882849022021	-0.434949413232025	-2.27829671086393
XCR1	0	-2.51657552574091	-0.221208071599809	0.676165316246719	1.48363074307561	0.552672387505266	1.21834036330145	-1.89584557098029	-1.81375516754896
TDGF1	-2.8073549220576	-1.71424551766612	-0.708749981426927	1.09851697410275	1.96862904203905	0.49264291517224	-0.942889288221982	-0.900076204683009	-1.00807345698212
SETD2	-0.131902490723577	-2.40214469639795	1.15360232206639	-1.72375153550006	-0.58699339799295	-1.35875471872082	-1.87257037247783	2.82457680912213	1.56389089350313
LAMB2	-1.3651684665709	-3.80617538226425	-0.259811298633804	-0.235964556679437	-0.259811298633804	-0.259811298633804	-0.259811298633804	0.619181497512457	0.656028253702197
RHOA	0.0576570632295125	-4.14354113583781	0.153488249844127	0.173767783812821	0.524153927319134	-0.231401480282797	-1.31840527581133	0.565811794423468	0.13258500069457
CACNA2D3	-1.28950661719499	-2.10187961401921	0.243423193088697	0.563464178431794	0.916461460465352	-0.252063545679432	1.0735679797727	-1.38230891343476	-1.16254435264435
PDHB	0.697226637940882	-2.87133835300187	-0.0203254273813336	-0.51143980200861	-0.280066914845172	-1.22453071504813	-1.92477400115939	1.25873103768049	2.70240582276215
FAM107A	-2.95109039951905	-2.68805599368526	0.331237595888215	0.237379252361493	-0.173306222377644	-0.173306222377644	-0.253724904832942	0.69742310570125	-0.665702604362727
PRICKLE2	-1.20435849850619	-2.16720550008872	1.03231721034647	1.34771830871742	1.87294554324457	0.640704682220494	1.01918180815733	-2.2194846280189	-3.69338292466738
FAM19A4	-3.13245029602365	-2.13245029602365	0.541485200050424	1.09259541883463	1.51281179100932	0.656855009889821	-0.204100770428878	-0.60638772434983	-2.99325892500549
FRG2C	2.96446686101106	7.45662315745361	2.14011980642307	-2.43366423968069	-1.66149874608539	-1.18848384552013	4.57257733530985	1.11286681988601	-2.54191713033272
ZNF717	-0.59178376657717	-1.26242962903144	-1.48785163805721	0.48510472069104	0.439301031077916	1.05806853697826	0.824137471505496	-0.787224577198716	-0.531535544996788
ABCF2P1	0.106308902146341	-1.52674788677586	-0.00371360121899205	-0.00371360121899205	-0.00371360121899205	-0.00371360121899205	-0.00371360121899205	0.0222816073139523	-0.00371360121899205
HNRNPKP4	0.588471576785558	-2.53154279669983	-0.00149347966245235	-0.00149347966245235	-0.00149347966245235	-0.00149347966245235	-0.00149347966245235	0.0089608779747141	-0.00149347966245235
RP11-227H4.1	0	-5.05889368905357	0	0	0	0	0	0	0
SENP7	-0.265683984247743	-2.02043889185748	0.198878283839302	-0.109357945978441	-0.0749628769510746	0.292548328287926	0.227834410896652	1.14552366375432	-1.68046386384869
CD96	-1.55639334852439	-2.73696559416621	0.270302090253303	-0.290036623499031	-0.362869503510473	-0.405513840918967	0.224425568520573	-0.0617184231213369	0.625410732275934
GCSAM	-1.51113408886299	-0.393393819934482	-0.0358516533618884	-0.0358516533618884	-0.0358516533618884	-0.0358516533618884	-0.0358516533618884	-0.0358516533618884	0.21510992017133
ATG3	0.71683844908126	-0.778022659093636	-0.179072240242102	-0.560712037179684	-1.37177265781873	-1.11077294426585	-2.87066192926453	2.20871989390189	3.884271914869
CD200R1	-1.49880585697144	0.387023123109247	0.23116044757581	-0.363388101974545	-0.363388101974545	-0.363388101974545	-0.363388101974545	0.745820474807381	0.476571485514987
ZBTB20	-1.4797802640291	-1.57288966842058	0.23982871789651	-0.128802134832741	-0.00392547264712828	0.45889863699772	0.451105826739808	0.732610043995878	-1.74971561815005
TMEM39A	0.26241491321386	-2.0241495717783	-1.51803831372202	0.0370955123176948	0.826980365318245	1.04330921406244	-2.60866119489494	1.08168723857625	1.13762717834233
GOLGB1	-0.275594587193224	-3.16097384670297	1.4794464975771	-1.7867047744854	-1.81759878243118	-2.02549163407251	-1.99339079090549	3.72584548492185	2.41789399939564
PARP9	-0.702614089375429	-3.18239435340453	1.19976321431182	-0.1157970094829	-0.0953855494599397	-0.31593662397222	-0.454406561763577	0.261197886621913	-0.479435356255099
PARP15	-0.713118852211839	-0.395928676331139	0.315280171564735	0.108397414123752	0.454313865202739	-0.679117122205889	-0.200496417189846	0.680739210710398	-0.679117122205889
SEC61A1	0.405756658913156	-3.15128000169495	0.180688342005615	0.270852270660324	-0.333005189149137	-1.78768499623832	-1.46073816367874	2.33001397887074	0.799873757529518
RAB7A	-0.292174046258167	-3.32884434962594	-1.00502061779998	0.138504284231559	0.487110200990906	-0.291544340294127	0.147616812858564	0.0330613369289328	0.490272323084147
KIAA1257	-2.90230332611287	-1.22853155843385	-1.71103833225092	0.974034434025546	0.166819488642052	0.0840586452149967	1.05237179583649	-0.641410221158108	0.0751641896899491
GSTO3P	-1.88452278258006	-4.41503749927884	0	0	0	0	0	0	0
BFSP2	0	-5.05889368905357	-0.297317972172183	0.191539760398332	0.018827770121173	-0.297317972172183	-0.297317972172183	-0.270035217778779	0.951621603775824
PPP2R3A	-0.545691453623574	-1.99223195528707	-0.21119865272722	0.0654074757599585	0.837901201616707	1.32555937306063	-0.244398703045557	-0.760413850049222	-1.0128568446153
STAG1	-0.096511251784854	-1.51145607754249	0.554984931858537	0.229666745727857	1.02963887388017	0.805146587570315	0.28220803037172	-1.52153008293408	-1.38011508647453
RP11-79L9.2	0.35889442124131	-4.12653240592893	-0.0498521477064447	-0.0498521477064447	-0.0498521477064447	-0.0498521477064447	-0.0283724202959933	0.175534971209481	0.0522460399122913
CLSTN2	-2.57008922423963	-1.13302541863078	1.05879330916514	0.786588065079445	0.783158866551712	0.824634532766527	0.178541308873338	-1.13007143330926	-2.50164464912691
SLC9A9	-1.02926459450519	-1.7120744186245	-0.412002962747707	2.04315958992772	1.60142891205784	0.83356950481722	-0.125845998882166	-1.3875274266424	-2.5527816185305
RP11-79M21.3	0	0	0	0	0	0	0	0	0
EEF1GP4	-1.56293619439116	-3.11547721741994	0.0405719347076248	-0.0570388619187975	-0.00740809419419711	-0.0190710117197771	-0.0320100674272751	0.13199496247122	-0.0570388619187975
SLITRK3	-0.803509442106309	-2.92497295459198	0.860612728810059	-0.233623341035707	-0.190979003627213	-0.233623341035707	-0.233623341035707	0.264859638959981	-0.233623341035707
MECOM	-0.23333831505537	-1.69549163380893	-1.44782504100201	0.916798697150678	1.09905999889549	1.17690384918901	1.36367610087866	-0.461501503036171	-2.64711210207566
CLDN11	-1.8969065070359	0.321928094887362	0.840206096807369	-0.451979587305521	-0.259087899041182	0.27849984026058	-0.405004873923418	1.00115061573609	-1.00378419253392
FNDC3B	0.0817302706314263	-0.558361351489556	1.04105219222899	1.75010836874346	1.50464960149681	1.37084395909598	1.05129295677063	-2.44566941141692	-4.27227766691895
RP11-393N4.2	-0.0880307643537208	-3.27544319252487	0.054277599762439	-0.0772142540795463	-0.107103825998472	-0.0909325353273266	-0.107103825998472	0.484811435364451	-0.156734593723073
ACTL6A	0.4913805574168	-0.785875194647153	1.37274987788417	0.877846082751423	1.4121956944837	-0.159446705603169	-1.25049128204681	-2.40557671361119	0.152723046141873
MRPL47	0.449429500835679	-1.57581218437514	-0.319105936108715	-2.24769743034519	-0.938317998782781	-2.09237936406972	-1.283397600921	2.44370719391797	4.43719113630943
PEX5L	-1.32716474325351	-0.275634442613427	0.330119255216249	0.010617897723427	-0.190712908085191	-0.16538161812857	0.0815844190775706	0.136148779807286	-0.202375825610771
CCDC39	-0.947366112091962	-1.43459181111732	0.0946125226350119	1.24833477999367	0.806463310314406	1.39302178069426	0.66882159076563	-2.38441689752153	-1.82683708688145
RP11-795A2.2	0	-2.73696559416621	0	0	0	0	0	0	0
RFC4	0.0583080918632072	-0.797840521509709	0.275873610749544	-1.33070666656992	-0.721577854718014	-0.822483609132476	-1.59654633058483	1.523066500104	2.67237435015169
RPS20P14	0.216018106203166	-3.12975673063856	0.694592844273606	-0.545398914898696	-0.644209069178152	-0.599221614404842	-0.605563141278669	1.41309327660039	0.286706618886363
LPP	-0.951116707108308	-4.42665941892037	-1.1061800746826	0.752265781103383	1.0950846358315	1.14733486414963	-0.222614745600675	-1.86290735823149	0.197016897430249
HRASLS	-0.963474123974886	-5.28540221886225	-0.0920296047009941	1.13112033570819	0.966439699869182	-0.321511450823761	-1.53563625617661	1.3872535323006	-1.53563625617661
OPA1	0.183985885876211	-3.74161019919949	0.268423098209735	-0.233109446294742	0.436965523145288	0.633076255506274	0.743945186876927	-0.490768806345267	-1.35853181109822
AC090018.1	0	0	0	0	0	0	0	0	0
PCYT1A	0.161253450922815	-1.59714931390568	-1.13497421765861	0.468041366504196	0.445869236607402	-0.458274021744519	-0.182537028586784	0.00148363768062998	0.860391027197684
TM4SF19	-2.64689024986436	-1.64689024986436	-0.65285878242319	0.487756427199724	-0.0977420924913319	-0.105806367490289	-0.0432943084689557	0.463783007824399	-0.0518378841503567
UBXN7	-0.567478309637783	-2.17692446862668	1.04395874586462	-0.170749084366194	-0.472553967979946	-1.23149057479656	-2.66365951419916	3.27342598027183	0.221068415205408
AC092933.3	-1.38627850629742	-5.63420601974101	-0.00845052815992801	-0.10606132478635	-0.10606132478635	-0.0774921725895794	-0.10606132478635	0.304378462754065	0.0997482123544934
AC073135.3	-0.0439433475875971	1.80322703643493	0.634935334788434	-0.729637097507422	-0.729637097507422	-0.151100865945699	0.80765896958342	0.61053670630795	-0.442755949719261
ZNF595	-0.94931258655115	-0.799371959562993	-1.19094466438846	-0.104825345523346	0.686889556382166	0.859833425076688	-1.04770259801062	0.572263989907857	0.22448563655571
UVSSA	-0.909660944206213	-2.42204655779821	-0.347272783921658	-0.0851652621807095	0.443065353441892	0.178487132542761	-0.904156761609381	0.900008190898247	-0.184965869171151
ENPP7P10	-3.04669323544804	-1.41197769952979	-0.0101777150104742	0.0230984398638245	-0.0101777150104742	-0.0101777150104742	-0.0101777150104742	-0.0101777150104742	0.0277901351885463
USP17L13	0	0.290779396316698	-0.0269144178004586	-0.0269144178004586	0.057149846988016	-0.0269144178004586	0.0774222420142769	-0.0269144178004586	-0.0269144178004586
USP17L14P	-4.83289001416474	0.650925763099515	0	0	0	0	0	0	0
USP17L15	-5.79441586635011	3.24038309622716	0.0118889318606439	-0.0131398626308785	-0.0131398626308785	-0.0131398626308785	0.0538103812937485	-0.0131398626308785	-0.0131398626308785
USP17L17	0	1.6577953807326	-0.0839521458715685	-0.0839521458715685	0.111395452450651	-0.0839521458715685	0.308365276907192	-0.0839521458715685	-0.0839521458715685
USP17L18	-5.75488750216347	2.58496250072116	-0.0512798322617613	-0.0512798322617613	-0.0512798322617613	-0.0512798322617613	0.307678993570568	-0.0512798322617613	-0.0512798322617613
USP17L22	0	2.92419039632435	-0.450421940561261	-0.128493845673899	-0.366357675772786	0.26620320532077	1.5799141378097	-0.450421940561261	-0.450421940561261
USP17L23	0	2.30785290967564	-0.0510332763337937	0.0951874645172503	-0.0510332763337937	-0.0510332763337937	0.159978917151718	-0.0510332763337937	-0.0510332763337937
USP17L24	0	-5.05889368905357	-0.104682242894397	0.067378502891906	-0.104682242894397	-0.104682242894397	0.456032711580081	-0.104682242894397	-0.104682242894397
USP17L25	0	-5.05889368905357	-0.104682242894397	0.067378502891906	-0.104682242894397	-0.104682242894397	0.456032711580081	-0.104682242894397	-0.104682242894397
USP17L26	0	-5.05889368905357	-0.104682242894397	0.067378502891906	-0.104682242894397	-0.104682242894397	0.456032711580081	-0.104682242894397	-0.104682242894397
USP17L5	0	-5.05889368905357	0	0	0	0	0	0	0
USP17L27	0	-5.05889368905357	-0.00742172566210309	0.0445303539726185	-0.00742172566210309	-0.00742172566210309	-0.00742172566210309	-0.00742172566210309	-0.00742172566210309
USP17L28	0	-5.05889368905357	-0.00742172566210309	0.0445303539726185	-0.00742172566210309	-0.00742172566210309	-0.00742172566210309	-0.00742172566210309	-0.00742172566210309
USP17L29	0	-5.05889368905357	-0.00742172566210309	0.0445303539726185	-0.00742172566210309	-0.00742172566210309	-0.00742172566210309	-0.00742172566210309	-0.00742172566210309
USP17L9P	0	0.146389486981523	-0.0756292177472634	-0.0756292177472634	-0.0756292177472634	0.453775306483581	-0.0756292177472634	-0.0756292177472634	-0.0756292177472634
USP17L30	0	-5.05889368905357	-0.00742172566210309	0.0445303539726185	-0.00742172566210309	-0.00742172566210309	-0.00742172566210309	-0.00742172566210309	-0.00742172566210309
USP17L6P	0	-2.47393118833241	-0.412618891340763	1.59577237891838	0.210311459579414	-0.412618891340763	-0.155608273134739	-0.412618891340763	-0.412618891340763
ANAPC4	0.0332718553872141	-2.40407971425246	-0.200847305848007	1.00182018099066	1.24247168529005	1.37621569577216	0.398343580871281	-4.28010984596478	0.462106008888629
TMEM156	-3.64385618977473	-2.12029423371771	-0.245241068953032	0.107362383566995	-0.241850479752258	-0.0857891697328547	0.515292996351579	0.136708507871899	-0.186483169352328
LIMCH1	-1.40686084272056	-3.40686084272056	1.06596135145591	-0.127635560684031	0.517012599025138	-0.0767468499331772	2.09342323688149	-1.68597729108879	-1.78603748565654
SNX18P23	-5.75488750216347	-4.16992500144231	0	0	0	0	0	0	0
FIP1L1	0.694232986646879	-0.908158505618274	-2.09470573472075	1.2946793458017	0.0590757667373323	-0.0952557968361933	0.270180162043387	-0.505670732891628	1.07169698986615
KIAA1211	-0.445411148322363	-4.14585086646346	-0.232013351032026	-0.345921142090077	1.11026272946534	0.468456564491426	0.698009460785389	0.0368976211384369	-1.73569188275849
RP11-533F5.2	0.502026159739084	-2.1001114847902	-0.00627387379002957	-0.00627387379002957	-0.00627387379002957	-0.00627387379002957	-0.00627387379002957	0.0376432427401774	-0.00627387379002957
NOA1	0.137718867438803	-0.761119455874983	-0.207370802711823	-0.0427990357637178	-0.367187350679846	0.403801577332182	-0.545545209588615	0.775330136771633	-0.0162293153598148
POLR2B	0.590874307172165	-1.01087737025748	0.610180248444865	-0.89470264250173	-0.58055639294022	-0.374458545666606	-2.64582721082478	1.9343562154949	1.95100832799357
IGFBP7	-1.57678856927546	-1.90484276695966	-0.0227156892864254	-0.0227156892864254	-0.0227156892864254	0.0522463683947965	-0.0227156892864254	-0.00446998035841563	0.0430863691093207
RP11-642E20.2	0	-3.05889368905357	0	0	0	0	0	0	0
YTHDC1	0.788894125939684	-0.61942430076828	-0.367257506619682	-0.451113503539053	-0.26701653115255	0.0685421521803855	0.215099105773602	0.294030849795935	0.507715433561363
UGT2B28	-2.39592867633114	-2.25153876699596	0	0	0	0	0	0	0
RP11-790I12.6	0	-5.05889368905357	0	0	0	0	0	0	0
HNRNPA1P55	0.151334637489207	-1.13750352374994	-0.0527686947571003	-0.0848695379241243	-0.0848695379241243	-0.0848695379241243	0.326556707802341	0.065690138651257	-0.0848695379241243
CXCL2	-2.36257007938471	0.384663850235325	-0.0190178690341944	-0.0190178690341944	-0.0190178690341944	0.114107214205166	-0.0190178690341944	-0.0190178690341944	-0.0190178690341944
PARM1	-1.06206550947187	-2.91455625829252	-0.445013272851849	-0.445013272851849	-0.445013272851849	-0.445013272851849	0.807462941283368	-0.445013272851849	1.41760342297588
PPEF2	-2.31034012061215	0.215728691055437	-0.429478296723029	0.231854810418749	-0.2154722268166	0.231854810418749	-0.168741176471609	0.277567784463517	0.0724142947102231
NUP54	0.521711252393087	0.0670092687672591	-0.11829854935778	-1.09576601422232	0.0265829493474046	0.730560978598626	-0.39167743895552	0.940488595122043	-0.0918905205324512
CXCL13	-5.64385618977472	0	0	0	0	0	0	0	0
FRAS1	-1.11586851739274	-2.13562675981937	-0.206782336660032	-0.451669395783567	-0.451669395783567	-0.376707338102345	1.30214904738998	-0.251176456018486	0.435855874958021
ARHGAP24	-0.843495514320009	-0.985049658534028	-0.0326069138144839	0.254274233973678	-0.0278059275506628	0.394403227130436	0.636419851695147	-0.607115056898474	-0.61756941453564
ADH1B	-5.64385618977472	-2.73696559416621	-0.0971137041377048	0.33134431090346	0.167043858655026	0.0194003045887202	-0.194724500764127	-0.0691936186802683	-0.156756650565107
AC004066.2	-3.71424551766612	0	0	0	0	0	0	0	0
GIMD1	0	-3.47393118833241	0	0	0	0	0	0	0
CASP6	0.100227447738654	-2.91506873935786	0.300259462341823	2.81398936478758	0.0286570213921689	-0.0329057671899049	-3.26239575141919	-0.92243954574386	1.07483521583139
EGF	-1.5625946876927	-2.03037364904352	1.01821060806923	0.42006053967061	1.07844297356898	1.23242526679259	1.06708087474769	-1.22252080356425	-3.59369945928486
RP11-119H12.3	-3.83289001416474	-5.24792751344359	0	0	0	0	0	0	0
ANK2	-0.126725602452942	-2.65705284659725	-0.647095434031304	0.0813753659694465	0.889054817336908	0.553760793230332	0.0316821179728231	-0.264502745509279	-0.644274914968926
FGF2	-0.852026914486685	-3.45569285388625	0.0966626776437332	0.178800964214212	0.139731399535619	0.115004313633242	-0.210765847548514	-0.210765847548514	-0.108667659929778
RBM48P1	-1.36257007938471	-3.58496250072116	0.366021979993226	-0.0430906853285126	-0.0669374272828803	-0.0669374272828803	-0.0669374272828803	-0.0551815855331922	-0.0669374272828803
PLK4	-0.18342308162507	-2.19864381856384	-1.38540739539483	-1.13903975037981	-0.102166488116346	-0.289017602283767	0.258603332973683	1.36317258627003	1.29385531693103
RNF150	-1.05621308866709	-3.84896755679186	0.335797765303397	1.12598095258643	1.30048250951006	0.846747076871273	1.1036709871146	-1.26888019116987	-3.44379910021589
INPP4B	0.320929344386492	-1.03537433010189	-0.233260140630144	1.41167278976024	0.786554287120828	1.09465176640622	0.240108381777426	-0.435310329678605	-2.86441675475596
GUSBP5	-4.20945336562895	-1.15055967657538	-0.508346883329235	1.46714815316212	0.442219756866263	-0.672210131984346	-0.339434654859991	-0.3438623669008	-0.0455138729540081
ANAPC10	0.719244406255023	-0.594056511279636	1.95403481653781	-0.332604922501401	0.630326715205162	0.114174341887038	-1.20046929332423	-0.734464752798537	-0.430996905005846
SH3D19	-0.3354051151872	-1.51489709492989	-0.352191396679184	0.763751642010141	-0.179980138343114	-0.0181204831842241	0.776364638622338	0.393797863337898	-1.38362212576386
CPE	-0.631032149417141	-5.15459410547415	0.12439535475583	-0.30588991822195	-0.30588991822195	-0.30588991822195	1.0015386069703	0.097625711161674	-0.30588991822195
PHBP14	0	0	0	0	0	0	0	0	0
AADAT	-0.704502663888859	-2.53113664844135	-0.0916440269737801	0.241895358283871	-0.492181956557509	-0.492181956557509	0.273352789805468	-0.0976179280184131	0.658377720017872
RP11-313E19.1	0	0	-0.00475373641061409	0.0285224184636846	-0.00475373641061409	-0.00475373641061409	-0.00475373641061409	-0.00475373641061409	-0.00475373641061409
TENM3	-0.600849186136613	-4.54311411184702	-0.110291972441607	-0.305446522300238	-0.521823528218915	-0.526500015428389	-0.564467865627409	1.30414707200604	0.724382832010522
ACSL1	-0.677656003017539	-2.8431521597204	0.175841260504767	-0.336475938384623	0.783947101640115	0.821472445705356	-0.503585924219882	-0.553924407327592	-0.38727453791814
RP11-701P16.3	0	-4.05889368905357	-0.448518642146045	-0.43742481226246	0.654051091494502	0.992107233391329	0.632677440701936	-0.696446155589631	-0.696446155589631
FAM149A	-1.14104388145518	-2.60633615151372	-0.614854746096921	2.07325828395784	0.99003903393753	1.18388902659762	1.52817186634355	-1.20563329753386	-3.95487016720576
FRG2	3.18601897756261	7.43294335155285	0.30592454541383	-1.83370185549544	-2.02987862440809	0.453237116900068	3.89911863932077	1.48614037621018	-2.28084019794131
IRX4	-3.81762325751143	-0.78199934778071	1.29743343104731	-0.317764332031197	-0.0694173695249423	-1.17375402933968	-1.09993379604801	1.95222762451504	-0.588791528618522
RP11-321E2.5	2.33832253313803	2.43041272516576	-0.00357554207021749	-0.00357554207021749	-0.00357554207021749	-0.00357554207021749	0.021453252421305	-0.00357554207021749	-0.00357554207021749
RP11-321E2.13	1.97085365434048	-1.64385618977472	2.89300611086173	-2.37378042983317	-2.37378042983317	-2.37378042983317	1.88887822523905	4.54545129254593	-2.20599433914719
RP11-321E2.11	-3.64385618977473	-3.47393118833241	0.613618788984359	-0.586446072529951	-0.586446072529951	-0.586446072529951	1.71367765203906	0.0184878490963801	-0.586446072529951
RP11-321E2.10	-0.713118852211839	-2.25153876699596	2.8185825331868	-2.08469680886934	-2.08469680886934	-1.70618518561561	3.44207627180949	1.69961680722735	-2.08469680886934
RP11-321E2.2	1.20224272171504	1.2907793963167	-0.131933884149189	0.912600081379114	0.688416604516678	-0.375713732903037	-0.217494232113004	-0.362657580077591	-0.513217256652972
RP11-321E2.7	0.722890408954483	0.453050825215575	-0.00408130745668156	-0.00408130745668156	-0.00408130745668156	0.0244878447400894	-0.00408130745668156	-0.00408130745668156	-0.00408130745668156
RP11-321E2.8	1.35789359217524	1.35789359217524	0.563933148934704	-0.365857848783893	0.612337780897758	-0.131152166008594	-0.365857848783893	0.0524547825278116	-0.365857848783893
RP11-321E2.9	1.33342373372519	1.26303440583379	-0.0120091806840678	-0.0120091806840678	0.0720550841044068	-0.0120091806840678	-0.0120091806840678	-0.0120091806840678	-0.0120091806840678
RP11-432M8.2	1.2907793963167	1.39031506986761	-0.0311806479591102	0.187083887754661	-0.0311806479591102	-0.0311806479591102	-0.0311806479591102	-0.0311806479591102	-0.0311806479591102
RP11-432M8.4	1.2907793963167	1.27350140488486	0	0	0	0	0	0	0
RP11-432M8.7	-2.12029423371771	-2.47393118833241	0	0	0	0	0	0	0
RP11-432M8.8	4.54901580431477	3.97743360606101	1.98241429685982	-1.29783031755487	-1.66892446924611	-1.66892446924611	2.6511991287945	1.67099029963888	-1.66892446924611
RP11-432M8.9	4.14789869511231	4.09131516674595	0.40182899373791	-1.52606745999091	-1.52606745999091	-1.12552953040718	3.56520923437431	1.7366936822677	-1.52606745999091
RP11-432M8.20	-2	-0.234465253637023	0.0986318051086846	-0.0290014746171891	-0.0290014746171891	-0.0290014746171891	-0.0290014746171891	0.0463755679772608	-0.0290014746171891
RP11-432M8.11	-0.260235772481121	-1.98606080904213	2.75006103307589	-2.19830619850879	-2.19830619850879	-0.749405247363659	1.64215703536076	2.95210577445337	-2.19830619850879
RP11-432M8.12	3.06237186028751	3.80379710264442	0.149317270214258	-0.399119354481785	-0.399119354481785	-0.399119354481785	1.46877710951087	-0.02161696179799	-0.399119354481785
RP11-432M8.14	-5.64385618977472	-1.78587519464715	0	0	0	0	0	0	0
RP11-432M8.18	-3.32192809488736	-0.836501267717121	-0.0313779825133397	-0.0313779825133397	-0.0313779825133397	-0.0313779825133397	0.0424422507783317	0.114447661788367	-0.0313779825133397
RP11-432M8.19	-4.05889368905357	-5.05889368905357	0.171547645545044	-0.0733394135784909	-0.0733394135784909	-0.0733394135784909	-0.0733394135784909	0.195149422347411	-0.0733394135784909
GUSBP1	0.0156163352668033	0.735999045237405	0.603577049543529	-1.66539845613805	-1.23089641291168	-2.07317792709712	-0.199307264012178	3.52482886759361	1.04037414302188
RP11-1023L17.1	-0.775257529209415	-0.626236294017349	0.079349735952378	0.682247250608241	1.16801639479062	0.0942860062572488	-1.20485869298583	-0.360425409391055	-0.458615285231609
RAI14	-0.264972210075286	-4.44657901656523	1.92680581198548	0.66761305185987	1.09817312331429	-0.24120301028019	-0.251723915618406	-1.83254346923751	-1.36712159202354
PRLR	-5.68650052718322	-1.98606080904213	-0.56421357732104	-0.471104172929558	0.969349770893472	0.560114557681162	0.634280576318044	-0.56421357732104	-0.56421357732104
RICTOR	-0.0901016013561284	-1.08421766048441	-0.234500924751804	0.668881540767939	0.949008513362958	1.32887716627578	0.5136898113843	-0.893757543660771	-2.33219856337841
GCSHP1	0	0	0	0	0	0	0	0	0
OXCT1	0.549828009676407	-2.1469685372335	-0.890577939915827	-0.26869497605372	0.367373565624741	-0.196527319568586	-0.396959435528483	0.200723696215289	1.18466240922659
CTD-2325A15.3	-0.334984247712809	-4.20945336562895	-0.0799677488462165	-0.52626653673932	-0.528587848649442	-0.521635088007674	0.745151452687227	1.30895214028765	-0.397646370732221
RP11-94D20.1	-5.71424551766612	0	-0.0263682364858602	-0.0025214945314925	-0.0263682364858602	-0.0263682364858602	-0.00488850907540877	0.0749150993513215	0.0115996137131603
HSPB3	-4.68650052718322	-2.16293857112621	0	0	0	0	0	0	0
SKIV2L2	0.748184070396382	-1.05384293622552	-1.68557370170484	-1.34237863942889	-0.705069877330642	0.381247054705739	0.666739568986004	-0.00155158155301827	2.68658717632565
DEPDC1B	-0.317920426530573	-2.17251651469688	0.417566005896313	0.969916028418202	-0.206579757935589	0.281250483070638	-0.381544109765766	-0.836856049175286	-0.243752600508511
IPO11	0.0648788362967017	-1.56245900223224	0.598629889439487	-1.20882917200827	-0.741532554169886	-1.02688533942727	-1.71955418507439	1.77701864719428	2.32115271404606
RGS7BP	-4.12928301694497	-2.8073549220576	-0.0494086909947735	-0.0494086909947735	-0.0494086909947735	-0.0494086909947735	-0.0494086909947735	0.296452145968641	-0.0494086909947735
ADAMTS6	-0.738192897550208	0.0146467759644013	-0.202850679264065	-0.234951522431089	-0.234951522431089	-0.234951522431089	-0.234951522431089	-0.208956313898145	1.35161308288657
GUSBP9	-0.469189060266508	-0.0865003386855249	0	0	0	0	0	0	0
ARHGEF28	-1.02757624435242	-1.20511442990461	-0.942677415138024	1.39732464500911	0.520109558794639	1.40166606776778	1.73821716842517	-0.9742544517648	-3.14038557309387
GCNT4	-2.8912937405575	-2.84549005094438	0.139979973822722	-0.0483235569344449	0.0714156873396503	0.268045012611017	-0.242951721155943	0.53453558280634	-0.722700978489341
ZBED3	-0.418247055754734	-4.09953567355092	-0.354177570101212	1.60389386646203	1.29135171236712	0.305083794376958	0.815133126438956	-1.61820297111906	-2.04308195842479
AP3B1	0.191817607291155	-1.9941294118755	0.771372959647966	0.387992350750049	0.742562148149893	0.0229078500762174	-0.467437159501678	-1.01322893917545	-0.444169209946993
CTC-431G16.3	0	-5.10153802646206	-0.0549581423885701	0.0693699926136317	-0.0549581423885701	0.0200039152926518	0.0890882272281367	-0.0135877079687098	-0.0549581423885701
DHFR	0.547781820967332	-3.65654769443134	-0.216240485069663	0.668197487972966	-0.0689518772960795	-0.542330121490008	-1.46996772132941	0.225618854561976	1.40367386265022
CCNH	0.694525489014818	-1.12052918120474	-0.33485312601451	-0.704750265540922	-0.207201635582808	-0.394189001085779	-0.0514987358011201	1.04097679623911	0.651515967786033
CETN3	-0.0218011399183127	-1.27312456322541	3.33446052886456	0.975767325840048	0.641037948729596	-0.302117784863835	-3.11498971188901	-1.91426439312281	0.380106086441449
KIAA0825	-1.06465295834225	-1.25729803628465	0.816603330656935	1.17457228053916	1.0901684039829	0.790568557752041	-0.478301590463881	-1.85654281824481	-1.53706816422234
GPR150	0	-3.10153802646206	-0.0270048320557167	-0.0270048320557167	-0.0270048320557167	0.1620289923343	-0.0270048320557167	-0.0270048320557167	-0.0270048320557167
ELL2	1.04121876259678	-0.0785256568657475	0.000383418248147027	-0.266288254157038	-0.471099228020441	-1.30584552224825	-1.00676991867435	2.48050987507208	0.569109629779853
KRT8P32	-2.14295795384204	-2.61244323714326	-0.0622529731516443	-0.0622529731516443	-0.0622529731516443	-0.0242851229526239	0.335549988710846	-0.0622529731516443	-0.0622529731516443
CTBP2P4	-0.375607354450306	-3.63299519714296	-0.00452780053957895	0.0193189414147887	-0.00452780053957895	-0.00452780053957895	-0.00452780053957895	0.00332006128310602	-0.00452780053957895
RP11-93O17.2	-2.63005039024969	-1.21501289097085	0.44242154474616	-0.441332552064424	-0.265953120530004	-0.377202214644709	-0.307373047909984	1.40312033489503	-0.453680944492069
EFNA5	-0.790365288755716	-3.56828375957453	0.0241504920014313	0.85794124379794	0.420464302490487	0.0958731795449377	0.131659609839184	0.653828626940454	-2.18391745461443
PJA2	-0.287268684394154	-2.85348691877186	-0.679390293710734	0.527667441969108	-0.217169343910297	0.613522140334529	0.887379090244453	-1.83052369787406	0.698514662946997
EPB41L4A	-0.305847489372767	-0.64526301098897	-0.674067634748222	1.39291499757393	1.00711225597328	0.87518948571852	-0.711004208650808	-1.23480013033437	-0.655344765532324
CTC-428G20.1	-3.23029761942179	-2.07275634243531	-0.0226867195654511	0.0105894353088476	-0.0226867195654511	-0.0226867195654511	-0.0226867195654511	0.102844162518408	-0.0226867195654511
CCT5P1	0.690943927836724	-4.07665919886748	-0.00297621477388082	-0.00297621477388082	-0.00297621477388082	-0.00297621477388082	-0.00297621477388082	0.0178572886432849	-0.00297621477388082
FEM1C	-0.52537141342282	-2.11891630138671	-0.983605468047947	-0.233081768587019	0.907930540940054	0.931106863306148	0.160286798166029	-0.262772188583843	-0.519864777193423
CTD-2287O16.3	0	0	0	0	0	0	0	0	0
DTWD2	0.0557183985205975	-3.30896790528097	0.66029966422401	0.327764989061516	0.597179578187183	0.283900031578138	-0.636223363795444	-1.06241341822198	-0.170507481033425
ZNF608	-0.334082295171992	-1.42042672870927	-0.024653264901092	-0.024653264901092	-0.024653264901092	-0.024653264901092	-0.024653264901092	0.0729575317253303	0.0503087927801299
ISOC1	0.594448916546798	-3.39078313034351	1.54315319050912	1.00723478982166	0.262073894684424	0.563481405116614	-1.03861832846931	-1.8796853007593	-0.457639650903201
ACSL6	-0.647246778975499	-3.5972060964759	-0.243106215353219	-0.158376476577711	-0.371171254141514	-0.305718192652898	-0.188452140483149	0.378685961283457	0.888138317925034
FSTL4	-2.30012372456901	-1.49276880251141	-0.715822487613642	1.51020953071073	0.654200740294606	0.915927523929295	0.1631605009858	0.0870715326607687	-2.61474734096756
PCBD2	-0.451312885670393	-2.65161153615622	-1.03358269663328	-0.968846439405885	-0.889441720961205	-1.02316608068795	0.037801936603481	1.16395453601689	2.71328046506795
NME5	-0.949726793518776	-2.4391116342577	-0.27226225167612	-0.0703034225940951	0.0361475190365475	-1.22086309916948	-1.22086309916948	1.23999858240423	1.50814577116839
HSPA9	1.00460036465827	-1.62645230163487	-1.96426016391825	-0.29749297074567	-0.467885466622272	-0.352338170995372	-0.0670714910808288	1.29652483272339	1.852523430639
CTNNA1	0.298081352932995	-2.7997378480289	0.935040907893006	0.0238276871185814	0.770002072643958	0.440275679007385	-0.196660339954092	-1.04658568259066	-0.925900324118184
SLC23A1	-1.74220224253235	-1.21978120787991	-0.093438103357139	-0.093438103357139	-0.093438103357139	-0.093438103357139	-0.0684093088656165	0.497631975452291	-0.0554702531581186
NRG2	-1.34933425222801	-2.29123129766445	0	0	0	0	0	0	0
NDUFA2	0.349855314072274	-2.83147445064229	0.437412144515299	-1.82017946212273	-1.56496070970529	-1.03581672473992	-1.11603801141041	2.87448084867766	2.22510191478538
PCDHA1	-1.73230421679634	-3.51657552574091	-0.0107088653830317	-0.0107088653830317	-0.0107088653830317	-0.0107088653830317	-0.0107088653830317	-0.0107088653830317	0.0642531922981902
RBM27	0.731606836305514	-0.397806676324123	-1.28609238750669	0.888951551834443	-0.184014343709017	0.441613097408546	0.0738003176833937	0.748993204514525	-0.683251440225199
PDE6A	-0.239827014672469	-1.66513284940514	-0.141960015373081	0.100853366373863	0.344778949259952	-0.159422539497368	-0.243466135450506	-0.085440748160858	0.184657122847998
SLC26A2	-0.856768388793874	-4.76914992300609	0.0404970109643243	0.651513587709645	0.622737211289466	0.303943438803172	0.91138783015262	-0.999638363603536	-1.53044071531569
DOCK2	-3.71424551766612	-0.986325063102923	-0.297562364707831	1.12529221793186	0.493124232510607	0.882825438564097	0.701989662911334	-1.00647599694191	-1.89919319026815
BOD1	0.115728325365375	-3.56755731928314	1.94546200331716	1.79622021943043	1.77391868651041	1.24864119192864	0.709086050279081	-2.2919771085577	-5.18135104290802
SIMC1	-0.308703744516019	-1.35021002927692	-0.202021457836241	0.526503773529313	0.0941911967918787	0.194868694732344	0.525172929755977	-0.784690585691983	-0.35402455128129
RAB24	-0.797894592808538	-2.11276793016195	0.203756011737547	-0.976430021871212	-1.61489007108499	-1.0076584065228	-1.61489007108499	2.7161897221719	2.29392283665456
GMCL1P1	-0.102098187618736	-2.60299642355142	0	0	0	0	0	0	0
DUSP22	-0.420562741007581	-3.77820857639809	0.602567001061478	1.55198284645089	0.429101786107265	0.312388590851279	-0.226354287242565	-0.502796507759999	-2.16688942946835
LYRM4	0.245624727574165	-2.66935468801153	-0.220409606777126	0.420272461491268	0.71180030368091	-2.52028967764821	-2.42075400409729	0.835828065144436	3.19355245820601
FARS2	0.286987919179632	-1.53849745610477	-1.47473831163804	1.01229463319421	-0.119121898618741	0.0357794964950355	-0.436441791875938	-0.152350100324867	1.13457797276834
GCNT2	-0.666931347507437	-2.03394733192334	0.381143198468369	-0.567129604866095	-0.483002476179012	-0.142958466188291	-0.131211580729684	-0.0443712061968233	0.987530135691536
MYLIP	-0.341622011644522	2.66115507302605	-0.383727589133114	2.61902539229796	1.32808077563228	1.82761542645826	0.755423510752831	-1.83087364622945	-4.31554386977877
RP11-528A10.2	0.532732541948598	-2.50089823593268	-0.00761080925159186	-0.00761080925159186	-0.00761080925159186	0.0209583429451791	-0.00761080925159186	0.0170957033127802	-0.00761080925159186
RP11-254A17.1	-1.12029423371771	-6.05889368905357	-0.0351246894180356	-0.0134810100736742	0.061423798940217	0.184806214445499	-0.102074933342663	0.00652555279131904	-0.102074933342663
CMAHP	-1.79646660591487	-1.58496250072116	0.406995269983823	0.528346443569391	-0.698315572599441	-0.344418368134501	0.91235704722761	0.162383899007797	-0.967348719054678
LRRC16A	-0.063742130049591	-2.09259699272178	2.20947428264092	0.56203170418887	1.72923055401745	0.852833987530197	0.310629618199408	-2.30808270829241	-3.35611743828443
HIST1H3A	1.15365888961084	-1.34553554882812	0.0791158554911009	0.603878956435489	1.19172013128944	0.366736843034709	0.868193482176597	0.195288682876726	-3.30493395130406
HIST1H1E	0.855015350232577	-3.36486147318509	-1.02797177410908	0.116358395064145	-0.573338100484437	1.03182488485248	2.86813156016566	0.926555602594937	-3.34156056808371
HIST1H3E	-0.112167740207166	-0.631132682154082	0.247833051253566	-1.02419013780748	-0.860691405524603	-1.02419013780748	1.33054410216312	1.53385480657568	-0.203160278852802
HIST1H2BJ	1.1037041547464	-1.31409823958708	0.384717143327328	0.133199718131834	0.968932482065401	-0.0197522047067649	-1.54829089720827	2.55879654591505	-2.47760278752458
HIST1H3J	0.987747739175981	0.243586643605571	1.69072559649669	-0.565530276706047	-0.565530276706047	-0.565530276706047	-0.565530276706047	1.13692578703355	-0.565530276706047
RP5-874C20.6	-4.68650052718322	-3.51657552574091	-0.00149347966245235	-0.00149347966245235	-0.00149347966245235	-0.00149347966245235	-0.00149347966245235	0.0089608779747141	-0.00149347966245235
GABBR1	-1.60904141917956	-2.31531021612285	-0.14780740790852	-0.303565077424238	-0.336841232298537	-0.336841232298537	-0.336841232298537	-0.173342500015657	1.63523868224403
UBQLN1P1	-4.64385618977472	-3.05889368905357	0	0	0	0	0	0	0
RPL7P4	0.835285854805396	-2.25826945766505	0	0	0	0	0	0	0
PSORS1C1	-5.71424551766612	-1.35669351304804	-0.642174858771842	-0.23601551083945	-0.18784822837894	0.261236751727581	-0.88237855622475	0.856486570856938	0.830693831630464
CLIC1	0.0938057053333283	-3.48268243579775	0.688194583951479	-0.0296752138000036	0.223556017003432	-0.39038555068949	0.893407415311101	-0.589398711700005	-0.795698540076513
NELFE	0.027390777698297	1.45430812889268	2.125389864062	-1.77020696467649	-1.64714856827215	-2.39134456254818	-2.42266376797446	3.76257600912783	2.34339799028146
HLA-DQB3	0	0	0	0	0	0	0	0	0
HLA-DQA2	-5.71424551766612	-2.01380579952503	-0.0162318168229301	-0.0162318168229301	-0.0162318168229301	-0.0162318168229301	0.00879697766859233	-0.0162318168229301	0.0723621064460583
RPS10-NUDT3	0	0	-0.686273208777977	-0.180108688180033	-0.558188431460207	-0.69893901951913	0.392321133974283	1.92189437580422	-0.190706161841159
FKBP5	-0.156612346697639	-1.24111269188727	0.0965336349502213	0.344769028426749	1.01438116565584	0.442366015019962	-1.320845902247	-0.332076487134261	-0.245127454671507
LRFN2	-2.46631800422254	-2.01380579952503	0.959878808037552	-0.254245997315296	-0.254245997315296	-0.254245997315296	-0.254245997315296	0.311351178538929	-0.254245997315296
OARD1	-0.327012751481619	-1.76672952493303	0.588574315514411	-0.0274667114282092	-0.276001022879057	-0.177452624692244	-0.699007938262151	0.360571059382197	0.230782922365055
MRPS18A	0.584962500721156	-1.66687369850777	-1.90367443103959	-0.17084517609277	-0.0908507648533621	0.0745261906750594	-1.84442674982601	1.39145360450406	2.54381732663262
RUNX2	-1.64655029894399	-0.795560248077055	1.67784918909925	-0.474041889512803	-0.576140077131539	-0.576140077131539	-0.523028740671976	1.04764167248015	-0.576140077131539
CLIC5	-0.981384321832653	-2.74322458463789	-0.0317703459052069	-0.0317703459052069	-0.0317703459052069	-0.0317703459052069	-0.0317703459052069	-0.0317703459052069	0.190622075431241
FTH1P5	0.146455714260312	-2.60651458490887	0.163709180213293	-0.0720178796247656	-0.0720178796247656	-0.0720178796247656	-0.0720178796247656	0.0809030004905991	0.0434593377951703
EFHC1	-0.932537032221261	-2.34235304537736	0.468822131878468	-0.163158484103668	0.244990852336759	0.137515704675244	-0.342072558965206	0.565462641200586	-0.911560287022182
ELOVL5	-0.000204449095628469	-2.922976954594	-0.388955458401852	0.923648057777162	0.725489531080023	1.20989819106714	1.00780679321274	-0.901975014002791	-2.57591210073243
MLIP	-1.78587519464715	-1.51457317282976	-0.394724564062351	0.619622331412728	0.284618998286335	0.59078443334066	0.18258436411537	-0.384812263862888	-0.898073299229855
POM121L14P	-2.66742466091313	-1.50695998871988	0	0	0	0	0	0	0
RP11-184C23.4	-3.68650052718322	0	0	0	0	0	0	0	0
PTP4A1	1.19945049073377	0.66718308479471	0.867903845490731	-1.76105549078099	-1.24143607072689	-0.943512380767758	-0.459460203573734	2.15138562136436	1.38617467899429
RP11-164N20.2	-5.64385618977472	-3.47393118833241	-0.00223618061592651	-0.00223618061592651	-0.00223618061592651	-0.00223618061592651	-0.00223618061592651	0.0134170836955591	-0.00223618061592651
RP11-301G19.2	-5.68650052718322	0	0	0	0	0	0	0	0
KHDC1P1	1.43829285157915	-3.47393118833241	4.03291988534984	-4.53009192119937	-4.46308523270262	-4.40771792230269	-0.111824540734511	5.94013596594735	3.539663765642
RP11-257K9.8	-2.73696559416621	-5.05889368905357	2.06756316654694	-1.914911919358	-1.63737794382909	-2.12641602455172	-1.32994941863685	3.74558006949308	1.19551207033565
OOEP	-5.64385618977472	-3.47393118833241	1.21671420149563	0.838864701981104	1.30951967464144	0.433045646093669	-0.147504782698501	-0.435554670522951	-3.21508477099039
DBIP1	-2.13993026114447	0	0.262598687536731	-0.0650886766393158	-0.0650886766393158	-0.0650886766393158	-0.0650886766393158	0.0628446956598477	-0.0650886766393158
FAM46A	0.265562315376724	0.450073976854999	-0.275229021604133	1.1245811105946	-0.855822262018534	-0.0164646096619392	-0.0613247683380722	0.218297295903039	-0.134037744874958
ME1	-0.0524432749765866	-3.33042802227635	-0.0231222794199684	1.01649409959395	1.53148966886674	-0.431541071903027	0.260748223733835	-0.947287299489981	-1.40678134138155
GJA10	0	-5.10153802646206	-0.100703019318361	-0.0768562773639936	-0.100703019318361	-0.100703019318361	-0.100703019318361	-0.100703019318361	0.5803713739558
BACH2	-0.79755914291588	-2.58605503772217	-0.105297490854566	0.886410511752003	0.779301045619862	0.32524050715261	0.706151709975988	-0.484472770205843	-2.10733351344005
GPR63	-0.636062948525644	-2.38956681176273	-1.18890755386794	1.0830211544807	1.59493907077198	-1.02955179413582	0.734734406029903	-0.982329038159177	-0.211906245119646
KLHL32	-0.100401896957837	-0.280107919192735	0.768376003434836	0.997352284081471	1.12467763761136	1.46429490366139	1.15421025030626	-1.42095361997437	-4.08795745912095
USP45	-0.339594240267585	-1.19536344059486	0.303326400023266	0.147476583792677	0.78619033557291	0.924463609998268	1.02965116837204	-1.19974295601766	-1.99136514174151
ZNF259P1	-0.498453507466481	-1.22780591752281	-0.00475373641061409	0.0285224184636846	-0.00475373641061409	-0.00475373641061409	-0.00475373641061409	-0.00475373641061409	-0.00475373641061409
CNN2P9	-2.95109039951905	-2.46566357234881	-0.00443929280245881	-0.276462481863507	1.28180515219223	-0.276462481863507	-0.276462481863507	-0.171515931935741	-0.276462481863507
GSTM2P1	-1.74075717332858	-2.81875968532985	0	0	0	0	0	0	0
TRAF3IP2	-0.433573450716272	-1.3687223063663	-0.674183260060866	2.26207074070809	1.47455329291857	1.49395722628509	1.14350421923748	-0.980605972226344	-4.71929624686201
LAMA4	-0.516472983678295	-2.95493482846847	0.371731620329416	-0.162691328359364	-1.24109767382468	0.583691841568941	-0.933049167943528	-0.498561821615532	1.87997652984475
DSE	-0.328126448812187	-1.7609336168605	-0.800834704055257	-0.475890670997366	-0.416859261067277	-0.441863267197172	-0.288851648691206	2.75301566157742	-0.328716109569145
TPD52L1	-0.135200737880514	-3.20255600568228	-0.0794605389074827	-0.289610017959293	-0.0607913274634125	-0.617184675987798	0.554086751162031	-0.0895553503325933	0.582515159488549
TMEM244	0	-5.05889368905357	-0.0208886772644348	0.125332063586609	-0.0208886772644348	-0.0208886772644348	-0.0208886772644348	-0.0208886772644348	-0.0208886772644348
MED23	0.252681975189428	-0.655974249131562	-1.2969316580163	0.383706544960795	0.419236342554426	1.05783680687766	1.26404194893427	-1.32558895629235	-0.502301029018494
HBS1L	0.400781310450425	-1.07826163998417	0.617860610575665	-0.598723822269432	-1.40890629898712	-0.870929349922612	0.202159955669936	1.15818034429907	0.90035856063449
MYB	-0.479790291692959	-0.49418138399858	0.718497016580938	-0.905870451410997	-0.980832509092219	-0.980832509092219	-0.931201741367618	1.87098466271231	1.2092555316698
PDE7B	-4.4374053123073	-1.13972476366661	0.258807060837594	0.261449844212421	0.996724614814579	0.135726922854949	-0.279310576423895	-0.509124789150598	-0.864273077145051
PLAGL1	-0.736092652339756	-2.93163066565241	1.47092440063436	1.1993806776734	0.98571888531088	0.102387198684943	0.848215361560945	-2.20672502949971	-2.39990149436482
UTRN	-1.03223283338848	-3.04622147240946	0.145149979499878	-0.562090425510049	1.1358931763908	-0.118101552535077	-0.431693788254375	-1.10685409794711	0.937696708355934
SAMD5	-0.440088871334211	-0.550826161193606	1.5252133414913	0.0647964805601449	1.08584889871682	1.52272731602121	0.133711838669922	-0.599647658327244	-3.73265021713215
ULBP1	-0.64110557875869	-2.84359844265743	-0.479153496380606	-0.452994335913752	-0.546103740305233	1.30589509680721	-0.524624012894782	0.860878122180922	-0.163897633493762
PLEKHG1	-1.59047950568872	-2.89387164913866	0.0289408767255059	1.43051124537928	2.1312171858385	1.89431280967297	1.86049584225027	-2.46711253862049	-4.87836542124604
RPS6KA2	-0.680850397256926	-4.11474692378709	-0.315661673191229	1.73669630155148	0.829399318174439	1.69553074167898	0.231632571359787	-1.3048931711185	-2.87270408845495
TCP10L2	-4.71424551766612	-2.01380579952503	0	0	0	0	0	0	0
TCP10	-5.64385618977472	-0.836501267717121	-0.0590567344139412	-0.0590567344139412	-0.0590567344139412	-0.0590567344139412	-0.0590567344139412	0.354340406483647	-0.0590567344139412
THBS2	-2.77051815387723	-0.258068152940444	-0.27337292927053	0.618893862431996	1.21124964532427	1.42903771687736	0.859176103709725	-1.85102029295164	-1.99396410612118
ERMARD	-0.585423499300215	-2.09624710353594	0.812422247943701	0.649424254312377	-0.0460878852939244	1.12596718451243	-2.09486518305197	-0.148061086614322	-0.298799531808299
GNA12	-0.611870374184673	-5.91949063238815	0.432735604395115	1.43098301499666	1.69893360526326	0.782503675018852	0.576010905453175	-1.68207180259795	-3.23909500252912
FBXL18	0.663990746886427	0.407095478150039	0.519933950478439	0.285199037503358	-0.00931911765642957	-0.406822987150525	-0.753782244400052	2.00465401391169	-1.63986265268648
ACTB	0.508238754981774	-2.6230379384545	-0.594249619469627	-0.768091385262571	-0.0441653815424221	-0.354359202493625	-0.553221565067216	0.643944279565547	1.67014287426991
EIF2AK1	-0.17135539032462	-4.03809756799582	-0.579083387306817	1.08383179722291	1.11461647739738	0.257786703156815	-0.19689476760198	-1.84093440133917	0.160677578470866
ZNF316	0.0697221856640696	-1.00561360646353	0.00203504853525739	-0.012963115754648	-0.0649151953893697	-0.0649151953893697	-0.0649151953893697	0.270588848776869	-0.0649151953893697
SKAP2	-0.460347634906016	-2.57716939579782	1.1853647005784	1.02218397320075	1.38540629156194	1.38053509364425	0.189420173501015	-3.15492466812295	-2.0079855643634
RPL35P4	-2.43857301373963	0	0.0263000073743084	-0.101333272351565	-0.101333272351565	-0.0633654221525448	-0.0763044778600428	0.379401859493955	-0.0633654221525448
AC074338.5	-4.64385618977472	-3.05889368905357	0	0	0	0	0	0	0
ELMO1	-0.990662135420664	-1.12723518829611	0.158588692869341	1.28820219540925	1.20179268644399	1.4124207167674	1.10595435463051	-0.063692512437374	-5.10326613368312
AC006033.22	-2.54648835290652	-2.09397614820901	-0.0727533670178014	-0.0727533670178014	-0.0727533670178014	-0.0727533670178014	-0.0727533670178014	-0.0727533670178014	0.436520202106808
TRGV6	0	0	0	0	0	0	0	0	0
HECW1	-1.40372218605101	-1.18132976471456	-0.388479553066573	0.426201991367739	0.55130292409932	0.0668218164259979	-0.635273317893156	-0.352634354119851	0.332060493186522
DDC	-3.71424551766612	-2.01380579952503	-0.193111296151423	-0.193111296151423	-0.193111296151423	-0.193111296151423	-0.193111296151423	0.250495355324191	0.715061125432925
EGFR	-1.13543662505702	-4.40987579416306	0.613894485610967	-0.218248469743147	-0.242095211697514	-0.242095211697514	-0.242095211697514	0.572734830922237	-0.242095211697514
RP11-368M16.3	0	-1.78587519464715	0.0318347768229005	0.0745211759244505	0.00560323524972084	0.0703089246375359	-0.118724899752481	-0.0558496255183898	-0.00769358736373699
RP11-73B2.6	0	-5.05889368905357	-0.561258908068087	0.245658369502348	0.530701396269901	1.69700287276752	-0.796985967906146	-0.31813179465939	-0.796985967906146
GS1-124K5.12	-0.137067730047516	-0.506501262152938	1.0589751316601	-0.32939412459194	-0.917496332843663	-1.18392931513932	-1.24296478543627	3.31396017092102	-0.699150744569917
AUTS2	-0.878048120101159	-2.91621453337259	0.029055644564683	1.60380102595115	1.35333976780469	0.251182106818271	0.169470763734521	-1.32375628327489	-2.08309302559843
CCDC146	-2.22110372536788	-2.89917563048051	-2.42860394257151	1.94718238546804	1.51367037595991	2.0154311941211	1.15015771029963	0.0728670866590235	-4.2707048099362
CALCR	-2.18903382439002	-1.02553509210714	0.791720089550933	-0.651655933670511	0.634710975993907	1.12734488029291	-0.499966503677265	-0.610063870086548	-0.792089638403424
OR7E38P	0.109972842025132	-1.48828648130948	0.329816443236917	0.790148971397162	1.69034002410933	1.47092901893118	0.280950266890141	-2.72488268451328	-1.83730204005146
EFCAB10	-0.666677150512526	-0.884033981951675	-0.540663028267606	-0.170337529613945	1.53574028515708	1.26787457533629	0.752412258709734	-0.423535605645754	-2.4214909556758
PNPLA8	0.25350975501562	-1	0.422551891867756	1.64581874770874	0.0980619520814789	0.673074502447602	-1.95859196563252	-0.239467469127767	-0.641447659345294
EIF3IP1	-1.57650092197296	-3.01707351335894	-0.00609204820121339	-0.00609204820121339	-0.00609204820121339	-0.00609204820121339	-0.00609204820121339	0.0365522892072803	-0.00609204820121339
IMMP2L	-0.0763141618485032	-2.02384674195437	1.31788205684335	0.176707918668127	0.978862059892099	-0.267286410762429	-0.569066663006447	-0.298021867804258	-1.33907709383044
IFRD1	0.145920758045197	1.5310877277419	1.37675814580655	-0.115675268919714	-0.578073390047335	0.654668419302915	-2.63637955118348	1.27796479279028	0.0207368522507787
IQUB	-1.3940778806432	-0.736965594166206	0.313043973225255	0.829961086523313	1.56941715650502	2.17875355226168	1.52750387072153	-1.49142178313952	-4.92725785609727
SSU72P8	6.20693557259743	2.98538290392782	2.11340141719634	-1.66138564240484	-1.1917537512034	-0.857049964646027	2.33866933730367	2.25468843774872	-2.99656983399447
GCC1	0.4505783188154	-2.09686153925259	-0.888191693540674	0.217202596788259	0.719714811399565	-0.34781333871507	-0.0591757331474607	0.586905758719716	-0.228642401504338
RBM28	0.458259172379442	-1.94030959139477	0.429234018752497	-0.344875765281834	-1.66472654513659	-1.28116727733091	-0.534554165146367	2.59730170689272	0.798788027250486
RP11-274B21.2	-0.425763905871903	-2.52222674537319	0.178284206840854	0.00835920539854183	-0.0239585148741864	-0.0666028522826801	-0.0666028522826801	0.0371236594828303	-0.0666028522826801
CICP14	-1.13039663725567	-2.09192248944104	-0.0248173702855708	0.0682920341059107	0.0178269671229229	-0.0248173702855708	-0.0248173702855708	-0.0248173702855708	0.0131504799134496
AHCYL2	-0.133287484887631	-1.98000256546675	-1.73379430999699	0.765776699493522	0.620460501175715	0.434462683484123	1.32765558710164	-1.19975531457877	-0.214805846679238
STRIP2	-0.361539950786219	-1.37395030723564	1.15074211823805	0.366684697159281	-0.171474775577484	0.479507461133239	-1.53218929838371	0.919713301322983	-1.21298350389236
PLXNA4	-1.81713594285019	-1.91177281698826	1.20190206968315	0.399305294316338	1.33583664926989	0.782501327126551	1.32496377619023	-0.159737589506813	-4.88477152707934
EXOC4	-0.196139084943952	-3.19492281815204	-1.02941457669017	1.16862798323053	0.756219142512299	0.666529553416731	1.46899653983805	-1.14416029705254	-1.8867983452549
AC093107.7	-1.78659636189081	0.222392421336448	0.586705984076563	-0.154197288651204	-0.206149368285926	-0.168181518086906	-0.206149368285926	0.354120927519325	-0.206149368285926
AC008155.1	-0.53605290024021	-1.67355642399014	-0.0111032799011932	0.000693147562654081	0.0917451276905572	-0.0325830073116446	-0.0325830073116446	0.0164140265829156	-0.0325830073116446
TRBV5-6	0	-5.05889368905357	-0.0107088653830317	-0.0107088653830317	-0.0107088653830317	0.0642531922981902	-0.0107088653830317	-0.0107088653830317	-0.0107088653830317
TRBV23-1	0	-5.05889368905357	-0.0451636774704795	-0.0451636774704795	0.270982064822877	-0.0451636774704795	-0.0451636774704795	-0.0451636774704795	-0.0451636774704795
OR9P1P	-5.64385618977472	-5.05889368905357	-0.0610865961116999	-0.0610865961116999	-0.0610865961116999	-0.0610865961116999	0.3665195766702	-0.0610865961116999	-0.0610865961116999
HINT1P1	-0.106293039726223	-3.70584307667043	0.135781214665216	-0.0522911334873562	-0.0363997607174646	-0.0892853409695577	-0.0706696628022106	0.240117874479951	-0.127253191168578
EPHA1	-1.87869370377787	-1.18903382439002	1.83352615567656	-1.41346651565372	-1.08533708159804	-0.757762423569532	-0.927247216592693	2.79743672364742	-0.447149641910003
AC005229.5	-0.831602468304281	0	0.00321225261151179	-0.0288885905555123	-0.0288885905555123	-0.0288885905555123	-0.0288885905555123	0.0662686424848278	0.0460734671257096
RP11-632K21.7	0	0	0	0	0	0	0	0	0
TMUB1	-0.302084683274455	-2.26467476421505	0.0828513665241663	0.771162456141642	0.0704676420683339	0.0232724743986394	-0.32480660238908	-0.157362078571826	-0.465585258171876
KMT2C	-0.494640038095925	-2.10196880373085	0.21239879814298	1.47099061660236	0.443028425206675	1.29924152504826	0.498484744014418	-1.27497756452688	-2.64916654448782
LL0YNC03-29C1.1	0	-4.05889368905357	0	0	0	0	0	0	0
PHKA2	-0.711605286552454	-3.54477341060546	-0.185200476679377	0.820812627127909	-0.854912021361085	-0.0833674835483782	0.685101782525018	-0.0978631038949702	-0.284571324169117
RP11-77G22.2	0	-5.05889368905357	0.040837202970944	-0.022665739335214	-0.022665739335214	-0.022665739335214	-0.022665739335214	0.072491493705126	-0.022665739335214
GNL3L	0.697400687089183	-2.58058406021058	0.341805441630725	-0.0283876067943278	-0.840397889590024	-0.273683735387918	-0.886833462580308	1.22656793427878	0.460929318443072
DGAT2L6	0	-3.51657552574091	0	0	0	0	0	0	0
KIF4A	0.102214557454725	-2.89012571312911	-0.229818862582554	0.894843710693337	0.912354599490428	0.646859144339448	0.165545749029745	-1.04689319827728	-1.34289114269312
CSTF2	0.480698307191735	-1.50134131653362	0.700218836320456	0.503023808264421	0.668306382251591	0.488601710849054	-0.853965429913461	-0.0863336777387005	-1.41985163003336
TSC22D3	-0.430450797143714	-3.08930556480423	0.195302845225779	0.254196534279348	-0.330765966441809	-0.330765966441809	-0.330765966441809	0.480331357301612	0.062467162518687
ACSL4	-0.202041871405537	-2.8347123813839	-0.508078225392636	-1.32018667742087	-1.31543314745024	-0.293454778354745	-0.777091033245359	1.45755616108854	2.75668770077531
RPS5P7	0	0	-0.0194417047554288	0.00440503719893889	-0.0194417047554288	-0.0194417047554288	-0.0194417047554288	0.092803486578205	-0.0194417047554288
RP1-20I3.3	-3.64385618977473	-3.05889368905357	-0.00306853248720734	-0.00306853248720734	-0.00306853248720734	-0.00306853248720734	0.0184111949232441	-0.00306853248720734	-0.00306853248720734
IGSF1	-2.19930880822341	-3.04730571477836	0.87502602439237	0.667275390760457	-0.783796710961724	-0.745027140797148	0.144269394796632	0.191497240407663	-0.34924419859825
RP11-265D19.6	-2	-3.05889368905357	2.09049934926446	-2.58785430470971	-2.58785430470971	-2.54988645451069	1.42023811623901	3.60369399017371	0.611163608252929
KRT8P6	0	0	0	0	0	0	0	0	0
CYCSP44	-5.68650052718322	0	-0.00130738548136147	-0.00130738548136147	-0.00130738548136147	-0.00130738548136147	-0.00130738548136147	0.0078443128881688	-0.00130738548136147
RP13-150K15.1	-1.3890422907459	-3.1963972128035	0.153699713853469	-0.00205795566224968	-0.0353341105365483	-0.0353341105365483	-0.0103053160450259	-0.0353341105365483	-0.0353341105365483
MTMR1	0.0516712008675954	-3.14543652415952	-0.409442636723189	1.20115877472437	0.619340838177849	1.67677467884893	0.728208885023348	-0.775554090549479	-3.04048644950183
PNMA3	-5.68650052718322	-3.51657552574091	-0.0221265145683102	0.132759087409861	-0.0221265145683102	-0.0221265145683102	-0.0221265145683102	-0.0221265145683102	-0.0221265145683102
CLIC2	-0.252980741169871	-0.700439718141092	-0.652309846224406	0.242263799362621	-0.351842113843355	-0.256768522571359	-0.976660603378624	-0.0565318320775015	2.05184911873263
MCPH1	0.23772750601662	-2.94429056741371	-0.0380667733631546	-0.108919431661069	0.2150508324095	0.423689779541122	-1.13891008309868	0.459508338712552	0.187647337459732
DEFA5	0	0	-0.0556524016803894	-0.0556524016803894	-0.0556524016803894	0.333914410082336	-0.0556524016803894	-0.0556524016803894	-0.0556524016803894
FAM90A15P	-5.64385618977472	0.367371065648529	-0.558126238415282	-0.456028050796546	-0.558126238415282	-0.474061973626807	2.17577036683221	0.428698372836985	-0.558126238415282
FAM90A3P	0	-1.08926733809709	-0.0102339820126652	-0.0102339820126652	-0.0102339820126652	-0.0102339820126652	-0.0102339820126652	0.0614038920759915	-0.0102339820126652
FAM90A13P	-2.39592867633114	1.47508488294878	-0.35745291869979	-0.390168493843168	-0.51449662884537	-0.430432364056895	1.77090559001688	0.436141444273713	-0.51449662884537
FAM90A5P	-4.64385618977472	-0.395928676331139	-0.00389753634191496	-0.00389753634191496	-0.00389753634191496	-0.00389753634191496	-0.00389753634191496	0.0233852180514898	-0.00389753634191496
FAM90A20P	-5.64385618977472	-1	-0.152036573405013	-0.184137416572037	-0.184137416572037	-0.184137416572037	1.037739664505	-0.149153424811837	-0.184137416572037
FAM90A6P	-5.64385618977472	0	-0.0172879144230523	-0.0172879144230523	-0.0172879144230523	-0.0172879144230523	0.103727486538314	-0.0172879144230523	-0.0172879144230523
FAM90A7P	-5.64385618977472	0	-0.0476319619607417	-0.0476319619607417	-0.0476319619607417	-0.0476319619607417	0.28579177176445	-0.0476319619607417	-0.0476319619607417
FAM90A21P	-2.39592867633114	1.62293035092018	-0.0219721908684336	-0.0219721908684336	-0.0219721908684336	-0.0219721908684336	0.131833145210602	-0.0219721908684336	-0.0219721908684336
FAM90A14P	-5.64385618977472	0.111031312388744	-0.098529978318934	-0.098529978318934	-0.098529978318934	-0.098529978318934	0.538384602036944	-0.0457347104422742	-0.098529978318934
FAM90A18P	-4.68650052718322	0.107915339166888	-0.0270048320557167	-0.0270048320557167	-0.0270048320557167	-0.0270048320557167	0.1620289923343	-0.0270048320557167	-0.0270048320557167
FAM90A8P	-5.64385618977472	0.367371065648529	-0.0362590405067159	-0.0362590405067159	-0.0362590405067159	-0.0362590405067159	0.155935124776629	0.0253600777569501	-0.0362590405067159
FAM90A17P	-4.12928301694497	0.855610090664825	1.72959132349071	-0.894700590159662	-2.4505167452213	-1.28701801293842	3.19030659936437	2.16285417068561	-2.4505167452213
FAM90A9P	-5.64385618977472	-0.68965987938785	-0.0595748479061618	-0.0595748479061618	-0.0595748479061618	-0.0595748479061618	0.332742574872599	-0.0348683353417897	-0.0595748479061618
FAM90A10P	0	0.070389327891398	0.327843392833557	-0.163715546080298	-0.2880436810825	-0.2880436810825	-0.137484004507119	0.837487201001359	-0.2880436810825
FAM90A11P	0	-0.0892673380970874	0.193165265878372	-0.168144046982956	-0.837170812492587	-0.586209238959368	2.38238495667433	-0.146855311625202	-0.837170812492587
FAM90A24P	-1.59903768593288	2.63992895993909	0.291474714682895	-0.979154134496334	-2.91906891741841	0.0559138481001669	5.00307361134563	1.94487709200911	-3.39711621422306
ENPP7P1	-3.4594316186373	-1.43195088221519	0.00329906590196904	-0.0189959737883839	-0.0428427157427516	0.0681885966459924	-0.0428427157427516	-0.0349948539200666	0.0681885966459924
MSRA	-1.18160680648995	-2.53915881110803	1.46254708996682	1.26990244819395	1.34472541080264	1.32362374640941	0.754857138141478	-0.121330826853933	-6.03432500666037
PRSS51	0	0	-0.710960294171289	0.2992354729346	0.980478834679178	0.753856253323667	0.77993751051054	-0.158926726315132	-1.94362105096156
TDH	-1.40551472516034	-1.880852734707	-0.0202644298012017	-0.0764205562859394	-0.329914194910127	-0.568701054497244	-0.348371099617688	0.556228579384169	0.787442755728032
FAM90A25P	-1.82851953205565	-0.557217510238252	-0.51016846330429	-0.51016846330429	-0.51016846330429	-0.51016846330429	2.34731496498238	0.203527351539069	-0.51016846330429
ALG1L12P	-0.948925815405731	-4.62449086490779	-0.00248907671188278	0.137470825907397	-0.0345899198789069	0.00337793032011356	-0.0345899198789069	-0.0345899198789069	-0.0345899198789069
OR7E8P	0	-4.05889368905357	0	0	0	0	0	0	0
RP11-77B22.1	-5.64385618977472	-3.47393118833241	0	0	0	0	0	0	0
MTUS1	-0.331532914265951	-2.15814783366596	0.761348129888972	1.16004212435872	1.36759389376683	1.43825147661981	0.592795367775121	-1.21568700822591	-4.10434398418354
CSGALNACT1	-1.87446911791614	-2.10187961401921	-0.49342538370199	0.909053682326523	0.632033634914399	1.04350941098302	0.668717605843062	-0.240065876598414	-2.5198230737666
ADRA1A	-4.71424551766612	-2.19068356160911	0.0678564636087821	0.308481570453	0.0827144223358952	-0.175597573255495	-0.133777397560868	0.0544892398709531	-0.204166725452266
CCDC25	0.0612258313680305	-4.52776092591192	1.41407237433614	1.77802376488647	0.623625898802032	1.2705314828433	0.00843417094691468	-1.31602839157151	-3.77865930024335
RP11-380I10.3	-4.10153802646206	0	0	0	0	0	0	0	0
HSPA8P11	0.42687911192336	-1.81663273564562	-0.0318017999671471	-0.00114124726535184	-0.0987520438917742	-0.0987520438917742	0.0189429987779804	0.212645383503419	-0.00114124726535184
GTF2E2	-0.0949359862445397	-3.33783583496663	0.41700127673142	-0.892744761110576	-0.93450122618933	-0.860612140169767	-3.55787761051572	3.89445367546196	1.93428078579201
RP11-89M20.1	0	-5.05889368905357	0	0	0	0	0	0	0
RP11-593P24.4	0	0	0	0	0	0	0	0	0
DDHD2	-0.438806949168106	-2.19104487291762	0.488976289348994	1.23861633419471	1.2194129716151	1.46630464529625	-0.123712600716058	-1.77096112042969	-2.5186365193093
RP11-359P18.8	0	0	0	0	0	0	0	0	0
PRKDC	-0.172912243887656	-3.37530567693199	1.01999990736517	-1.46477420007601	-0.763845681306532	-0.302164753078336	-2.0637067439527	0.587703537126624	2.98678793392179
FAM110B	-0.725035384083224	-3.41560807276498	-0.718506338298976	-0.720787279550214	-0.704895906780323	-0.72994727883569	-0.795749337231436	2.67069981512454	0.9991863255721
MTFR1	0.245066945998412	-3.4234433459697	-0.259890084512404	-0.0177752716037274	-0.44794901467995	0.642289454090259	-0.0936681434998228	0.0759183921790552	0.101074668026588
PREX2	-0.424026282506099	-1.76410172410372	0.3285716407176	0.222158093081721	-0.301563461962222	-0.165061462057361	1.18955525153618	-0.582529787590966	-0.691130273724948
SBSPON	-1.02065947056609	-1.92668332235708	0.712142073176191	-0.0756774299840566	-0.836081937115091	-1.44930269787776	0.812740505552983	-0.256027209158068	1.0922066954058
TCEB1	0.872068200762583	0.14319463582779	0.551767457072681	-0.610685480296781	-0.233473044242079	-0.258765476167589	-1.05138577406582	0.297241599212335	1.30530071848725
RP11-813B8.1	0	-3.47393118833241	0	0	0	0	0	0	0
RBM12B	-0.509761297776979	-2.53378739496208	-0.753896611507828	0.354677599512001	0.407818446481222	-0.0458995209616822	-1.41073468218125	0.218398254911368	1.22963651374617
SPAG1	-0.186291792491952	-0.807061721154067	-0.778276914457101	0.424886035399295	0.223481397815259	1.24383824692426	-0.368306532846639	-1.18671849541562	0.441096262580554
ZNF706	-0.398597863107124	-1.87981243899045	1.15469760765673	-0.0615671664811588	-0.102458492546107	-0.993920860891876	-1.07661243611807	-0.266036564081003	1.34589791246149
AZIN1	0.139305997325998	-1.38860228531577	-0.213525191738504	-0.130362826067592	-0.267528642627706	0.158966779314615	-0.707113681347019	0.53873454725916	0.620829015207046
PGAM1P13	0	0	0	0	0	0	0	0	0
RSPO2	-1.66296501272243	-1.83289001416474	0.987639274385314	2.26403101725632	2.08114205394231	0.866372726798891	0.503597990384473	-1.62038788861347	-5.08239517415384
AP001331.1	-5.64385618977472	-1.64385618977472	-0.100925760042627	-0.100925760042627	-0.100925760042627	-0.100925760042627	-0.100925760042627	0.605554560255764	-0.100925760042627
NUDCD1	0.655793643657847	-1.54459346959533	0.0839414364014139	0.15312515609297	0.58697172541203	0.928327805724573	-0.475055561957658	-0.475303137171639	-0.802007424501687
EIF3H	0.625483255434734	-2.52024724099479	-0.247545045021444	-0.0311795582647694	-0.545454089024076	0.69466249560999	-0.738271945199071	0.68199441163549	0.185793730263883
ASAP1	-0.64171139043115	-2.90197023809506	0.502165077481526	0.741607919634504	0.716050146991988	0.538879047740789	0.542170812777429	-1.91575017191308	-1.12512283271315
PHF20L1	0.1138723971756	-2.81831846044962	-0.125438676945985	1.34949358431086	-0.461096312834775	-0.436387932386601	-1.26772789818087	0.448985922524689	0.492171313512678
TG	-3.75488750216347	-0.872244452801627	-0.216927045933915	0.335934611620217	-0.249027889100939	-0.249027889100939	-0.249027889100939	0.877103990717455	-0.249027889100939
WISP1	0	-2.47393118833241	-0.0439405655298289	0.0536702310965934	-0.0439405655298289	0.166032596552551	-0.0439405655298289	-0.0439405655298289	-0.0439405655298289
TRAPPC9	-0.539078763222216	-1.66177009278354	-1.41543696200704	0.972811839833959	0.827583420716135	0.318617036739261	0.429243495739382	0.0160330699417601	-1.14885190096345
TIGD5	-0.918736838456627	-2.34914956362239	-0.160526890755319	0.199954444901436	0.553718626910804	-0.516670700980595	-0.516670700980595	-0.410505143763667	0.850700364667935
RP11-443B9.1	0	-4.05889368905357	0	0	0	0	0	0	0
RLN1	-1.4391116342577	-2.13955135239879	2.39117332262096	0.832107215327874	0.57317343350459	1.32201312795909	-1.04689820768058	-1.91030365909936	-2.16126523263258
PLGRKT	-0.525019960264874	-5.78135971352466	0.814593332028092	0.0297849312975984	0.403187038612129	0.836943409437778	0.627372710376905	-1.4325906908564	-1.27929073089611
ERMP1	-0.786709785770804	-2.59178376657717	0.92923366603017	0.993425021240006	0.956993550072987	0.323674732445975	-0.953116194650727	-1.53116063179266	-0.719050143345747
IFNB1	-4.05889368905357	-4.05889368905357	-0.147575506717131	-0.0941151789786491	-0.0179945456605028	0.717699391269655	-0.0566404735599862	-0.200686843176693	-0.200686843176693
RP11-344A7.1	0	0	-0.0648822704551146	-0.0648822704551146	-0.0648822704551146	-0.0648822704551146	0.389293622730688	-0.0648822704551146	-0.0648822704551146
TEK	0.0976107966264223	-2.47393118833241	0.320590893081448	1.9286197486476	1.48045975651216	0.769534597137653	0.608134812793971	-1.09689592218419	-4.01044388598865
SMU1	0.457169977649554	-1.83090718501198	0.432046334483987	-1.14768175313294	-1.18189255089921	0.549207267428804	-1.03310321960276	1.67977753808664	0.701646383635468
RP11-255A11.4	-3.71424551766612	-5.12928301694497	-0.0120091806840678	-0.0120091806840678	0.0720550841044068	-0.0120091806840678	-0.0120091806840678	-0.0120091806840678	-0.0120091806840678
PRSS3P4	0	-5.10153802646206	0	0	0	0	0	0	0
TRBV23OR9-2	0	0	-0.0637508899842234	-0.0637508899842234	-0.0637508899842234	-0.0637508899842234	0.382505339905341	-0.0637508899842234	-0.0637508899842234
CCL27	0	0	0.246685840291905	-0.329425742846985	-0.453753877849187	-0.415786027650167	0.0996066254861404	1.16020631956644	-0.307533136998143
FAM27D1	-1.03213262094081	0.842336496975332	0.0178777103510875	-0.00715108414043499	-0.00715108414043499	-0.00715108414043499	0.0178777103510875	-0.00715108414043499	-0.00715108414043499
AQP7P1	-3.71424551766612	-0.0277449904829043	-0.0126562747527126	-0.0126562747527126	-0.0126562747527126	-0.0126562747527126	-0.0126562747527126	-0.0126562747527126	0.0759376485162758
RP11-12A20.7	-0.626025157343042	0.565199245899726	-0.189518558711693	0.0914463222174894	0.280660494759612	-0.122404362853156	0.55678490003385	-0.257525235292097	-0.359443560154005
MYO5BP3	-2.666262602823	-2.33184356375245	-0.00541745275945542	-0.0375182959264795	0.00512604148201423	-0.0375182959264795	-0.0375182959264795	0.150364594983359	-0.0375182959264795
RP11-250H24.2	-3.6667565918848	-4.40372218605101	-0.0120091806840678	-0.0120091806840678	-0.0120091806840678	0.0720550841044068	-0.0120091806840678	-0.0120091806840678	-0.0120091806840678
AC125634.1	0	-5.10153802646206	-0.0256857920874257	-0.0256857920874257	-0.0256857920874257	-0.0256857920874257	-0.0256857920874257	0.154114752524554	-0.0256857920874257
APBA1	-0.74874276194256	-2.82149910437787	-1.55515696007172	1.5287492781699	1.55736735684414	1.31196036903569	0.487192062784584	-0.355945102338771	-2.97416700442383
TRPM3	-2.37125580725093	-1.25096157353322	0.0310552033192567	-0.162871788212253	-0.67249265614802	0.584160624232611	0.534407589035511	0.455844480547336	-0.770103452774442
TRPM6	-0.811733362568178	-1.55896729218821	-0.259234872710383	-1.39859315785685	-1.39180399219421	-1.4076953649641	-0.77999987925441	2.20481051906097	3.03251674791897
ATP5J2P3	-5.68650052718322	0	0	0	0	0	0	0	0
FRMD3	-1.07922669115058	-0.418713157422242	-0.750133538071488	1.94257684354972	1.34891185115443	1.41381871802411	1.67804592677074	-1.32050957244186	-4.31271022898564
NAA35	0.251136285464302	-1.21592342616282	0.125848081266997	0.946632842952988	0.967243966069293	1.69387127091943	0.919438273719016	-1.8036317983929	-2.84940263653482
HSD17B3	-4.75488750216347	-2.05444778402238	-0.193197413061297	-0.193197413061297	-0.193197413061297	-0.193197413061297	-0.193197413061297	-0.193197413061297	1.15918447836778
CDC14B	-0.20159862808374	-1.16927919821059	0.993180527179423	-0.494233027466901	-1.87413698961675	-0.661261631548315	-1.3508375087794	2.47054890865818	0.916739721573771
COL15A1	-2.44057259138598	-2.92599941855622	-1.16582225293039	0.470644265284568	1.41576552101011	1.71415217392115	-0.259830812876616	-1.03580397985422	-1.13910491455461
TRMT112P4	-5.64385618977472	-5.05889368905357	-0.00772273242154582	-0.00772273242154582	-0.00772273242154582	-0.00772273242154582	-0.00772273242154582	0.0463363945292749	-0.00772273242154582
RP11-35N6.6	-2.13070369164459	-3.08179409116365	0	0	0	0	0	0	0
TAL2	-3.09397614820901	-2.88752527074159	-0.316182368140703	-0.316182368140703	-0.316182368140703	-0.316182368140703	-0.316182368140703	1.89709420884422	-0.316182368140703
ZNF462	-1.30543997209879	-1.33024336309937	-0.874093537027669	1.16172018055185	0.857216438545091	0.80801370215088	0.296771915747231	-0.0382165700403494	-2.21141212992703
CTNNAL1	0.392520393029281	-3.50588505019006	0.386101924273747	-1.38905797291598	-0.515207639071472	-1.8238900154718	-0.581217049492526	1.96867508903977	1.95459566363826
EPB41L4B	-0.106165557216928	-3.65486451395131	1.35587945024738	1.37162424812322	1.14237229373067	-0.221773565013691	-1.11884556909617	-1.23480332739198	-1.29445353059942
PALM2	-1.81249822533356	-3.61086436416391	-0.831391921502776	0.594931385322583	1.15214889556084	0.889878291937182	0.773573603866004	-1.22921319469887	-1.34992706048496
PTBP3	-0.000180619097686597	-2.4013761932229	-0.191114867888669	-0.436043606794152	-0.459278967534489	-1.47176159817354	-1.27067291775922	2.16497227513093	1.66389968301914
TNFSF15	-4.75488750216347	0.814968106167479	0.175267162111879	0.0539608658897461	-0.0924286210917774	-0.0971051083012507	0.0348520429420413	0.022558766750612	-0.0971051083012507
AHCYP2	-0.432111012637785	-4.23946593469539	0	0	0	0	0	0	0
RP11-27I1.6	-4.34577483684173	-2.76081233612057	0	0	0	0	0	0	0
GSN	-0.577035584949527	-2.86961971825475	-0.395435004181424	-0.021871559846554	0.467556945600046	-0.805045344933782	0.516114570930661	0.480502635959156	-0.241822243528102
OR1H1P	0	-3.47393118833241	0.128021357333458	-0.121704355321974	0.513648426192596	-0.613984853533278	-0.613984853533278	1.32198913239576	-0.613984853533278
GOLGA1	-0.26070935288755	-2.403022123122	-1.18753345751068	0.741572045150311	0.617589511087683	0.557673514425793	0.643115382604585	-1.12328334300466	-0.249133652753033
AK1	-1.33534861064968	-2.26946067499323	-0.339949625526093	1.63481117161294	0.423289662849222	0.150111625934223	-0.961438002272363	-0.384221900786599	-0.522602931811328
TRUB2	1.10766650977434	-1.75283407723756	-0.375917278015598	-0.580827637407242	-0.299814298929806	-1.18360619591701	-1.30839328381859	2.32036885856813	1.42818983552011
PTGES	-2.77051815387723	-5.27301849440642	-0.583916480709554	-0.632715779188008	-0.384091816278381	-0.584983168403907	-0.00643740935461756	-0.71567347977035	2.90781813370482
AK8	-1.18160680648995	-0.70626879694329	-0.193011888640748	0.222025610638096	0.471460905136069	-0.372522938912258	0.0737332909773059	-0.279823449295772	0.0781384700973071
GFI1B	0	-1.51457317282976	-0.0616293774497325	0.334116783220351	0.280415763387105	-0.304546737334051	-0.00789150629439045	0.107936101394196	-0.348401026923478
REXO4	0.402475233410795	-1.7306912180214	-0.6890398366464	-1.04781676283558	-1.73886652194643	-1.502471241211	-0.0841586098992999	3.03245057701056	2.02990239552816
ABCA2	-1.64019635490667	-4.23907116248308	-1.53197705412339	0.930926756420714	0.354138187145258	0.179031255086983	1.83107577415018	-0.178106528096795	-1.58508839058295
GDI2	0.526401109429374	-1.72023542430609	-1.50141472665455	0.660547799220076	0.698681767912699	0.858305277736342	0.686955723871854	-0.740043500260111	-0.663032341826309
USP6NL	-0.0710319667669443	-2.58379479928882	-1.21274901127063	-0.0574180786353438	0.503222191908326	0.85928738329263	0.0934424192319243	0.35173597021601	-0.537520874742916
SEC61A2	0.149926928196993	-1.54871593451081	0.0323365077753626	0.174321967451233	0.131872181326277	-2.71252248854848	-0.486729072101272	1.85437960485446	1.00634129924242
CAMK1D	-1.15851121532022	-2.51670285419436	-1.10983914541905	1.79259121390805	0.744895895154724	1.81527688668375	0.782478327692239	-2.0401448355979	-1.98525834242181
BEND7	-0.489965986785409	-4.67053823242723	-0.425100450764292	0.621398011335599	0.372692248775059	0.689093230057734	-0.163630507445154	-0.723902815589279	-0.370549716369668
FRMD4A	-0.522022898794002	-0.922718078913707	0.590161276162928	2.09889921319843	0.602350016443937	1.72447473183612	0.34069420129401	-1.32971075366331	-4.02686868527212
PTER	-0.540132719260377	-2.4820756176706	0.566660436543666	0.122798192004952	0.894454708688684	-0.739171657102602	-1.60838504956725	-0.0336009528666319	0.797244322299179
MALRD1	-2.7796099315747	-1.68650052718322	-0.045338656714558	0.892012212403321	1.05095667839577	0.581879339404039	0.973147529379542	-0.0600071297882709	-3.39264997307984
RP11-565H13.3	0	0	0	0	0	0	0	0	0
DNAJC1	0.371859400038291	-1.61097645906781	-1.30747495695851	0.624363965664594	0.787269641281975	1.35559211037726	0.425266904324999	0.957863968515126	-2.84288163320544
RP11-108B14.4	-1.87446911791614	-3.35989594508638	0.344291282019729	-0.0859939909580515	-0.0859939909580515	-0.0859939909580515	-0.0859939909580515	0.0856786727705282	-0.0859939909580515
ARMC3	-1.29956028185891	-3.41503749927884	0.0759753049650952	-0.195487722939279	1.06190011975337	-0.26002797513399	-0.164268992328559	-0.229493606985878	-0.288597127330761
PRTFDC1	0.0436332160383996	-3.79266339956959	-0.518795911321518	-0.518795911321518	-0.518795911321518	-0.518795911321518	-0.518795911321518	1.62049496971781	0.973484586889786
MPP7	-0.405699634699508	-4.2667865406949	1.22023326836859	0.496028991444717	0.884440648109373	-0.861510557302278	0.3546489628483	-1.19246189279461	-0.90137942067409
SVIL	-1.02281462923217	-2.85827885722028	-0.845052338338181	0.349574092740384	0.736300715814495	-0.609433966413461	-0.45841096474584	-0.327925200719216	1.15494766166182
RP11-453N3.1	0	-5.12928301694497	0	0	0	0	0	0	0
AL031601.4	-4.20945336562895	-3.62449086490779	0	0	0	0	0	0	0
ZNF33B	-0.1296601768206	-2.70962357175227	-0.938599058355349	-0.582087635682961	-0.303061197081266	0.393586941897452	-0.619320541881937	0.248470234037642	1.80101125706642
CUBNP1	-5.64385618977472	-4.05889368905357	0	0	0	0	0	0	0
ZNF239	0.224344647670726	-1.67670506934873	-0.784557699727411	-0.571837560406741	1.27197654869357	-0.848299829777002	-0.838512776856269	1.39408108840578	0.377150229668065
SYT15	-1.74922901383203	-0.766931015565494	-0.135460426978352	-0.345383496352584	0.0543641319016648	-0.0409428281940624	-0.115869698620471	0.16416389354452	0.419128424699285
FAM35DP	-0.0847701034787518	-2.72560573200166	-0.0141194307740627	-0.0141194307740627	-0.0141194307740627	-0.0141194307740627	-0.0141194307740627	0.084716584644376	-0.0141194307740627
ZNF488	-0.752689946459223	-4.08453351021167	0	0	0	0	0	0	0
ARHGAP22	-0.17904858888748	-2.79493566280354	-1.10337005773861	0.83709417891893	-0.177892001004916	-1.04196951307446	1.65505900088112	-0.301556617289787	0.132635009307721
ANXA2P3	-1.28630418515664	-2.78587519464715	0	0	0	0	0	0	0
COL13A1	-1.75488750216347	-1.71049338280502	-0.0380608305560318	0.133999915230272	-0.0380608305560318	-0.0380608305560318	-0.0165811031455804	0.0348245101394361	-0.0380608305560318
DNAJB12	0.21323084991318	-1.43572650482233	-0.259725489990505	-0.528158658868731	-0.20092978015806	-0.627905083284222	-0.805424450543185	1.9124492227149	0.509694240129807
DNAJC9	0.143743830040504	-0.654431665242704	0.00883891969229111	0.804657496422378	0.232755983160348	-0.154668412457505	-1.13331600861475	0.495282663977364	-0.253550642180132
KCNMA1	-3.09085343045111	-0.723482364802584	0.621093094668872	-0.128201010686894	0.405622641042461	-0.124616673337856	-0.550434011369942	0.180749230202258	-0.404213270518898
RP13-39P12.2	-0.718024030512746	-5.24158598656976	-0.00371360121899205	-0.00371360121899205	-0.00371360121899205	-0.00371360121899205	-0.00371360121899205	0.0222816073139523	-0.00371360121899205
C1DP3	1.32657445974373	-3.36923380966572	2.18959745240564	-0.979525829071118	-0.979525829071118	-0.979525829071118	-0.979525829071118	2.49390688759711	-0.765401023718271
HECTD2	-0.330409841175324	-0.759695345359178	1.51902146196569	1.33047640394213	1.45252923071639	1.90580162740425	-0.0363261482608062	-3.61984811462275	-2.55165446114491
PIPSL	0.198734266109444	-2.8649827020905	-0.303275955862272	-0.303275955862272	-0.303275955862272	-0.303275955862272	1.57642981042002	-0.0600500311086582	-0.303275955862272
CYP2C8	-5.64385618977472	-2.47393118833241	-0.0739949037807288	0.251775257401028	-0.0739949037807288	-0.0739949037807288	0.118199261502616	-0.0739949037807288	-0.0739949037807288
TM9SF3	-0.249514475013247	-3.4901474923917	0.461532446339172	0.0372027585967221	0.046819683623724	0.0778165884971278	-0.192857279566082	-0.978632642263277	0.548118444772611
ARHGAP19-SLIT1	-2.40209844357135	-2.88752527074159	-0.0989645429168211	-0.0989645429168211	-0.0989645429168211	-0.0989645429168211	-0.0989645429168211	0.593787257500927	-0.0989645429168211
HPSE2	0	-2.51657552574091	0.713173895073619	1.10986430203445	1.42071461590053	1.11589843752382	0.776274812444589	-0.945191458671826	-4.19073460430518
CWF19L1	0.403951584038611	-1.29862072139529	-1.09309327022628	-0.625538083809141	0.414283697445423	-1.26583603631607	0.831794530162022	0.721754957128435	1.01663420561562
LDB1	-0.160134498249503	-2.40274014047546	-0.0780682420735559	0.233105875199546	0.138506852667577	-0.937936195629501	-0.938215598175331	1.12434665176374	0.458260656247529
NOLC1	1.13381352568073	-0.327841314595838	-0.161858271058229	-0.560713111150455	-1.32356485360613	-1.62381190075233	-0.95023008974826	2.43524480142222	2.18493342489319
VTI1A	0.00708652284063724	-1.95168251733606	-0.65586279481591	0.467487703010565	0.543701697066276	0.0789317003086687	-1.10723362679495	0.608826838717147	0.0641484825082062
VWA2	-2.98606080904213	-2.51657552574091	-0.469842382617093	0.211232010657068	0.0810582820304308	-0.332338858867158	0.716024162694242	0.263709168719602	-0.469842382617093
RAB11FIP2	-0.607632759543413	-2.98646324566525	0.200315426998352	0.424199348710938	-0.406869812082637	-0.793122470532243	-1.17015210671424	1.24529455168275	0.500335061937077
DMBT1P1	-5.64385618977472	-2.47393118833241	-0.111128170068941	0.717224207339738	-0.0872249835424548	-0.103116356312346	-0.111128170068941	-0.126548113353486	-0.178078413993568
CPXM2	-5.64385618977472	-1.78587519464715	-0.814076523269128	1.47886986120024	1.62289161607922	1.52007639393108	-0.244985415190854	-1.23457714931072	-2.32819878343984
NPM1P31	0.725661363630898	0.0445464389532619	-0.228605045115547	-0.227429733408273	-0.260705888282571	-0.260705888282571	1.19872573035473	-0.0936983702225531	-0.127580805043211
TEX36	-5.68650052718322	-3.51657552574091	0	0	0	0	0	0	0
MGMT	0	-3.10153802646206	0.950118458864667	1.14122692682129	0.733605895654685	0.910313935957499	0.145525317175911	-0.40760109642324	-3.47318943805082
SPRN	-0.381230555137536	-4.37730485192374	0.17034734341063	-0.50585680906036	-0.434155343706171	-0.571658867456106	-0.571658867456106	1.32329114601992	0.589691398248196
FRG2B	3.19858146006538	7.42513818026085	-0.0752437280149325	-1.30753461041762	-1.45375535126866	-1.45375535126866	4.13929957040122	1.38235240050087	-1.23136292993221
SLC22A18AS	-3.79441586635011	-1.54648835290652	-0.0772884504476513	-0.0772884504476513	0.463730702685908	-0.0772884504476513	-0.0772884504476513	-0.0772884504476513	-0.0772884504476513
TSSC2	0.0328558281520453	-2.35755200461808	2.15791082497599	-2.8230687497995	-0.327448823546906	-0.855249155548649	-1.14234726627291	3.69128139561287	-0.701078225420889
SSU72P5	7.58685610149023	3.90396041462554	2.47523090470927	-2.05981570872373	-1.93087911873225	-1.79476213525328	1.75671085923213	4.27932998030365	-2.72581478153579
SSU72P2	7.41319695216036	3.73996808232773	2.6647018196598	-2.25656465106905	-2.46653781315143	-2.30303908086855	1.97108943516752	4.54267497365378	-2.15232468339207
SSU72P6	7.22828960530934	3.76500424625004	-0.271118683469354	-0.874757108950933	-0.908033263825232	0.0280549723545753	0.93695489285738	1.99693245485879	-0.908033263825232
SSU72P4	7.71378583334336	4.09906993977382	3.23577024912373	-2.49364656552362	-2.49364656552362	-2.49364656552362	1.98370696111094	4.75510905185979	-2.49364656552362
SSU72P3	7.46407162947948	3.82564027508535	1.15299516565339	0.0988856518132804	-0.0510241139176073	-0.00661018589063911	1.13141186806068	1.18938045270339	-3.5150388384225
SSU72P7	7.62592709702331	4.02245623784175	2.02000460299631	-2.22145426827835	-2.22145426827835	-0.615801908790005	2.16207723599969	2.94752319805367	-2.07089459170296
OR52M2P	0	0	-0.0404191376102141	0.242514825661285	-0.0404191376102141	-0.0404191376102141	-0.0404191376102141	-0.0404191376102141	-0.0404191376102141
OR51P1P	0	0	0.0988249341632379	0.0775942561121131	0.611097157476723	-0.228862430012809	-0.228862430012809	-0.100929057713646	-0.228862430012809
OR52J2P	0	-4.05889368905357	-0.296080964932711	0.292083967826789	0.0258471299546513	0.711114536471493	-0.296080964932711	-0.1408027394548	-0.296080964932711
HBG2	-2.62678267641578	-0.0277449904829043	0.762067701169516	0.384394110376965	1.16430792598425	1.50778362037687	0.216046036717569	-0.167310475715064	-3.86728891891009
PRKCDBP	0	0	0.227575437000128	1.16642499597364	0.0269639481229844	-1.10956048156773	-0.92535125411917	0.96432019656079	-0.350372841970636
TIMM10B	0.404043709248311	-1.28021399581062	0.300421730409035	-0.50907882960777	-0.481742223441446	-1.91144130155397	-1.10949322947773	2.7836709187541	0.927662934917786
SYT9	-2.48938484073893	-3.18982455888002	0.634881635116978	0.837944565494654	1.35400008374507	0.816282673146348	0.522880637852336	-0.968668541256731	-3.19732105409866
SCUBE2	-1.77444029958487	-0.956278622570682	-0.668622763046359	-0.0843367899065983	0.63739084247763	-0.244483056660263	0.75665069195674	-1.23298087126173	0.836381946440583
MTRNR2L8	0.015336336987558	-0.209273484874975	-0.185264020215207	0.277213093616266	0.0495033948023576	-0.355495753894752	0.56492525996968	0.106437783081136	-0.457319757359485
GALNT18	-0.720830386958295	-3.08914234672627	0.52120129648609	1.74092590848477	0.867139723145117	0.325888409205927	0.0388085294054821	-1.23488977521216	-2.25907409151523
CYP2R1	-0.889840143416001	-2.51457317282976	0.549640505058627	0.522614128465003	0.915097974450556	0.305519325967021	0.801819438481819	-0.479258194169255	-2.61543317825377
NUCB2	-0.41402707251925	-3.60871594286039	0.182667685692032	1.56652140731478	-0.256076247728294	-0.0310314277757611	-0.226308943281867	-0.85372068573951	-0.38205178848138
SAA2-SAA4	0	0	-0.00408130745668156	-0.00408130745668156	-0.00408130745668156	-0.00408130745668156	-0.00408130745668156	-0.00408130745668156	0.0244878447400894
SPTY2D1	1.30684237354038	1.17087015769242	-0.0476760555322833	0.0982442911899435	-1.19235123468447	-0.848542083408427	-1.08612090855955	2.59753144272082	0.478914548273966
NAV2	-1.01393919095787	-1.90602385179099	0.912341739643417	1.54487190098522	1.18456531693187	1.142894806162	1.14622084109341	-1.50785696412684	-4.42303764068908
RP11-159H22.1	-3.83289001416474	-1.58496250072116	0.148956459508243	-0.0992199875984382	-0.123066729552806	-0.123066729552806	-0.123066729552806	0.442530446301419	-0.123066729552806
ELF5	0	-2.25153876699596	0.0435089669459396	-0.0974850325257237	0.13584913909265	-0.120276897398966	0.141608408381335	0.0449065211004566	-0.148111105595692
KRT18P14	-1.30932805810773	-1.47533800954666	0	0	0	0	0	0	0
TRAF6	-0.168532621825588	-2.65555446855121	0.294069617425526	0.780635212468626	1.19750275867037	0.448774582370004	-0.679340922136973	-0.0286151522531357	-2.01302609654442
RAG2	-2.61005348168399	-3.27301849440642	-0.0796078372975239	-0.0796078372975239	-0.0796078372975239	0.230732283314627	-0.0796078372975239	-0.0796078372975239	0.167306903172993
RP11-313M3.1	-2.21883460192326	-3.90689059560852	0.475801714190482	0.625364386911144	-0.410910999480406	-0.00592716486548517	-0.936979811147994	0.627287487481116	-0.374635613088856
LRRC4C	0	-2.51657552574091	-0.272059532632455	0.616253235421747	0.477962214359197	-0.479351386539253	-0.350669367328822	0.64249444873675	-0.634629612017164
API5	0.277577758213906	-2.52002993570294	0.730475048207327	0.0488468098579729	0.514433798887371	0.343294972253255	-0.244418383424488	-0.483019264172851	-0.909612981608587
ALKBH3	0.429857886844183	-2.23736663603146	-0.573860170754989	-0.0740612260776112	0.265187779072478	-0.801643729405731	0.6181276111605	1.147777037512	-0.581527301506642
RP11-58K22.2	0	0	-0.0821598096212211	-0.0821598096212211	-0.0821598096212211	-0.0821598096212211	0.433855337382444	-0.0230562892763382	-0.0821598096212211
DGKZ	0.128315090011048	-2.852066570864	-0.807038307134911	0.535031320150758	0.319718835151027	-0.574864865005878	0.548517550499405	-0.544301333534083	0.522936799873681
RAPSN	-4.75488750216347	-1.75488750216347	-0.0158616160555348	-0.0158616160555348	-0.0158616160555348	-0.0158616160555348	-0.0158616160555348	-0.0158616160555348	0.0951696963332091
AGBL2	-3.36457243229586	-1.32894852256513	-0.463780681562173	-0.982291532953493	-0.718097870294858	-0.743426050240883	2.2496781597194	1.29527143535163	-0.63735346001963
OR4C5	0	-4.05889368905357	0	0	0	0	0	0	0
TRIM53CP	4.29988359556698	5.46506453382686	3.77727465454963	-2.20526265984964	-2.20526265984964	-2.16729480965062	2.38120186603674	2.59603711641641	-2.17669350765287
RP11-163O19.3	-2.55639334852439	-2.73696559416621	0	0	0	0	0	0	0
OR5D14	0	0	0	0	0	0	0	0	0
TNKS1BP1	0.0518954438961233	-2.17513835959119	0.541860422295512	-0.107769089973309	-0.119278838367086	-1.44387612003043	-0.825898562081314	1.8591050614589	0.0958571266977259
OR9Q1	0	-5.05889368905357	0.00673948769236682	0.200390278495908	0.203904762672145	0.0754990306680994	-0.0675788329974668	-0.168683596017395	-0.250271130513657
OR1S2	0	0	0	0	0	0	0	0	0
INCENP	0.396953781696911	-2.73529096247395	-1.31906620395836	1.04200497135293	1.56047206028718	0.605141109620905	0.292613635138572	-0.0681649621875717	-2.11300061025365
SCGB2A2	0	0	-0.0125641373242803	-0.0340438647347317	-0.0340438647347317	0.00392398546428868	0.0869715362266341	0.0238002098375527	-0.0340438647347317
STX5	0.290652067863247	0.308342644978768	0.32432276981516	-0.602588199674619	-0.902633176663532	-0.39739786841311	-0.604164054600158	1.46438118052943	0.718079349006827
SLC22A10	-4.05889368905357	-4.05889368905357	-0.0319175071335625	-0.0319175071335625	-0.0319175071335625	-0.0319175071335625	0.191505042801375	-0.0319175071335625	-0.0319175071335625
MACROD1	-0.977730836158967	-3.81378119121704	-0.435879421199593	1.24384492053094	0.0843513864920917	-0.569420272147716	0.626524614255817	-0.616537559440545	-0.332883668490998
STIP1	0.621451666481739	-1.79820653984342	-1.7828630306038	-0.303872285339091	0.527068286990407	0.993210127217257	1.37509561442572	0.107510312960641	-0.916149025651139
RPS6KA4	-0.0634790568244001	-2.58019325657328	0.761845637478465	-0.326980938669609	-0.378933018304331	-0.378933018304331	-0.378933018304331	0.414868301596404	0.287066054507732
FAU	0.676734774152388	-0.621743648210688	0.920947198208388	-1.37641286581733	-1.70675649350417	-1.03228266830525	-0.812108030857312	2.43433770646413	1.57227515381155
EFEMP2	-0.951090399519054	0.223407331713083	-0.0435720266557587	0.223464309735532	-0.0435720266557587	-0.00560417645673824	-0.0435720266557587	-0.0435720266557587	-0.0435720266557587
PPFIA1	-0.0713708715930234	-3.32975677384875	0.985726449854702	1.00512345299588	1.35324319720293	0.17697209593037	-0.112844449057058	-2.26201304226695	-1.14620770465988
RP11-849H4.2	-0.318529518425498	-0.357233047755982	1.28430388871573	-0.442014461250968	-0.944514801780151	-0.91594564958338	-0.944514801780151	1.02097566779324	0.941710157885679
ARAP1	-0.500082429683766	-3.77981589845932	-0.290975441765875	0.270224272368958	-0.335369561124329	-0.771337718272773	-0.927865734530892	-0.454951176877001	2.51027536020191
INTS4	0.216232806734979	-1.05341389044159	-0.556262286114012	0.329959329339093	0.206433583145611	-0.514830696115726	-2.45252949901932	1.5676451145211	1.41958445424326
KCTD21	-0.643544221984366	-2.71549406386338	-1.76175539328445	1.33861060837047	1.17828265027449	1.33112039519835	1.31315259391635	-1.27310082665142	-2.1263100278238
RP11-170L9.1	0	0	0	0	0	0	0	0	0
RP11-313I2.7	1.33342373372519	-1	3.29762165884093	-2.01026219065394	-2.01026219065394	-2.01026219065394	0.590245454691843	3.03770443166306	-0.894784973234007
SMCO4	-0.506061672974241	-3.40087943628218	1.58490999943887	0.877850671612918	1.51523042112908	-0.200963711563911	-1.25508056689357	-2.28796804493151	-0.233978768791874
RP11-60C6.5	2.17449773123214	2.90230332611287	1.26238122249657	-1.17124594458822	-1.17124594458822	-1.06021463219947	1.87314817477024	1.43842306869731	-1.17124594458822
RP11-735A19.2	4.26807812094311	3.53218796107261	1.15723649547586	-0.490078014071275	-0.490078014071275	-0.452110163872255	0.422571850825928	0.34253585978429	-0.490078014071275
SRSF8	1.51412552478121	2.28750468812715	3.21484123684891	-1.13087935416021	-1.57263419181484	-2.80253675525856	2.00718271257901	2.24561111530089	-1.9615847634952
MAML2	-0.29287641736272	-1.06585254729463	-0.721725358692028	-0.270937834463982	-0.411218442884491	-0.427994155635317	2.29338490019814	0.740481372224171	-1.20199048074649
KBTBD3	-0.865788214366675	-1.58094943821453	0.455877674445869	0.239871305845339	0.352269130333303	0.324496512864044	0.518078023303383	-1.73545242068925	-0.155140226102685
USP28	-0.588419271020389	-3.42054977211632	-0.389825225773313	-0.846520035691729	-1.25864985167347	-0.653389936719083	1.75364283769863	-0.27921707043746	1.67395928259642
RNF214	0.0567118686965681	-2.59949577785055	-1.54376217273368	0.0308404577461614	0.131905017428651	0.58943107093661	0.397944691185877	-0.493300139481091	0.886941074917472
BACE1	-0.667596461454075	-4.4374053123073	-0.272739080022276	0.0980091431117711	0.274837004808771	0.782661073649669	-0.765903359793007	-0.409571738825973	0.292706957071045
CD3D	0	-2.01380579952503	0	0	0	0	0	0	0
ARHGEF12	-0.371924897798747	-3.61450471850397	-1.8040013077244	0.63561522329466	0.667500247017685	0.706544160212232	1.48006470205101	0.320214827948949	-2.00593785280014
ROBO4	-4.68650052718322	-4.10153802646206	-1.14063808967168	1.45027763697015	1.40095825692463	0.736505162542788	0.842814064689129	-1.09096244619252	-2.1989545852625
CCDC15	-0.151850580622783	-1.46389976646886	0.00532017107058813	1.81418678499778	0.938780908409782	0.897473406221858	0.645813036080345	-0.799509907778906	-3.50206439900145
ARHGAP32	-0.845285072972854	-2.67022158905705	-1.05221660551295	0.674156108879173	0.965716534971524	1.17653064431738	1.18209510529652	-0.482897711015617	-2.46338407693604
OPCML	-4.64385618977472	-1.51457317282976	0.0070943862460135	0.341043393649842	-0.297416655563939	0.633635990718569	-0.0895238039226064	-0.297416655563939	-0.297416655563939
RP11-259P6.3	-5.64385618977472	0	0	0	0	0	0	0	0
IGSF9B	-1.02603128989049	-2.86195536414487	-0.0915245104846618	-0.0582483556103632	-0.0915245104846618	-0.0915245104846618	0.186460236815103	-0.0211351825932638	0.167496832842509
NCAPD3	-0.0932865417286662	-2.90863523869687	0.600463657240199	0.863981102902018	0.125952607549141	0.357636120294958	0.598200878766852	-1.27417939461321	-1.27205497213996
ERC1	-0.641473351067263	-1.65915435760981	-0.624659473785988	1.26852739092656	-0.00171999955466529	1.12438519708665	-0.0811085644721601	-0.098742049924577	-1.58668250027582
CBX3P4	-2.11103131238874	-0.800691191776593	0	0	0	0	0	0	0
FGF23	-1.72489276186563	-3.72489276186563	3.12313169743864	-2.16499079081014	-0.138339975979068	-2.18635513218103	-1.41656297247509	6.06161137773253	-3.27849420372584
CLEC4D	-4.05889368905357	0	-0.696874812065441	-0.696874812065441	-0.552828442448734	-0.696874812065441	-0.696874812065441	-0.696874812065441	4.03720250277594
RP11-75L1.6	0	0	0	0	0	0	0	0	0
RP11-59H1.1	0	-4.10153802646206	0	0	0	0	0	0	0
RP11-298E10.1	0	0	-0.0225188178929833	-0.0225188178929833	-0.0225188178929833	-0.0225188178929833	-0.0225188178929833	0.1351129073579	-0.0225188178929833
EPS8	-0.0943273825481531	-0.670543305203522	-0.0450721868912214	0.199559972988188	0.375716928142015	1.0058850605807	0.0461149053692314	-0.934776271683064	-0.647428408505846
MGST1	-0.280508167507382	-4.87914560512561	1.81377442637722	0.146009744694515	-1.38262278642629	0.531314614675299	-0.436600407485113	-1.03353554987235	0.361659958036718
CASC1	-0.785600369417083	-1.6924909650256	0.404606804811319	1.19708137837021	1.6304598083158	2.00836434634266	1.11082028232963	-2.68608895536475	-3.66524366480486
STK38L	0.38565369249775	-1.95044417552577	0.608860335863073	-0.00549919099020535	0.0153695637605322	0.172609305571729	0.616680861717109	-0.549618107600456	-0.858402768321785
PPFIBP1	-0.098504578645979	-1.69121831381355	0.140200446232272	0.560480030326661	0.331281694766566	-0.723334602804282	-0.811356839493569	0.919996433798564	-0.417267162826211
YARS2	0.76174014517571	-0.643734180806756	-0.104073813737683	0.145743945871537	0.431749536352887	-0.154084582172477	0.20879844624619	-0.265435416463019	-0.262698116097434
PLEKHA8P1	-0.263723207489699	-3.09609658958414	-1.02814766543185	0.533012115855589	1.31355379160712	1.77417513008733	0.0583534665170702	-1.60435714750237	-1.0465896911329
RP11-438E8.2	-3.68650052718322	0	0	0	0	0	0	0	0
ASB8	0.516709847497888	-3.08683407896499	-0.876617987661009	2.48268074557159	0.336999158602876	0.685981747870481	1.20867323938811	-0.799689690341771	-3.03802721343027
RP11-302B13.5	0	0	-0.0722701328185653	-0.0722701328185653	-0.0722701328185653	-0.0722701328185653	-0.0722701328185653	-0.0722701328185653	0.433620796911392
KRT84	-5.64385618977472	-2.73696559416621	0	0	0	0	0	0	0
RP11-641A6.8	0	0	0	0	0	0	0	0	0
KRT4	-3.32192809488736	-1.64385618977472	0	0	0	0	0	0	0
RP11-793H13.10	-1.89162383895521	-2.4391116342577	0.0170606080007741	-0.254962581060274	-0.130634446058073	-0.226393428863503	0.487043629806462	0.362848799234889	-0.254962581060274
RP11-834C11.12	0	0	0	0	0	0	0	0	0
VDAC1P5	-0.282789700980404	-4.57346686188333	-0.00112112311752642	-0.00112112311752642	-0.00112112311752642	-0.00112112311752642	-0.00112112311752642	0.00672673870515855	-0.00112112311752642
OR6U2P	0	0	0	0	0	0	0	0	0
RAB5B	-0.540834079213152	-2.439598784369	-1.38704584683848	1.47444195550873	1.72860996983985	1.07753642004328	1.03064975168815	-0.645780534057988	-3.27841171618354
COQ10A	-0.404149183136108	-1.46507818177844	-0.484501175916515	0.317617097774942	0.846026047897046	-0.890852947329137	-2.33917814770728	2.16163415341735	0.389254971863599
APOF	-2.92599941855622	-0.0384741478146357	-0.074658836932266	-0.0508120949778984	-0.074658836932266	-0.074658836932266	-0.00083860364059464	0.275323988666335	0.000303220748955904
MARS	0.641518194221162	-1.73732748932448	-1.08303448356249	0.374927515285336	-0.756462726612595	-0.162121839956389	-0.287536129389259	1.19993541886859	0.714292245366799
TSFM	0.672179337189437	-2.09394599185528	0.721790096741122	-0.312056807203269	-0.0738826277637577	-1.4658621432823	-1.38600144475628	2.39947700999194	0.116535916272542
RP11-471N19.1	-4.05889368905357	-3.05889368905357	2.82662064561985	-1.15409018328034	-1.15409018328034	-1.15409018328034	-0.284218777102625	2.07395886460412	-1.15409018328034
RPS11P6	-1.10604163741032	-0.922595496314393	1.09129314346588	-0.547628340649261	-0.506436653329152	-0.53014091392042	-0.132865771345692	0.287784897573036	0.337993638205606
ZFC3H1	-0.957920108267493	-2.54556071453009	1.05111429066409	-0.0235369275986885	0.330261954738376	-0.174299039388581	0.229605741293546	-0.23145730876039	-1.18168871094835
CAPS2	-1.13070369164459	-1.61017306351844	0.225230755788765	-0.23203627873521	-0.356191387227143	-0.051336805698722	0.532671215966191	0.55566251551122	-0.674000015605102
PHLDA1	-1.14755718841386	0.495410915742864	0.0885152882959961	0.0206687150454559	-0.414515357345164	-0.990489074839066	-0.220743613948484	0.566506967840569	0.950057074950692
MYF5	0	-5.05889368905357	0	0	0	0	0	0	0
MRPL2P1	0	-5.05889368905357	-0.00112112311752642	-0.00112112311752642	-0.00112112311752642	-0.00112112311752642	-0.00112112311752642	0.00672673870515855	-0.00112112311752642
AC007115.3	0	0	0	0	0	0	0	0	0
PLEKHG7	-5.68650052718322	-5.10153802646206	-0.0193487327894182	0.529423568005477	-0.198859783060929	0.161036162025454	-0.198859783060929	-0.0745316480587268	-0.198859783060929
RP11-887P2.3	0.0135587327549255	-4.5701110555693	-0.0388604555801498	-0.0388604555801498	-0.0388604555801498	-0.0388604555801498	0.162773405589501	0.0315288723112482	-0.0388604555801498
RP11-74K11.1	-3.68650052718322	-5.10153802646206	0	0	0	0	0	0	0
GOLGA2P5	-1.48028352389428	-3.10691520391651	0.12639896342482	1.54289383569522	0.57682664956738	0.434232812721745	0.559034310010417	-0.326797110103119	-2.91258946131646
NR1H4	-1.68965987938785	-0.514573172829758	0.487808980930371	0.934095285506983	2.46164579001195	1.16396734879832	-0.115070771296902	-1.27368383480453	-3.6587627991462
GAS2L3	-0.628567861885539	-2.13462101521681	-0.260908773523816	1.34332905658425	1.22316149967634	0.628667236782533	0.916589447623297	-2.15962543768663	-1.69121302945597
ANO4	-1.59636726399341	-2.10604163741032	-0.792617097131563	0.870165522993954	1.06739381700127	0.991393363694966	1.00596560296224	-1.15058919203168	-1.99171201748918
DRAM1	-0.946670497593873	-2.59708605980365	0.895211771322373	-1.95906228091874	-1.41493349770616	-2.39135082324861	-1.13360794301488	2.98783472270172	3.01590805086428
ST13P3	0.173915861638347	-3.31926629516385	0.438530305112089	0.368863046825799	-0.278708884210107	-0.559665198041163	0.549695361363067	0.0409505669914785	-0.559665198041163
CKAP4	-0.627211445370094	-5.55956502176987	-0.0122474121303662	0.71590053608778	0.204410189343085	-0.0246177238405521	-0.539826222899576	-0.0425134773424611	-0.30110588921791
BTBD11	-1.00762122765927	-2.94774977168187	-0.700883882410916	1.23679477368819	1.94864722508167	1.49094182262968	-0.418820248401493	-1.60180654194544	-1.9548731486417
RP11-554D14.4	7.00284973458478	0.926936537810277	4.84808237942161	-3.39811191011861	-3.39811191011861	-3.18398710476576	-1.09433116194151	6.06100669320218	0.165453014320698
RP11-554D14.5	-0.810966175609983	-1.78587519464715	-0.00542397859986006	-0.00542397859986006	-0.00542397859986006	0.0325438715991604	-0.00542397859986006	-0.00542397859986006	-0.00542397859986006
DAO	0	-2.16293857112621	0	0	0	0	0	0	0
SDS	-2.58496250072116	-1.37345839552744	0.744375727250395	1.79572764575181	1.63047875648551	-0.332995367489378	0.655471151995106	-1.66989780032716	-2.82316011366628
FBXW8	-0.445089916694098	-2.06026703046226	-0.530601634425939	0.310541601087949	-0.516991202907285	-0.435783887572095	-0.607844633358399	1.23796471395879	0.542715043216982
SIRT4	-1.6887983117057	1.63528145403672	0.263869005919318	0.0422389875181677	-0.230646127787623	-1.07323822990177	0.641007287764354	0.391228978632827	-0.0344599021452756
COQ5	0.0950377898113205	-1.94384835160719	-0.00646527624245863	-0.671559947833845	-0.370881822158356	-0.933088408811807	-0.0762756824669104	-0.632124137667158	2.69039527518053
P2RX7	-2.32192809488736	-1.0703893278914	0.0576532022197784	0.356992871639861	-0.0724572853764293	-0.125568621835992	-0.0987685624922767	0.0607782614324642	-0.178629865587405
PSMD9	0.939071001357668	-0.802617003050941	-0.0612515908199276	0.911298183619508	0.505653589018026	-0.0796413426829545	-0.312516835198542	0.156968053446506	-1.12051005738262
PITPNM2	-0.793549122532574	-0.74266795353039	-0.164614370773128	-0.0402235085359377	-0.241857369705588	0.520845785874226	-0.241857369705588	0.162649462081086	0.0050573707649289
CCDC92	-0.576788569275456	-3.20069735023713	-1.22819059259323	0.693090922504656	1.28062540029469	1.12930195779775	0.266607797929828	-0.578023200139056	-1.56341228579463
FAM101A	-3.05444778402238	-2.84799690655495	0.364967089692222	0.740702938863765	0.123402359080928	-0.345711812953708	-0.248850273701119	-0.456743125342452	-0.177767175639637
DHX37	0.848288684297049	-1.7092206036833	-0.203186061286401	-0.0966976270937194	-0.636862513826219	-1.21217484451366	-0.800748598787191	2.68330404843584	0.266365597071346
EP400	-1.00704184456463	-2.45089558423889	0.0720551469816195	0.434060445254738	0.664663472525807	0.420796512224245	0.045716919027087	-0.638829105033246	-0.99846339098025
RP11-408E5.6	0	0	0	0	0	0	0	0	0
LATS2	-0.278575256729572	-3.18286405714981	0.138020867478103	-0.302632413806437	0.0576361042697906	-1.37978342661467	0.402869603931511	0.0996656646009892	0.984223600140714
MIPEP	0.138098396982304	-2.33885691412049	0.249813753115626	1.19286616978244	1.07758424569673	0.0184997310989763	0.348165027737853	-1.6479014402013	-1.23902748723032
ATP8A2	-1.2461605872694	-1.45325682150933	-0.219385358632956	-0.562529939430014	-0.490868954302568	-0.484527427428741	-0.596318252886298	1.47137502943769	0.882254903242882
RPL21	0.446349587989941	-1.07140732318598	0.91557520461254	-1.1662069914199	-2.0968971211478	-1.23520716692379	-3.23457343309375	2.79010802423634	4.02720148373637
ZAR1L	-2.66742466091313	-0.947532580105864	1.95420688017382	2.1504779646708	1.15078283147504	0.432513061051428	0.349826114166616	-1.10154774241764	-4.93625910912006
NBEA	-0.908754038140356	-1.54187964425258	1.36756147550209	0.135390319476997	-1.6937827127863	-0.385383002743583	0.628145382101064	1.64185125123602	-1.6937827127863
CCNA1	4.11990016655207	0.0476967420312965	3.5137256940693	-4.47542375284177	-2.40019045271906	-2.89046125212061	-0.426625350910776	4.28229341408974	2.39668170043317
VWA8	-0.325459120942903	-0.714889964085681	0.485626876952994	0.455016712832145	0.886212923905251	1.16408100356499	-0.824790876397	-2.66680934504145	0.500662704183066
PPIAP25	-3.39231742277876	-5.12928301694497	0.0205154321582263	-0.0115854110087977	-0.0115854110087977	-0.0115854110087977	-0.0115854110087977	0.0374116228857624	-0.0115854110087977
GUCY1B2	-1.95884267524324	-3.03284325668702	-0.0594897255344141	0.150148423321287	-0.0391219278404521	-0.0801491961005069	-0.0157173235055086	-0.0979134755763463	0.142243225235941
CCDC70	0	0	0.804428407572254	-0.209926885404816	-0.209926885404816	-0.209926885404816	-0.209926885404816	0.245206019451826	-0.209926885404816
PRR20A	-2.84799690655495	1.11547721741994	0.625807302707903	-1.1774699917778	-1.31059507501716	-0.244793016621414	3.15733647100913	0.260309384716502	-1.31059507501716
PRR20B	-2.84799690655495	1.11547721741994	0.625807302707903	-1.1774699917778	-1.31059507501716	-0.244793016621414	3.15733647100913	0.260309384716502	-1.31059507501716
PRR20C	-2.84799690655495	1.11547721741994	0.96340009471774	-1.52007699788621	-1.77103857141943	-0.0989904539345592	3.66400655985866	0.533737940083223	-1.77103857141943
PRR20D	-2.84799690655495	1.11547721741994	0.625807302707903	-1.1774699917778	-1.31059507501716	-0.244793016621414	3.15733647100913	0.260309384716502	-1.31059507501716
PRR20E	-2.84799690655495	1.11547721741994	0.625807302707903	-1.1774699917778	-1.31059507501716	-0.244793016621414	3.15733647100913	0.260309384716502	-1.31059507501716
PRR20FP	0	-4.05889368905357	0	0	0	0	0	0	0
TBC1D4	-0.637668303801705	-4.04687672427835	-0.617893162120524	0.00317331228588003	-0.764282649102048	-0.768959136311521	0.657741280492903	0.270937461943003	1.21928289281231
RBM26	0.171571537846657	-1.69327556830661	0.568456975578818	0.434793633952191	0.384129007734147	0.825489907579222	-0.166266942819327	-1.29939547944495	-0.747207102580098
VENTXP2	0	-5.05889368905357	-0.0245801065409005	-0.0245801065409005	-0.0245801065409005	-0.0245801065409005	-0.0245801065409005	-0.0245801065409005	0.147480639245403
DCT	0.415037499278844	0.587504695283609	1.14067374158566	1.47248167630645	0.87345286329327	1.52130278121531	1.51287161012235	-1.22595463146461	-5.29482804105842
FARP1	-0.718371727590942	-3.44251823570095	-0.725684899459096	1.27568402268988	1.20253170887496	1.24136978833987	0.54400335792316	-1.05920607636699	-2.47869790200178
CLYBL	-0.849349010722231	-4.34577483684173	-0.182663737437665	0.528096786381148	0.201386069357495	-0.182663737437665	-0.157634942946142	-0.023856700479507	-0.182663737437665
ARGLU1	-0.588016877025527	-2.00028385539509	0.907960713681997	-1.90615791059491	-1.59949657236086	-2.65512544121456	-0.00391504061970371	2.94582021145374	2.31091403965429
HCFC2P1	0	0	0	0	0	0	0	0	0
PARP1P1	-0.0546633483479152	-4.51160254763644	0.531119974509384	-0.270038681584315	-0.227394344175821	-0.232070831385294	-0.270038681584315	0.738461245804675	-0.270038681584315
TUBGCP3	-0.180697593836078	-1.79798471132501	0.439125919461236	0.399841102010835	0.420518298508523	-0.715862811676206	0.745911333811544	-0.289109003051338	-1.00042483906459
ATP11A	-0.983363478513444	-5.14363830992204	-0.299529876685272	0.708933120252361	-0.137088184495012	-0.422923840356432	0.204382040158416	-0.629616119879143	0.575842861005084
DCUN1D2	-0.11721925229558	-1.18157849809196	-1.84564342253398	0.468562504572163	0.852935153606297	0.364801943413736	-1.03330773984429	0.500359615674189	0.692291945111883
OR11G1P	0	-5.05889368905357	0	0	0	0	0	0	0
TTC5	0.463016641132286	-0.41909286397553	-0.157421369771114	2.05286416195319	1.78368940738466	0.804419255964409	0.326953599127685	-2.18363687924423	-2.6268681754146
RP11-203M5.6	-4.68650052718322	-2.7796099315747	0	0	0	0	0	0	0
PNP	1.92368970494071	2.62839257390883	2.29814299195292	-1.77743004052445	-0.508875296512886	-2.28917814585065	0.725327130696469	2.80512225138174	-1.25310889114313
TRAV11	0	-3.47393118833241	0	0	0	0	0	0	0
TRAV15	0	0	0	0	0	0	0	0	0
TRAJ3	0	0	0	0	0	0	0	0	0
PSMB5	0.581890975096643	-3.31031557475476	-1.40198050398434	-0.146330802980667	-0.529108353851004	-0.496206988183612	-0.569164840487089	1.12162213130738	2.02116935817934
BCL2L2-PABPN1	3.12114596750663	2.05843922534186	-1.28440986429659	1.32483123092993	0.493330773628383	1.05523970517783	-0.832327627256811	0.460921803975203	-1.21758602215795
NRL	-1.666262602823	-1.73039294024272	0.213038158374925	0.352779399533426	-0.417624386351287	0.648811266714673	0.456392405164883	-0.445940297696167	-0.807456545740453
DCAF11	0.108125264831142	-2.06057180646564	0.114419752938049	0.0477911180614699	-0.583081086531659	-1.44488379261164	-0.673648296360688	1.4990244230616	1.04037788144287
RP11-468E2.6	0	0	0	0	0	0	0	0	0
NYNRIN	-1.59857293223981	-2.91028118480929	-0.164788765138432	-0.0989867067426859	-0.164788765138432	0.551836380743599	-0.164788765138432	-0.164788765138432	0.206305386552815
PRKD1	-1.11854886194614	-3.94418913703149	-0.0534563082304029	0.532819524434786	1.55399528625913	-0.0954503968950302	-0.741019662320338	-0.441513487950735	-0.755374955297408
HEATR5A	-0.163578551643927	-2.60910858805286	0.22126446403119	0.688726047967217	0.317479779290493	-0.234565254132216	-0.571152625567365	-0.796232827515209	0.37448041592589
RP11-176H8.1	-4.79441586635011	-5.20945336562895	-0.561863953086907	-0.323572721106389	1.10634462907867	-0.299838072314029	0.840643151235802	0.0255710333137705	-0.787284067120922
AKAP6	-0.475108418133261	-2.80031164505348	-0.978479358407447	-0.0395215140395928	0.966914310942082	0.343448736479915	0.689899150501346	0.0508243635816132	-1.03308568905792
SLC25A21	-0.547931769776189	-1.85725982788392	1.60085230959528	0.406002078731677	0.530608334083323	0.0749869871587419	-0.390211574697442	-1.4796018645189	-0.74263627035269
LRFN5	-0.89792809074013	-3.05607592440609	0.763152572853985	-0.200321551120901	-0.200321551120901	-0.200321551120901	-0.200321551120901	0.23845518275052	-0.200321551120901
POLE2	-0.150793141264116	-1.45982074744367	0.383549184304953	0.733552798166308	0.177935472222758	-0.080960116796629	-1.62355300890316	-0.829328868608259	1.23880453961403
L2HGDH	-0.106539061288677	-0.805400050429381	0.118931397155897	-0.320543214763812	0.209351591763409	-0.281271060960005	-0.693543893073621	0.4510412973781	0.516033882500034
ATL1	-0.103476119949741	-0.125843932978195	0.154254163680502	-0.155743721123879	-0.3363159667657	0.0895013712663869	-0.3363159667657	0.774715345623044	-0.190095225914656
WDHD1	-0.125965232543527	-1.80169319718787	-0.91777664823131	-0.682532336856176	-0.301828702917036	0.0554513907615233	0.607758191037796	0.0547434013214776	1.18418470488373
FBXO34	-0.500507561640213	-3.89315053898222	1.02422427479426	0.00437265156486344	0.523103802299509	0.919891929123494	0.122646467952855	-0.760309829063556	-1.83392929667143
SIX1	-0.724380148265506	-2.77746376218126	-0.0578960750122539	0.254485565577559	0.0979200715439958	1.31984612952067	1.40376517493823	-0.971994568495496	-2.04612629807271
KCNH5	-2.40209844357135	-1.66513284940514	0.140149456958456	0.335197853156938	-1.27107774143865	1.48116018231087	0.392026588076014	0.661682002582944	-1.73913834164657
PPP2R5E	-0.254880274085353	-2.13867217107256	0.640070065388691	-0.198442652773902	0.274035378021969	-0.0658785496210141	-1.75558615348618	0.781074405271728	0.324727507198707
SYNE2	-0.37754796344842	-2.90073426658289	-0.748997611396235	0.758554614388581	1.50347270093602	1.51395578218979	0.381849868063386	-0.539530426652353	-2.86930492752919
RAD51B	-0.898120385980787	-1.48450917949324	-1.11256138134901	0.8781840935571	0.698741664529068	0.410250529209534	0.522072576088279	-1.51594177590903	0.119254293874063
NUMB	-0.431093845497917	-1.55498515413158	1.0695333672299	1.08056416809824	1.61065025799778	1.3897255323659	0.582256739783064	-2.22420120131476	-3.50852886416012
AREL1	0.0964297626830929	-2.60235263759523	-0.114386388615872	0.743848544991923	0.607211461410699	0.00728414522231979	-0.927234487414244	0.936181708392598	-1.25290498398742
GPATCH2L	-0.542972728464004	-1.63662162849605	0.293752278159448	0.337416939561389	0.520390713201171	0.500315740837997	-2.23774793409229	1.22086638789169	-0.634994125559406
TTC7B	-0.655538718313041	-3.3445295238245	0.192364357818013	0.176699306035213	0.140303525599789	-0.151638305368405	-0.574394328027226	0.266593064898759	-0.0499276209561401
CATSPERB	-2.15055967657538	0.249978253008347	0.577918940097158	0.811183266997176	0.0720498361482602	0.861062178084061	-0.665174050927219	-0.0128091792928098	-1.64423099110663
SERPINA10	-4.30985526258679	-3.72489276186563	-0.0899197036687797	-0.233678043129626	-0.321140884379965	0.186653755818731	-0.0590460390097855	1.01384336333284	-0.49671244896342
SERPINA5	-4.68650052718322	-3.51657552574091	0.228723624718026	-0.0728640218851605	-0.0728640218851605	-0.0728640218851605	-0.0728640218851605	0.135596484707776	-0.0728640218851605
GSC	-1.14295795384204	-0.973032952399731	0.743800012337448	1.47270465161755	0.0277188888329558	-0.773663727671265	-0.0936585344235747	0.975011593612871	-2.35191288430599
YY1	-0.181588348947547	-1.66014252292161	0.276314183962683	-0.435387184976263	-0.616671122772384	-0.269777561463779	-0.292287816062496	0.862119112366306	0.47569038894593
WARS	0.602067977723814	-3.33146886209697	-1.96267256456237	0.250007300811526	0.323178323263502	0.231168654015149	-1.03419540294292	0.478189852875119	1.71432383653999
RCOR1	0.119180202697185	-2.75032397702123	0.143247564790229	-0.029838047295188	0.407538816502552	0.333142892444546	-0.101388174196695	0.0708402752017383	-0.823543327447181
MARK3	0.212016668572229	-1.85270390923248	-0.967816056330152	0.0777858323509335	0.325351095419976	0.279882039121237	-0.135291428777554	0.471905883220321	-0.0518173650047631
KLC1	-0.262287089038587	-3.39605982446458	-0.695736754852549	1.574376133225	1.01339667178913	-0.274427632415771	-0.159242714350223	-1.06057960174654	-0.397786101649041
IGHD3-10	0	0	0	0	0	0	0	0	0
IGHV2-5	0	0	-0.00857819766713413	-0.00857819766713413	-0.00857819766713413	-0.00857819766713413	0.0514691860028048	-0.00857819766713413	-0.00857819766713413
IGHV3-23	0	-5.05889368905357	0	0	0	0	0	0	0
IGHV4-28	0	0	0	0	0	0	0	0	0
IGHV4-34	0	-4.05889368905357	-0.0470860032532548	0.282516019519529	-0.0470860032532548	-0.0470860032532548	-0.0470860032532548	-0.0470860032532548	-0.0470860032532548
IGHV7-40	0	-5.05889368905357	-0.130007672320145	-0.0550456146389229	-0.0459434075316702	0.604069642521235	-0.130007672320145	-0.113057603390207	-0.130007672320145
IGHV3-60	0	-5.05889368905357	0	0	0	0	0	0	0
IGHVII-62-1	0	0	0	0	0	0	0	0	0
IGHVIII-76-1	0	0	0	0	0	0	0	0	0
GRAMD4P5	-5.64385618977472	0	0	0	0	0	0	0	0
RP11-32B5.5	-5.64385618977472	0	0.0258356024646366	-0.00626524070238746	-0.00626524070238746	-0.00626524070238746	-0.00626524070238746	0.00549060104730068	-0.00626524070238746
GABRG3	0	-2.73696559416621	1.17511220985896	1.19923848428614	1.2210970776319	1.29755126944213	-0.465656405866484	-1.19986908697902	-3.22747354837363
OTUD7A	-0.674069974555141	-2.06140054466414	-1.91533878060074	1.46136353683079	0.585951172695438	0.996831046500626	1.77421090911274	-0.922569007539563	-1.98044887699929
TMCO5A	0	-5.05889368905357	-0.0459897278410518	-0.0459897278410518	0.275938367046311	-0.0459897278410518	-0.0459897278410518	-0.0459897278410518	-0.0459897278410518
IVD	-0.149217312942541	-2.68391691115345	-0.979756851482251	1.61151942317111	1.01018948385383	0.281284152506777	-0.531103154141947	-0.89740122064126	-0.494731833266254
ISCA1P4	-3.47248777146274	-2.88752527074159	-0.010412191527924	-0.010412191527924	-0.010412191527924	-0.010412191527924	-0.010412191527924	0.0624731491675439	-0.010412191527924
CDAN1	-0.415437303920696	-2.90150404906146	0.349910541765203	-0.927114328559107	-1.60208699501286	-1.19325464526072	-1.52963520066457	3.39882741644271	1.50335321128934
TTBK2	-0.912553083854288	-2.71431320057486	-1.30321084102901	1.06369533909653	0.69131679797461	0.616681231740694	0.597890577521794	-0.203397129053523	-1.4629759762511
CASC4	-0.294368858333782	-3.06054154193505	0.880971876233562	0.137167213165872	0.0929776793383117	-0.303515419411642	-0.829333349409023	1.14467517385274	-1.12294317376982
CTD-2014N11.1	0	0	0.126165534361228	-0.0308781757843518	-0.0308781757843518	-0.0308781757843518	-0.0308781757843518	0.028225344560531	-0.0308781757843518
SORD	0.327497720447979	-3.12627711653948	-0.347533067407432	-0.445143864033855	-0.445143864033855	-0.445143864033855	-0.445143864033855	-0.0798076295278583	2.20791615307071
SECISBP2L	0.107500436176943	-1.98331677341224	-0.387439302868048	1.50707249139399	1.03298662734874	0.952601635466763	1.3119567155768	-1.88282948820721	-2.53434867871104
CYP19A1	0.909989834267405	-2.0962153152593	1.13926833178221	0.283740065978646	0.186360224208936	-0.505078904641531	0.296123790434478	-0.247636347052091	-1.15277716071065
GLDN	-2.27563444261343	-3.71620703399941	0.911006508855806	0.911703727640214	1.31434033363355	0.404282458946347	0.980441951099703	-1.87769441756057	-2.64408056261505
TMOD3	0.157495369053802	-1.49049469158287	-0.424319645745869	-0.0120364643000883	-0.189287978837809	0.366874299927522	-0.323220133434329	-0.0467127077967993	0.62870263018737
MAPK6	0.200396027510797	-2.61370488570717	0.492918920825678	0.270129495452764	-0.133278190981688	0.228687533167274	-0.753632550970588	0.291069806905612	-0.395895014399052
WDR72	-0.162938571126205	-0.438573013739633	-0.000763750382902106	-0.312870874459237	0.0377415164887096	0.524647946702208	-0.82664028823759	0.381134385557209	0.196751064331603
CTD-2515H24.1	-3.57288966842058	-5.30985526258679	0.161761134952884	-0.120792721600334	-0.134731912558208	-0.10241419228548	-0.131234468321981	0.504788409779819	-0.177376249966701
MYO1E	-0.146234895397212	-1.82336724004624	-2.17493198877079	1.1124034239817	0.439997795133075	-0.0491872758841119	0.943089404129915	0.932068195857051	-1.20343955444684
NPM1P47	-4.75488750216347	-3.58496250072116	-0.149832202629821	-0.149832202629821	-0.0589787721787077	-0.149832202629821	0.288460648949326	0.369846933748667	-0.149832202629821
CA12	-0.858353127464674	-2.46141743456114	0.0479584781259508	1.23212267698592	-0.0794651507029234	1.31833648417798	0.617365875491475	0.309818702736277	-3.44613706681468
TIPIN	0.656504359385878	-1.59614005003264	0.619927849065356	-1.38108546588704	-0.796380428366511	0.103587232119453	-1.68850916408308	1.90927699254523	1.23318298460659
MAP2K5	-0.762960802699151	-1.53789424706438	-1.28445457724942	0.836602294681212	0.941908566889613	1.06048349568444	1.25149167788127	-1.68926661132339	-1.11676484656373
GOLGA6C	-2.1030934929641	2.34414282870289	0.626966938442735	-0.210976303448292	-0.11336550682187	-0.0999449910595479	-0.144026059523665	0.152322225858931	-0.210976303448292
NEIL1	-1.21993969201244	-2.65513091213698	-0.0494264135185557	0.0660508039013804	-0.185928413423418	-0.537527374987123	0.453073927010628	0.619279534120851	-0.365522063103763
UBE2Q2	-0.154382061381224	-0.694477039937091	1.67484751448696	1.77366577867579	0.716526485298092	1.25017436211799	0.0380764263661924	-3.04046344033419	-2.41282712661085
ETFA	0.522761890752631	-2.00894137060287	1.34789203321463	1.12894970992951	1.1071891231645	1.15868051897497	0.406258127130295	-1.75390062938245	-3.39506888303147
TBC1D2B	-0.547120437672329	-3.77923849271849	0.0840007927503792	2.28435396582804	1.32420726912991	0.69860278391141	-0.0816556679684219	-1.44526537775114	-2.86424376590018
ADAMTS7	-1.49243588568961	-3.08397104033425	-0.045137156005173	0.434440595468382	-0.243631309644256	-0.243631309644256	0.0811792937762274	0.260411195693333	-0.243631309644256
ALPK3	-2.32192809488736	-1.21956637725768	-0.487084462916737	0.174248644225041	0.650732043813249	-0.339909901488517	-0.529005912349842	0.493694023638862	0.0373255650779429
KIF7	0.00245425923812875	-2.94379442082347	-1.03707661409475	0.7816830712351	0.198139847599278	0.671968894614016	1.56580779462367	-1.20618213523052	-0.974340858746791
MRPL15P1	-2.40717538150587	-2.07275634243531	0.163260525188961	0.0738254416070167	-0.293545624041513	0.535627408221782	0.0987717987372476	-0.284393925671982	-0.293545624041513
CRTC3	-0.359497245335085	-3.16276520986945	0.227112542588531	0.351450929865939	0.610515680347736	0.902947710755629	-0.821758523856411	-0.081970834257358	-1.18829750544407
PRC1	0.0124306085869608	-2.56934734033863	2.0466944912336	0.181253629170082	0.673102136548835	-0.103614148465488	-0.586163237621054	-1.20951546517822	-1.00175740568775
VPS33B	-0.224846145422613	-1.85684991310892	-1.63819003321697	0.192406076070928	0.258098617260927	-0.094266680117725	0.568330336557543	0.777700094734823	-0.0640784112895303
CHD2	-0.107710848446794	-0.812438385560485	-0.785291867430687	1.51457622259059	0.287091098975634	0.903776836127959	0.481966446527347	0.0988752902727299	-2.50099402706357
RP11-452K20.1	-5.64385618977472	-4.05889368905357	-0.00645553910946504	-0.00645553910946504	-0.00645553910946504	-0.00645553910946504	-0.00645553910946504	0.0387332346567902	-0.00645553910946504
WDR24	-0.274804182773337	-0.830074998557688	-1.5092428181873	1.2232353849866	0.209688853148649	-0.286850396850848	-0.55822966934647	0.0519000943808106	0.869498551868558
IL32	-2.45490196015678	-0.903492019146654	-0.000641838726603117	-0.0327426818936272	0.0513215828948474	-0.0327426818936272	0.0376466459977708	0.00990165551486653	-0.0327426818936272
NMRAL1	-0.174920655277053	-2.53811352553735	-0.0809687370305672	0.508422122916809	-1.33604185716168	-1.34514406426893	-0.69327490491766	1.08023241462402	1.86677502583801
SEPT12	0	-0.832890014164742	0.326222039892717	-0.719919741752004	-0.719919741752004	-0.719919741752004	-0.719919741752004	1.46190563833747	1.09155128877783
RBFOX1	-4.68650052718322	-1.22706890854592	-0.284647405355118	1.81366685282083	1.31516054483315	0.864096279663972	0.40747252071004	-2.0665159162897	-2.04923287638317
ATF7IP2	-0.0525869620942199	1.71255392812629	0.987232798119898	-0.764645954171233	0.122391837247965	0.878729257088989	-0.0242580217028792	-0.704834478447349	-0.494615438135389
CPPED1	-0.942373182417945	-3.4594316186373	-0.187507142037571	-0.205959306418967	0.429999553135637	-0.896254467154515	-0.858835306619718	-0.580246343810971	2.2988030129061
SHISA9	-4.05889368905357	-0.836501267717121	-1.07517847982182	1.386054818776	1.219726441299	-0.00148778884017009	0.287081709100761	-0.137343459708623	-1.67885324080515
PDXDC1	-0.0164185128349268	-2.67907284381657	1.31311607291611	1.25168247422354	1.19564377075603	0.44836488976649	0.296376622541968	-0.721897280841821	-3.78328654936232
NPIPA5	-0.821050749564096	-3.01892499862755	-0.476536245033639	0.0382664552869996	-0.153919677195541	0.247285548903733	-0.543486488958267	-0.340712607941947	1.22910301493866
METTL9	-0.296296646457538	-4.73452654871479	1.5077467394806	1.02957600411476	1.09335773456132	0.295793575616813	-0.599561337644829	-1.53080301025073	-1.79610970587793
PALB2	0.0848008182775393	-1.87601128272455	0.437444010410646	0.614969271425292	1.43691770346462	0.993409310528387	0.934724398653609	-2.20004792292966	-2.21741677155289
RBBP6	0.234359110682231	-0.85977320433935	1.8666739783288	-2.70090590345617	-3.00251734140066	-0.645365902609725	0.761787899593909	2.49969836478508	1.22062890475877
ARHGAP17	0.153640306486817	-2.58722377867766	-0.507184775585963	1.16508654373587	0.890499779099772	0.621385304059666	0.559762318942337	-0.957783348077263	-1.77176582217442
ZG16	0	-2.7796099315747	-0.519957475224664	-0.156319128452465	-0.375911105607957	-0.491388323027893	0.383080794888248	-0.49267472083126	1.65316995825599
HIRIP3	0.078219442313822	-1.33227003910882	0.0743142455383845	1.24562114172843	0.457439937587958	0.13061018803735	0.234648213817989	0.58268415219181	-2.72531787890192
PHKG2	0.111130812029522	-0.736368699229728	-0.246024739141164	0.0107709757128736	0.312552009035289	-0.707558901324108	-0.630571871198286	1.10589495198944	0.154937574925957
VN1R67P	0	-3.51657552574091	0.120741555761368	-0.0363021543842119	-0.0363021543842119	0.00166569581480852	-0.0363021543842119	0.0228013659606709	-0.0363021543842119
VN1R3	0	-5.05889368905357	0	0	0	0	0	0	0
RP11-1166P10.6	0	-4.05889368905357	-0.377375233896909	0.595929899437671	0.0502309388849904	0.0268012727501678	-0.0184164080645797	-0.0018934228331674	-0.275277046278173
ABCC12	-5.68650052718322	-1.82851953205565	-0.0947121240848094	0.505305791085358	-0.154300920374609	0.35872636959533	-0.470446662667965	-0.470446662667965	0.325874209114662
RP11-42I10.3	0	-5.05889368905357	0	0	0	0	0	0	0
ZNF423	-0.935183547077321	-2.32825571485937	-0.0868383681709382	0.437823622282404	-0.107696973068602	-0.0937577821107286	-0.0527305138506738	-0.101344276582536	0.00454429150107513
IRX5	0.3636383467722	0.250961573533219	2.38946747740036	-1.50340922266033	-1.50340922266033	-1.50340922266033	-1.03874095565689	3.37602922110968	-0.216528074872168
CNOT1	-0.53356238039616	-3.12182859779216	-1.77877190515824	-0.250608421730425	0.096958691602798	-0.160476436645746	0.0468043499851438	0.706516230673439	1.33957749127303
NOB1	0.424118221884255	-2.24650487745326	-0.373501806990761	-0.597701772398082	-0.786017023308021	-0.207730421203693	0.244964116954408	1.98064713890446	-0.260660231958314
HYDIN	-1.64909283814087	0.483932580489911	0.545300009815511	-0.0416901722526282	1.2419940874946	-0.00958436795244921	-0.52742139757589	-0.242024146115847	-0.966574013413292
ZFHX3	-1.03842684763024	-3.26081926896668	-1.80222760018751	2.09986065266247	1.52689314898214	1.11190626436609	0.572735986029101	-0.741061185359667	-2.76810726649261
CFDP1	0.033338659755075	-3.03830128056735	0.998576216066854	-0.436031215216259	-0.140150660621784	-1.04251504285387	-1.23027756895553	1.26102063681798	0.589377634762614
TMEM231	-1.46777896135082	-3.42245497084133	0.251246908815638	1.3217076855502	1.23994931748125	0.562784482527944	-0.126027363346706	-0.0511965111413657	-3.19846451988696
TERF2IP	0.511754261163456	-1.0159285061525	1.67515297594822	-2.17164650762399	-2.08854612798304	-2.67350862870419	-0.853809716551607	3.74762146354049	2.36473654137411
CNTNAP4	0	-1.64385618977472	0.340322409079007	1.20105343579072	0.174265225076407	0.555596787068282	-1.40419375580709	1.27483641600963	-2.14188051721695
WWOX	-0.72059361013832	-4.03971763214898	-1.0314711404097	1.65725004399097	1.41388811218536	1.13635530988496	0.963458983814018	-1.27930520132046	-2.86017610814515
EMC8	0.4950737381982	-3.47180354330627	0.262182347131092	1.23570421059144	1.17720388886841	-0.0643166064421612	-1.7224908054481	-0.372027595557286	-0.516255439143395
PRDM7	-2.46512273071515	-0.74075717332858	0.406135608180133	0.251317499128029	0.0289250777915813	0.0119186524858914	-0.272370255438074	0.300388105695956	-0.726314687843517
VPS53	-0.0752242813528233	-1.6508003140839	-0.230964418535033	0.343474438688317	-0.803496119746892	-0.480330815628153	-0.555281234025622	2.44149692214495	-0.714898772897569
INPP5K	0.30250483162397	-1.54897264366594	-0.538381650645778	-0.156727920526318	-0.98264846280498	-0.127295266857778	-0.985090811519123	2.73743851052158	0.0527056018323955
OR1G1	0	-5.05889368905357	0	0	0	0	0	0	0
TMEM220	-1.33985000288462	-1.23132554610646	-0.183634756869267	-0.254723742893141	0.116799620769721	-0.369384725473262	-0.852294337644565	0.0849530598834645	1.45828488222705
RPL23AP76	0	-4.05889368905357	0	0	0	0	0	0	0
AKAP10	-0.236169363446845	-2.30124519723748	0.461781383088111	0.280909049674597	0.526438479501469	0.733521882474516	-0.447318049417426	-0.155551092575135	-1.39978165274613
CCDC144NL	-0.395928676331139	2.65535182861255	1.0431218209966	-0.692295816968645	-1.006508946728	-1.006508946728	-0.560252716838438	2.73667305478319	-0.514228448516698
AC144838.2	0	-5.05889368905357	0	0	0	0	0	0	0
WSB1	-1.03223209792827	-2.20268979333258	0.626464867618218	0.209118934462307	-1.3993733116835	-1.23288052159707	-1.01678533872183	2.15615813405293	0.657297235868942
CTD-2349P21.1	-1.57531233068744	-1.97124100701858	0.0425719423115036	-0.10473475646879	-0.10473475646879	-0.10473475646879	-0.10473475646879	0.481101840032446	-0.10473475646879
RP11-805L22.1	0	-5.05889368905357	0	0	0	0	0	0	0
RFFL	-0.540568381362703	-2.87738071333604	1.55253674713915	1.723473977456	0.987167926159702	1.1201435193949	-0.847891641855788	-2.19764497566288	-2.33778555263109
IKZF3	-2.53841991478413	-1.47130571892559	0.0683122873851505	0.0202795909633487	0.25549605265738	0.319996406760553	-0.547874622071254	0.482688909400542	-0.59889862509572
RAPGEFL1	-0.911322841923779	-1.57613865033415	-0.442246723470681	-0.300378007159344	1.10124915995509	-0.322337259735484	-0.442246723470681	0.128657736262981	0.277301817618116
TOP2A	-0.350005667424427	-3.83123016652071	-2.18865282844848	1.15260330508447	-0.291941207778199	0.55105786459549	-0.211226757448977	-0.325644900708603	1.3138045247043
KRTAP1-5	0	-4.05889368905357	0	0	0	0	0	0	0
KRTAP4-5	0	0	0	0	0	0	0	0	0
JUP	0.0354488360042898	-0.615427781448208	-0.0112823878299553	0.997411937357846	0.671203942453004	-0.308240462606485	0.471281139609307	-2.12866974080974	0.308295571826018
CRHR1	-2.07999932206522	-2.783606319285	-0.231643012867076	0.417859740048791	0.309710936193169	-0.0259606598590819	0.103426181708353	-0.143256018717997	-0.430137166506159
RP11-259G18.3	-1.60514038265879	-1.6887983117057	0	0	0	0	0	0	0
PNPO	0.405966768103371	-3.87824166083483	0.00187168561335727	-0.184461072350568	0.0679260892837176	-0.357040527238858	-0.439033899436165	0.177037088535546	0.733700635592971
HOXB2	0.509536230548916	-0.523441091897357	2.71943416167418	-0.781459599391013	-1.2072769374231	-0.993152132070252	-1.2072769374231	2.58841445878739	-1.11868301415411
SPOP	0.451821957046008	-1.87385896986692	-0.804700593838462	1.47091709161591	0.0355996881433613	1.0184928598321	-0.262868131924469	0.0238100087314539	-1.48125092255989
COL1A1	-0.581258531957737	-1.16899811734947	0.202531920526174	-0.389508411435515	-0.289027018387681	-0.207545616249039	-0.322501722938769	1.34444394419349	-0.338393095708661
ANKRD40	0.0193167075341695	-2.84055005168458	0.296157588858239	0.459172053746583	0.0706458256776115	-0.268449375793165	-0.470410718362194	0.182304533179913	-0.269419907306987
TEX14	0.307361981752698	3.10479619001161	1.0677130553036	1.04537234692179	0.793137580826664	0.831504532089924	1.13521681339919	-1.55635347013933	-3.31659085840184
TRIM37	0.307179384697155	-2.20374492571066	0.831293247915419	0.724702610662799	1.0056928399658	0.555860227972644	-0.817884346398405	-1.91334433124606	-0.38632024887219
APPBP2	-0.328627457710175	-1.97092657071558	0.741601613368854	-0.0658120922291836	-0.673377104764632	0.443979845873526	-0.560361701311702	0.975252234412703	-0.861282795349565
TLK2	0.0367265354879071	-1.112543518095	0.433585982714337	0.565026317079667	0.32046908430555	0.146886150202594	-0.960730803369906	0.504843988820359	-1.0100807197526
KCNH6	-2.98792716769943	-0.828728572850171	0.0758741469136011	-0.0517591328122726	-0.00911479540377885	-0.0517591328122726	-0.0267303383207501	0.115248385247746	-0.0517591328122726
DCAF7	-0.223932450521038	-3.6419853941278	-0.783488461746289	1.67559313783261	0.800211537903109	1.04739499580756	0.60386162221904	-0.877535992202747	-2.46603683981327
MILR1	-3.15754127698648	2.05191208864247	0.223959190226001	-0.0889237650583545	-0.235472428411296	-0.0807498336126544	0.0252918037976703	0.307645635572428	-0.151750602513793
DDX5	0.0232426748180931	0.508494023664104	-0.282440490518411	-1.66561976183499	-0.916153703890236	-0.412895658625114	-0.145696532062868	2.10429839766826	1.31850774926336
RP11-927P21.6	-3.64385618977473	-5.05889368905357	0	0	0	0	0	0	0
CACNG4	-2.16146342269412	2.32192809488736	-0.0755420468883537	0.573431503218783	-0.107642890055378	-0.0790737378586068	-0.107642890055378	-0.0958870483056896	-0.107642890055378
ARSG	-0.882304957330245	-2.08926733809709	0.44983903358446	0.671174148137865	-0.633929324108138	-0.769761126882043	-1.12627254955443	0.999625944976541	0.409323873845746
FAM20A	-1.04041426844591	-0.300173542246841	-0.0838083767520609	-0.0599616347976933	0.154978482835056	-0.0838083767520609	-0.0838083767520609	0.240216658970881	-0.0838083767520609
MAP2K6	-0.263319270093953	-4.17706353674353	-2.20374197134668	0.0496288907490645	0.43979535555993	0.925465132259797	1.18134578951987	-0.083368032922404	-0.309125163819573
OTOP2	0	-1.51457317282976	0	0	0	0	0	0	0
RNF157	-0.957960055082331	-3.90724029747446	-0.155733884839171	1.82123333517703	0.670297323911464	1.02636705670401	-0.521459121393727	-0.601442251086562	-2.23926245847304
ST6GALNAC2	-0.514573172829758	1.31842640617581	-0.340137556500494	-0.247910264665317	-0.372238399667518	0.00996770714395284	-0.372238399667518	-0.293131854675011	1.61568876803191
MXRA7	-0.361007831864602	-3.6986486626151	-1.39825463095534	1.5512201122022	0.987214543010834	-0.236322420266554	0.294038154112416	-2.4589307492719	1.26103499116834
RP11-318A15.7	0	0	0.274256152162067	-0.0271150593661082	-0.0790671390008298	-0.0790671390008298	-0.0790671390008298	0.0691274632073603	-0.0790671390008298
CHMP6	-0.161105300552302	-1.8501762046142	-1.0664435980713	-0.76975549522373	-1.13339384199593	-1.13339384199593	-0.650545558927464	2.37007054470403	2.38346179151032
NPLOC4	0.00149957178639211	-2.35137629208382	-0.359495270105933	-0.25271611174008	-0.273131625130397	-1.30649425690461	-1.50577168343155	2.10559710036358	1.592011846949
NARF	-0.393500378843795	-1.13116818526085	-0.920099969347659	0.138764841451096	-0.395168006914744	-0.91633470819818	-0.351432900106062	0.955452659727853	1.4888180833877
ROCK1P1	-0.251630655473489	1.63593600719858	0.0224393479084308	0.304839078609156	-0.413168357853166	-0.103598009532881	-0.155165151681179	0.756566387217181	-0.411913294667542
RAB12	-0.127118878987051	-2.41874554805641	1.11820309062217	-0.811886818325278	-0.485712823679474	-1.92888346194241	-0.9971745034824	4.09487952068486	-0.989425003877465
RP11-677O4.4	-4.71424551766612	-1.15965666598849	-0.00149347966245235	-0.00149347966245235	-0.00149347966245235	-0.00149347966245235	-0.00149347966245235	0.0089608779747141	-0.00149347966245235
RP11-815J4.6	-0.553324599606866	-3.31541478792869	1.01122114951092	-0.404267121538784	-0.404267121538784	-0.404267121538784	-0.404267121538784	1.01011445818301	-0.404267121538784
PTPN2	0.215836174388762	-2.21745645728908	0.568259527505502	-0.0252496472839647	0.0198701477471905	-0.323574106703579	-0.443193504919989	-0.103541798451833	0.307429382106677
LDLRAD4	-1.51313931976402	-2.67472846203827	0.512251589734186	-0.609897687138712	-0.600529504604517	-0.61460468981624	-0.56935360872134	2.37474806598425	-0.49261416543763
ZNF519	-0.29804329914947	-0.5585113923453	0.844457457127154	-0.717472945326392	0.586855060317134	0.000100762585416803	-0.600258041543071	0.301652923038795	-0.415335216199037
CXADRP3	-0.276143284886894	-2.46669961910134	-0.147472170886206	-0.155726272098862	-0.17957301405323	-0.17957301405323	-0.17957301405323	1.02149049919799	-0.17957301405323
TMEM241	-0.0729794453571054	-2.45660399200449	-0.374315706870219	-0.0465939626366741	0.845721293468099	-0.102677510044688	-0.237454189379142	-0.431712491426311	0.347032566888935
RIOK3	0.124075200710424	0.393979262107495	-0.579302840726725	0.347100141917718	0.43492425937746	1.10652563287718	0.163463212958141	-0.351300089560542	-1.12141031684323
TRAPPC8	-0.000663765846026201	-1.95943175218412	-0.177450184705133	-0.569089151718077	-0.527326529581558	-1.05676227072645	-0.595259644147898	0.398242462703053	2.52764531817606
KRT8P5	-3.1926450779424	-0.752072486556414	-0.12656833621688	0.691736885401265	-0.0839239988083864	-0.12656833621688	-0.101539541725358	-0.12656833621688	-0.12656833621688
SLC14A2	-4.64385618977472	-2.12029423371771	0.744576078365776	0.698769352372493	0.899963795160021	0.826985944451193	0.104791044359138	-1.03473780922814	-2.24034840548048
RP11-618K16.4	-0.386058432307078	-5.26052755022322	0.0645485338417468	-0.0630847458841269	-0.0630847458841269	-0.0630847458841269	-0.0630847458841269	0.148777007960152	0.0390134417346091
KATNAL2	-0.893912741610308	-1.45220729186938	0.218887885463044	-0.289141955023248	-0.325997175882777	-0.337018581974029	0.426692770576446	0.175340169790288	0.131236887050275
MAPK4	-1.19622348831165	-2.97519660899943	2.00874233816212	1.97515602516425	2.03131191261191	1.60630962761503	-0.106837347033056	-3.42388922113146	-4.09079333538879
ALPK2	-3.70043971814109	-1.37851162325373	-0.0741902015546348	-0.212039736828207	0.0211878465226233	-0.212039736828207	1.02966362858997	-0.549275084503418	-0.00330671539812522
MRPS5P4	0	0	0	0	0	0	0	0	0
KIAA1468	0.0357859201076457	-1.3673227551961	0.867590214508489	-0.399684742472523	0.200965939214163	-0.511929933806157	-0.214871945683484	-0.900972224552056	0.95890269279157
TNFRSF11A	-0.745604512440079	-3.3005544440948	0.503781351274914	0.0103617333511417	0.816800367641591	0.242795097116927	-0.368791230229171	-0.427590157875704	-0.777357161279699
BCL2	-0.951867504326902	-3.40343087963086	-0.138404484853436	-0.138404484853436	-0.138404484853436	-0.138404484853436	-0.138404484853436	0.134433096010717	0.557589328256464
CCDC102B	-1.20567502639151	-3.76755391399963	0.10540965911778	1.42887335291637	0.297862672220528	1.63059618420975	0.122971128112558	-1.66580703495655	-1.91990596162043
MACROD2	-0.979962246763455	-1.9119438233348	0.448571190616682	0.829132258673747	0.245307081654289	-1.1532767460208	0.702359636412048	-0.562513000826783	-0.509580420509179
OVOL2	-3.51096191927738	-1.97490901903717	-0.400824051686306	-1.65211169484254	-1.72707375252376	-1.68910590232474	-1.72707375252376	3.46066520712034	3.73552394678077
RPL15P1	-3.02384674195437	-3.76081233612057	-0.338414721279615	-0.33723940957234	-0.320884796722038	-0.370515564446639	-0.349035837036187	-0.144007034637959	1.86009736369478
SLC24A3	0	-2.25153876699596	0	0	0	0	0	0	0
ABHD12	-0.077017217488709	-4.25034882037427	-1.19547089565363	0.768116766457961	-0.416093138803709	-0.435207465605654	-0.520058336991479	0.484170140383958	1.31454293021255
DEFB119	-2.94341647163363	-2.25153876699596	-0.0571288415369959	-0.0571288415369959	-0.0571288415369959	-0.0571288415369959	-0.0571288415369959	0.0170028880402188	0.268641319644761
PXMP4	-0.337950112611705	-2.96000193206808	-0.116581274487674	0.00784417880799015	-1.17337697949107	-1.59918205757915	-0.963252783576056	1.48364967476009	2.36089924156588
PHF20	-0.345625938311276	-2.40626728965111	0.0929247309472574	0.707254291842882	-0.767166820753517	-0.304398104658757	-0.231514733834198	0.834291590520631	-0.331390954064299
SCAND1	0.209000653968338	-0.905097313785468	0.956152361755521	0.739383973704452	-1.14133911019105	-1.74428735638557	0.048590380868049	2.0470124131261	-0.905512662877498
PTPRT	0	-1	0.0568247346452517	0.904767282953708	0.562860354514323	0.943384474388724	-0.201228288013646	-1.02624187656776	-1.2403666819206
RPL37AP1	-0.384562807726764	-3.73430044176669	0.10744603412875	-0.112625075297576	-0.0737237244811846	-0.136008002735527	-0.139548360440776	0.453234225362865	-0.098775096536552
TTPAL	0.0859732231098528	-2.37598279694299	0.416653607374873	0.76410191171407	0.783966909502178	0.0958714180607725	-1.01510262293435	0.411318387562462	-1.45680961128001
SLPI	0	-5.05889368905357	-0.110160707589767	-0.00806251997103066	-0.110160707589767	-0.110160707589767	-0.110160707589767	-0.110160707589767	0.558866057919864
RPL35AP	0	-3.47393118833241	-0.00149347966245235	-0.00149347966245235	-0.00149347966245235	-0.00149347966245235	-0.00149347966245235	0.0089608779747141	-0.00149347966245235
PREX1	-0.972888154382759	-2.19656012794578	-0.877322074913122	1.39529470643808	0.819828547423021	0.556178204796209	0.313588619130543	-0.591491957829121	-1.61607604504561
KRT18P4	0.0167952425429785	-0.645335118700638	-0.279534262565094	-0.311635105732118	-0.311635105732118	-0.311635105732118	-0.286606311240595	1.39404126077512	0.107004630226922
RPSAP1	-3.75488750216347	-2.23132554610646	-0.0223323539649504	0.0526297037162715	-0.0223323539649504	-0.0223323539649504	-0.0223323539649504	0.0304629139117094	0.00623679823182054
ZNF217	2.13120205847143	0.993341696965315	-0.823328689266394	-1.24404410718687	-0.665329754130889	-0.264555712526101	0.222849743816158	0.870351453088698	1.90405706620539
CASS4	-2.32192809488736	-1.19417254768899	0.426439771434739	-0.267504966503423	-0.0357407112432482	0.767605162936651	-1.0157029580067	1.08529928770959	-0.960395586327606
RTFDC1	0.671541997486381	-2.17119063450961	-1.99480867832754	-0.627887145123886	-0.617084337516755	0.221725074893087	-0.163247625368968	2.21377458949842	0.967528121945644
GCNT7	-0.854569560478436	-2.87446911791614	0.0912081551497393	-0.0456585577132774	-0.210558645172769	0.573902604531846	-0.478311599909092	0.00716126165994346	0.0622567814536103
PTMAP6	0	-5.05889368905357	0	0	0	0	0	0	0
HMGB1P1	0.63721169416791	-2.78011917797635	-0.0432998852669135	-0.0432998852669135	-0.0432998852669135	-0.0147307330701426	-0.0432998852669135	0.120198847015966	0.0677314271218305
RTEL1	-0.524159221658956	0.482694449382106	0.398018840580704	0.491128244972185	-0.536352491449921	-1.42514992913031	-0.500390278272723	0.508041627908532	1.06470398539154
GNG7	-1.16564400411444	-3.58710777255271	0.00679900905143271	0.111758970426389	0.941325171574151	0.0871319990552957	-0.503793666942553	-0.219029291303821	-0.424192191860894
GTF2F1	1.80023048762422	2.36024258012911	-0.221931479757552	0.468830222678582	-1.45714077286962	-0.589684538969058	0.0269691258286269	2.46648662883571	-0.693529185746681
CTB-25J19.1	5.74082478962184	3.93231319248843	4.70623636070308	-3.29773113515619	-3.34968321479091	-3.32111406259414	1.53869474861587	6.62261910900362	-2.89902180578134
MBD3L5	5.95264419077414	4.00941542674386	4.34973185229223	-2.63849837076823	-2.63849837076823	-2.63849837076823	0.73061908783159	5.47364254294908	-2.63849837076823
MBD3L4	5.99763651068597	4.03897123151283	0.817699551213644	-1.19115136636862	-1.25699781606396	-1.30662858378856	-1.30662858378856	5.47081504294108	-1.22710824414503
MBD3L2	5.93598350712885	4.09295285346725	5.22815549517728	-4.01752812851468	-3.97535867427074	-3.30273932519315	2.52877778319862	6.83400196932033	-3.29530911971766
MBD3L3	5.91397216255731	3.85085656069419	5.30697493371138	-3.65806561645082	-3.72391206614615	-3.24747402220317	2.75522381068515	6.34079579427436	-3.77354283387075
RPL21P129	-3.36457243229586	-2.29418310440446	-0.0465914081051676	0.220444928286123	-0.0465914081051676	-0.0465914081051676	-0.0465914081051676	0.0125121122397153	-0.0465914081051676
CERS4	-0.919412078513833	-1.5244402022891	-0.840302039728995	0.335465956884294	-1.14075860431353	-0.805774356600724	-0.635849355158411	1.2843965982932	1.80282180062417
PRAM1	-3.68650052718322	0.513171817653146	-0.0351610662914741	0.395960156322446	-0.14956043902856	-0.117242718755832	-0.0945939798106317	0.0465820831500624	-0.0459840355860102
OR7G2	0	-3.05889368905357	0	0	0	0	0	0	0
PRKCSH	0.130861249667506	-3.36202566615527	-0.0781292054901659	-0.107191671092629	0.351368228460208	-1.090512929946	0.425924591677633	0.797693182606068	-0.299152196215116
ZSWIM4	-1.01801140798432	-0.416231289202888	-0.613107215046225	0.77992565284558	1.31059166824885	1.13787884943492	-0.563939342674055	0.307516314861374	-2.35886592767044
OR7A18P	0	-5.05889368905357	0	0	0	0	0	0	0
OR7A3P	0	-5.05889368905357	0	0	0	0	0	0	0
AC005336.5	-0.960001932068081	-4.37503943134692	-0.00112112311752642	-0.00112112311752642	-0.00112112311752642	-0.00112112311752642	-0.00112112311752642	0.00672673870515855	-0.00112112311752642
FAM32A	0.636799785186672	-1.0173235341628	1.09127904393595	-1.35177574091973	-1.77393128354574	-2.62140932836488	-1.54691275986514	4.139427795938	2.06332227282153
CTD-3222D19.2	0	0	-0.00645553910946504	-0.00645553910946504	-0.00645553910946504	-0.00645553910946504	-0.00645553910946504	0.0387332346567902	-0.00645553910946504
CPAMD8	-2.57787307593484	-0.525784564786383	-0.441154118454183	0.0014692124965604	-0.136034311253375	0.48063704919512	0.939712226807531	-0.219557666815658	-0.625072391975995
USHBP1	-2.36257007938471	1.43986935225878	0.315681228375418	0.132184207359578	0.0920875621395205	-0.231945121072765	-0.561792879256366	0.572534951064652	-0.318749948610038
FAM129C	-2.40880554556733	0.761119455874983	0.745915585483061	-0.10913607860584	-0.165836666085492	-0.375099815478305	-0.212229571569943	0.541609841160659	-0.425223294904141
COLGALT1	-0.127504473418847	-3.50479215203717	-0.51434633353513	0.257205737535485	-0.497633495392625	-1.61996903831668	-2.20493153903783	2.67503361678247	1.90464105196431
UNC13A	-1.1046623613718	-1.00980317503036	-0.235346786742581	0.0075097371535828	0.218829106443221	-0.19737893654356	-0.141110716896815	0.480746195709997	-0.133248599123845
ZNF826P	-2.11103131238874	-2.36257007938471	0.728081904219748	-0.823745147062632	-2.04209073533638	-1.79963269094582	-2.38359919919326	2.86947838186623	3.45150748645211
ZNF431	-0.470827013266228	-2.37068740680722	-0.441018952930728	-0.471110327574983	-0.290786037672045	0.825059010891062	-0.548410529656881	0.954018468781827	-0.0277516318382509
ZNF208	-1.65326851411207	-2.43462822763672	-0.652077369029403	-1.40446583186908	-1.22706958099563	-1.27146370035408	-1.11250981673277	3.14759108224901	2.51999521673196
ZNF729	-2.50695998871988	-3.16992500144231	-0.229872225425259	-1.40812621106203	-1.55298723526306	-1.37626171240678	-1.08978245352371	2.52642072744935	3.1306091102315
VN1R92P	0	-4.05889368905357	-0.00874287949096252	-0.00874287949096252	-0.00874287949096252	-0.00874287949096252	-0.00874287949096252	-0.00874287949096252	0.0524572769457751
ZNF725P	-1.03868046816406	-2.86180270607998	-0.00242143841856248	-0.00242143841856248	-0.00242143841856248	-0.00242143841856248	-0.00242143841856248	0.0145286305113749	-0.00242143841856248
CTC-448F2.3	-1.47130571892559	-4.34577483684173	-0.0463232922100933	-0.00346207769589546	0.0124292950739961	-0.0784241353771174	-0.0784241353771174	0.197666423282123	-0.00346207769589546
PDCD2L	0.532811218670049	-2.64599193411872	0.132519246540047	-1.1847335269101	-1.71405187979466	-0.364611760708199	-1.31405581635825	2.59964149447347	1.84529224275769
WTIP	-0.96691764504417	-2.21620854971308	0.307649947032993	0.136619855501496	-0.478504615729912	-0.89806467369945	0.759765550110541	0.944879005129214	-0.772345068344881
ZNF792	-0.784610966401315	-3.16382480190589	-1.67886311160609	0.0331971407972995	0.68135346800565	-1.54746522249023	1.04445777996113	1.79423409331019	-0.326914147977951
ATP4A	-3.01380579952503	0.900464326449086	-0.0202669594730481	0.121601756838289	-0.0202669594730481	-0.0202669594730481	-0.0202669594730481	-0.0202669594730481	-0.0202669594730481
ZFP14	-0.88734775561216	-3.0815574091779	0.954062706437929	1.03917479898777	0.936157074240566	0.0594890608509027	-0.574090925015715	-0.748746358665152	-1.6660463568363
SIRT2	0.0389239897690282	-1.85379510414751	0.667140143273247	0.462844150509495	-0.584295937147287	-0.999904009912267	-0.940645127832856	0.790152918425287	0.60470786268438
MSRB1P1	0	-3.05889368905357	-0.0275049550984797	0.0382971032972663	-0.0275049550984797	-0.0275049550984797	-0.0275049550984797	0.0992276721951324	-0.0275049550984797
SELV	-4.20945336562895	-0.728326675892334	-0.0256857920874257	-0.0256857920874257	-0.0256857920874257	-0.0256857920874257	-0.0256857920874257	0.154114752524554	-0.0256857920874257
CTC-490E21.12	0	0	0	0	0	0	0	0	0
CTC-490E21.13	0	-5.10153802646206	0	0	0	0	0	0	0
CTC-435M10.3	0	0	-0.77301055086162	0.396914450580692	-0.77301055086162	0.0507388094466527	-0.0440016805237571	0.994451644072471	0.147917878147181
CEACAMP3	0	-5.05889368905357	0	0	0	0	0	0	0
XRCC1	0.22026612022806	-2.58868558676387	0.122617093742949	1.19947453754392	0.812600901965218	0.685632508219043	1.00126606478986	-1.24261814688171	-2.57897295937928
CTB-147N14.4	0	-1.94341647163363	0	0	0	0	0	0	0
ZNF473	0.245818270257259	-0.250561165711131	0.413638480532678	-0.723240033923601	-1.36645196633205	-0.869399677284232	-1.27153585188711	3.05440225954056	0.762586789353749
SYT3	-1.22163170682323	-2.94622874355902	0.111605493071316	-0.203875821036721	-0.125631509815761	-0.0597047173500875	-0.0462553294975304	0.0085772633400954	0.315284621288689
SHANK1	-1.78810444315801	-1.97862634920743	-0.667014791910216	1.30453677846042	0.538026908680194	0.469207718844256	-0.275559967088925	-0.445171236869484	-0.92402541011624
ZNF613	-0.23703919730085	-1.23703919730085	-1.77427293013126	-0.817440789287636	-0.567385929613088	-1.72180551023713	-1.91505158591406	3.65298051885722	3.14297622632595
ZNF534	-1.61738397841353	-0.773034848873728	-0.937866463014	1.00543881396538	-1.20256968920841	-0.0538491797526635	-0.408285114212166	1.2801577225525	0.316973909669364
FAM90A28P	1.93920831588125	4.26987563006645	-0.376859530233546	-1.18152661725028	-1.21480277212457	-1.21480277212457	3.55059936749711	1.65219509636043	-1.21480277212457
RPS9	0.532833654211243	-0.41121930638907	0.292411453854654	-0.262196390173635	-0.912297865452767	-1.0174577364315	-0.74372761700196	1.88534245491724	0.757925700287971
U2AF2	0.685482449283857	-2.81656998840382	-0.990472528859552	0.684208787052311	0.31138398014604	-0.4222712803684	0.366064316260943	1.16015767556223	-1.10907094979357
RFPL4A	4.78477707408239	5.94387377529341	3.66578000660976	-2.21231960767753	-3.60372074268913	-3.40208688151948	4.44319861403912	3.97302125122706	-2.8638726399898
RFPL4AL1	4.61247760625553	5.76878582365614	1.86396618030609	-2.26275064104791	-2.74129108263291	-2.32625358335407	4.86370683938049	3.12152094864477	-2.51889866129646
RFPL4AP1	1.09485918634144	2.90968922896119	-0.0119902667594478	0.0118564751949199	-0.0119902667594478	-0.0119902667594478	0.0376405009651526	-0.00153590912228135	-0.0119902667594478
ZSCAN5A	0.884703832343857	0.602240492152992	-0.398854713069648	-1.43773050854626	-1.0513757639715	-0.871506632827094	2.12625390219585	2.42089133627193	-0.787677620053275
SIGLEC31P	0	-3.05889368905357	0	0	0	0	0	0	0
ZSCAN4	5.57849150445965	3.1435627306444	1.99336520455343	-1.90648009820438	-4.26398383358711	-2.42281965636761	2.57244321951332	5.45305913447083	-1.42558397037849
AC010642.1	-0.214897884789524	0.37255416795733	1.1469365417994	-0.832174213216389	-0.832174213216389	-0.832174213216389	-0.439856790437629	1.85325631106205	-0.0638134227746486
A1BG	-2.56187888760812	0.264972210075286	1.76758248248426	-0.352545218585007	-0.973917150354348	-1.50068477290549	-1.41361670386746	2.52484229261294	-0.0516609293848969
ZNF736P7Y	0	0	0	0	0	0	0	0	0
MTND1P17	0	-3.47393118833241	0	0	0	0	0	0	0
IGKV2OR22-4	0	0	0	0	0	0	0	0	0
BCL2L13	-0.244386838208087	-3.22289501498058	1.32811853303419	0.427640588353388	1.06774130678063	-0.236700982725464	-1.31285646313586	0.315562575438948	-1.58950555774584
AC008132.13	-1	-0.564144029213602	-0.115586048461911	0.0730459669738613	-0.101911111564835	-0.148007526154289	-0.129391847986942	0.607825943547425	-0.185975376353309
DGCR5	-1.90876474735881	-4.03905277656378	0.118615246576318	-0.282460099680002	-0.222242576845895	-0.30630684163437	-0.0283220943346043	0.227935901478918	0.492780464439634
CA15P2	-2.88752527074159	-2.62449086490779	0	0	0	0	0	0	0
IGLVV-66	0	0	0	0	0	0	0	0	0
IGLV3-15	0	0	0	0	0	0	0	0	0
LL22NC03-84E4.8	0	-5.05889368905357	0	0	0	0	0	0	0
IGLV2-5	0	-3.47393118833241	0	0	0	0	0	0	0
IGLC7	0	0	0	0	0	0	0	0	0
AP000343.1	-4.64385618977472	-4.05889368905357	0.108878336552473	-0.0243186316387397	-0.0481653735931073	-0.0101975233940869	-0.0481653735931073	0.0701339392596757	-0.0481653735931073
GGT5	-4.64385618977472	0.263034405833794	0.0478270289901431	0.118731697140955	0.124608263477624	0.014983772303126	-0.441780852585441	0.613686329650585	-0.478056238976991
CRYBB2P1	-0.324839690307266	-0.961729983072283	-0.761020097712001	-0.365644845410193	0.340304612249874	-0.457599895818133	0.40591823748066	-0.336030650203223	1.17407263941302
TFIP11	1.46840991313493	0.256051732687679	0.340951951082902	-0.075432428564743	-0.909641884773873	-1.7308989433764	-0.402098914011645	2.84584029795898	-0.0687200783152147
TPST2	-0.310006073211849	-3.92990236404239	-0.393107578586285	-0.57695108169912	-1.45626959927666	-1.72287062013064	-0.338738723088746	2.27960262989528	2.20833497288617
MTMR3	-0.146046317883484	-2.40883434082181	0.477993040114274	1.68122550247854	1.75402923540623	0.988004046859725	0.584827992625728	-1.10992535028525	-4.37615446719925
HORMAD2	-2.94341647163363	-4.05889368905357	-0.221316658932285	-0.221316658932285	-0.221316658932285	-0.221316658932285	-0.221316658932285	-0.147184929355071	1.2537682240165
SF3A1	0.492838694695097	-3.62687267329931	-1.23245559174318	0.179271538347969	0.999833029752337	0.282225346885674	0.47703322257995	-0.176726321872605	-0.52918122395015
SEC14L6	-3.64385618977473	-0.915935735211525	0.0522078112550144	1.67262564159031	0.572188468183825	0.0846144256859429	-0.395980997547069	-0.860898155268096	-1.12475719389993
DEPDC5	-0.01786273386051	-1.25712897376135	0.0357153266140089	-0.125830658123371	0.124364042146169	-0.640833566856885	-0.00727191010186612	0.914256769439394	-0.300400003117449
KCTD17	-0.258020206784391	-2.65646846569685	-0.317035063968748	0.480722214316211	0.30399669145993	-0.865928309982382	-0.267668986647769	0.301836159358818	0.364077295463941
MICALL1	-0.449863150952845	-4.0203935464995	-1.06144752083846	0.988569555619446	0.431305464469439	-0.627834292304475	-0.209819886037507	0.339356486500175	0.139870192591381
CSNK1E	-0.00386359449161629	-2.07905819406279	-1.04259344983051	1.03089426701124	-0.263379152124348	-0.0116078361596257	-0.0531088880162658	1.1650654040744	-0.825270344954895
GTPBP1	0.315963424594597	-1.31114601823935	-0.776875054680711	0.83421598128752	-0.426254283897637	-0.112694768658272	-0.136298578748554	1.23273375126585	-0.614827046568195
RPL3	-0.0191743021684754	-1.99215172945862	-0.5103228829648	0.260597482222423	-1.28466949430587	-0.12554656507074	-0.116256507012437	1.09361600434926	0.682581962782173
TNRC6B	-0.424323456118132	-2.64488209226204	-0.562011387345166	1.44459241733635	0.66759277136372	0.552573416269932	0.446806391260624	-0.195993664617404	-2.35355994426806
MEI1	-2.23132554610646	-1.20029865048583	0.00779880874330097	0.757899452318728	0.361714969274753	-0.059324654616181	-0.915459118017349	0.0300776124182103	-0.182707070121463
SERHL2	0.0646869685272148	-0.251132316777502	-0.614659537190944	1.73621305267492	1.09338358607551	1.0403893467339	1.2435852904602	-0.190465592594631	-4.30844614615895
SAMM50	0.37851162325373	-3.05889368905357	-1.0383004655589	0.78704179488607	-0.0826552105900067	-0.657260298897968	-0.225974135995693	0.0548805277193836	1.16226778843711
TPTE	-1.78135971352466	-2.50834121911824	0.379295061434187	0.112616229400172	-0.400204576570574	0.185704263994871	-0.67550274840571	1.75080742093631	-1.35271565078925
GRAMD4P1	-5.64385618977472	0	0	0	0	0	0	0	0
APP	0.0164754157934803	-3.74566638218704	0.0120551956074171	-0.0957259197695111	-0.528893223153894	0.303985848280496	0.83398868915992	0.455371239255671	-0.980781829380101
HSPD1P7	0.172836596862216	-3.6686595807753	-0.127597954331601	-0.127597954331601	-0.127597954331601	-0.127597954331601	-0.127597954331601	0.765587725989605	-0.127597954331601
KRTAP24-1	0	0	0	0	0	0	0	0	0
KRTAP19-3	-4.16992500144231	-0.872244452801627	0	0	0	0	0	0	0
SYNJ1	0.933986424031056	-0.678824905561169	0.242607670936888	0.627775856699691	0.413183005599712	0.54103608922421	0.665553771574811	0.0284066177721023	-2.51856301180742
TTC3	-0.52105563154893	-3.5177815613202	-1.86743115732467	1.27837567015648	1.05845161854718	1.04163452152489	0.333817239934897	-0.470946543112249	-1.37390134972653
KCNJ6	0	-0.577766999316952	0.628830071764417	1.73435069360918	0.670365310603275	0.291812014447251	0.0810205694607262	-0.937739463380087	-2.46863919650476
DSCR4	0	-3.05889368905357	0.907620698209397	0.244048362791875	0.713271314054752	-0.814845326261694	0.11287877276399	-0.399658795936709	-0.763315025621612
RPL23AP12	0.11322683244329	-4.35497499582174	-0.0153729508181462	-0.0153729508181462	-0.0153729508181462	-0.0153729508181462	0.0167278923488779	0.0221690115428327	0.0225948993808742
LCA5L	-0.974004791467055	-1.28950661719498	0.12370159092853	1.10325406240241	0.605892837422017	1.02838614161991	-1.78362414117579	-0.832513277752155	-0.245097213444917
ABCG1	-0.670935723831009	0.714858575366417	0.167479774808897	0.622097282062428	0.161735792274093	0.00802637687864016	0.0101589641714526	-0.44289374190314	-0.526604448292371
HSF2BP	-0.844349129539806	1.32921444896586	2.01715549833303	1.18496783926607	1.97488662864502	1.21778316366211	-1.74819229985268	-0.989734100483917	-3.65686672956963
TSPEAR	-2.78932099922734	0.194911684914341	-0.818794747111198	1.02930966680554	-0.37075532553714	0.061205476778172	0.926275896692064	0.304799631271318	-1.13204059889876
DIP2A	-0.767257031763305	-3.63318182517184	0.378282353368303	-0.296070437174307	-0.927365571617497	-1.15558921362448	-0.123415642976422	1.40190230139211	0.722256210632284
