# Supplementary material for: Herpesviruses mimic zygotic genome activation to promote viral replication
Source: Nat Commun. 2025 Jan 16;16:710. doi: 10.1038/s41467-025-55928-5 (PMC11735616; doi:10.1038/s41467-025-55928-5)
Supplement: Supplementary file 10 — Supplementary Data 7 [file 41467_2025_55928_MOESM10_ESM.xlsx]

## Sheet: Supplementary Table 4
Expression pattern of embryonic genes during embryonic genome activation compared to expression pattern in DUX4 overexpressing and HSV-1 infected cells.(OO: oozyte, PRO: pronucleus, ZY: zygote, 2C: 2-cell state, 4C: 4-cell state, 8C: 8-cell state, MO: morula)
gene_name	DUX4	HSV1	OO	PRO	ZY	2C	4C	8C	MO
PRAMEF11	7.80759728997769	5.38528258123117	3.88006755691175	-2.84710413519865	-2.84710413519865	-2.7008833943476	1.33737453598844	5.65738264139483	-2.47973306955012
PRAMEF7	7.29693063217079	4.74983781188069	0.732045582700359	-1.27245580953458	-1.27245580953458	-1.27245580953458	2.65520365116851	1.70257400426946	-1.27245580953458
DENND2C	0.369286633386168	0.932105800315754	0.763166573739953	-0.517552766529321	-0.610022536664752	-0.658579356842953	-0.582155743231808	1.95668664461927	-0.351542815090391
GALM	0.154273267069877	2.14873344767048	-0.598400676419003	-0.121535862752185	-0.523546681734789	-1.62076848944746	-0.963656202970465	1.93682240412382	1.89108550920008
TRIM43CP	4.68772011154659	3.25334100962995	3.1432103120771	-2.28213149365928	-2.28213149365928	-2.28213149365928	2.74322957868275	3.24208608387727	-2.28213149365928
FRG2C	2.96446686101106	7.45662315745361	2.14011980642307	-2.43366423968069	-1.66149874608539	-1.18848384552013	4.57257733530985	1.11286681988601	-2.54191713033272
FRG2	3.18601897756261	7.43294335155285	0.30592454541383	-1.83370185549544	-2.02987862440809	0.453237116900068	3.89911863932077	1.48614037621018	-2.28084019794131
RP11-432M8.8	4.54901580431477	3.97743360606101	1.98241429685982	-1.29783031755487	-1.66892446924611	-1.66892446924611	2.6511991287945	1.67099029963888	-1.66892446924611
RP11-432M8.9	4.14789869511231	4.09131516674595	0.40182899373791	-1.52606745999091	-1.52606745999091	-1.12552953040718	3.56520923437431	1.7366936822677	-1.52606745999091
GUSBP1	0.0156163352668033	0.735999045237405	0.603577049543529	-1.66539845613805	-1.23089641291168	-2.07317792709712	-0.199307264012178	3.52482886759361	1.04037414302188
NELFE	0.027390777698297	1.45430812889268	2.125389864062	-1.77020696467649	-1.64714856827215	-2.39134456254818	-2.42266376797446	3.76257600912783	2.34339799028146
PTP4A1	1.19945049073377	0.66718308479471	0.867903845490731	-1.76105549078099	-1.24143607072689	-0.943512380767758	-0.459460203573734	2.15138562136436	1.38617467899429
IFRD1	0.145920758045197	1.5310877277419	1.37675814580655	-0.115675268919714	-0.578073390047335	0.654668419302915	-2.63637955118348	1.27796479279028	0.0207368522507787
SSU72P8	6.20693557259743	2.98538290392782	2.11340141719634	-1.66138564240484	-1.1917537512034	-0.857049964646027	2.33866933730367	2.25468843774872	-2.99656983399447
FAM90A17P	-4.12928301694497	0.855610090664825	1.72959132349071	-0.894700590159662	-2.4505167452213	-1.28701801293842	3.19030659936437	2.16285417068561	-2.4505167452213
FAM90A24P	-1.59903768593288	2.63992895993909	0.291474714682895	-0.979154134496334	-2.91906891741841	0.0559138481001669	5.00307361134563	1.94487709200911	-3.39711621422306
FRG2B	3.19858146006538	7.42513818026085	-0.0752437280149325	-1.30753461041762	-1.45375535126866	-1.45375535126866	4.13929957040122	1.38235240050087	-1.23136292993221
SSU72P5	7.58685610149023	3.90396041462554	2.47523090470927	-2.05981570872373	-1.93087911873225	-1.79476213525328	1.75671085923213	4.27932998030365	-2.72581478153579
SSU72P2	7.41319695216036	3.73996808232773	2.6647018196598	-2.25656465106905	-2.46653781315143	-2.30303908086855	1.97108943516752	4.54267497365378	-2.15232468339207
SSU72P6	7.22828960530934	3.76500424625004	-0.271118683469354	-0.874757108950933	-0.908033263825232	0.0280549723545753	0.93695489285738	1.99693245485879	-0.908033263825232
SSU72P4	7.71378583334336	4.09906993977382	3.23577024912373	-2.49364656552362	-2.49364656552362	-2.49364656552362	1.98370696111094	4.75510905185979	-2.49364656552362
SSU72P3	7.46407162947948	3.82564027508535	1.15299516565339	0.0988856518132804	-0.0510241139176073	-0.00661018589063911	1.13141186806068	1.18938045270339	-3.5150388384225
SSU72P7	7.62592709702331	4.02245623784175	2.02000460299631	-2.22145426827835	-2.22145426827835	-0.615801908790005	2.16207723599969	2.94752319805367	-2.07089459170296
SPTY2D1	1.30684237354038	1.17087015769242	-0.0476760555322833	0.0982442911899435	-1.19235123468447	-0.848542083408427	-1.08612090855955	2.59753144272082	0.478914548273966
TRIM53CP	4.29988359556698	5.46506453382686	3.77727465454963	-2.20526265984964	-2.20526265984964	-2.16729480965062	2.38120186603674	2.59603711641641	-2.17669350765287
RP11-60C6.5	2.17449773123214	2.90230332611287	1.26238122249657	-1.17124594458822	-1.17124594458822	-1.06021463219947	1.87314817477024	1.43842306869731	-1.17124594458822
SRSF8	1.51412552478121	2.28750468812715	3.21484123684891	-1.13087935416021	-1.57263419181484	-2.80253675525856	2.00718271257901	2.24561111530089	-1.9615847634952
RP11-554D14.4	7.00284973458478	0.926936537810277	4.84808237942161	-3.39811191011861	-3.39811191011861	-3.18398710476576	-1.09433116194151	6.06100669320218	0.165453014320698
PNP	1.92368970494071	2.62839257390883	2.29814299195292	-1.77743004052445	-0.508875296512886	-2.28917814585065	0.725327130696469	2.80512225138174	-1.25310889114313
CCDC144NL	-0.395928676331139	2.65535182861255	1.0431218209966	-0.692295816968645	-1.006508946728	-1.006508946728	-0.560252716838438	2.73667305478319	-0.514228448516698
DDX5	0.0232426748180931	0.508494023664104	-0.282440490518411	-1.66561976183499	-0.916153703890236	-0.412895658625114	-0.145696532062868	2.10429839766826	1.31850774926336
GTF2F1	1.80023048762422	2.36024258012911	-0.221931479757552	0.468830222678582	-1.45714077286962	-0.589684538969058	0.0269691258286269	2.46648662883571	-0.693529185746681
CTB-25J19.1	5.74082478962184	3.93231319248843	4.70623636070308	-3.29773113515619	-3.34968321479091	-3.32111406259414	1.53869474861587	6.62261910900362	-2.89902180578134
MBD3L5	5.95264419077414	4.00941542674386	4.34973185229223	-2.63849837076823	-2.63849837076823	-2.63849837076823	0.73061908783159	5.47364254294908	-2.63849837076823
MBD3L4	5.99763651068597	4.03897123151283	0.817699551213644	-1.19115136636862	-1.25699781606396	-1.30662858378856	-1.30662858378856	5.47081504294108	-1.22710824414503
MBD3L2	5.93598350712885	4.09295285346725	5.22815549517728	-4.01752812851468	-3.97535867427074	-3.30273932519315	2.52877778319862	6.83400196932033	-3.29530911971766
MBD3L3	5.91397216255731	3.85085656069419	5.30697493371138	-3.65806561645082	-3.72391206614615	-3.24747402220317	2.75522381068515	6.34079579427436	-3.77354283387075
FAM90A28P	1.93920831588125	4.26987563006645	-0.376859530233546	-1.18152661725028	-1.21480277212457	-1.21480277212457	3.55059936749711	1.65219509636043	-1.21480277212457
RFPL4A	4.78477707408239	5.94387377529341	3.66578000660976	-2.21231960767753	-3.60372074268913	-3.40208688151948	4.44319861403912	3.97302125122706	-2.8638726399898
RFPL4AL1	4.61247760625553	5.76878582365614	1.86396618030609	-2.26275064104791	-2.74129108263291	-2.32625358335407	4.86370683938049	3.12152094864477	-2.51889866129646
ZSCAN5A	0.884703832343857	0.602240492152992	-0.398854713069648	-1.43773050854626	-1.0513757639715	-0.871506632827094	2.12625390219585	2.42089133627193	-0.787677620053275
ZSCAN4	5.57849150445965	3.1435627306444	1.99336520455343	-1.90648009820438	-4.26398383358711	-2.42281965636761	2.57244321951332	5.45305913447083	-1.42558397037849
