# Supplementary material for: Herpesviruses mimic zygotic genome activation to promote viral replication
Source: Nat Commun. 2025 Jan 16;16:710. doi: 10.1038/s41467-025-55928-5 (PMC11735616; doi:10.1038/s41467-025-55928-5)
Supplement: Supplementary file 11 — Supplementary Data 8 [file 41467_2025_55928_MOESM11_ESM.xlsx]

## Sheet: Overview
Differentially expressed genes
Tab 1: Overview
Tab 2: 8cell_DE_genes
Tab 3: HSV1_18hpi_DE_genes
Tab 4: FSHD_DE_genes
Tab 5: HSV1_FSHD_8cell_intersect
For the calculation of differentially expressed genes we used the DESeq2 package with default settings. First, for normalization, DESeq2 calculates size factors to normalize for differences in sequencing depth. Second, for dispersion estimation a negative binomial distribution is used to model overdispersion, and dispersions are estimated using shrinkage. Third, for differential expression testin…

## Sheet: 8cell_DE_genes
Gene ID	baseMean	log2FoldChange	lfcSE	stat	pvalue	padj	Status	external_gene_name
ENSG00000000003.14	744651783512126	766921397005504	115928491535906	661546947471466	3703.74	61382.1	UP	TSPAN6
ENSG00000000005.5	0.118162300510152	-0.237684028653007	40804728567969	-0.0582491385176336	0.953550180260729	NA	None	TNMD
ENSG00000000419.12	236511122414042	138493396163409	0.381637780142271	362892259020529	0.000284606559796448	0.00139134261865943	UP	DPM1
ENSG00000000457.13	152292799340418	-272679941112439	0.694510128253931	-392621979175428	8.62913e+09	0.000483673050946118	DOWN	SCYL3
ENSG00000000460.16	116294982254423	-281457461443199	0.616519388497997	-456526537030575	4.98863e+08	3.68854e+09	DOWN	C1orf112
ENSG00000000938.12	0.525297539296666	-221684734204469	396948380057057	-0.558472449673693	0.576521812278908	NA	None	FGR
ENSG00000000971.15	0	NA	NA	NA	NA	NA	None	CFH
ENSG00000001036.13	117958870833933	218346415797579	197812174092552	110380676416518	0.269676970016485	0.398122537130249	None	FUCA2
ENSG00000001084.10	231673598200908	-119249427086612	0.273475724624382	-436051233616444	1.29758e+09	8.77263e+09	DOWN	GCLC
ENSG00000001167.14	836657769690369	453983389590037	0.332857022847956	136389908707862	2.34787e-28	6.54415e-26	UP	NFYA
ENSG00000001460.17	43751699687631	-0.416524837347104	0.301593887785518	-138107851059409	0.167254822172437	0.275651290869393	None	STPG1
ENSG00000001461.16	386631856010637	-0.531739621911845	0.531526304344158	-100040133021817	0.317116326508831	0.450024835489968	None	NIPAL3
ENSG00000001497.16	131762062440433	0.949229096227221	0.595328510027768	159446268780735	0.110832441423059	0.200380697043596	None	LAS1L
ENSG00000001561.6	139642627093699	0.57501632367408	385327886411767	0.149227798960704	0.881373885182816	NA	None	ENPP4
ENSG00000001617.11	136510588892774	431836842456893	394700572639179	109408719518546	0.273916737829277	NA	None	SEMA3F
ENSG00000001626.14	265101897392612	0.437799223581201	0.481159685591841	0.909883426835094	0.362883990943641	0.496475821612318	None	CFTR
ENSG00000001629.9	312316653935378	-0.816125996350486	0.954346711689254	-0.855167190659557	0.392458596780482	0.526280640789297	None	ANKIB1
ENSG00000001630.15	66907071918252	0.966607545060073	16645945567343	0.580686474763212	0.561451778936295	0.678566909224893	None	CYP51A1
ENSG00000001631.15	163417727687836	-166704089539386	0.672572283500362	-247860480767635	0.0131897354182511	0.0369422680500055	DOWN	KRIT1
ENSG00000002016.17	599581883383615	33650206824777	125294377206096	268569169464214	0.00723798418999001	0.0226253113269424	UP	RAD52
ENSG00000002079.14	554057482719495	-101317149400806	217080959439523	-0.466725177843301	0.640696513715334	0.744128610790283	None	MYH16
ENSG00000002330.13	222797083402365	0.394986645317927	0.949796372183789	0.415864554641082	0.677509117851813	0.773071438531321	None	BAD
ENSG00000002549.12	229974718142773	231427353851844	0.307036000996093	753746639159715	4.7919	111.868	UP	LAP3
ENSG00000002586.18	68649324468238	0.32868471167281	0.406096349178279	0.809376179662516	0.418298799442213	0.551852030589426	None	CD99
ENSG00000002586.18_PAR_Y	0	NA	NA	NA	NA	NA	None	CD99
ENSG00000002587.9	122768240100983	415892699622532	395167642875513	105244623926243	0.292594863615257	NA	None	HS3ST1
ENSG00000002726.20	0	NA	NA	NA	NA	NA	None	AOC1
ENSG00000002745.12	183902079244568	807727584092068	262780431721005	30737737159578	0.00211369689702224	0.0079516499218039	UP	WNT16
ENSG00000002746.14	827078476685117	-0.0246813305891065	154324427472709	-0.0159931457341522	0.987239859908652	0.991985168389751	None	HECW1
ENSG00000002822.15	120575748778085	-183370163841824	0.781729251650817	-234569914653433	0.018991430039859	0.0496682324443056	DOWN	MAD1L1
ENSG00000002834.17	592528515410233	0.220905076244248	0.926408942453822	0.238453091416763	0.811529693700544	0.873648188513297	None	LASP1
ENSG00000002919.14	278372938382254	-111104951222854	147774056525948	-0.75185694860684	0.452137090363879	0.584136099047258	None	SNX11
ENSG00000002933.7	0.220134352998856	-0.991910848327922	405170082305233	-0.244813447894376	0.806600880803419	NA	None	TMEM176A
ENSG00000003056.7	220563528165648	-108839218891001	0.881393429135147	-123485398566901	0.216884851230319	0.336863705102411	None	M6PR
ENSG00000003096.14	0.245536480201967	168586932298948	40804728567969	0.413155382269313	0.679492775281539	NA	None	KLHL13
ENSG00000003137.8	192407919983881	203271056233128	124764894909747	162923277721807	0.103263750673582	0.190516493570476	None	CYP26B1
ENSG00000003147.17	394356798219109	0.401305414330615	0.335704427936176	119541293154141	0.231925735723136	0.355631060628725	None	ICA1
ENSG00000003249.13	213507659556617	-424774750383653	309821487459196	-137103063401823	0.17036540663711	NA	None	DBNDD1
ENSG00000003393.14	411869764791988	-0.0792666593954173	0.61262738300923	-0.129388044990838	0.897050606879341	0.933643166288677	None	ALS2
ENSG00000003400.14	75106307536706	106216010541765	224809256367148	0.472471695597345	0.636590140160227	0.741043613135957	None	CASP10
ENSG00000003402.19	595832113485569	368664604221978	0.671498125803676	549018068785739	4.01523e+06	4.24019e+06	UP	CFLAR
ENSG00000003436.15	133692024004458	-0.528819329908231	298468253880981	-0.177177747727605	0.859368773871539	NA	None	TFPI
ENSG00000003509.15	201120759902337	154708244210381	0.517660338061602	298860532351564	0.00280253889395	0.0101307733332883	UP	NDUFAF7
ENSG00000003756.16	245589313255266	149924548600616	0.438844723566459	34163461595753	0.000634675130146462	0.00281269180779916	UP	RBM5
ENSG00000003987.13	516194155374728	-0.4936379335338	118660962248322	-0.416007020489824	0.677404865995175	0.773000428934138	None	MTMR7
ENSG00000003989.17	122031636510369	0.954442302978476	100470906839941	0.949968834758295	0.34212808847519	0.476296981655033	None	SLC7A2
ENSG00000004059.10	152167511119928	-105145882726374	0.618198175885245	-17008442733725	0.0889722331824688	0.169944263485069	None	ARF5
ENSG00000004139.13	0.118162300510152	-0.237684028653007	40804728567969	-0.0582491385176336	0.953550180260729	NA	None	SARM1
ENSG00000004142.11	24365330692718	-106965668033142	0.400015856607261	-267403569799389	0.00749444733900522	0.023296359115975	DOWN	POLDIP2
ENSG00000004399.12	139448891180577	0.208019398781314	104821816308602	0.198450481118254	0.842692624511289	0.895814499490936	None	PLXND1
ENSG00000004455.16	372712403614879	0.845959080970699	0.239656953235753	352987497149111	0.000415756091118681	0.00193822834572206	UP	AK2
ENSG00000004468.12	15342299530892	-169875535663336	147869381476747	-114882157460062	0.250629561247925	0.376835423679348	None	CD38
ENSG00000004478.7	514117766765583	0.536581425375734	0.268527450893945	199823676718868	0.0456909971945032	0.101956766665464	None	FKBP4
ENSG00000004487.15	766376241657718	141656616647098	0.261443359510176	541825261549945	601843	6.12362e+07	UP	KDM1A
ENSG00000004534.14	563661867144314	-0.0862212217914754	0.235373977314986	-0.366315863695038	0.714129393532748	0.80187537834514	None	RBM6
ENSG00000004660.14	287373925673331	202118839365042	169573428257773	119192518215646	NA	NA	None	CAMKK1
ENSG00000004700.15	254155439709895	0.528839624695345	0.520193023105364	101662190995635	0.309333327185762	0.441877301359627	None	RECQL
ENSG00000004766.15	215513197493325	-101236963737422	0.354549481248779	-285536911183312	0.00429868373795631	0.0145847631950285	DOWN	VPS50
ENSG00000004776.12	501559770197111	115283592371338	175262346077506	0.657777297585393	0.510681244411828	0.636181497406379	None	HSPB6
ENSG00000004777.18	277968290609678	-317434142842669	120481361095719	-263471577641355	0.00842077623038127	0.0255993734881027	DOWN	ARHGAP33
ENSG00000004779.9	538251752904247	0.305794951821282	0.376038949247432	0.813200208205215	0.41610328007668	0.549231250648677	None	NDUFAB1
ENSG00000004799.7	121975104427682	748370000346027	202911846405874	368815332175876	0.000225887528999163	0.00113474248592807	UP	PDK4
ENSG00000004809.13	0	NA	NA	NA	NA	NA	None	SLC22A16
ENSG00000004838.13	41249639751765	490702878656206	392055597584775	125161554044666	0.210709989105146	NA	None	ZMYND10
ENSG00000004846.16	330715283880206	560167643321926	392335520403195	142777702805561	0.153356046875685	NA	None	ABCB5
ENSG00000004848.7	624189958887353	252908158792782	0.511331074159553	494607450189631	7.5725e+07	6.49434e+08	UP	ARX
ENSG00000004864.13	376737750336604	-0.758817913953575	0.713261192687906	-106387102190993	0.287387132018296	0.417632500451009	None	SLC25A13
ENSG00000004866.20	39581534309317	-284113938662686	145817396558505	-194842279020319	0.0513643950523654	0.111981998314372	None	ST7
ENSG00000004897.11	104357679615207	-0.546827239463158	0.243707915461072	-224378120188921	0.0248464824732957	0.0621618239601181	None	CDC27
ENSG00000004939.13	133956801686969	-357042261913506	393144048089524	-0.908171606942917	0.363787562640013	NA	None	SLC4A1
ENSG00000004948.13	39412374870616	-513050021041474	249996209837804	-205223119732231	0.0401471989325388	NA	None	CALCR
ENSG00000004961.14	146264529047726	-15179710661266	0.348469655841694	-43561068824202	1.32396e+09	8.93783e+09	DOWN	HCCS
ENSG00000004975.11	150769280723877	-0.392480177867156	0.907417638744973	-0.432524298745157	0.665360395782802	0.763518797381351	None	DVL2
ENSG00000005001.9	110516245824852	35290102018793	116851162401554	302008994121257	0.00252699632177475	0.00927876733240884	UP	PRSS22
ENSG00000005007.12	241187394287172	-0.50406182510848	0.349210738690798	-144343162812868	0.14889891984268	0.251852200204665	None	UPF1
ENSG00000005020.12	114615349535576	-0.97813265551965	0.376624728331618	-259710152292073	0.00940141322659555	0.0280441702150886	DOWN	SKAP2
ENSG00000005022.5	77541711584791	194281830989747	0.3223217871802	602757364587117	166439	2.18545e+06	UP	SLC25A5
ENSG00000005059.15	103698994187551	-0.740320854854272	0.830078063749935	-0.891868954481005	0.372463176741303	0.506530095315517	None	MCUB
ENSG00000005073.5	328663289798795	559092819687119	383308931694505	145859585691239	0.144676374604771	NA	None	HOXA11
ENSG00000005075.15	483755050352315	0.747619546752965	0.364672964972666	205010960110246	0.0403537366948092	0.0922819515212597	None	POLR2J
ENSG00000005100.12	54741507663362	-115702117721743	0.355867379843948	-325127067764625	0.00114890418697507	0.00470622792185236	DOWN	DHX33
ENSG00000005102.12	0	NA	NA	NA	NA	NA	None	MEOX1
ENSG00000005108.15	114440040918898	-17225811301389	0.45857770153761	-375635606433345	0.000172405354130768	0.000892394174054477	DOWN	THSD7A
ENSG00000005156.11	375448730792142	-101818831231029	0.23263829482983	-437670123508718	1.20489e+09	8.20324e+09	DOWN	LIG3
ENSG00000005175.9	414401307009317	-116976654410306	0.249759672684938	-46835685342152	2.81923e+08	2.18645e+09	DOWN	RPAP3
ENSG00000005187.11	438238589947109	-173881468549088	0.618350318600739	-281202197716277	0.0049231139442451	0.0163771436018685	DOWN	ACSM3
ENSG00000005189.19	348723114216514	181432867558484	0.723321250688276	250833039103775	0.0121303187405199	0.0344685424081873	UP	REXO5
ENSG00000005194.14	612610144642761	-136981420384637	0.540166501231497	-253591105839292	0.0112155215139475	0.0323082890339144	DOWN	CIAPIN1
ENSG00000005206.16	845405167747326	-431588037164498	152298792139154	-283382442567344	0.00459945946467055	0.0154739678698024	DOWN	SPPL2B
ENSG00000005238.19	655654805408509	411352382014113	216170804749424	190290443009145	0.0570530168208773	0.121348976463968	None	FAM214B
ENSG00000005243.9	0.20949881610728	168586932298948	40804728567969	0.413155382269313	0.679492775281539	NA	None	COPZ2
ENSG00000005249.12	187118419117174	0.0175292317443753	0.589544941279986	0.0297334953062557	0.976279598332977	0.985277566981207	None	PRKAR2B
ENSG00000005302.17	691140034698386	-0.376460429974177	0.274091275055694	-137348563867158	0.169601422819026	0.27859521155271	None	MSL3
ENSG00000005339.14	785875956866954	-0.532394783711488	0.341025886018395	-156115651491269	0.118486826294796	0.209968563386868	None	CREBBP
ENSG00000005379.15	0	NA	NA	NA	NA	NA	None	TSPOAP1
ENSG00000005381.7	0	NA	NA	NA	NA	NA	None	MPO
ENSG00000005421.8	419207294616773	-306616629145034	118521743149043	-258700742157882	0.00968135069158043	0.0287084030715328	DOWN	PON1
ENSG00000005436.13	9326127018566	174109611850455	0.633513816256769	274831593854122	0.00599022572372586	0.0192954285438033	UP	GCFC2
ENSG00000005448.16	180792299925114	0.20312170889114	143501288628207	0.141546958102517	0.887437866237875	0.926994888837202	None	WDR54
ENSG00000005469.11	890592978821589	318154248184225	0.748603469347908	424997026077588	2.13799e+09	0.000138829670207743	UP	CROT
ENSG00000005471.15	12706413904544	-0.261500927083731	0.293446782859196	-0.8911357777918	0.37285633299721	0.506952335684898	None	ABCB4
ENSG00000005483.20	138498593957085	0.255045466126488	0.243241203103548	104852904389687	0.294394928120939	0.425427266120409	None	KMT2E
ENSG00000005486.16	174968984596115	-0.215510406424639	108413039679848	-0.198786425563805	0.842429814914474	0.895644620884625	None	RHBDD2
ENSG00000005513.9	148388541575126	-249801446237207	367026011175333	-0.680609653351989	0.496118517081037	NA	None	SOX8
ENSG00000005700.14	121633279153468	0.327426468672616	211814362981492	0.154581806476092	0.87715101390287	0.920115758211621	None	IBTK
ENSG00000005801.16	403400480711407	0.464197643738399	0.311538928607408	149001489416871	0.136220319750958	0.234547828728811	None	ZNF195
ENSG00000005810.17	39605927450989	-0.469229943022373	0.56965011254442	-0.823716054274955	0.410100915192136	0.543445256730827	None	MYCBP2
ENSG00000005812.10	550486982452011	119435677761868	0.405968187891139	294199598205696	0.00326104158147679	0.0115410005642261	UP	FBXL3
ENSG00000005844.17	28769616955249	483573682454816	220396745042019	21941053728476	NA	NA	None	ITGAL
ENSG00000005882.11	991651560962807	-111496689862082	0.935317361717571	-119207334778149	0.233232486430025	0.357099027912337	None	PDK2
ENSG00000005884.17	169115255751355	0.5971522520967	104786854316644	0.569873249837456	0.56876366932163	0.684973909056675	None	ITGA3
ENSG00000005889.15	129006672250835	265731302885855	128788889701407	206330921480838	0.0390832591289438	0.0899506611955524	None	ZFX
ENSG00000005893.15	353342621550429	0.214511479446511	0.435061574901328	0.493060044420523	0.621970161655065	0.729239202919476	None	LAMP2
ENSG00000005961.17	117515110798221	559032516891001	252479530154953	22141696657464	0.0268171097313428	0.0662305304514205	None	ITGA2B
ENSG00000005981.12	0	NA	NA	NA	NA	NA	None	ASB4
ENSG00000006007.11	874436869775274	393733423317336	0.672953557256162	585082609448871	489137	5.98681e+06	UP	GDE1
ENSG00000006015.17	580068318396243	-0.867587797580335	174729564812594	-0.496531768113122	0.619519279591567	0.727246293623027	None	C19orf60
ENSG00000006016.10	191147069657434	111846111551592	108219759202456	103350915189482	0.301365689875028	0.432882269925901	None	CRLF1
ENSG00000006025.11	0.682148018147889	-111424388845701	397585235159067	-0.280252833838566	0.779283534453788	NA	None	OSBPL7
ENSG00000006042.11	0.354486901530457	-16624757091059	399849582124055	-0.415775277361703	0.677574451198246	NA	None	TMEM98
ENSG00000006047.12	577625652261213	-0.123953670588978	0.4290776579294	-0.288884001062048	0.772670147306314	0.846476895536384	None	YBX2
ENSG00000006059.3	0	NA	NA	NA	NA	NA	None	KRT33A
ENSG00000006062.14	881875785670843	-452444271717925	172511126197753	-262269618018306	0.00872370275381535	0.0263127128806669	DOWN	MAP3K14
ENSG00000006071.12	0.491072960403934	281899879897017	401930161038533	0.701365329659823	0.483075052924119	NA	None	ABCC8
ENSG00000006116.3	66294849654531	660254354098166	391506293809624	168644633442144	0.0917098633559715	0.173927283123346	None	CACNG3
ENSG00000006118.14	0.236324601020305	-108022984485387	404325285240621	-0.267168511168182	0.789339419633838	NA	None	TMEM132A
ENSG00000006125.17	129975184380605	101883257825696	0.32924907084225	309441291861716	0.00197202815840072	0.00749533677726027	UP	AP2B1
ENSG00000006128.11	123353824656269	10824268958755	132258216895242	818419392976438	0.0274132	0.0836308	UP	TAC1
ENSG00000006194.9	100779260682513	0.273881377651034	0.549846258341962	0.49810537672278	0.618409771065624	0.726466257361785	None	ZNF263
ENSG00000006210.6	0	NA	NA	NA	NA	NA	None	CX3CL1
ENSG00000006282.20	106072899919991	-323307283279991	389928137580672	-0.82914581462617	0.407021901819903	NA	None	SPATA20
ENSG00000006283.17	422162263449523	688771937212033	207079419620225	332612452978288	NA	NA	None	CACNA1G
ENSG00000006327.13	505119018913505	326217228194223	0.670407613305869	486595351424489	1.13906e+08	9.48154e+08	UP	TNFRSF12A
ENSG00000006377.10	363683315359641	0.926657865754804	0.337549994002481	274524628120122	0.00604655020083961	0.0194462128487142	UP	DLX6
ENSG00000006432.15	46277728879116	114267209570939	0.412295547122097	277148784090797	0.00558007562942469	0.0181747647448471	UP	MAP3K9
ENSG00000006451.7	13384967841942	-137827159175249	0.305797656953701	-450713588025027	6.57086e+08	4.73287e+09	DOWN	RALA
ENSG00000006453.13	198227037362944	0.189368326917982	0.252162042032165	0.750978717462267	0.452665464210002	0.584572402920828	None	BAIAP2L1
ENSG00000006459.10	523327502679422	-0.570646326384944	0.361592539458767	-157814740104729	0.114531750716037	0.204873017615399	None	KDM7A
ENSG00000006468.13	128966176319208	-0.453015342356979	213469775419344	-0.212215214761466	0.83193913739784	0.888393357611347	None	ETV1
ENSG00000006530.15	148878167273247	-0.957716559740812	0.276024177205306	-346968359597162	0.000521071805117945	0.00236448863516273	DOWN	AGK
ENSG00000006534.15	0.682148018147889	-111424388845701	397585235159067	-0.280252833838566	0.779283534453788	NA	None	ALDH3B1
ENSG00000006555.10	0	NA	NA	NA	NA	NA	None	TTC22
ENSG00000006576.16	910016171527861	-0.525155354883737	0.270266741351676	-19431001841266	0.0520040547931397	0.113041071957296	None	PHTF2
ENSG00000006606.8	0	NA	NA	NA	NA	NA	None	CCL26
ENSG00000006607.13	143374698146197	-129619409673609	0.590458355557302	-219523372738571	0.0281468360661252	0.068798548268458	None	FARP2
ENSG00000006611.15	133641200847432	664401535830315	238477719745154	278601093863326	0.00533610710018985	0.0175023970968302	UP	USH1C
ENSG00000006625.17	285981074369319	-107065159216131	0.446564240579641	-239753095942389	0.0165059860420484	0.0442307529831787	DOWN	GGCT
ENSG00000006634.7	843333002563089	-235318928535278	0.378012770548564	-622515816578863	48107	683380	DOWN	DBF4
ENSG00000006638.11	0.683828095916181	-0.0431761471561589	397626728613771	-0.0108584619818396	0.991336371080216	NA	None	TBXA2R
ENSG00000006652.13	778991763387801	325063587650522	0.451341220287014	720216929098143	59.262	1218.08	UP	IFRD1
ENSG00000006659.12	0	NA	NA	NA	NA	NA	None	LGALS14
ENSG00000006695.10	427083465892544	-0.144795732304596	0.416520664523122	-0.347631569421348	0.728116894327483	0.813114696051016	None	COX10
ENSG00000006704.10	181271145000264	-14690492768108	189209525455593	-0.776414016827913	0.437504571109487	0.570041506333881	None	GTF2IRD1
ENSG00000006712.14	250820230827805	-128726577370241	0.521019944890927	-247066506057055	0.0134862065292306	0.0375962692398638	DOWN	PAF1
ENSG00000006715.15	955983339705212	-0.1664638355568	0.777720106035784	-0.214040802423515	0.830515238683944	0.887378416242042	None	VPS41
ENSG00000006740.16	133672168234185	-0.490649373095878	0.74933950131242	-0.654775802205191	0.512612112335525	0.63763692058451	None	ARHGAP44
ENSG00000006744.18	537227584129877	0.66210887008543	0.263470192273944	251303141494276	0.0119698675401658	0.0341021655984034	UP	ELAC2
ENSG00000006747.14	305115027974664	-432633635181212	0.883655428361728	-489595402569192	9.78299e+07	8.22523e+08	DOWN	SCIN
ENSG00000006756.15	454509302587496	407326650208979	180117436892049	226145040278973	0.0237313806402099	0.0598276659253532	None	ARSD
ENSG00000006757.11	3336306583552	-151797029710741	0.412179723023285	-368278741606524	0.00023069753474543	0.00115543475338332	DOWN	PNPLA4
ENSG00000006788.13	294358010286793	113136427979478	119443505463977	0.947196145491556	0.343538839139303	0.477827044065222	None	MYH13
ENSG00000006831.9	7698093863336	-202078721008368	0.240004864777053	-84197760406267	0.00377205	0.127556	DOWN	ADIPOR2
ENSG00000006837.11	485324622144642	-0.893007043102389	19646955019253	-0.454526944367353	0.649449603209314	0.751023063907377	None	CDKL3
ENSG00000007001.12	152643415916409	0.0221070941582878	0.804708353072786	0.0274721817834643	0.978083127191269	0.9862860937242	None	UPP2
ENSG00000007038.10	201820012048357	-416378009638973	311610654465848	-133621236524378	0.181479870559259	NA	None	PRSS21
ENSG00000007047.14	359701578780957	0.454393980890104	0.401998726570883	113033686640294	0.258334305727832	0.385645348558741	None	MARK4
ENSG00000007062.11	317570910414179	886713630319937	231319181180219	383329054597123	NA	NA	None	PROM1
ENSG00000007080.10	619012220741029	100757544263089	0.933366392901257	107950687992843	0.280361828470935	0.410174661726684	None	CCDC124
ENSG00000007129.17	0	NA	NA	NA	NA	NA	None	CEACAM21
ENSG00000007168.12	482885594856146	-20124320951818	0.32765447817868	-614193374181311	81522.9	1.11501e+06	DOWN	PAFAH1B1
ENSG00000007171.16	240076407710464	0.315435303713339	155930682018621	0.202292005415374	0.839688449535515	0.89392760544153	None	NOS2
ENSG00000007174.17	300919077459079	-106859109868303	0.540113756325837	-197845562377859	0.0478773300258686	0.105884991963919	None	DNAH9
ENSG00000007202.14	259118931094962	0.890991373971884	0.450256487776589	197885293862546	0.047832566156988	0.105798711918234	None	KIAA0100
ENSG00000007216.14	0.144486469138181	-0.237684028653007	40804728567969	-0.0582491385176337	0.953550180260729	NA	None	SLC13A2
ENSG00000007237.18	679634942352501	-105533937164025	0.434414411182581	-24293378499285	0.0151264294476432	0.0412367806933676	DOWN	GAS7
ENSG00000007255.10	133274576772412	-0.873232176223621	154650758016935	-0.564647847460275	0.572313313672428	0.688482586863588	None	TRAPPC6A
ENSG00000007264.14	413105230687228	0.710166383989301	0.853543571770528	0.832021243527362	0.405396953702901	0.539005663509581	None	MATK
ENSG00000007306.14	0	NA	NA	NA	NA	NA	None	CEACAM7
ENSG00000007312.12	0	NA	NA	NA	NA	NA	None	CD79B
ENSG00000007314.12	0	NA	NA	NA	NA	NA	None	SCN4A
ENSG00000007341.18	502019154785874	-0.401305619498814	0.94589533677389	-0.42426006757526	0.67137615821855	0.768647983979863	None	ST7L
ENSG00000007350.16	336962829861035	599863630428355	0.768002563446216	781069828382628	0.056872	14.7562	UP	TKTL1
ENSG00000007372.21	934038957025252	540730405858972	127429243700282	424337765929766	2.2018e+09	0.00014227043207967	UP	PAX6
ENSG00000007376.7	452943426766841	330944375703977	153552374297103	215525404422366	0.0311419598523022	0.0748285649742623	None	RPUSD1
ENSG00000007384.15	466963755376485	-0.567437128355692	145758189648792	-0.389300340325952	0.697053984580416	0.787944273094588	None	RHBDF1
ENSG00000007392.16	10341563172011	348167828622027	104193050392953	334156479063575	0.000833075709149829	0.00356578264727171	UP	LUC7L
ENSG00000007402.11	968692179281718	-1144767713812	0.440172693701755	-260072405715302	0.00930272486005086	0.0277948556968484	DOWN	CACNA2D2
ENSG00000007516.13	276226387102985	-0.662114263062553	0.651783381490094	-101585017640192	0.309700737833669	0.442264770469506	None	BAIAP3
ENSG00000007520.3	4660154632392	164128959044343	0.763925415020397	214849454956229	0.0316744889162736	0.0759296192472986	None	TSR3
ENSG00000007541.16	397517738566935	-236190804306072	180368894551803	-13094874528836	0.190369285175675	NA	None	PIGQ
ENSG00000007545.15	135595009709726	-360896458216053	0.848646724326939	-425261122055564	2.11292e+09	0.000137444541646887	DOWN	CRAMP1
ENSG00000007866.19	20730523712231	-197033075561182	0.523879084649247	-376104107483318	0.000169207638719877	0.000876582292844509	DOWN	TEAD3
ENSG00000007908.15	0	NA	NA	NA	NA	NA	None	SELE
ENSG00000007923.15	135448020680207	-247212992930761	0.861902651022564	-286822406959147	0.00412783080895659	0.014117043235093	DOWN	DNAJC11
ENSG00000007933.12	321031850867193	0.69055242742904	330537671491903	0.208917919797821	0.834512314853088	NA	None	FMO3
ENSG00000007944.14	452262498059512	-186435085143877	0.35559649996481	-524288301944272	1.58087e+07	1.51388e+08	DOWN	MYLIP
ENSG00000007952.17	0	NA	NA	NA	NA	NA	None	NOX1
ENSG00000007968.6	12740042550819	402815117235167	174017391956636	231479803659825	0.0206239874410106	0.0532116231367225	None	E2F2
ENSG00000008018.8	430460863576518	181879144107928	0.368895394399298	493037177664137	8.20733e+06	6.98991e+08	UP	PSMB1
ENSG00000008056.13	40205092993944	0.217443639321248	190157653576629	0.114349138849478	0.908961030756075	NA	None	SYN1
ENSG00000008083.13	637561552235049	-190081560087558	0.351905267805579	-540149800180243	6.60867e+06	6.68351e+07	DOWN	JARID2
ENSG00000008086.11	382272450365929	0.558245452390835	0.394530491736568	141496148988044	0.15707978746878	0.262790084601279	None	CDKL5
ENSG00000008118.9	0	NA	NA	NA	NA	NA	None	CAMK1G
ENSG00000008128.22	201371430839998	-221728007804753	105025855613777	-211117544826426	0.0347572343078881	0.0819001002085192	None	CDK11A
ENSG00000008130.15	511038947928545	-457395631453075	132635035984616	-344852797043858	0.000563651089085792	0.00252962318487978	DOWN	NADK
ENSG00000008196.12	410643059009202	-164022565122211	0.283802512644649	-577946134421947	749402	8.92297e+06	DOWN	TFAP2B
ENSG00000008197.4	182552474491682	-0.156885682743385	0.768128798742923	-0.204243979655672	0.838162844847655	0.89296598678505	None	TFAP2D
ENSG00000008226.19	179227772696142	0.504436830515645	0.380276464670114	132650026331038	0.184674047977317	0.298136356875009	None	DLEC1
ENSG00000008256.15	168633775489102	0.99767678912142	0.553679050138817	180190453092145	0.0715604272510102	0.144582714959866	None	CYTH3
ENSG00000008277.14	617189495506769	-298835668605113	19961494061666	-149706062923915	0.134377482903447	0.232020591812943	None	ADAM22
ENSG00000008282.8	519594820554097	0.251264469187045	0.430815003865178	0.583230544277138	0.559738111822422	0.677102843529535	None	SYPL1
ENSG00000008283.15	166300503620019	0.612031675410247	219109728179956	0.279326564134835	0.779994222034919	0.851609811178964	None	CYB561
ENSG00000008294.20	23149168864737	-0.0849780927473386	0.388615470215991	-0.218668836575415	0.826908026299282	0.884715601477352	None	SPAG9
ENSG00000008300.16	196095384675686	179080307473609	21996742031398	0.814121960506659	0.415575086420661	0.548849112627934	None	CELSR3
ENSG00000008311.14	516147069044661	165102800340423	0.556274974335859	296800697420445	0.00299737529570402	0.010727571194508	UP	AASS
ENSG00000008323.15	204355890740327	177672516471525	214121392041231	0.829774712268417	NA	NA	None	PLEKHG6
ENSG00000008324.11	340805885151936	0.022417744853573	0.378227075548167	0.059270597751583	0.952736579525495	0.970354452272783	None	SS18L2
ENSG00000008382.15	513916583818482	144552821426266	0.797797576166188	18118984783197	0.0700018845809352	0.142230469267825	None	MPND
ENSG00000008394.12	288726239030813	-0.402022985989523	109076321940555	-0.36857035407613	0.712447996193311	0.800475987172305	None	MGST1
ENSG00000008405.11	825082837404055	-146087176161802	0.254391174404736	-574261966845506	93223	1.0944e+07	DOWN	CRY1
ENSG00000008438.4	0.118162300510152	-0.237684028653007	40804728567969	-0.0582491385176336	0.953550180260729	NA	None	PGLYRP1
ENSG00000008441.16	832446844272356	-146283298681772	132158282151366	-110687954096005	0.268346012476078	0.396717023275175	None	NFIX
ENSG00000008513.14	214363042703547	-0.901604757162748	0.48121950154754	-187358316581789	0.0609879000937072	0.127768296850963	None	ST3GAL1
ENSG00000008516.16	141459224212567	374683184687767	137633460676068	272232626315787	0.00648241086052828	0.020617294292925	UP	MMP25
ENSG00000008517.16	0.144486469138181	-0.237684028653007	40804728567969	-0.0582491385176337	0.953550180260729	NA	None	IL32
ENSG00000008710.19	366807590613484	192629664660918	0.776092617446642	248204480149125	0.0130630850135485	0.036667747467583	UP	PKD1
ENSG00000008735.13	180659698705817	-400766674135828	125079179466051	-320410379926265	0.00135483621349273	0.0054158120346398	DOWN	MAPK8IP2
ENSG00000008838.19	218361683404869	12908010426158	0.48788158215364	264572611435311	0.00815157870396038	0.0249636160875737	UP	MED24
ENSG00000008853.16	13769297462464	0.876609412412743	0.496457656252017	176572845916138	0.0774414158307799	0.153398544807045	None	RHOBTB2
ENSG00000008869.11	223445242525796	-0.00294044407471048	0.791840280045076	-0.00371343078751069	0.997037117716515	0.998176588708191	None	HEATR5B
ENSG00000008952.16	155123475543158	-168026075548502	0.325294264181782	-516535623433573	2.39981e+07	2.23303e+08	DOWN	SEC62
ENSG00000008988.9	172108322819714	159671666465627	0.18723370056955	852793412617055	0.00148984	0.00527061	UP	RPS20
ENSG00000009307.15	134656664793293	-0.371559555053096	0.214153297438633	-173501673566137	0.0827378409619701	0.16123361465428	None	CSDE1
ENSG00000009335.17	175123458732435	0.16372699475648	0.460231620822577	0.355749121418144	0.722028454747399	0.808229004109356	None	UBE3C
ENSG00000009413.15	375042396985913	125475481229149	0.470674504183004	266586526599628	0.00767904616612394	0.023765769393004	UP	REV3L
ENSG00000009694.13	206751031200432	-192387114621866	12687548991208	-151634578715861	0.129431939584943	0.224858812031789	None	TENM1
ENSG00000009709.11	0.390022949340147	0.724096650775851	40804728567969	0.177454103038503	0.859151713489803	NA	None	PAX7
ENSG00000009724.16	275367054984425	533873304138714	392666291694467	135961073163397	0.173953140315099	NA	None	MASP2
ENSG00000009765.14	58098598446547	298301038456475	305839466452724	0.975351683405401	0.329385841729825	0.463290920136239	None	IYD
ENSG00000009780.15	510026254610127	-163953797352775	0.631398975336758	-259667506215591	0.00941309248705104	0.0280699058829293	DOWN	FAM76A
ENSG00000009790.14	478423536943087	-873270968320766	138726552819921	-629490858505183	30758.1	449425	DOWN	TRAF3IP3
ENSG00000009830.11	296793985486783	0.628157786753994	0.777126149432286	0.808308647460753	0.418912925686243	0.552339141573326	None	POMT2
ENSG00000009844.15	320351758859104	-138553558783224	0.608238707009824	-227794708206537	0.0227297306453368	0.0577296872775942	None	VTA1
ENSG00000009950.15	747139665262681	-0.164557969016589	132044144002055	-0.124623450937762	0.900821661968162	0.936508352278402	None	MLXIPL
ENSG00000009954.10	344781725862923	-0.326192929473603	0.330813385989503	-0.986033042459635	0.324116898652284	0.45773487391428	None	BAZ1B
ENSG00000010017.12	157915049604024	0.347463339071283	0.447784632248513	0.77596083931359	0.437772108435949	0.570226676333949	None	RANBP9
ENSG00000010030.13	0	NA	NA	NA	NA	NA	None	ETV7
ENSG00000010072.15	370453545755837	-0.314881114777316	0.63937601919419	-0.492481896919066	0.622378716453579	0.729525334755934	None	SPRTN
ENSG00000010165.19	244704622678297	-0.649503936422258	0.541335093206251	-119981864204543	0.230209782479364	0.353441759179634	None	METTL13
ENSG00000010219.13	25880744648869	-0.766927724779681	197239925408475	-0.388829859467553	0.697402010893148	0.788180506432349	None	DYRK4
ENSG00000010244.18	875540269993848	0.904920440348099	0.430669402319408	210119510574601	0.0356238428674062	0.0836101318434301	None	ZNF207
ENSG00000010256.10	99754729082596	-115333671139301	0.757517405045363	-152252173179301	0.127878404396745	0.222601355723175	None	UQCRC1
ENSG00000010270.13	289919107331758	-255241465427668	0.681530270972788	-374512294315772	0.000180305457794979	0.000929363743792781	DOWN	STARD3NL
ENSG00000010278.12	559240231325066	0.702816678182614	0.325376300266743	216001189271145	0.0307717489207337	0.0740454013271179	None	CD9
ENSG00000010282.14	0	NA	NA	NA	NA	NA	None	HHATL
ENSG00000010292.12	392216905834036	0.745375573122005	0.499698218808764	149165145094756	0.135790542609684	0.234136547178531	None	NCAPD2
ENSG00000010295.19	117087548935221	0.824527631549852	0.642205931067638	128389912279246	0.199177254236361	0.316003861054947	None	IFFO1
ENSG00000010310.8	0.492331713810295	151243521427799	404905166996439	0.373528257368791	0.708755318346363	NA	None	GIPR
ENSG00000010318.20	140068726963609	-0.412101214529977	0.704882707069658	-0.584637997778618	0.558791152346949	0.676551863936443	None	PHF7
ENSG00000010319.6	0.274737773692291	0.72409665077585	40804728567969	0.177454103038503	0.859151713489803	NA	None	SEMA3G
ENSG00000010322.15	34317876032125	-148927480519263	0.250796775076612	-593817366566097	288215	3.67174e+06	DOWN	NISCH
ENSG00000010327.10	144962492322313	0.0566014917903904	144836864061416	0.0390794789414865	0.968827021901755	0.980445697816299	None	STAB1
ENSG00000010361.13	231635105944973	144159227706696	214970184989722	0.670601031085256	0.502474725490684	0.628864473909713	None	FUZ
ENSG00000010379.15	121073894149371	-343288778798473	393389916053703	-0.872642548243686	0.382857941463868	NA	None	SLC6A13
ENSG00000010404.17	260068588944695	-0.935084912151513	0.983069920862215	-0.951188610603999	0.341508639040359	0.475686599817252	None	IDS
ENSG00000010438.16	0.374169413300142	247420820557865	404905241258358	0.611058577036281	0.541160801543262	NA	None	PRSS3
ENSG00000010539.11	127202995482079	-0.989762925183984	0.320532514250462	-308787059402839	0.00201596235790817	0.0076301795026657	DOWN	ZNF200
ENSG00000010610.9	0.525297539296666	-221684734204469	396948380057057	-0.558472449673693	0.576521812278908	NA	None	CD4
ENSG00000010626.14	402165279849699	401844757592621	0.737001783389023	545242585092238	4.96873e+06	5.16411e+06	UP	LRRC23
ENSG00000010671.15	312124578858725	47071812304288	0.919583825408698	511881690430641	3.07458e+07	2.80556e+08	UP	BTK
ENSG00000010704.18	0.144486469138181	-0.237684028653007	40804728567969	-0.0582491385176337	0.953550180260729	NA	None	HFE
ENSG00000010803.16	166948514618031	-0.134123090349404	206985028108842	-0.0647984501946085	0.948334475424393	0.967349173926486	None	SCMH1
ENSG00000010810.17	118380962243024	-196226881144653	0.299826683985767	-654467702927898	5962.41	95878.1	DOWN	FYN
ENSG00000010818.9	210778364406864	215893776330373	363417400063213	594065601407142	NA	NA	None	HIVEP2
ENSG00000010932.16	269974693911781	370127866469808	13365917577442	276919159739905	0.00561955778624317	0.0182677831835535	UP	FMO1
ENSG00000011007.12	174696258509292	171589895508919	0.283257522951183	605773480333977	138052	1.83338e+06	UP	ELOA
ENSG00000011009.10	376819479156415	-0.567017119341563	150335600665682	-0.377167561662592	0.706049085208426	0.795398794609828	None	LYPLA2
ENSG00000011021.21	164584667984101	-0.0945643265226234	209267760422934	-0.0451881963717236	0.963957302571425	0.97766890164869	None	CLCN6
ENSG00000011028.13	470945681437587	407396906969087	0.81660209882467	498892799265947	6.07153e+07	5.27346e+08	UP	MRC2
ENSG00000011052.21	0	NA	NA	NA	NA	NA	None	NME1-NME2
ENSG00000011083.8	157668666707085	188234020310377	143194685032817	131453217182773	0.188667178881199	0.303066837469311	None	SLC6A7
ENSG00000011105.12	674410247896182	-0.125124816055959	142952291369145	-0.0875290734115269	0.930250976867904	0.955974357324282	None	TSPAN9
ENSG00000011114.14	193745471273365	-217280050670162	133353849555974	-162934966927191	0.103239017025295	0.190489965616582	None	BTBD7
ENSG00000011132.11	465225008671837	-537003819153237	235606972306971	-227923568600329	0.0226530588217351	0.0575906122283913	None	APBA3
ENSG00000011143.16	133966953924213	-0.814874389780442	0.58047444062645	-14038075283746	0.160376171567059	0.266872912903447	None	MKS1
ENSG00000011198.7	15533167908604	173846969757979	0.466569293561352	372606967833211	0.000194488661678333	0.000994665949467506	UP	ABHD5
ENSG00000011201.11	428155632189485	-115642913802408	11251796593781	-102777287910025	0.304056676608422	0.435848492291103	None	ANOS1
ENSG00000011243.17	167637572401041	-537471375487752	136777121194331	-392954151099671	8.5108e+09	0.000477622474751167	DOWN	AKAP8L
ENSG00000011258.15	15084442986009	0.34302753269207	0.877478914946248	0.390923960506884	0.695853442552275	0.787119223340814	None	MBTD1
ENSG00000011260.13	100740771351332	0.271214709567327	0.680955051897195	0.398285773505462	0.690419545998327	0.782753480105092	None	UTP18
ENSG00000011275.18	677768088975781	-12735297053552	0.401225348373321	-317410081521132	0.00150301475761255	0.00592827175837061	DOWN	RNF216
ENSG00000011295.15	119024078692537	334702116675633	103765418330863	322556514549397	0.00125724219616245	0.00507420523049682	UP	TTC19
ENSG00000011304.19	544605707268422	-217303241471283	100544730462765	-216125937650963	0.0306753090654665	0.0738616473256965	None	PTBP1
ENSG00000011332.19	117494958628257	-0.943855004558763	0.696569505614631	-135500477260476	0.17541603645916	0.286483789657556	None	DPF1
ENSG00000011347.9	193626677657871	-294955476811622	267067398012882	-110442337404805	0.269409526029155	NA	None	SYT7
ENSG00000011376.9	549365037473564	-0.057171902282753	0.364780479591175	-0.156729609947407	0.875457950100013	0.919230847605014	None	LARS2
ENSG00000011405.13	281937536295789	-0.315807033705012	0.266425970071494	-118534628444918	0.235880560490985	0.359931285144156	None	PIK3C2A
ENSG00000011422.11	0.282832897703015	0.724096650775851	40804728567969	0.177454103038503	0.859151713489803	NA	None	PLAUR
ENSG00000011426.10	839448868956473	-160297252886146	0.47819619475081	-335212313786139	0.000801943411087841	0.00345088912055484	DOWN	ANLN
ENSG00000011451.17	228999220696364	-0.995126139609009	0.825199601703645	-120592174009118	0.227847667226343	0.350546599171682	None	WIZ
ENSG00000011454.16	119676751005465	-131986911506923	0.318198315927287	-414794500474617	3.35473e+09	0.000206262048514132	DOWN	RABGAP1
ENSG00000011465.16	0	NA	NA	NA	NA	NA	None	DCN
ENSG00000011478.11	234840164998185	-438332015885445	299220885953092	-146491116249873	0.142945156928614	NA	None	QPCTL
ENSG00000011485.14	325308660172709	-268610030363872	194587647013603	-138040638491864	0.167461555388549	NA	None	PPP5C
ENSG00000011523.13	209865116738964	-0.79215531794986	0.904581086946903	-0.875715101034782	0.381184933821613	0.51515413183826	None	CEP68
ENSG00000011566.14	365977042710636	-0.173052003853476	0.464429427353418	-0.372612056130087	0.709437198544443	0.797849515714468	None	MAP4K3
ENSG00000011590.13	0	NA	NA	NA	NA	NA	None	ZBTB32
ENSG00000011600.11	0	NA	NA	NA	NA	NA	None	TYROBP
ENSG00000011638.10	927306529536389	514994582490082	0.560294401523609	919149970247172	3.87402e-07	0.000183676	UP	TMEM159
ENSG00000011677.12	0	NA	NA	NA	NA	NA	None	GABRA3
ENSG00000012048.20	10437681630569	-133998745308499	0.482954912098863	-27745601494383	0.00552764112994331	0.0180167410039754	DOWN	BRCA1
ENSG00000012061.15	71863700370737	0.351070536571881	0.31135541124646	112755559688662	0.259507648121602	0.386801385095203	None	ERCC1
ENSG00000012124.16	0	NA	NA	NA	NA	NA	None	CD22
ENSG00000012171.19	0.768749565270878	233682214828544	398785498904311	0.585984734827623	0.557885773161906	NA	None	SEMA3B
ENSG00000012174.11	548182973631131	-246609418920436	110150174655139	-223884728002046	0.0251658547477015	0.062824136780936	None	MBTPS2
ENSG00000012211.12	0.472649202040609	-207602540103716	39758526918374	-0.52215853099873	0.601559956494429	NA	None	PRICKLE3
ENSG00000012223.12	0	NA	NA	NA	NA	NA	None	LTF
ENSG00000012232.8	542879326831305	-0.789139557623641	0.323647944269827	-243826531759377	0.0147579378241898	0.0404359583279411	DOWN	EXTL3
ENSG00000012504.13	113296384978383	-151982233344841	0.523993269027808	-29004615579666	0.00372613539929972	0.0129283264438924	DOWN	NR1H4
ENSG00000012660.13	194001355416414	0.793749084989539	0.234997963064818	337768495793559	0.000730987753203249	0.00318278123264544	UP	ELOVL5
ENSG00000012779.10	0	NA	NA	NA	NA	NA	None	ALOX5
ENSG00000012817.15	0	NA	NA	NA	NA	NA	None	KDM5D
ENSG00000012822.15	159194786020098	110211179513626	0.306460230489819	359626367628434	0.000322820587295357	0.00155501637179508	UP	CALCOCO1
ENSG00000012963.14	568776690878801	0.93931605604214	0.488829750386089	19215607382739	0.0546610528465158	0.117552575188743	None	UBR7
ENSG00000012983.11	10818925198962	-0.555392001772207	0.48278523375722	-115039144310594	0.249982682896079	0.376139492438758	None	MAP4K5
ENSG00000013016.15	36156278193421	-0.00350369243347285	173556791354346	-0.00201875847446353	0.998389264875297	0.998986614992981	None	EHD3
ENSG00000013275.7	711511239266076	0.107438609152448	0.308049258940898	0.348770873599347	0.7272613314921	0.812504521688855	None	PSMC4
ENSG00000013288.8	262520187105578	-454372452463234	279141785463403	-162774789058876	0.103578353860218	NA	None	MAN2B2
ENSG00000013293.5	35904302161633	-0.144667910589726	243783971212853	-0.0593426671450083	0.952679177507395	NA	None	SLC7A14
ENSG00000013297.10	16269458669241	0.854147884144388	0.912553660987741	0.935997432983684	0.349274509396402	0.483902234889005	None	CLDN11
ENSG00000013306.15	219997811486212	121559093567632	0.38355823051571	316924742832897	0.00152834226967297	0.00601269982739607	UP	SLC25A39
ENSG00000013364.18	418230367299429	221987067612005	0.257820253095051	861014854136244	0.00072966	0.0265273	UP	MVP
ENSG00000013374.15	361186065190509	-23825740294614	0.895158386283741	-266162286581784	0.00777649539004325	0.0239987265886991	DOWN	NUB1
ENSG00000013375.15	882196606252176	0.521907304383773	0.484868262060827	107638990880846	0.281752913553961	0.411636806286454	None	PGM3
ENSG00000013392.7	388505470987981	345752332840456	225626893038287	153240745455722	NA	NA	None	RWDD2A
ENSG00000013441.15	136255155040059	0.350278891466193	0.223026437514062	157057116353799	0.116282292471159	0.207119389262145	None	CLK1
ENSG00000013503.9	67154564903976	-0.0649354711947872	0.3107311329688	-0.208976392466304	0.834466667819201	0.890356410014126	None	POLR3B
ENSG00000013523.9	149100109079501	166450155650617	0.422472066160105	393990914389916	8.15125e+09	0.00046011152873841	UP	ANGEL1
ENSG00000013561.17	130842353195064	-127018616440768	0.233973020035214	-542877193368927	5.67431e+06	5.80883e+07	DOWN	RNF14
ENSG00000013563.13	494974012959266	193155459687996	160065801808845	120672534361005	0.227537935529828	0.35012863755807	None	DNASE1L1
ENSG00000013573.16	163198004312282	-411700522051386	113509155722734	-362702479311042	0.000286705773793573	0.00139974506759728	DOWN	DDX11
ENSG00000013583.8	101956384364087	296098415033983	142336180018237	208027512749074	0.0375003048037804	0.0869821721309222	None	HEBP1
ENSG00000013588.7	235559978307483	153252954449121	179253689068889	0.854950072409525	0.392578788502495	0.526280640789297	None	GPRC5A
ENSG00000013619.13	126194209674532	75329567782488	28651742463558	262914438374208	0.00856000086044161	0.0259378418551487	UP	MAMLD1
ENSG00000013725.14	0.547795469616289	-0.639577807209335	400241254348713	-0.159798071852958	0.873040143002537	NA	None	CD6
ENSG00000013810.18	328888422650939	-233224525616153	0.434104373700461	-537254493955139	7.76331e+06	7.76584e+07	DOWN	TACC3
ENSG00000014123.9	103886462053429	-290966650128067	0.510407070225997	-570067828408478	1.19332e+06	1.36945e+07	DOWN	UFL1
ENSG00000014138.8	148080353421439	-124704394335448	0.410992153328261	-30342281069256	0.00241152017726894	0.00891167641242253	DOWN	POLA2
ENSG00000014164.6	130111542127744	-0.855563127303276	108985436741409	-0.78502518582669	0.43243880199823	0.565518177405235	None	ZC3H3
ENSG00000014216.15	310578252948155	0.960370479719577	0.711440105546056	134989645963585	0.177049197492285	0.288434027370534	None	CAPN1
ENSG00000014257.15	312874134666438	552743008766036	392422928021134	140853902587534	0.158971519454938	NA	None	ACPP
ENSG00000014641.17	436755769244401	0.618301010625981	0.365340821117771	169239508668719	0.0905706685446913	0.172353162154561	None	MDH1
ENSG00000014824.13	227698347671008	140583196158552	0.504371691536923	278729354794211	0.00531503087676777	0.0174443011612881	UP	SLC30A9
ENSG00000014914.20	151991965861053	-375810025600575	392843973038464	-0.956639407482469	0.338749291145669	NA	None	MTMR11
ENSG00000014919.12	927966790760084	-0.364261082556449	0.969258905481901	-0.375814016767113	0.707055166549244	0.796264881777771	None	COX15
ENSG00000015133.18	901249821835945	-0.295066770194506	0.46197734860196	-0.638703977776052	0.523015524522218	0.646121388027045	None	CCDC88C
ENSG00000015153.14	101741548566662	0.63877482512703	0.532150193491044	120036567296255	0.229997354421105	0.353227477671098	None	YAF2
ENSG00000015171.19	269420805567823	-0.443814673641016	0.395891895339824	-112105016259567	0.262266510747296	0.390047185929973	None	ZMYND11
ENSG00000015285.10	0.380811070158485	-175520178032833	399285329074	-0.43958584313601	0.660237095939581	NA	None	WAS
ENSG00000015413.9	786822526340316	196092476898929	0.612713703827561	320039319626701	0.00137240222570469	0.00548126603214577	UP	DPEP1
ENSG00000015475.18	423567383612088	-523636333404386	253143828604313	-206853288224094	0.0385899418765671	NA	None	BID
ENSG00000015479.18	32550911932174	43683489063406	113389176627861	38525272307756	0.00011690497110714	0.000631781389097221	UP	MATR3
ENSG00000015520.14	0	NA	NA	NA	NA	NA	None	NPC1L1
ENSG00000015532.9	289200504491419	0.687378120765752	14245894914387	0.482509610590745	0.629443972888541	0.735097214655765	None	XYLT2
ENSG00000015568.12	0.455035296309247	272106111017508	402706708456342	0.675693017532652	0.499235570088388	NA	None	RGPD5
ENSG00000015592.16	0	NA	NA	NA	NA	NA	None	STMN4
ENSG00000015676.17	14536243593563	-0.252995644128129	0.419538916597236	-0.603032601075739	0.546487001634553	0.666567755076862	None	NUDCD3
ENSG00000016082.14	33527246158196	-0.298350868925218	0.497986971281651	-0.599113804438222	0.549096996796241	0.668864279768484	None	ISL1
ENSG00000016391.10	138740779125664	-143882853230434	142379922672941	-101055577590771	0.312229091318792	0.445115186291111	None	CHDH
ENSG00000016402.13	328462993731383	120731977163635	153556200078745	0.786239677080591	0.431727085246134	0.564828352193149	None	IL20RA
ENSG00000016490.15	171875536141377	464802007154024	393882495149984	118005245949565	0.237979351038283	NA	None	CLCA1
ENSG00000016602.9	0	NA	NA	NA	NA	NA	None	CLCA4
ENSG00000016864.18	13279813133604	-0.849233393546589	0.93997571285451	-0.903463123496717	0.36628015132315	0.499821204935885	None	GLT8D1
ENSG00000017260.19	711562652319514	-0.350210550598296	0.328881553997608	-106485312521007	0.286942400025512	0.417214068200231	None	ATP2C1
ENSG00000017427.15	0	NA	NA	NA	NA	NA	None	IGF1
ENSG00000017483.14	0	NA	NA	NA	NA	NA	None	SLC38A5
ENSG00000017797.12	167339624765297	-0.776441812770276	0.341597502579489	-227297274396671	0.0230278224898106	0.0583445549337028	None	RALBP1
ENSG00000018189.12	196612097134874	-0.351879644276186	0.420623814754416	-0.836566147548334	0.40283648069419	0.536415483087248	None	RUFY3
ENSG00000018236.14	411449632923791	0.698478619604331	20604913983625	0.338986428266297	0.734619954181367	NA	None	CNTN1
ENSG00000018280.16	186284644489425	197794797941873	365064901755904	0.541807215622515	0.58795132009338	NA	None	SLC11A1
ENSG00000018408.14	380526516093743	414922309289537	0.799319934777376	519094158967898	2.09233e+07	1.9628e+08	UP	WWTR1
ENSG00000018510.13	235634724253496	-0.360962357318096	0.468698772673023	-0.770137193360891	0.441218515321417	0.573534186535669	None	AGPS
ENSG00000018607.6	0	NA	NA	NA	NA	NA	None	ZNF806
ENSG00000018610.13	485335366790236	-0.477428881646421	0.319434405606843	-149460694673584	0.135017052109904	0.232933854507531	None	CXorf56
ENSG00000018625.14	0.245536480201967	168586932298948	40804728567969	0.413155382269313	0.679492775281539	NA	None	ATP1A2
ENSG00000018699.11	231526818277065	-436109743959314	29644096116858	-147115210475689	0.141249986544803	NA	None	TTC27
ENSG00000018869.16	19873266472771	-322879348086969	169891100061144	-190050772507074	0.0573665221741734	0.121822424793271	None	ZNF582
ENSG00000019102.11	24791437878066	0.804428760242226	221783631385882	0.362708805521629	0.716822421195677	NA	None	VSIG2
ENSG00000019144.18	100366137562615	0.934217298679131	110420962833912	0.846050672537898	0.397524476755257	0.531187642506698	None	PHLDB1
ENSG00000019169.10	0	NA	NA	NA	NA	NA	None	MARCO
ENSG00000019186.9	566952018488107	-0.266320707521077	0.629335624395452	-0.423177549780227	0.672165725216591	0.769340749374836	None	CYP24A1
ENSG00000019485.13	123669222038061	205489206741274	191875510727669	107095066984826	0.284191610954803	0.414163738819976	None	PRDM11
ENSG00000019505.7	0	NA	NA	NA	NA	NA	None	SYT13
ENSG00000019549.9	0.600023381732424	-0.700694363294639	39984953603915	-0.175239508900176	0.860891441012509	NA	None	SNAI2
ENSG00000019582.14	225888006401736	402069648391772	393221600328329	102250142936211	0.306543636484311	NA	None	CD74
ENSG00000019991.15	0.92910815605977	-304958601963382	394211554804646	-0.773591231019361	0.439172559350089	NA	None	HGF
ENSG00000019995.6	590604749200221	-0.0546323570518816	0.272876237557658	-0.200209287334291	0.841316903982536	0.895031516169582	None	ZRANB1
ENSG00000020129.15	155924785941902	-369973453508485	129449129489982	-285806057534839	0.00426239014067433	0.0144937022232616	DOWN	NCDN
ENSG00000020181.17	42052271021581	-0.834739835755344	106079535037067	-0.786899976007311	0.431340421575837	0.564483061486028	None	ADGRA2
ENSG00000020219.9	0	NA	NA	NA	NA	NA	None	CCT8L1P
ENSG00000020256.19	102927237155095	-0.03927341125701	0.4941727640322	-0.0794730388145207	0.936656375678005	0.960251907025346	None	ZFP64
ENSG00000020426.10	120354275957254	-533138364237527	0.70930350128381	-751636447969831	5.63204	129.996	DOWN	MNAT1
ENSG00000020577.13	694614880305067	-197037957851253	0.238547007084773	-825992160870964	0.0145768	0.453731	DOWN	SAMD4A
ENSG00000020633.18	123508119498954	172489550197942	390431236425482	0.441792392886227	0.658639443812253	NA	None	RUNX3
ENSG00000020922.12	133249581858641	-0.73089761848524	0.214098513108114	-341383790048162	0.00064054674006913	0.00283393406212403	DOWN	MRE11
ENSG00000021300.13	305912352575212	-0.535348450229661	0.540876459393768	-0.989779534553413	0.322281890037163	0.455728486623737	None	PLEKHB1
ENSG00000021355.12	24936303173205	478468264023916	263980320231956	181251490112404	NA	NA	None	SERPINB1
ENSG00000021461.16	0	NA	NA	NA	NA	NA	None	CYP3A43
ENSG00000021488.12	383034200073623	-0.156291304096408	0.294220483156663	-0.531204702064158	0.595276934950305	0.706999450922965	None	SLC7A9
ENSG00000021574.11	180736742654664	-128343493047058	0.477681484461659	-268680066575533	0.00721399897412404	0.0225733500813039	DOWN	SPAST
ENSG00000021645.18	113554076231608	-250229320617236	148598869540367	-168392479290874	0.0921962041729651	0.174669554270429	None	NRXN3
ENSG00000021762.19	107925266448383	-0.00257862204273008	0.818403772189433	-0.00315079442489815	0.997486033933679	0.998408677308013	None	OSBPL5
ENSG00000021776.10	519455653385634	-0.955969692636273	0.455193601322286	-210013868793254	0.0357166429141063	0.0837531374184703	None	AQR
ENSG00000021826.14	518140819837444	-0.00327172509804569	0.470553450901964	-0.00695292977189818	0.994452409380769	0.996510868448013	None	CPS1
ENSG00000021852.12	0	NA	NA	NA	NA	NA	None	C8B
ENSG00000022267.16	91796503036575	470651936976054	0.684332267199057	687753536600593	608.969	11065.4	UP	FHL1
ENSG00000022277.12	243474060221743	-20867125042297	0.823508757536758	-253392873497955	0.0112791667815087	0.032461131431889	DOWN	RTFDC1
ENSG00000022355.16	453851762906822	938084126334543	204341339482755	459077017263907	4.41613e+08	3.31048e+09	UP	GABRA1
ENSG00000022556.15	534076429322879	-283079366933976	0.243865743034155	-116080005092937	3.75289e-18	4.79431e-15	DOWN	NLRP2
ENSG00000022567.9	153674066516494	-456240318556138	12811906552214	-356106498823389	0.000369353642474339	0.0017534528017956	DOWN	SLC45A4
ENSG00000022840.15	362765321002268	-0.456368189658381	0.178467229129587	-255715400459883	0.0105532484323722	0.0307617743878815	DOWN	RNF10
ENSG00000022976.15	626959271710366	-0.0713262218535573	141876269055182	-0.0502735392807765	0.959904409693237	0.974942397685654	None	ZNF839
ENSG00000023041.11	792062363278549	-0.00393989675001474	116863545961708	-0.00337136505451042	0.997310044969894	0.998306972442299	None	ZDHHC6
ENSG00000023171.16	353520782963013	901786994832515	187290696424107	481490544939018	1.4727e+08	1.19769e+09	UP	GRAMD1B
ENSG00000023191.16	16464519581169	0.0886972968468179	0.444757420321687	0.199428481221661	0.841927583129457	0.895387516875901	None	RNH1
ENSG00000023228.13	174411322246964	0.5671141445433	0.575497408244042	0.985433012241842	0.324411420699429	0.45793987839063	None	NDUFS1
ENSG00000023287.12	108991495931548	0.680610863394421	0.33018744022344	206128634975893	0.0392757296986519	0.0903032525354831	None	RB1CC1
ENSG00000023318.7	516645062004145	-112315793889118	0.378710646807224	-296574165094151	0.00301954022927185	0.0107984957343867	DOWN	ERP44
ENSG00000023330.14	177847495076257	-307195034475765	0.462518400796304	-664179055248129	3098.95	51967.5	DOWN	ALAS1
ENSG00000023445.13	524984601308757	198923873648177	0.61080477839745	325675044930211	0.00112695462944975	0.00462549249517127	UP	BIRC3
ENSG00000023516.8	209450947426579	-0.210083762481254	0.276479048106079	-0.759854187578979	0.447341748322541	0.5794056750082	None	AKAP11
ENSG00000023572.8	666637338760277	-0.819490582751988	0.943498174261526	-0.868566156361035	0.385084472455919	0.518878303315925	None	GLRX2
ENSG00000023608.4	378160832179181	0.762165591400868	0.397296558264858	191837954682902	0.05506290256324	0.118208537745523	None	SNAPC1
ENSG00000023697.12	271575726453789	-154000169586566	0.289501828560101	-531948866618627	1.04059e+07	1.02204e+08	DOWN	DERA
ENSG00000023734.10	206299341493894	0.557312739813675	0.329484523507919	169146864283682	0.0907473318049856	0.172635772066651	None	STRAP
ENSG00000023839.10	351592889691603	196597941061272	261781510173703	0.751000102836986	0.452652593896707	NA	None	ABCC2
ENSG00000023892.10	464789641540181	941327049425491	175462056114169	536484679521248	8.1018e+06	8.07808e+07	UP	DEF6
ENSG00000023902.13	119502889963012	-178806208096997	0.461667488142281	-38730517675503	0.00010748098656364	0.000588108336949651	DOWN	PLEKHO1
ENSG00000023909.9	263480541688649	-348489012039349	0.999180187218251	-348774942194914	0.000487104355617569	0.00223182359301141	DOWN	GCLM
ENSG00000024048.10	595061631580857	-143742604046956	0.37736586173497	-380910460172755	0.000139470949213563	0.000738758301679441	DOWN	UBR2
ENSG00000024422.11	280818522602442	-46401811427752	298886364784042	-155249007298407	0.120545006169283	NA	None	EHD2
ENSG00000024526.16	530020563825129	-274959606152157	214960552601247	-127911657662236	0.20085600706072	0.317932373733489	None	DEPDC1
ENSG00000024862.17	216259252086238	0.479369145137148	0.465043476818696	103080500863371	0.302632269028168	0.434287053581843	None	CCDC28A
ENSG00000025039.14	770933212761492	682610000227207	322164139164308	211882676327009	0.0341051100723918	0.0806734736905901	None	RRAGD
ENSG00000025156.12	506809506892872	29645211323175	0.954420964122956	310609389750956	0.0018957650686023	0.00724138168646345	UP	HSF2
ENSG00000025293.16	699386370318934	0.138988656990564	0.308448603701347	0.450605563853155	0.652273855897595	0.753152765069806	None	PHF20
ENSG00000025423.11	677424093937744	-591012816323827	21627674386174	-27326692910711	0.0062823376749453	0.0200781591154089	DOWN	HSD17B6
ENSG00000025434.18	146845258918835	-702877031135461	177781865383805	-395359239604136	7.69865e+09	0.00043630435455179	DOWN	NR1H3
ENSG00000025708.13	0.658682388771449	329859565567167	398785538729594	0.827160299287673	0.408146210510685	NA	None	TYMP
ENSG00000025770.18	670274139833819	151634570577113	180445025991603	0.840336660674534	NA	NA	None	NCAPH2
ENSG00000025772.7	761022309633374	-0.338375978747508	0.379682666681225	-0.891207338236493	0.372817948343095	0.506937613845781	None	TOMM34
ENSG00000025796.13	575962614356145	0.734439691156167	0.227554932370201	322752701295587	0.00124865250792941	0.00504396388578602	UP	SEC63
ENSG00000025800.13	177915685509729	0.288216367506687	0.397421357064481	0.72521610221346	0.468319465926672	0.59889882045804	None	KPNA6
ENSG00000026025.15	851685545338713	387279967949481	0.785409831668999	493092844440857	8.18397e+07	6.97648e+08	UP	VIM
ENSG00000026036.21	0	NA	NA	NA	NA	NA	None	RTEL1-TNFRSF6B
ENSG00000026103.21	148203537473576	445542662934822	394337871056813	112985004899677	0.258539414852981	NA	None	FAS
ENSG00000026297.15	561264603299508	180502873776009	0.630370349402835	286344168863596	0.00419065940274098	0.0142927150696834	UP	RNASET2
ENSG00000026508.17	0.245536480201967	168586932298948	40804728567969	0.413155382269313	0.679492775281539	NA	None	CD44
ENSG00000026559.13	0	NA	NA	NA	NA	NA	None	KCNG1
ENSG00000026652.13	237670393947149	-0.648434593645085	124157023651314	-0.522269763381382	0.601482518589418	0.712320684131775	None	AGPAT4
ENSG00000026751.16	0	NA	NA	NA	NA	NA	None	SLAMF7
ENSG00000026950.16	0	NA	NA	NA	NA	NA	None	BTN3A1
ENSG00000027001.9	984628453053345	-196848881810344	0.749742807531708	-262555212044523	0.00865085634205732	0.0261487271226563	DOWN	MIPEP
ENSG00000027075.14	729779646659036	-178188198667164	1201102331209	-148353886290274	0.137931299027877	0.23685094529234	None	PRKCH
ENSG00000027644.4	0	NA	NA	NA	NA	NA	None	INSRR
ENSG00000027697.13	719384239176521	174550206945499	107593592104487	162231043253941	0.104736896026959	0.191925484541482	None	IFNGR1
ENSG00000027847.13	176819339164273	0.622473951549755	208849773919477	0.298048659506691	0.765666025404555	0.841007416010401	None	B4GALT7
ENSG00000027869.11	0	NA	NA	NA	NA	NA	None	SH2D2A
ENSG00000028116.16	220968492709725	-0.573594896845346	0.365689713221176	-156852893616514	0.116757742394535	0.207597167563732	None	VRK2
ENSG00000028137.18	928662974586799	-148088890867614	0.964231597011069	-153582283889743	0.124581836662272	0.217997476195106	None	TNFRSF1B
ENSG00000028203.17	127673797532286	257162689790291	0.837753676899997	306966948497187	0.00214295777616104	0.00804527576535887	UP	VEZT
ENSG00000028277.21	423114536057898	172375295361057	147296673207863	117025925709675	0.241896652587338	0.366732390060711	None	POU2F2
ENSG00000028310.17	922344671366446	0.865522117178705	0.596755686181924	145037933817835	0.146952765634706	0.249293902306903	None	BRD9
ENSG00000028528.14	279915906273557	-223195637380881	0.454699981269852	-490863528864806	9.17124e+07	7.76411e+08	DOWN	SNX1
ENSG00000028839.9	213932146431625	0.740361694620985	0.22832809213491	324253440607533	0.00118471642640593	0.00483047002834954	UP	TBPL1
ENSG00000029153.14	518449226341224	0.847381500890757	110155913273924	0.769256479934564	0.441741067224405	0.573970099778228	None	ARNTL2
ENSG00000029363.16	151084100428125	-0.101973203186883	0.340715946518237	-0.299290961368093	0.76471805049184	0.840267187722368	None	BCLAF1
ENSG00000029364.11	845447850625884	201281418112332	0.950265951690508	211815879285432	0.0341616217201348	0.0807863726910399	None	SLC39A9
ENSG00000029534.19	386339273725106	0.240460585999828	152831438256568	0.157337121696226	0.874979165692203	0.918885467378761	None	ANK1
ENSG00000029559.6	0	NA	NA	NA	NA	NA	None	IBSP
ENSG00000029639.10	151092837550911	-0.781300953500167	0.575347710139432	-135796308863526	0.174475396827116	0.285099431518175	None	TFB1M
ENSG00000029725.16	537536073957019	-0.702989170872854	0.499485360500149	-140742697677652	0.159300816514313	0.265491739499665	None	RABEP1
ENSG00000029993.14	26772437590684	0.384594543209213	0.201528079114613	190839184742334	0.0563405897665137	0.120236831710532	None	HMGB3
ENSG00000030066.13	629559440362085	147391763429278	0.295883478257943	498141242279118	6.31218e+07	5.46185e+08	UP	NUP160
ENSG00000030110.12	978938357091225	-156388140858593	113582249414339	-13768713127709	0.1685520379195	0.277193213800029	None	BAK1
ENSG00000030304.13	126042644072899	-221663133262986	381343904881435	-0.581268326110793	0.561059624290458	NA	None	MUSK
ENSG00000030419.16	382452106651535	-508961360597545	258068245774392	-197219676938669	0.0485871483354609	NA	None	IKZF2
ENSG00000030582.17	443144824845584	194013127930743	0.558097960918007	347632748221503	0.000508331155951556	0.00231830432256166	UP	GRN
ENSG00000031003.10	761058582097748	308159016313239	0.402344094822212	765909131708292	1.87253	45.6858	UP	FAM13B
ENSG00000031081.10	417744230319869	49314403707553	290662577808529	169662032447942	0.0897684647548538	NA	None	ARHGAP31
ENSG00000031691.6	337023700752546	-246297916517363	0.683301716966102	-360452652762149	0.000312722507982409	0.00151032902516261	DOWN	CENPQ
ENSG00000031698.12	732600093644263	173319321660929	0.395274012970629	438478918354312	1.16098e+09	7.93072e+09	UP	SARS
ENSG00000031823.14	117108866820419	-0.0301481639107226	0.730445361726337	-0.0412736742409731	0.967077720093569	0.979267999055502	None	RANBP3
ENSG00000032219.18	273726190660762	-0.292579209822167	0.298638547235822	-0.979710129620773	0.327229224499924	0.461139023586687	None	ARID4A
ENSG00000032389.12	651263609349426	0.060180587530943	0.446969288294328	0.134641437581981	0.892895377438285	0.931029092179125	None	EIPR1
ENSG00000032444.15	229498515072906	252294280483651	185579351312282	135949543254468	NA	NA	None	PNPLA6
ENSG00000032742.17	543214423141358	-461032526112136	140697260719038	-327676973777608	0.00105001963000656	0.00435932320324996	DOWN	IFT88
ENSG00000033011.11	392178816102195	0.692256211816061	118700603294839	0.583195192442765	0.559761907175319	0.677102843529535	None	ALG1
ENSG00000033030.13	632683958465262	0.989744524128666	0.365566492648013	270742681299745	0.00678070195972768	0.0214357229280086	UP	ZCCHC8
ENSG00000033050.7	590830645788797	0.706911435379735	0.33108497819744	213513593769324	0.032749907872848	0.0779590198277578	None	ABCF2
ENSG00000033100.16	588381701111355	-263991651897307	152169462817485	-1734853018532	0.0827668425112917	0.161273046799886	None	CHPF2
ENSG00000033122.18	273868081246587	-0.132266786296634	0.400850321221397	-0.32996552402307	0.741426012361692	0.823519725528178	None	LRRC7
ENSG00000033170.16	807425873738841	0.231154980547898	0.216218547865737	106908025620187	0.285033507391256	0.415228612993042	None	FUT8
ENSG00000033178.12	768557194187579	-0.286777508296618	0.281239471704926	-101969153390212	0.307874778096096	0.440272420542272	None	UBA6
ENSG00000033327.12	936266570510089	-103041740502873	0.191688611707354	-537547533914971	7.63809e+06	7.65724e+07	DOWN	GAB2
ENSG00000033627.16	113030471538073	204200962930105	0.617603467642049	330634417759545	0.000945219066434473	0.0039822749303975	UP	ATP6V0A1
ENSG00000033800.13	425088187676606	-0.524896405427569	0.217995276231744	-240783385081046	0.0160474823981233	0.0432351327176151	DOWN	PIAS1
ENSG00000033867.16	629496856112372	-0.298514503139046	0.283748241151703	-105204001239764	0.292781192374068	0.423661041053516	None	SLC4A7
ENSG00000034053.14	572514435420943	-183830006959294	0.517651540438732	-355123075270847	0.000383434084392839	0.00180676300195284	DOWN	APBA2
ENSG00000034152.18	192248979549274	0.52235027098535	0.518949092251778	100655397376034	0.314149161978984	0.447367083431288	None	MAP2K3
ENSG00000034239.10	0	NA	NA	NA	NA	NA	None	EFCAB1
ENSG00000034510.5	112054258775144	783981394480016	0.909192516352077	862283158274948	0.000653185	0.0238412	UP	TMSB10
ENSG00000034533.11	841097975244815	0.0468331733603367	106335194511124	0.0440429658079361	0.964870155315172	0.978251024160505	None	ASTE1
ENSG00000034677.12	392013494023197	0.337393705642769	0.37111007017354	0.909147265890669	0.363272395835071	0.4968963487086	None	RNF19A
ENSG00000034693.14	153615127251406	-119000850699431	0.429641174600457	-276977295786641	0.00560953798070168	0.0182432091620582	DOWN	PEX3
ENSG00000034713.7	75415417999217	-0.48157061094728	0.50426772921837	-0.954989944912256	0.339582781882673	0.473829251783499	None	GABARAPL2
ENSG00000034971.16	193953114728716	0.822551278140874	141544091665809	0.581127243433762	0.561154698647843	0.678296986419982	None	MYOC
ENSG00000035115.21	666495392363241	0.683936337556794	141332893150103	0.483918727136236	0.628443549236846	0.734208531167345	None	SH3YL1
ENSG00000035141.7	456858988510068	-0.674703504101941	0.296539692343622	-227525529135612	0.0228906197554828	0.0580494641822531	None	FAM136A
ENSG00000035403.17	259826515883215	0.638033448681047	0.428730551416747	148819216772086	0.136700222203958	0.235220025036387	None	VCL
ENSG00000035499.12	346355837749309	0.115442701570181	0.522164439079496	0.221084955102823	0.825026284514019	0.883318794664178	None	DEPDC1B
ENSG00000035664.11	74293805719184	-60461907265175	223711009093323	-270267911759107	0.00687831132160329	0.0216879038585542	DOWN	DAPK2
ENSG00000035681.7	0.854577027370032	-147622633646504	32814179565487	-0.449874522542595	0.65280091914316	NA	None	NSMAF
ENSG00000035687.9	79836428479084	-0.099478929814876	0.769936771786251	-0.129204024876075	0.897196211516611	0.93374188204682	None	ADSS
ENSG00000035720.7	272348460939464	532117208968549	392690591188397	135505464329615	0.175400148057684	NA	None	STAP1
ENSG00000035862.12	227510969877357	-0.884407908901617	0.557375975696932	-158673489253958	0.112572700162615	0.202294362820305	None	TIMP2
ENSG00000035928.15	105984703016715	-0.692572854240925	0.272020296264837	-254603374730039	0.0108954654507758	0.0315394150169114	DOWN	RFC1
ENSG00000036054.12	196656390045561	-0.561647660955657	0.311741794301975	-180164376808458	0.0716014704413052	0.144629980684957	None	TBC1D23
ENSG00000036257.12	483493501715545	0.766625756582117	0.283962909295484	269973905565387	0.00693938809038276	0.0218665610330047	UP	CUL3
ENSG00000036448.9	3735405179722	-837500810975212	139040323383799	-602343831338355	170750	223250	DOWN	MYOM2
ENSG00000036473.6	432533642370462	59864334273769	272452405595887	219724006997986	0.02800330524841	NA	None	OTC
ENSG00000036530.8	436353521244004	-242537995845488	221975423672355	-109263445399921	0.274554328976057	NA	None	CYP46A1
ENSG00000036549.12	153115577085428	-0.137688562957267	0.42311410499923	-0.325417095129735	0.744865418959576	0.82605161847	None	ZZZ3
ENSG00000036565.14	0.20949881610728	168586932298948	40804728567969	0.413155382269313	0.679492775281539	NA	None	SLC18A1
ENSG00000036672.15	30233799486467	-132421021526986	0.202945779341487	-652494582329632	6802.61	108535	DOWN	USP2
ENSG00000036828.15	0.372715946147761	-172647024436103	399456395685808	-0.43220493225473	0.665592474910152	NA	None	CASR
ENSG00000037042.8	411267047164198	-164506496805039	0.359756477110567	-457271813773291	4.81438e+08	3.57118e+09	DOWN	TUBG2
ENSG00000037241.7	117532779289081	-0.394189776415208	0.308927334149113	-127599513814773	0.201957237752105	0.319230567596471	None	RPL26L1
ENSG00000037280.15	0.529064808713988	165621498746982	403580799341385	0.410380025554397	0.681527196458868	NA	None	FLT4
ENSG00000037474.14	253682360066547	14121331307459	0.450714099113283	313310174570547	0.00172969471743142	0.00667914861919993	UP	NSUN2
ENSG00000037637.10	836407346047563	-184961911107624	121031203964661	-15282167329479	0.126458735614523	0.220673012745662	None	FBXO42
ENSG00000037749.11	363213203052588	-191395017648875	179924234997123	-106375340515932	0.287440424320513	0.417641106215951	None	MFAP3
ENSG00000037757.13	234237656054124	-327845963184689	35281899265687	-0.929218579521119	0.352775820618251	NA	None	MRI1
ENSG00000037897.16	418055078458689	0.445728905100439	117588410546677	0.379058533939027	0.704644397635576	0.794161866275818	None	METTL1
ENSG00000037965.5	398047750603832	586880268791374	392055604052842	1496931207524	0.134411158937899	NA	None	HOXC8
ENSG00000038002.8	221217706886916	10865702452481	151554377514277	0.716950749341267	0.473404486384072	0.603800210526678	None	AGA
ENSG00000038210.12	100154715854152	-0.00334986877667943	0.622202727130841	-0.00538388636148648	0.995704300947751	0.997174821250273	None	PI4K2B
ENSG00000038219.12	176874248178815	-0.127634786101139	0.253981546512558	-0.502535667861318	0.615290769238583	0.723596918559472	None	BOD1L1
ENSG00000038274.16	545737297312288	-145056340449844	0.310876250119545	-46660476763363	3.07048e+08	2.36634e+09	DOWN	MAT2B
ENSG00000038295.7	819914487429889	0.714154439108385	0.453941517408241	157323005656283	0.115665558062175	0.206200562662251	None	TLL1
ENSG00000038358.14	63713953529412	0.299489566584764	144745152144062	0.206908184591003	0.836081564452893	0.891515306590765	None	EDC4
ENSG00000038382.18	13926124591322	-0.122772739135929	0.291874340870171	-0.42063560219067	0.674021192188723	0.770661754275712	None	TRIO
ENSG00000038427.15	126604028971283	0.906430710396724	180801772107039	0.50133950559959	0.616132206561193	0.724194496958642	None	VCAN
ENSG00000038532.14	289425435313424	0.94362497248772	0.244491208257428	385954562216472	0.00011359804868581	0.00061590029579256	UP	CLEC16A
ENSG00000038945.14	402387613650427	-0.264068143454585	0.385599080870608	-0.684825655855741	0.493453943709437	0.621581672725198	None	MSR1
ENSG00000039068.18	869082875440609	-0.804548048818953	0.229117675233806	-351150581463408	0.000445575715334827	0.00206157214771113	DOWN	CDH1
ENSG00000039123.15	119102866338433	-0.74260984431019	0.588127179366912	-12626688076371	0.206708228415549	0.325175694367405	None	SKIV2L2
ENSG00000039139.9	546558392653672	-114943718732332	0.730217582796072	-157410231471285	0.115463797534829	0.20592348289581	None	DNAH5
ENSG00000039319.16	220362224729348	121229200430549	0.438375186623078	276542113079917	0.00568493503856613	0.0184639945214446	UP	ZFYVE16
ENSG00000039523.19	567966618756642	638558094377014	355412063965362	179666972261033	0.072388068366998	0.145822482006055	None	RIPOR1
ENSG00000039537.13	0	NA	NA	NA	NA	NA	None	C6
ENSG00000039560.13	177804465849682	-0.448506690050893	0.446371777298986	-100478281302825	0.31500144152749	0.448151405615199	None	RAI14
ENSG00000039600.10	3575054272299	-306806056446379	0.414549195884894	-740095649664628	13.5207	297.165	DOWN	SOX30
ENSG00000039650.11	117764801635295	0.204877990336345	0.468144166487195	0.437638669885998	0.661648234501794	0.760777606218827	None	PNKP
ENSG00000039987.6	0	NA	NA	NA	NA	NA	None	BEST2
ENSG00000040199.18	397767146317718	236443067562084	0.910580574996264	259661883917361	0.00941463320200721	0.0280699501432941	UP	PHLPP2
ENSG00000040275.16	289057137114294	-171723512283503	0.311805834218377	-550738611783752	3.64201e+06	3.87952e+07	DOWN	SPDL1
ENSG00000040341.17	281533629455754	-190533542420407	0.559109334270171	-340780471263494	0.000654877447340541	0.00289246711195116	DOWN	STAU2
ENSG00000040487.12	421653703550189	-338131925085425	122369295506517	-276320888900939	0.00572361234107709	0.0185633943276541	DOWN	PQLC2
ENSG00000040531.14	428704941818472	-128719703259378	0.332509161030344	-387116261279885	0.00010831750097434	0.000592109125097515	DOWN	CTNS
ENSG00000040608.13	696121714644911	-163771366812277	139575281226596	-117335509105226	0.24065343842538	0.36517864004564	None	RTN4R
ENSG00000040633.12	270057692795768	122276713754849	0.349080066347362	350282716037914	0.000460348069626358	0.00212244688943521	UP	PHF23
ENSG00000040731.10	723163602130926	100521950118206	13937131083793	721252813895816	54.9225	1131.42	UP	CDH10
ENSG00000040933.15	153557570588956	-0.616192929471356	0.687284159625077	-0.896562100030791	0.369952629360345	0.503914250633423	None	INPP4A
ENSG00000041353.9	123467409056522	0.327728750866464	0.790517906071882	0.414574734296611	0.678453247157584	0.773764782065152	None	RAB27B
ENSG00000041357.15	109124527417417	-292900459894003	0.336619366550845	-870123614381411	0.000328288	0.0125817	DOWN	PSMA4
ENSG00000041515.15	1526470513772	0.114712083064276	0.36804694896548	0.311677853563827	0.755285360435335	0.833637096692171	None	MYO16
ENSG00000041802.10	193053487499348	275844102569828	0.502330693871969	549128504260052	399020	4.2186e+07	UP	LSG1
ENSG00000041880.14	0	NA	NA	NA	NA	NA	None	PARP3
ENSG00000041982.15	211293236585361	542720538942514	120832543749755	449150967198448	7.07201e+08	5.06016e+09	UP	TNC
ENSG00000041988.15	827674472692876	-131256697267912	115769020998471	-113378083476793	0.256886492112642	0.384056120217648	None	THAP3
ENSG00000042062.11	405270814057197	-350125599586815	0.950415213283143	-368392250769356	0.000229672090333875	0.00115092557171941	DOWN	RIPOR3
ENSG00000042088.13	120712457270037	-156692100212738	0.358868776969717	-436627843569576	1.26381e+08	8.56952e+09	DOWN	TDP1
ENSG00000042286.14	826073137819757	150388595264022	195339237959063	0.769884211873185	0.441368580049283	0.57364916443801	None	AIFM2
ENSG00000042304.11	110951837082503	734407837967358	209512999497872	350530916805865	0.000456077326901205	0.00210539485713289	UP	C2orf83
ENSG00000042317.16	357396562121965	0.295034861265653	0.306039774519043	0.964040905236305	0.33502541820112	0.469214129670941	None	SPATA7
ENSG00000042429.11	122454710762531	0.304908032325317	0.837030098569722	0.364273677668617	0.715653653732946	0.803047737835261	None	MED17
ENSG00000042445.13	134870277621357	311845299715886	0.406758419332104	766659729448096	1.76619	43.2635	UP	RETSAT
ENSG00000042493.15	0.372715946147761	-172647024436103	399456395685808	-0.43220493225473	0.665592474910152	NA	None	CAPG
ENSG00000042753.11	100182099479042	0.770837458498281	0.503783918258553	153009540511508	0.12599311544511	0.21998570156874	None	AP2S1
ENSG00000042781.12	213322372831293	0.260056850221738	0.391526886838085	0.664211983810152	0.506554644518445	0.632539997322924	None	USH2A
ENSG00000042813.7	0.847403944784226	-291388778140498	394558291732969	-0.738518957137277	0.460199151703148	NA	None	ZPBP
ENSG00000042832.11	0.118162300510152	-0.237684028653007	40804728567969	-0.0582491385176336	0.953550180260729	NA	None	TG
ENSG00000042980.12	523459108708817	221450365087611	112155515976612	197449374789369	0.0483256276523877	0.106530646649889	None	ADAM28
ENSG00000043039.6	371526302588065	-138925947954434	0.443172513590272	-313480515361735	0.00171968292362191	0.0066446727710457	DOWN	BARX2
ENSG00000043093.13	361077467343162	0.133705254916741	0.358190552622657	0.373279680152803	0.708940298197948	0.797606612785117	None	DCUN1D1
ENSG00000043143.20	448260118417228	-0.774575275145409	377165156700002	-0.205367664903762	0.837284881500102	NA	None	JADE2
ENSG00000043355.11	253887878772507	249398443619575	12091991477161	206250925739264	0.0391592771150742	0.0901030721462045	None	ZIC2
ENSG00000043462.11	243286643370509	-175201358517446	107743278273158	-162610012731619	0.103928356964241	0.191014692248394	None	LCP2
ENSG00000043514.15	271248572968623	0.346501010244248	1385290264223	0.250128813572943	0.802487734035064	0.867722585981839	None	TRIT1
ENSG00000043591.5	667945874907768	410979258515453	223514695095402	183871247633197	0.0659574873655481	0.135889118330902	None	ADRB1
ENSG00000044012.3	0	NA	NA	NA	NA	NA	None	GUCA2B
ENSG00000044090.8	0.915320488636813	-160537999702722	395605539076712	-0.405803215186003	0.68488719608934	NA	None	CUL7
ENSG00000044115.20	156828715100661	-100758006516766	0.25807784047597	-390417117296625	9.45488e+09	0.00052484025061705	DOWN	CTNNA1
ENSG00000044446.11	169939789068353	0.0837561232259646	0.377915271299071	0.221626723201885	0.824604477675621	0.883124176009823	None	PHKA2
ENSG00000044459.14	197390340912492	-137198869478451	0.592390564468932	-231602050585406	0.0205571490958844	0.0530714751018305	None	CNTLN
ENSG00000044524.10	210171532953364	494209367240127	393293573104752	125659151594755	0.208901588446727	NA	None	EPHA3
ENSG00000044574.7	208429935090477	161405235667071	0.392165590911027	411574190617071	3.85936e+07	0.000234312814523228	UP	HSPA5
ENSG00000046604.12	153742700713873	-0.693921471388993	0.436132315059814	-159108015486957	0.11159153804994	0.201041356970281	None	DSG2
ENSG00000046647.13	102322053101265	-0.630890266449633	107323177376597	-0.587841584521712	0.556638628879527	0.674802608363701	None	GEMIN8
ENSG00000046651.14	628411352352478	-255857118392138	0.205082159915048	-124758349774609	1.0114e-21	1.87937e-19	DOWN	OFD1
ENSG00000046653.14	554776535499113	-0.156457502579195	0.426753247009005	-0.366622875574496	0.713900342418113	0.801667116293713	None	GPM6B
ENSG00000046774.9	734955453088687	219937789136277	137015625184882	160520224492283	0.108449303599074	0.19723513485008	None	MAGEC2
ENSG00000046889.18	992262676209389	134149158643836	243011311605478	0.552028453974287	0.580928858687168	0.695116008532565	None	PREX2
ENSG00000047056.14	431463895276394	-220410189262767	0.517310457757119	-426069463622271	2.03793e+09	0.000133083675910407	DOWN	WDR37
ENSG00000047188.15	103599023744471	-21304954028308	0.899996735503571	-236722570070072	0.0179219995814133	0.0474208710394409	DOWN	YTHDC2
ENSG00000047230.14	261017239758843	-104798578559651	144592114229151	-0.724787649162973	0.46858231393467	0.599029899036983	None	CTPS2
ENSG00000047249.17	386311079745996	0.520094648586111	0.572771332410651	0.908031912835377	0.363861361208191	0.497416859854872	None	ATP6V1H
ENSG00000047315.15	404877177611012	411828890760697	0.426796742946762	964929788163982	4.94934e-08	2.81883e-06	UP	POLR2B
ENSG00000047346.12	285395833454756	-0.105809156509484	0.256374106338145	-0.412713896971822	0.679816241877555	0.77455094670999	None	FAM214A
ENSG00000047365.11	488517872288321	0.781039001045376	0.295248165277257	264536445234784	0.00816029734904372	0.0249819986741568	UP	ARAP2
ENSG00000047410.13	160887484253943	-0.568730942159438	0.328546250174198	-173105290916543	0.0834423282136459	0.162117720415078	None	TPR
ENSG00000047457.13	712938473148602	0.781810778834016	0.640499463567744	122062675037873	0.22222737323165	0.343364249787455	None	CP
ENSG00000047578.12	522808804746759	-0.921517940544298	0.637582731483375	-144533077048735	0.148364998804626	0.251133834929141	None	KIAA0556
ENSG00000047579.19	305161925099584	-113551942045129	0.512315908386585	-221644380325283	0.026661122575912	0.0659129163965163	None	DTNBP1
ENSG00000047597.5	191418927139901	-408709800623219	316689010013987	-129057146822104	0.196852314893447	NA	None	XK
ENSG00000047617.14	138964470327064	-362894722952903	393046280596121	-0.923287513120623	0.355857393413698	NA	None	ANO2
ENSG00000047621.11	471964364232383	-141126249006035	0.330866958407324	-426534730712811	1.99591e+08	0.000130618456901644	DOWN	C12orf4
ENSG00000047634.14	75570929227651	-106046507239017	0.352925388934763	-300478544655283	0.00265768249879338	0.00969096428874282	DOWN	SCML1
ENSG00000047644.18	580827944938413	-11946787391661	0.452306999085298	-264130058031847	0.008258841124594	0.0252291001873184	DOWN	WWC3
ENSG00000047648.21	120803318851371	0.621969027771702	0.458536124896963	135642317802434	0.174964562767763	0.285847965956995	None	ARHGAP6
ENSG00000047662.4	376197401597337	-0.999573535736893	0.422177009326263	-236766454272836	0.0179007582265094	0.0473816328539377	DOWN	FAM184B
ENSG00000047849.21	756636369173762	0.55613766157135	0.1857490407254	299402709914131	0.00275321489823849	0.00997403333359496	UP	MAP4
ENSG00000047932.13	529105496181706	-142986096776393	0.375473168939181	-380815750910696	0.000140006087967042	0.000740739716491719	DOWN	GOPC
ENSG00000047936.10	818067757906617	0.784517706960965	0.332628567049624	235853977882761	0.018346993326922	0.0482986962281135	UP	ROS1
ENSG00000048028.11	15122413706939	327008523046778	0.565702342934122	578057572381063	744454	8.87555e+06	UP	USP28
ENSG00000048052.21	358479324471955	0.963479636489321	0.228790741612001	4211182802682	2.54037e+08	0.000161537017427752	UP	HDAC9
ENSG00000048140.17	572469353786209	-351706181798766	205286722270371	-171324369111196	0.0866677167937518	0.166779747499959	None	TSPAN17
ENSG00000048162.20	431033188630686	252875842674534	0.321274707058941	787101620882162	0.351772	9.44701	UP	NOP16
ENSG00000048342.15	707665163361842	295730483545299	223355862630312	132403277918332	0.18549215854971	0.299168310422626	None	CC2D2A
ENSG00000048392.11	544081865974561	0.499937179092586	0.341699247628389	146309124928565	0.143442412008441	0.244477535384209	None	RRM2B
ENSG00000048405.9	116168788672652	194742287437208	110507562410917	17622530367023	0.078026554787728	0.154225475650053	None	ZNF800
ENSG00000048462.10	0.118162300510152	-0.237684028653007	40804728567969	-0.0582491385176336	0.953550180260729	NA	None	TNFRSF17
ENSG00000048471.13	244015197079668	-0.629838472800632	0.730309707147853	-0.862426538544037	0.388452841907341	0.522233436468978	None	SNX29
ENSG00000048540.14	113172686854329	-273834894457813	114113631163158	-239966857304092	0.0164099220563997	0.0440375569129176	DOWN	LMO3
ENSG00000048544.5	356578530204114	-142515270958589	0.44136610357046	-322895822324602	0.00124242042900506	0.00502541033684634	DOWN	MRPS10
ENSG00000048545.13	140379615469624	-364392458285258	352978952636279	-10323348051314	0.301915301597791	NA	None	GUCA1A
ENSG00000048649.13	934637849496862	-0.370726073167482	0.249838738235437	-148386145313513	0.137845679921759	0.236748121355679	None	RSF1
ENSG00000048707.13	219056426814389	-0.958374310137369	0.518446076874766	-184855157148555	0.0645225911039217	0.133470998082508	None	VPS13D
ENSG00000048740.18	490910020753153	-132153868039909	0.452709082948646	-291917862966537	0.0035095505331656	0.0122834268660796	DOWN	CELF2
ENSG00000048828.16	365050921343218	0.0276701396647379	0.422890531504664	0.0654309746928745	0.947830862674094	0.967071356059492	None	FAM120A
ENSG00000048991.16	318785778649428	0.176364743057769	0.331879718243838	0.531411633079039	0.595133561905578	0.706920449720088	None	R3HDM1
ENSG00000049089.13	451763743876303	50514456772702	390367302875853	129402376686162	0.195657211509083	NA	None	COL9A2
ENSG00000049130.14	198635664013444	96876283628044	124178735033083	78013585500154	0.612442	15.8237	UP	KITLG
ENSG00000049167.13	275238432091959	-0.980103215648076	14839018200694	-0.66049060820091	0.508939043495092	0.634876759974936	None	ERCC8
ENSG00000049192.14	142862825060601	771110968442341	277522229911745	277855568070192	0.00546011544698186	0.0178377346408592	UP	ADAMTS6
ENSG00000049239.12	263108586992114	-402255343792805	105060267316236	-382880563764414	0.000128766647211379	0.000688002103427396	DOWN	H6PD
ENSG00000049245.12	734099886617525	-0.223632932113251	0.330763606105228	-0.676111059334943	0.498970135538563	0.626070924293879	None	VAMP3
ENSG00000049246.14	30102998708287	0.126439717988658	0.368888904525895	0.342758257126659	0.73178033162933	0.815522565012004	None	PER3
ENSG00000049247.13	457175409089759	-0.550226443819315	0.942857016459392	-0.583573579253321	0.559507240138662	0.67705407287015	None	UTS2
ENSG00000049249.8	0.823352985964312	361598539167886	397199763077026	0.910369473452492	0.362627691078316	NA	None	TNFRSF9
ENSG00000049283.17	476022476962838	268955926647863	309819335863661	0.868105684553594	0.385336479399746	0.519010826990608	None	EPN3
ENSG00000049323.15	257425028835469	-0.671541732192768	0.564577322398929	-118945927431045	0.234258987791847	0.358301690554012	None	LTBP1
ENSG00000049449.8	789756103656348	587514836816888	289617788865107	202858684585335	0.0425003894848829	0.0961787630660481	None	RCN1
ENSG00000049540.16	224815598288719	297678415119791	2726517971783	109178966799593	0.274925561421771	NA	None	ELN
ENSG00000049541.10	67986268692845	107323045110407	0.705855504876445	152046763634992	0.128393486698971	0.223265580991991	None	RFC2
ENSG00000049618.22	260286022681259	0.444403195782617	0.390147930871418	113906331577875	0.254676746734435	0.381455254268578	None	ARID1B
ENSG00000049656.13	978521724710155	-114149275724677	0.378470506556191	-301606792992546	0.0025607588399984	0.00938400789255189	DOWN	CLPTM1L
ENSG00000049759.17	453098950931835	-110667661744573	0.474850762284524	-233057774219729	0.0197756362716564	0.0513976553904198	None	NEDD4L
ENSG00000049768.14	613468069260747	-195940640407553	205620780250268	-0.952922365964504	0.340629406975669	0.474893411953347	None	FOXP3
ENSG00000049769.12	245595101586517	-21713781483162	135026039741225	-160811807298622	0.107809321694029	0.196284667644829	None	PPP1R3F
ENSG00000049860.13	794334693872128	-111331578381635	0.340033757938486	-327413310538936	0.00105986674214733	0.00439425480922748	DOWN	HEXB
ENSG00000049883.14	352547422832023	135546403998023	208542122656518	0.649971345219672	NA	NA	None	PTCD2
ENSG00000050030.13	0	NA	NA	NA	NA	NA	None	NEXMIF
ENSG00000050130.17	22089238180652	439881336195956	0.556855877024247	789937494323693	0.280306	7.61669	UP	JKAMP
ENSG00000050165.17	110561206356291	436562671552993	244375268790011	178644374987114	0.0740274372433887	0.148248283859066	None	DKK3
ENSG00000050327.14	0.832308445087596	0.565296298598449	393454562601133	0.143675115840891	0.88575702197862	NA	None	ARHGEF5
ENSG00000050344.8	115577214137648	0.591515653580155	0.962718160459874	0.614422452878212	0.538936202448809	0.659675985112003	None	NFE2L3
ENSG00000050393.11	148699055833144	-0.507862095162675	0.57351003019715	-0.88553306554742	0.375869194097787	0.509842921001541	None	MCUR1
ENSG00000050405.13	852014089065169	-0.367749334366265	0.181600148222702	-202504974784097	0.0428622562032533	0.0968784943009027	None	LIMA1
ENSG00000050426.15	277882725530047	10513561362669	0.302380552546572	347693040247676	0.000507189454825542	0.00231405188764153	UP	LETMD1
ENSG00000050438.16	185997055620798	0.442841505593851	160896856151521	0.275233162527932	0.783137110450567	0.85378724653184	None	SLC4A8
ENSG00000050555.17	14746735365696	-371228036247264	34034135959866	-10907520516608	0.275381999929519	NA	None	LAMC3
ENSG00000050628.20	10474940805364	394189481699234	395891035323367	0.995701964752135	0.319394975206092	NA	None	PTGER3
ENSG00000050730.15	0.118162300510152	-0.237684028653007	40804728567969	-0.0582491385176336	0.953550180260729	NA	None	TNIP3
ENSG00000050748.17	132797637316811	-0.121006705801755	0.589438651919819	-0.205291433481046	0.837344436620951	0.892559291695389	None	MAPK9
ENSG00000050767.15	535977512633297	175683177559672	152545959369847	11516737531784	0.249455161659713	0.375560778614623	None	COL23A1
ENSG00000050820.16	39282981238025	-213844831459707	115857545181941	-184575662399794	0.0649275513479777	0.134142771181199	None	BCAR1
ENSG00000051009.10	150173741237247	-209897590479952	0.506416994375879	-414475803164219	3.40173e+09	0.000208942147767139	DOWN	FAM160A2
ENSG00000051108.14	150020672673616	-209018596729325	131590318191114	-15884040680391	0.112194998184445	0.201753586178012	None	HERPUD1
ENSG00000051128.18	144025424393084	-367941980736441	34420643642138	-106895729365736	0.285088913390068	NA	None	HOMER3
ENSG00000051180.16	201422930689608	0.861172081577739	0.392934558231571	219164251027831	0.0284053298782241	0.069312169842129	None	RAD51
ENSG00000051341.13	231867921992738	-0.117874675198576	0.605360641467499	-0.194718102109889	0.845613639724712	0.897777535397119	None	POLQ
ENSG00000051382.8	108034746946269	110866584997527	10815714760474	102505093239597	0.305339156075898	0.437360360910397	None	PIK3CB
ENSG00000051523.10	0.474687998636465	-208033024149339	397564882088615	-0.523268109236492	0.600787690333476	NA	None	CYBA
ENSG00000051596.9	173272341617657	0.595765991679308	0.308902921842145	192865120254109	0.0537741779629954	0.116079532716177	None	THOC3
ENSG00000051620.10	263302697154177	-0.471580862115707	156095049910459	-0.302111349710463	0.762567180647805	0.838705360229404	None	HEBP2
ENSG00000051825.14	100980113857162	118380629210655	0.718547784846231	164749835302865	0.099455654461052	0.185293397485283	None	MPHOSPH9
ENSG00000052126.14	898597020669553	-0.436614366246049	0.48828343730821	-0.894182216486801	0.371224405559087	0.505181547911301	None	PLEKHA5
ENSG00000052344.15	232185542041936	217212315667656	358333381047492	606173823473252	NA	NA	None	PRSS8
ENSG00000052723.11	513172943459938	-0.137198569157012	0.494461683277017	-0.277470578200794	0.781418794420552	0.852659282945962	None	SIKE1
ENSG00000052749.13	299420682623639	183812108683368	0.692216972833592	265541175523236	0.00792116552979329	0.0243756709745864	UP	RRP12
ENSG00000052795.12	171283720163354	-0.596550919968182	0.264436070548257	-225593625987313	0.0240746232696023	0.0605436458875741	None	FNIP2
ENSG00000052802.12	251514492791947	-382261991109712	155389521518314	-246002424986333	0.0138927628311187	0.0384738511486629	DOWN	MSMO1
ENSG00000052841.14	395491523359581	-253681225156804	0.714595532081922	-354999735889367	0.000385235016096671	0.00181351027429685	DOWN	TTC17
ENSG00000052850.5	0	NA	NA	NA	NA	NA	None	ALX4
ENSG00000053108.16	427130198952854	-0.866426847034444	0.335309591041968	-25839608236139	0.0097672888197535	0.028929165211429	DOWN	FSTL4
ENSG00000053254.15	224411330144535	-0.0123168228138366	0.74314553999857	-0.0165739039675328	0.986776543316195	0.991790487397952	None	FOXN3
ENSG00000053328.8	722873575796467	341257849765141	19367579975807	176200563101546	0.0780683460885778	0.154278024963076	None	METTL24
ENSG00000053371.12	682403618137768	-135798959886267	124563803940146	-109019599266188	0.275626818217848	0.404889479193127	None	AKR7A2
ENSG00000053372.4	362776183380077	-0.472411018990796	101657788646514	-0.464707156510624	0.642141182720798	0.745382962981562	None	MRTO4
ENSG00000053438.8	0	NA	NA	NA	NA	NA	None	NNAT
ENSG00000053501.12	56541021700817	-195904433856076	16846138300711	-116290410513731	0.244868411684424	0.37001801391052	None	USE1
ENSG00000053524.12	40705942168309	-125757454152816	101954638856013	-123346476005294	0.217402416566549	0.337468133926103	None	MCF2L2
ENSG00000053702.14	0.346391777519733	-163218429685503	400041710294576	-0.408003529345266	0.683271083787036	NA	None	NRIP2
ENSG00000053747.15	315872107170577	885843942282585	168281402100044	52640632371006	1.40906e+07	1.36069e+08	UP	LAMA3
ENSG00000053770.11	171531869974782	0.0818161491960359	0.447374300566078	0.18288075352677	0.854891584668015	0.904294496667978	None	AP5M1
ENSG00000053900.10	242166887882852	-0.321352737802458	0.454495166277585	-0.707054247538885	0.479532766840524	0.608966227999329	None	ANAPC4
ENSG00000053918.15	175632664712902	0.381608611969499	142867335229386	0.267106971202895	0.789386800295643	0.85814676623559	None	KCNQ1
ENSG00000054116.11	522623187859689	-0.851143323112883	148815136285458	-0.571946741681045	0.567358056356124	0.683952739497199	None	TRAPPC3
ENSG00000054118.13	441596458296479	-0.178931882403316	0.448111972653456	-0.39930172216508	0.689670898322928	0.782242175568691	None	THRAP3
ENSG00000054148.17	710632709292359	0.736693605022106	0.985344830136229	0.747650550843459	0.454670965043707	0.586405373737774	None	PHPT1
ENSG00000054179.11	899658669918499	441925043972113	292786911954844	150937431260681	0.131203153698314	0.22748475169031	None	ENTPD2
ENSG00000054219.10	0.354486901530457	-16624757091059	399849582124055	-0.415775277361703	0.677574451198246	NA	None	LY75
ENSG00000054267.21	152421462416461	0.422160989500954	0.31541471979936	133843147767326	0.18075582346564	0.292735639446598	None	ARID4B
ENSG00000054277.13	124440526296416	-346689116035664	359251222441133	-0.965032529826597	0.334528518745418	NA	None	OPN3
ENSG00000054282.15	170031560733839	-0.817092720541701	0.2202421279219	-370997469127	0.000207279967572923	0.00105218606056056	DOWN	SDCCAG8
ENSG00000054356.13	770090562420024	363862650803693	36637999507217	0.993129143778768	0.320647023003675	0.453879858046753	None	PTPRN
ENSG00000054392.12	115132328674352	102409493052984	0.350388896037116	292273796947423	0.00346968371754844	0.012160087953519	UP	HHAT
ENSG00000054523.17	716409428900495	0.396366854381739	0.425502692648128	0.931526077813841	0.351581501520786	0.485817869899826	None	KIF1B
ENSG00000054598.6	177105234884877	447795643476479	0.629595285613173	71124364128674	114.012	2261.47	UP	FOXC1
ENSG00000054611.13	811453789212037	-0.614109869963383	0.544289893066772	-112827718792134	0.259202874430857	0.386503694417609	None	TBC1D22A
ENSG00000054654.16	514367442876309	-0.21272971310467	0.216991542468125	-0.980359467862297	0.326908709749775	0.46079324377878	None	SYNE2
ENSG00000054690.13	102242229441828	230276607892305	0.440327202134978	522967027192012	1.69813e+07	1.61691e+08	UP	PLEKHH1
ENSG00000054793.13	673959986003633	0.919272148593157	0.268415933750057	342480468931164	0.000615241538900492	0.00273711810147847	UP	ATP9A
ENSG00000054796.12	241059099121254	-442423500434418	306754243689037	-144227344702332	0.14922524784776	NA	None	SPO11
ENSG00000054803.3	121566688092617	-235769942862155	0.363115871774899	-649296715425077	8416.2	132897	DOWN	CBLN4
ENSG00000054938.15	117221263849098	147814471226375	170750849409395	0.865673416780333	0.386669281944492	0.520396636311901	None	CHRDL2
ENSG00000054965.10	110626162107792	-0.125404802857595	0.43866256441551	-0.28587988360641	0.774970121596919	0.84803702081357	None	FAM168A
ENSG00000054967.12	483140691887036	-14823785683868	188714251176915	-0.78551490369273	0.432151735593716	0.565182946678657	None	RELT
ENSG00000054983.16	1775943228485	-0.512787406383236	0.5193298946467	-0.987402057284003	0.323445576226074	0.456892023362885	None	GALC
ENSG00000055044.10	233947363896283	134706724403535	0.413125892790533	326067009486223	0.00111149279031786	0.00456916678674578	UP	NOP58
ENSG00000055070.16	468035542504151	-127679827893279	0.36216451455232	-352546488578835	0.000422740216428779	0.00196680046065347	DOWN	SZRD1
ENSG00000055118.14	23573356126559	0.981370830574251	159537315122274	0.615135606251178	0.538465169280201	0.659318773567531	None	KCNH2
ENSG00000055130.15	218616059591023	0.711915632232682	0.281314377915198	253067631135188	0.0113842853280075	0.0327175930157827	UP	CUL1
ENSG00000055147.18	55123766407497	-138155157755056	0.424437458688805	-325501802272241	0.0011338517024638	0.00465172522714632	DOWN	FAM114A2
ENSG00000055163.19	13979267730619	0.0942219998597474	0.646996981852144	0.145629736308847	0.884213692055378	0.924496848271234	None	CYFIP2
ENSG00000055208.18	5518603671038	-0.872847401710423	0.267320623558792	-326517045370596	0.00109398221774624	0.00451028616711338	DOWN	TAB2
ENSG00000055211.12	226443370678705	-0.118201387639598	0.45040304732655	-0.262434697858294	0.79298632480108	0.860788129523849	None	GINM1
ENSG00000055332.16	524484826092842	-172302414380859	0.459159288587103	-375256297027242	0.000175035845614203	0.000904228985093762	DOWN	EIF2AK2
ENSG00000055483.19	637818787177612	-134290401048647	0.366070654622477	-366842846737165	0.000244045952723006	0.00121567000982735	DOWN	USP36
ENSG00000055609.17	105941816132835	-0.570649712591132	0.210789803669429	-270719789409764	0.00678537965891726	0.0214437114250888	DOWN	KMT2C
ENSG00000055732.12	171875536141377	213029268565537	378918943643953	56220274055685	1.88729e+06	2.10416e+07	UP	MCOLN3
ENSG00000055813.5	163406442830167	-386294300299141	332733186649163	-116097316348084	0.245652813237764	NA	None	CCDC85A
ENSG00000055917.15	984579660250178	0.208383985550464	0.325888944715469	0.639432508925402	0.522541606239566	0.645795741965542	None	PUM2
ENSG00000055950.16	610127444601141	231847294994275	0.457209079454426	507092499717921	3.95887e+07	3.5595e+08	UP	MRPL43
ENSG00000055955.15	0.144486469138181	-0.237684028653007	40804728567969	-0.0582491385176337	0.953550180260729	NA	None	ITIH4
ENSG00000055957.10	0	NA	NA	NA	NA	NA	None	ITIH1
ENSG00000056050.6	533449523228055	-221986167621652	0.335750682832423	-661163711564058	380.093	62822.9	DOWN	HPF1
ENSG00000056097.15	127216016810048	-116595596343716	0.485007399719384	-240399623616415	0.0162169402533506	0.0436150340498008	DOWN	ZFR
ENSG00000056277.15	134143830640225	-176291991239865	0.256973477309992	-68603185466958	687.072	12452.6	DOWN	ZNF280C
ENSG00000056291.17	629768056406061	0.925412165022187	297768108419495	0.310782833639951	0.755965720682521	0.834187835023433	None	NPFFR2
ENSG00000056487.15	19267398826118	-0.858798604128062	201659389091724	-0.425865915788051	0.670205552428196	0.767621053129713	None	PHF21B
ENSG00000056558.10	109911725619455	-263443193611821	178033654061817	-147973817085363	0.138943134709507	0.23827704913919	None	TRAF1
ENSG00000056586.15	134762841854635	-0.070933212786302	0.397725211495148	-0.178347287866531	0.858450243709324	0.906755321731553	None	RC3H2
ENSG00000056678.11	0	NA	NA	NA	NA	NA	None	KIFC1
ENSG00000056736.9	542134115022364	0.677946317010424	163394115415038	0.414914769291641	0.678204297529868	0.773576776870006	None	IL17RB
ENSG00000056972.18	101723893960536	-0.740054547328622	0.538638983904741	-137393424806308	0.169462096094995	0.278465807928855	None	TRAF3IP2
ENSG00000056998.19	218803961767033	-570903401467689	142943709723325	-39939036322249	6.49943e+09	0.000374455034743134	DOWN	GYG2
ENSG00000057019.15	89880412616172	248693658368045	0.709515465811867	350511962531325	0.000456402160981031	0.00210636581871727	UP	DCBLD2
ENSG00000057149.15	0	NA	NA	NA	NA	NA	None	SERPINB3
ENSG00000057252.12	429458624886301	10650002130688	0.897573771615569	11865322347286	0.235412179352371	0.35944907464859	None	SOAT1
ENSG00000057294.14	766035315155744	-176698202404546	135153684589748	-130738723802392	0.19108122939688	0.305956157714771	None	PKP2
ENSG00000057468.6	0	NA	NA	NA	NA	NA	None	MSH4
ENSG00000057593.13	0	NA	NA	NA	NA	NA	None	F7
ENSG00000057608.16	492811209360832	0.349558768226752	0.245948837636136	142126619335318	0.155239387677678	0.260445396782359	None	GDI2
ENSG00000057657.15	0.494872126691147	-0.608204610574931	400448705313307	-0.151880778363131	0.879280969044287	NA	None	PRDM1
ENSG00000057663.14	480446007891716	-0.936119730936059	0.455863774842192	-205350761038233	0.0400233724071639	0.0917127502244877	None	ATG5
ENSG00000057704.12	810334358932521	-160462706683067	2187958940822	-0.733389935657488	0.463320635821397	0.594493019220926	None	TMCC3
ENSG00000057757.9	965830421243142	-19412385044919	0.528617579633055	-367229274864342	0.00024038408290483	0.00119937770249993	DOWN	PITHD1
ENSG00000057935.13	113907050552123	0.399327570900461	0.462010316576246	0.864326090940351	0.387408781283923	0.52122957218599	None	MTA3
ENSG00000058056.8	137387651243821	-205123262755624	0.433343436911033	-473350338977757	2.20677e+08	1.73926e+09	DOWN	USP13
ENSG00000058063.15	419851104310276	0.142469784693938	0.310327210169816	0.459095367808632	0.646165682954295	0.748607845284426	None	ATP11B
ENSG00000058085.14	180256007559753	472062126670035	39372586089468	119896144387709	0.230542938046679	NA	None	LAMC2
ENSG00000058091.16	331851330425302	62626520747343	0.988694103158903	633426663992934	23847.3	352365	UP	CDK14
ENSG00000058262.9	483352711374233	0.97737628970291	0.339395835298013	287975333829511	0.00397986407088504	0.0136924592197496	UP	SEC61A1
ENSG00000058272.16	578461119425142	-0.119479048813254	0.261854429781132	-0.456280418525359	0.648188343056588	0.750083208081336	None	PPP1R12A
ENSG00000058335.15	379935802726361	0.765985344941599	0.300131659587408	255216442675392	0.0107055982198914	0.0311023665276567	UP	RASGRF1
ENSG00000058404.19	0.118162300510152	-0.237684028653007	40804728567969	-0.0582491385176336	0.953550180260729	NA	None	CAMK2B
ENSG00000058453.16	229405356937791	446967200544277	19283796112792	231783824061373	0.0204581139539898	0.0528800708581701	None	CROCC
ENSG00000058600.15	360278605407667	0.538870506803609	0.535720394371518	100588014282299	0.314473229375487	0.447620669111069	None	POLR3E
ENSG00000058668.14	158261402216332	-0.85327165231165	0.28616648986412	-298173155325352	0.00286623203970895	0.0103143983964174	DOWN	ATP2B4
ENSG00000058673.16	581642825634514	-46765987249679	189496391745632	-246790911525402	0.013590482055768	0.0378345199603373	DOWN	ZC3H11A
ENSG00000058729.10	633496728189008	-0.650071659782661	0.247392474154764	-262769375666614	0.00859658690857566	0.0260274543729687	DOWN	RIOK2
ENSG00000058799.14	154259194038373	-123064383771118	0.497219404416642	-247505191225396	0.0133216810751435	0.0372270461884156	DOWN	YIPF1
ENSG00000058804.11	61779022037499	0.201687507878511	0.27912246799067	0.722577115810157	0.469939731814818	0.600275809869504	None	NDC1
ENSG00000058866.14	941456734993617	-638705978257417	19341156856813	-330231528023842	0.000958902226517596	0.00403291389095055	DOWN	DGKG
ENSG00000059122.16	991089071084701	-0.718284345967608	0.95018592544435	-0.755940839295958	0.449684666885357	0.581866718155941	None	FLYWCH1
ENSG00000059145.18	394817196779367	-363424073903048	0.275683802671511	-131826415038276	1.10455e-25	2.78345e-23	DOWN	UNKL
ENSG00000059377.16	317813504789743	-178089578618765	235354237153839	-0.75668736952612	0.449237183577037	NA	None	TBXAS1
ENSG00000059378.12	121010093481632	-118691290497594	0.461928747040371	-256947183430479	0.0101853671205153	0.0298883416093475	DOWN	PARP12
ENSG00000059573.8	301442782240891	-0.261548218929801	0.350919861079986	-0.745321789780903	0.456077211601848	0.587617060136405	None	ALDH18A1
ENSG00000059588.9	146789298238704	0.0493546351783525	110445878257265	0.0446867153008547	NA	NA	None	TARBP1
ENSG00000059691.11	689094060255948	-0.489910394540235	0.730273378290003	-0.670858899015875	0.502310421738881	0.628733926536604	None	GATB
ENSG00000059728.10	171930366967472	-293575107132534	0.255982383347401	-114685668323556	1.89776e-16	2.28178e-14	DOWN	MXD1
ENSG00000059758.7	283897736136853	-0.935370035962026	0.39917389805122	-234326452838859	0.0191158244716803	0.0499444196863025	DOWN	CDK17
ENSG00000059769.19	183584414472651	216761535741966	130803304451884	165715642009412	0.0974878547765761	0.182681733367617	None	DNAJC25
ENSG00000059804.15	224112717492053	84899096615616	0.754983600388989	112451577189059	2.44659e-15	2.61671e-13	UP	SLC2A3
ENSG00000059915.16	179458457470438	0.32983653735575	107184663378958	0.307727362252929	0.758289797328517	0.835698305757158	None	PSD
ENSG00000060069.16	259658587656519	0.684178487430962	0.243794620674361	280637237006483	0.00501027561807465	0.0166070324810993	UP	CTDP1
ENSG00000060138.12	452701135379099	0.0980575303550189	0.366357702160126	0.26765516263709	0.788964765874807	0.857882597490361	None	YBX3
ENSG00000060140.8	142956945253871	248770126007464	0.792342118396526	313968070397297	0.00169132067240173	0.00655021791357943	UP	STYK1
ENSG00000060237.16	530854108996029	0.47661781435526	0.270498752035129	176199635218045	0.0780699138063316	0.154278024963076	None	WNK1
ENSG00000060303.5	0.972934041626205	160939272979828	394355090985239	0.408107506810029	0.683194749043823	NA	None	RPS17P5
ENSG00000060339.13	127260707553363	-0.478169040493384	0.208165119288354	-229706610852039	0.0216149987883332	0.0553878698579437	None	CCAR1
ENSG00000060491.16	202040581937264	-169163179716175	11379706655772	-148653374672335	0.137137997486587	0.23581890089393	None	OGFR
ENSG00000060558.3	0	NA	NA	NA	NA	NA	None	GNA15
ENSG00000060566.13	397852222175855	210134632902628	212944646136013	0.986804020272996	NA	NA	None	CREB3L3
ENSG00000060642.10	179500502226753	-211207975491493	0.387968572138433	-544394548061823	5.21132e+06	5.37976e+07	DOWN	PIGV
ENSG00000060656.19	241123446968573	320424780336741	152693876522819	209847826012103	0.0358629183761071	0.0840299315740829	None	PTPRU
ENSG00000060688.12	130683015033917	-0.410099830619436	0.736704853611593	-0.556667746396645	0.577754457609845	0.693164752241824	None	SNRNP40
ENSG00000060709.14	16380665217083	-0.403525938120163	0.982304299898486	-0.410795247625266	0.681222678207136	0.775385001132191	None	RIMBP2
ENSG00000060718.20	225455816758962	201480506526979	254751200601371	0.790891293353516	0.42900742955281	NA	None	COL11A1
ENSG00000060749.14	79337621818639	203620756781167	142197851637286	143195381953137	0.152157038089688	0.256230476487361	None	QSER1
ENSG00000060762.18	484790132603872	212165150786616	0.327465163939521	647901438535308	9232.37	14491.4	UP	MPC1
ENSG00000060971.17	230943866666055	130141442314716	0.442304585313467	294234892958397	0.00325732672997641	0.0115300716807093	UP	ACAA1
ENSG00000060982.14	143433048956433	854102009319326	106439516220044	802429435655861	0.102111	2.93048	UP	BCAT1
ENSG00000061273.17	0.380811070158485	-175520178032833	399285329074	-0.43958584313601	0.660237095939581	NA	None	HDAC7
ENSG00000061337.15	124280418790706	409095513042995	285628352953438	143226507037165	0.152067975527571	0.256176051081062	None	LZTS1
ENSG00000061455.10	393948263594019	543327188198098	127311040454729	426771461655991	1.97486e+09	0.000129516853835045	UP	PRDM6
ENSG00000061492.11	0.70087867905019	-264361861508176	395352812422971	-0.668673279160454	0.503703916356671	NA	None	WNT8A
ENSG00000061656.9	208643158389549	82581708161276	157227986473485	525235424134891	1.50167e+07	1.44708e+08	UP	SPAG4
ENSG00000061676.14	474206793192234	0.773378665505507	0.302508934373879	255654817966357	0.0105716430120225	0.0308056304212206	UP	NCKAP1
ENSG00000061794.12	256552997093298	-202739639734504	127014135542508	-159619745368147	0.110444715942766	0.199915477170434	None	MRPS35
ENSG00000061918.12	171875536141377	464802007154024	393882495149984	118005245949565	0.237979351038283	NA	None	GUCY1B3
ENSG00000061936.9	49953611193156	-0.947776115608977	0.536783069755914	-176565947961054	0.0774529946922306	0.153404962355542	None	SFSWAP
ENSG00000061938.17	509062226018292	-0.327873660762827	0.666146014597054	-0.492194884572198	0.622581580358385	0.729630550568443	None	TNK2
ENSG00000061987.15	406706000983204	-0.348055298500543	0.468573213673526	-0.742798112106867	0.457603918643647	0.588965345789444	None	MON2
ENSG00000062038.13	180411251836006	-0.513953230886162	0.302404012112157	-169955824096522	0.0892140507829011	0.170158805412364	None	CDH3
ENSG00000062096.14	0.110067176499428	-0.237684028653007	40804728567969	-0.0582491385176337	0.953550180260729	NA	None	ARSF
ENSG00000062194.15	313013963117638	-0.531607404475453	0.334372966923021	-158986358666321	0.111865557087519	0.201318605770103	None	GPBP1
ENSG00000062282.14	126375503792083	-0.383564574749416	169563315513403	-0.22620728639804	0.821040203757482	0.880742643205006	None	DGAT2
ENSG00000062370.16	0.118162300510152	-0.237684028653007	40804728567969	-0.0582491385176336	0.953550180260729	NA	None	ZNF112
ENSG00000062485.18	269702199787668	-0.018815316913767	0.253780479086589	-0.074140126858801	0.940898886487003	0.963043226829962	None	CS
ENSG00000062524.15	529895083539012	-454917395532875	193743589387169	-234803844076507	0.0188725734475254	0.049406554879846	DOWN	LTK
ENSG00000062582.13	2619058843833	0.349801440205434	2619777393131	0.133523344816474	0.893779503076463	NA	None	MRPS24
ENSG00000062598.17	127170082072907	-0.7034721054133	0.416600438244102	-168860145317732	0.0912958320178038	0.173374432311295	None	ELMO2
ENSG00000062650.18	209583863960591	0.669278589994251	0.256139248870047	261294820277158	0.00897649055473461	0.0269576242387376	UP	WAPL
ENSG00000062716.12	222380722459021	10294761361332	0.582493401829087	176736102572242	0.0771677856876012	0.152938869371807	None	VMP1
ENSG00000062725.9	136141422063062	127010180431877	0.982518427961359	129270023662978	0.19611475590782	0.312114114515118	None	APPBP2
ENSG00000062822.12	10100159327973	145958331519138	0.78104591415944	186875481803419	0.0616569334997689	0.128803196532109	None	POLD1
ENSG00000063015.19	0	NA	NA	NA	NA	NA	None	SEZ6
ENSG00000063046.17	249116858213749	105136201069568	0.201852240716586	520857240406791	1.90299e+07	1.79617e+08	UP	EIF4B
ENSG00000063127.15	109085001661196	-16301952699726	112994466090657	-144272133527732	0.149098986611671	0.252097882142307	None	SLC6A16
ENSG00000063169.10	246167644576061	-240550654077258	0.683379870127421	-352001375212304	0.000431524423842857	0.00200159437746172	DOWN	BICRA
ENSG00000063176.15	507670826649726	153219467363937	143159899000475	107026805993646	NA	NA	None	SPHK2
ENSG00000063177.12	319492573854687	300164905772669	0.280706016804276	106932123931623	1.09511e-12	9.59316e-11	UP	RPL18
ENSG00000063180.8	119248216595958	123308054263158	388756421544228	0.317185896951492	0.751102550457498	NA	None	CA11
ENSG00000063241.7	65090183095718	116502934571036	0.557828849372342	208850680100398	0.0367521425579449	0.0856789271950265	None	ISOC2
ENSG00000063244.12	203590322602352	-0.756383437823738	0.980893108686036	-0.771117088218673	0.440637532717967	0.572940914042954	None	U2AF2
ENSG00000063245.14	334645379754534	-183344079258875	0.388006316151875	-472528594578625	2.29792e+08	1.80729e+09	DOWN	EPN1
ENSG00000063322.13	473473424533441	116949095000632	157059775418576	0.744615193094179	0.456504380575314	0.588002701656874	None	MED29
ENSG00000063438.16	586930541838951	-133381165922819	10246236809502	-130175759552156	0.192999263813643	0.308302748968025	None	AHRR
ENSG00000063515.2	0	NA	NA	NA	NA	NA	None	GSC2
ENSG00000063587.13	137577597488913	24406381026726	147479216038686	165490308955289	0.0979441574664241	0.18317964644689	None	ZNF275
ENSG00000063601.16	657828699626757	-104874190619257	0.524567253870833	-199925157061139	0.0455811412568187	0.101798066597115	None	MTMR1
ENSG00000063660.8	370479812952782	0.278631924042911	158043957446119	0.176300270219381	0.860058049754109	0.907828086026887	None	GPC1
ENSG00000063761.15	189542737252245	-407744301207937	392414644657981	-103906494509989	0.298774532800078	NA	None	ADCK1
ENSG00000063854.12	564114793004249	-0.371114848689562	0.30285516370916	-122538722518185	0.22042935786739	0.341216633063657	None	HAGH
ENSG00000063978.15	847034121130178	-0.210553802427162	0.221452626072064	-0.950784852551917	0.341713603497123	0.475827980465753	None	RNF4
ENSG00000064012.21	169446084032273	-0.377810143436549	0.462480811812589	-0.816920689002876	0.413973753707877	0.547284309968386	None	CASP8
ENSG00000064042.17	52376248399333	0.252478570743239	104675886651049	0.241200317304128	0.809399864985086	0.872480133696109	None	LIMCH1
ENSG00000064102.14	124092897409	-2141047586431	0.864989053234811	-247523084647614	0.0133150081087698	0.0372192207960849	DOWN	INTS13
ENSG00000064115.10	180291919425088	-207631160150098	0.633578314645632	-327711910825466	0.00104872119561632	0.00435688236552798	DOWN	TM7SF3
ENSG00000064195.7	472713625487031	511856865677029	387020042704211	132255906464314	0.185982055007166	0.299616944032913	None	DLX3
ENSG00000064199.6	589082434956636	0.339396783304155	150697634643312	0.225217060710659	0.821810417835907	0.881179392880622	None	SPA17
ENSG00000064201.15	0	NA	NA	NA	NA	NA	None	TSPAN32
ENSG00000064205.10	0.118162300510152	-0.237684028653007	40804728567969	-0.0582491385176336	0.953550180260729	NA	None	WISP2
ENSG00000064218.4	186312214245044	327025700874976	197702376111062	165413136305081	NA	NA	None	DMRT3
ENSG00000064225.12	128678949119307	244752039537121	179450339529623	136389844777484	0.172599529440573	0.282712220068451	None	ST3GAL6
ENSG00000064270.12	319539964792955	-165332218923617	0.627665475572105	-263408177378117	0.00843651667358147	0.0256398745625648	DOWN	ATP2C2
ENSG00000064300.8	872861844531551	258780247117235	13000225251909	199058279454993	0.0465267733493968	0.103395327680056	None	NGFR
ENSG00000064309.14	213215980705731	0.168135564386412	0.472546976512273	0.355807089545616	0.721985039402392	0.808229004109356	None	CDON
ENSG00000064313.11	393342763697243	0.671997409812041	0.277838845134878	241865895132777	0.0155778379373454	0.0422295765834669	UP	TAF2
ENSG00000064393.15	555051085350268	-0.78285838830021	0.44463982078559	-176065739437609	0.0782964080339614	0.154460131066247	None	HIPK2
ENSG00000064419.13	391570702122789	-0.516942314507233	0.286323041658448	-180545132348757	0.0710040860552748	0.143742837798265	None	TNPO3
ENSG00000064489.22	0	NA	NA	NA	NA	NA	None	BORCS8-MEF2B
ENSG00000064490.13	175053270826693	208358281552425	0.607457785611395	343000429803886	0.000603571688474738	0.00268975406520864	UP	RFXANK
ENSG00000064545.14	361762542518889	-36501910190313	0.754409255982094	-483847592018137	1.30839e+08	1.07296e+09	DOWN	TMEM161A
ENSG00000064547.13	0.236324601020305	-108022984485387	404325285240621	-0.267168511168182	0.789339419633838	NA	None	LPAR2
ENSG00000064601.16	184726924868246	-28837722788739	0.854006967328794	-337675497881932	0.00073346355374565	0.00319205004369647	DOWN	CTSA
ENSG00000064607.16	228810729175745	-0.247416745478583	0.427624440699758	-0.578584201299892	0.562869767443649	0.679923320105941	None	SUGP2
ENSG00000064651.13	801115342504313	-0.822952312524182	0.254718959573692	-323082472502835	0.0012343360651935	0.00499930564845877	DOWN	SLC12A2
ENSG00000064652.10	908912724719784	-0.967302873725054	0.396483052873855	-243970799436114	0.0146991381299004	0.0402980369029925	DOWN	SNX24
ENSG00000064655.18	332660683306977	0.0583377975642329	0.376488495281766	0.154952404377118	0.876858839801129	0.919914184030885	None	EYA2
ENSG00000064666.14	737816222748498	675835334169631	235893003660507	286500796412886	0.00416998754515928	0.0142321133359462	UP	CNN2
ENSG00000064687.12	0.669784008434846	-256716160431311	3956055630964	-0.648919490469235	0.516390416054655	NA	None	ABCA7
ENSG00000064692.18	760002322224651	221480981991936	104915226754206	211104706956235	0.0347682662818525	0.0819156027818851	None	SNCAIP
ENSG00000064703.11	700710732215066	150141656250618	0.606755012681141	247450211556011	0.0133422030578745	0.0372776084614917	UP	DDX20
ENSG00000064726.9	218707104295098	593919459760671	166208395572389	357334211497156	0.000352453790074104	0.00168321389465296	UP	BTBD1
ENSG00000064763.10	22325110770121	-0.373529774626976	0.633789695135274	-0.589359179384025	0.555620353762548	0.674221110014237	None	FAR2
ENSG00000064787.13	605721150235843	149496040240976	0.488651720930802	305935769460117	0.00221812139105534	0.00829192463114286	UP	BCAS1
ENSG00000064835.10	0	NA	NA	NA	NA	NA	None	POU1F1
ENSG00000064886.13	0.491072960403934	281899879897017	401930161038533	0.701365329659823	0.483075052924119	NA	None	CHI3L2
ENSG00000064932.15	99920405152296	0.584294008878983	0.616341497532601	0.948003681754492	0.343127579883565	0.477363303300163	None	SBNO2
ENSG00000064933.17	299810465589881	-167162004457778	0.748904807900839	-22320861435825	0.0256092700546189	0.0637839333773041	None	PMS1
ENSG00000064961.18	791555734977219	0.868425033425854	0.582259242440653	149147487944662	0.135836861700737	0.234194461841308	None	HMG20B
ENSG00000064989.12	0	NA	NA	NA	NA	NA	None	CALCRL
ENSG00000064995.16	39626864259251	211370437014472	0.376373118701326	561598123011029	1.9545e+06	2.17513e+07	UP	TAF11
ENSG00000064999.13	803195581925859	-24106282786975	0.192345714653667	-125327891137997	4.93945e-22	9.56485e-20	DOWN	ANKS1A
ENSG00000065000.15	463556606821243	0.108111068839949	0.388761815059403	0.278090760594452	0.780942688095848	0.852341838636086	None	AP3D1
ENSG00000065029.14	166444899214057	0.513525150675419	0.336345263499413	15267797897095	0.126815778777121	0.221212124633408	None	ZNF76
ENSG00000065054.13	904285814341582	-375402672296753	17526236547533	-214194685367062	0.0321977589495619	0.0768934147262288	None	SLC9A3R2
ENSG00000065057.7	110815074505989	203177354670933	0.469362326113885	432879554593042	1.49927e+09	0.00010000209452525	UP	NTHL1
ENSG00000065060.16	465315408154128	0.641392831390558	0.264257726332715	242714883039223	0.0152180115430581	0.041445160039429	UP	UHRF1BP1
ENSG00000065135.10	199725549544164	0.400613189977311	0.255583720475433	156744408146221	0.117010927082818	0.20783364049585	None	GNAI3
ENSG00000065150.18	876394614916735	238702787734337	0.288277988359329	828029878704446	0.0122867	0.384397	UP	IPO5
ENSG00000065154.11	274541471520272	175791882225848	0.278681681597967	630798125007188	28269.8	415377	UP	OAT
ENSG00000065183.15	746168603530541	572000171423425	0.922902402090496	619784031472633	57243.2	803238	UP	WDR3
ENSG00000065243.19	371455102406661	-161205592791657	0.424808976497163	-379477839947983	0.000147775383153013	0.000777614246317071	DOWN	PKN2
ENSG00000065268.10	319343359151261	-131135852996084	109382690499277	-119887207379444	0.230577692020857	0.353917999367183	None	WDR18
ENSG00000065308.4	283748962437813	-115484859053972	0.287702465158491	-401403787035167	5.96888e+09	0.000347259485471271	DOWN	TRAM2
ENSG00000065320.8	10858122315937	-0.325968125045207	0.582414741596515	-0.559683850294832	0.575695099835773	0.691465595232363	None	NTN1
ENSG00000065325.12	804272227860574	688525589879697	239700458999593	287244168306271	0.00407313247117587	0.0139689308239656	UP	GLP2R
ENSG00000065328.16	829963738924115	-126960910282526	0.48074354995814	-264092800191663	0.0082679287516391	0.0252497275546582	DOWN	MCM10
ENSG00000065357.19	724533311986686	385538556980877	221429050357819	174113810431768	0.0816593735699449	0.159775136799905	None	DGKA
ENSG00000065361.14	527789760016398	513929445691847	0.995753727194431	51612103641315	2.45358e+06	2.27845e+07	UP	ERBB3
ENSG00000065371.17	0	NA	NA	NA	NA	NA	None	ROPN1
ENSG00000065413.18	935842210041013	-22086643373202	0.868727923125021	-254241204700213	0.0110090304613746	0.0318030974195111	DOWN	ANKRD44
ENSG00000065427.14	538454642147435	234387904153786	0.400819419987981	584771826077724	498362	6.0916e+06	UP	KARS
ENSG00000065457.10	108231317989717	-0.674002824089901	0.251130090583505	-268387918996025	0.00727733978031056	0.0227290225124946	DOWN	ADAT1
ENSG00000065485.19	12553238300811	0.319366486226214	0.537182464458899	0.594521428669326	0.552163414273811	0.671621143148706	None	PDIA5
ENSG00000065491.8	933338372574788	-0.503216020169898	0.731143120342259	-0.68825925618275	0.491289534407675	0.619321748438539	None	TBC1D22B
ENSG00000065518.7	111541681926437	262801178366258	0.734396349441754	357846520568933	0.000345617868892866	0.00165314256790254	UP	NDUFB4
ENSG00000065526.10	212568938134137	158751985862774	0.463547755333569	342471695820286	0.000615440229161428	0.00273734005214062	UP	SPEN
ENSG00000065534.18	271907910124421	-0.338300610200172	0.506291162536372	-0.668193788936358	0.504009899634777	0.630260764984118	None	MYLK
ENSG00000065548.17	194223844726981	-0.783792309055405	0.23543470201896	-332912821403994	0.000871182895541947	0.00370207450829052	DOWN	ZC3H15
ENSG00000065559.14	113267607869647	-0.453478715483883	0.648682618619627	-0.699076408812786	0.484504280817697	0.613163232658389	None	MAP2K4
ENSG00000065600.12	900298587379311	-0.845149439234013	108595282272043	-0.778256128214507	0.436418033548893	0.569152991414792	None	TMEM206
ENSG00000065609.14	953324368932743	-115956874880732	0.517684102585927	-22399156995841	0.025096396216432	0.062676256421054	None	SNAP91
ENSG00000065613.13	183396360193099	-114802537563639	0.873283984242543	-131460715683702	0.188641963601105	0.303066837469311	None	SLK
ENSG00000065615.13	512384185614564	147751877000975	0.795155283644476	185815123209364	0.063147541189371	0.131246431783942	None	CYB5R4
ENSG00000065618.18	17433786336328	-395340800055551	326099052432054	-121233348305397	0.225384751764705	NA	None	COL17A1
ENSG00000065621.14	0.555890593627013	-0.670402951710544	400041663252279	-0.167583282766167	0.866911123614148	NA	None	GSTO2
ENSG00000065665.20	103569939326625	-0.227413568137985	0.427640349473137	-0.531786975710228	0.594873544382573	0.706657220874455	None	SEC61A2
ENSG00000065675.14	226995787280051	0.508093533703682	0.555742312295496	0.914261020732792	0.360579707224052	0.494241316945778	None	PRKCQ
ENSG00000065717.14	24839867395814	-0.699037157145448	0.664899372832511	-105134278314553	0.293101184222159	0.424024015802991	None	TLE2
ENSG00000065802.11	16141394415569	-168343832907393	14896528363637	-113008768753347	0.258439277317863	0.385677694941138	None	ASB1
ENSG00000065809.13	241118468757682	-208459464079118	0.757843701100419	-27506920460832	0.00594695211158435	0.0191761842322008	DOWN	FAM107B
ENSG00000065833.8	679599028643846	-373238001768822	126404526998015	-295272654099393	0.00314980856496103	0.0112098816717011	DOWN	ME1
ENSG00000065882.15	294818454568135	138871691372182	0.210407536160812	660012915440651	4108	67594.6	UP	TBC1D1
ENSG00000065883.14	437296003306673	-0.187552929539649	0.317910254796418	-0.58995558246384	0.555220428585938	0.673930605687805	None	CDK13
ENSG00000065911.11	468017793169178	351280514916208	0.54728848577119	641856213037654	13756.7	210365	UP	MTHFD2
ENSG00000065923.9	165015001958519	0.520665008213914	102474502252117	0.508092253947158	0.611388647283718	0.720644938516773	None	SLC9A7
ENSG00000065970.8	596409846655423	2027320494381	0.98954214581058	204874598112274	0.0404869604323696	0.092521506101102	None	FOXJ2
ENSG00000065978.18	160157150063925	227187007743741	0.22075657578708	102912906188064	7.71355e-11	5.60863e-09	UP	YBX1
ENSG00000065989.15	693961342890524	-135403407862769	146000916356176	-0.927414780962373	0.353711219200782	0.48758872899345	None	PDE4A
ENSG00000066027.11	172717692124952	344840410993427	0.48960731274445	704320384964136	187.869	3634.11	UP	PPP2R5A
ENSG00000066032.18	158936871581396	-0.831461991499855	0.591794442267972	-140498445425305	0.160025901042385	0.26636233039954	None	CTNNA2
ENSG00000066044.14	984760483633265	-104053248903126	0.369371489529252	-281703520311591	0.00484692127965567	0.0161704686000264	DOWN	ELAVL1
ENSG00000066056.13	13173647775429	428688206485206	394788816038362	108586714990313	0.277537772393757	NA	None	TIE1
ENSG00000066084.12	918890327630107	-328007760398377	130667273150891	-251025182120088	0.012064509280397	0.034305686798615	DOWN	DIP2B
ENSG00000066117.14	22318066735291	-0.274659497874627	0.742652330768673	-0.369835906379428	0.711504759715209	0.799709266189343	None	SMARCD1
ENSG00000066135.12	112892947408667	-128936012411773	0.283285974367585	-455144356156751	5.32791e+07	3.91423e+09	DOWN	KDM4A
ENSG00000066136.20	698458887574271	-0.301043191045885	0.247962617761635	-12140668370233	0.224722202502276	0.346578608084497	None	NFYC
ENSG00000066185.12	418930309983553	0.799831039572594	0.840348259393035	0.951785204089427	0.341205927321096	0.475444950689205	None	ZMYND12
ENSG00000066230.10	599228597297376	0.532400432692496	0.849043889142315	0.627058788716229	0.530620699821643	0.652798662069079	None	SLC9A3
ENSG00000066248.14	566454455872211	-136121559767547	113771417287724	-119644778110921	0.23152186480878	0.355100569036378	None	NGEF
ENSG00000066279.17	191121149417219	-156909205993721	0.288260468705271	-544331335817508	5.22985e+06	5.39587e+07	DOWN	ASPM
ENSG00000066294.14	0.110067176499428	-0.237684028653007	40804728567969	-0.0582491385176337	0.953550180260729	NA	None	CD84
ENSG00000066322.14	363054005567155	-0.98807157339415	163449956542485	-0.604510147506417	0.545504524739193	0.665899219449382	None	ELOVL1
ENSG00000066336.11	0	NA	NA	NA	NA	NA	None	SPI1
ENSG00000066379.14	287770264233732	-0.361941497133785	0.451008282403743	-0.802516297937461	0.422254364610225	0.555278525367768	None	ZNRD1
ENSG00000066382.16	0.62849644832184	320406173379449	39932762262347	0.802364162224668	0.422342337302864	NA	None	MPPED2
ENSG00000066405.12	221923284964726	-180216178390542	0.543083853534429	-331838586652286	0.000905393150325952	0.00382975681614077	DOWN	CLDN18
ENSG00000066422.4	883545856627538	141296096908224	0.449192801989031	314555567859866	0.00165771637746966	0.00644086940223338	UP	ZBTB11
ENSG00000066427.21	216380709920522	-119215398157223	0.713105346064982	-167177821362679	0.094568064421106	0.178208780279724	None	ATXN3
ENSG00000066455.12	868276269915993	-0.328083099465218	0.347295108350014	-0.944681026530806	0.344821746423671	0.479176676779714	None	GOLGA5
ENSG00000066468.22	29119100983452	-137049168148467	118608434623926	-115547573478236	0.247895663764955	0.373732882365195	None	FGFR2
ENSG00000066557.5	256428895229486	-0.531194000953686	0.651527073227567	-0.815306105887866	0.414897114585611	0.54824180057475	None	LRRC40
ENSG00000066583.11	472742945432468	-157667833340213	0.504309733164914	-31264086923473	0.00176955445193193	0.0068158969216373	DOWN	ISOC1
ENSG00000066629.16	23841976590175	0.660699290562402	0.364868800507152	181078593084434	0.0701739949861282	0.142478182613432	None	EML1
ENSG00000066651.18	399189128107294	-118677154543805	0.679118864275085	-174751668355561	0.0805477535106201	0.157936098228668	None	TRMT11
ENSG00000066654.13	233771544570663	-0.333552447785151	0.194942250530591	-171103209733802	0.0870751877494699	0.167394425497381	None	THUMPD1
ENSG00000066697.14	107754759335134	-0.898767161884825	0.530379940800789	-169457231080012	0.0901565834485118	0.171726769828452	None	MSANTD3
ENSG00000066735.14	318228698976339	-482299594294845	391714220230732	-123125372883005	0.218227981897837	NA	None	KIF26A
ENSG00000066739.11	495027453000282	0.712678452857299	0.577673332860853	123370495454213	0.217312867042343	0.337357595114847	None	ATG2B
ENSG00000066777.8	576983024797901	0.504626427570301	0.224083996220569	225195210760875	0.0243252986987187	0.0610738630901637	None	ARFGEF1
ENSG00000066813.14	0	NA	NA	NA	NA	NA	None	ACSM2B
ENSG00000066827.15	145968098217789	-0.45351334418103	0.823354281542365	-0.550811909706084	0.581762619067513	0.695438634113066	None	ZFAT
ENSG00000066855.15	693317064112099	-0.35564715078837	0.379372783683794	-0.937460898841917	0.34852152790454	0.483077307665154	None	MTFR1
ENSG00000066923.17	157197186561507	-0.877423622720584	0.36694797008201	-239113905582987	0.0167961900191221	0.0448776632667784	DOWN	STAG3
ENSG00000066926.10	307948734052654	0.714567127159653	219224137092285	0.325952760785117	0.744460096279954	0.825651891913308	None	FECH
ENSG00000066933.15	241615160162385	0.267799064372739	0.304673264706256	0.878971328944572	0.379416821611014	0.513292532016195	None	MYO9A
ENSG00000067048.16	12363399483959	104983014165385	251257796585985	0.417829876691837	0.676071505225752	NA	None	DDX3Y
ENSG00000067057.16	712713014476133	-0.415789346383946	0.40918286146344	-101614555628473	0.309560077910942	0.442098221663667	None	PFKP
ENSG00000067064.10	42090969501029	180611633661217	0.719021209843362	251190967927862	0.0120079817534901	0.0341737054977111	UP	IDI1
ENSG00000067066.16	587261815162462	-207932333841534	157128422609474	-132332731652457	0.185726551286193	0.299362624854184	None	SP100
ENSG00000067082.14	983105272793355	264160686223421	113972149184009	231776524453296	0.0204620829451278	0.0528828993900774	None	KLF6
ENSG00000067113.16	24445783006801	0.00153542764492712	107528004544633	0.0014279327989294	0.998860674853049	0.999173876297383	None	PLPP1
ENSG00000067141.16	146716287723223	0.0980140210222168	0.258274387762952	0.379495705598867	0.704319792652632	0.794010718570769	None	NEO1
ENSG00000067167.7	483099425865283	-0.671733292004638	0.36229529624597	-185410437001253	0.0637242296401305	0.132216874603018	None	TRAM1
ENSG00000067177.14	119229996238601	0.256725858401112	159597692291964	0.160858126902903	0.872205142629434	0.917176506448558	None	PHKA1
ENSG00000067182.7	0.288972938276361	-133383484613318	402159388679044	-0.331668210088137	0.740139807798651	NA	None	TNFRSF1A
ENSG00000067191.15	157210435156752	22754196833803	193311665589219	117707313547	0.239166316591514	0.363522960357789	None	CACNB1
ENSG00000067208.14	184959183448828	-0.552064102019606	0.60858863133731	-0.907121943448898	0.364342315221322	0.49784158291699	None	EVI5
ENSG00000067221.13	417527707807946	0.935152790483049	156925164907506	0.595922770598484	0.551226820641576	0.670872386023145	None	STOML1
ENSG00000067225.17	222770507773653	111854113919305	0.389790712062237	286959412982231	0.00410998980352819	0.0140691054011359	UP	PKM
ENSG00000067248.9	927612252280925	-10245344910989	0.583828615259686	-175485487405099	0.0792841346017994	0.155990474880717	None	DHX29
ENSG00000067334.13	120437259087891	-193944191259237	0.302326778572825	-641505169256845	1407.75	214913	DOWN	DNTTIP2
ENSG00000067365.14	19379445242393	129928101033369	0.736841428310476	176331156258796	0.0778479562335535	0.153955171239782	None	METTL22
ENSG00000067369.13	580537447627152	-0.00406244045836891	0.327775923576108	-0.0123939562553796	0.990111306824491	0.993459561489219	None	TP53BP1
ENSG00000067445.20	122768240100983	415892699622532	395167642875513	105244623926243	0.292594863615257	NA	None	TRO
ENSG00000067533.5	110973996879357	-162203078723478	0.424139265054338	-382428820172304	0.000131150431878713	0.00069951967087295	DOWN	RRP15
ENSG00000067560.10	400272859627416	-0.101210573027635	0.328195726506392	-0.308384798623099	0.757789547645073	0.835348544971162	None	RHOA
ENSG00000067596.10	259951920560132	0.112064554183696	0.326235874393134	0.343507759200791	0.731216504565	0.815141123377636	None	DHX8
ENSG00000067601.7	463869107461668	410039722976645	201574471149551	203418478857092	0.0419329676534777	0.095175678340947	None	PMS2P4
ENSG00000067606.16	167824759229564	0.288726783572298	0.566594074224333	0.50958313315854	0.610343542972048	0.719597501539049	None	PRKCZ
ENSG00000067646.11	0	NA	NA	NA	NA	NA	None	ZFY
ENSG00000067704.9	447795877434065	0.686887472102334	0.269312135043975	255052551564443	0.0107560650366087	0.0312341866477432	UP	IARS2
ENSG00000067715.13	389927095862354	-0.997171130647751	0.584935488494419	-170475402888342	0.0882403085814998	0.169108106747085	None	SYT1
ENSG00000067798.14	539369502462865	-0.485175216634185	0.36930347898473	-131375750363361	0.188927822789388	0.303387101976914	None	NAV3
ENSG00000067829.18	123810674999872	194900252260749	0.443457643046572	439501393913917	1.10766e+07	7.60315e+09	UP	IDH3G
ENSG00000067836.12	432628045803183	152688525047951	0.62372661680111	244800399622259	0.0143650062323421	0.0395656018341317	UP	ROGDI
ENSG00000067840.12	130067840983561	757648953260711	224830447606867	336986809982924	0.000752041720721158	0.00326286780527982	UP	PDZD4
ENSG00000067842.17	0	NA	NA	NA	NA	NA	None	ATP2B3
ENSG00000067900.7	104741833562411	100531223094051	0.40991794899762	245247185052234	0.0141878479792374	0.0391303825226465	UP	ROCK1
ENSG00000067955.13	505195568361107	-0.764993793437693	0.320692834008576	-2385440871489	0.0170586643794591	0.0454206382869489	DOWN	CBFB
ENSG00000067992.12	127729781171437	270316200492217	187216136771481	144387233469179	0.14877488997579	0.251665551815599	None	PDK3
ENSG00000068001.13	50669199025917	0.64747534802092	137485923357764	0.470939374888634	0.637684028797352	0.741870432431923	None	HYAL2
ENSG00000068024.16	297720768512522	-109204532806656	15025077469405	-0.726815106471336	0.467339227687057	0.598006198737574	None	HDAC4
ENSG00000068028.17	405585063345807	-0.15581879069734	19346683029777	-0.0805403130125794	0.935807535208409	NA	None	RASSF1
ENSG00000068078.17	10946421147178	733031480545019	227527370985017	322172878529542	0.00127419687543757	0.00513587329547535	UP	FGFR3
ENSG00000068079.7	996894041853319	400419197861513	286697577745727	139666055433732	0.162515671364464	0.26960395801431	None	IFI35
ENSG00000068097.14	38447518043424	-209737062078279	163108904519162	-128587131828623	0.198487975043946	0.315100516819851	None	HEATR6
ENSG00000068120.14	323594818613733	0.573965618194157	0.283835622960898	202217611801753	0.0431581605702295	0.0973678589465222	None	COASY
ENSG00000068137.14	534571722814271	718808675092248	125720150948929	571752952622725	1.08084e+06	1.25366e+06	UP	PLEKHH3
ENSG00000068305.17	445897512992803	-0.182521800580552	0.863688688924259	-0.211328228470707	0.832631157158763	0.888877226694158	None	MEF2A
ENSG00000068308.13	278738687669609	-111423870758022	0.365805208351818	-304598918260504	0.0023191617874054	0.00861710770371838	DOWN	OTUD5
ENSG00000068323.16	538306915983963	-0.734033474426123	0.694956487849395	-105622940034369	0.29086342173213	0.421449551526801	None	TFE3
ENSG00000068354.15	241317376485953	0.0140528586913778	0.406812163999752	0.0345438507865915	0.972443475326391	0.982807942649395	None	TBC1D25
ENSG00000068366.19	41315205452467	0.424592752662709	0.665078082438419	0.638410381990032	0.523206574480032	0.646270606602745	None	ACSL4
ENSG00000068383.18	405515062796992	-0.466086420113791	0.732082174001601	-0.63665861110391	0.52434723861296	0.647418739615008	None	INPP5A
ENSG00000068394.10	315029371499374	-0.251801881806078	0.515746562306127	-0.488227940250658	0.625388396066491	0.731900723035161	None	GPKOW
ENSG00000068400.13	170807938533777	-0.326612012676408	0.820856432765268	-0.39789176235865	0.690709972491474	0.782889750705678	None	GRIPAP1
ENSG00000068438.14	769598149614656	-0.26342001445815	135707895092599	-0.194108098337542	0.846091240672708	0.898084038048303	None	FTSJ1
ENSG00000068489.12	174735714914282	-164812547021666	0.619084094077278	-266219966880773	0.00776318128898205	0.0239737255316625	DOWN	PRR11
ENSG00000068615.17	427072881684394	0.785135456267989	132857443434516	0.590960834388609	0.554546663419486	0.673540236383525	None	REEP1
ENSG00000068650.18	141289594652013	-221928517319187	0.36317705215788	-611075275820871	99162.3	1.34527e+06	DOWN	ATP11A
ENSG00000068654.15	18737746879075	0.168514554055616	0.451801463831702	0.37298363893391	0.70916062099365	0.797708131576323	None	POLR1A
ENSG00000068697.6	730782698115934	0.0875114891407937	0.305615184675621	0.286345356935318	0.774613621959491	0.847697334299036	None	LAPTM4A
ENSG00000068724.15	162805162492508	151539516627074	147586379690235	102678524227734	0.304521599960315	0.436325208573094	None	TTC7A
ENSG00000068745.14	142980348547007	-140197091665171	11025130097415	-127161394402086	0.203510319932222	0.321216288757885	None	IP6K2
ENSG00000068781.21	0	NA	NA	NA	NA	NA	None	STON1-GTF2A1L
ENSG00000068784.12	21152150832768	0.0471160641493278	0.560224644649888	0.0841020911866042	0.932975262010312	0.957707917845883	None	SRBD1
ENSG00000068796.16	732650169265211	-139188802456878	142659412089598	-0.975672059895071	0.329227002306499	0.463209172805381	None	KIF2A
ENSG00000068831.18	958491112995367	533005688835661	17545947750418	303777086548638	0.00238335102574182	0.00882780071882736	UP	RASGRP2
ENSG00000068878.14	436288009223908	167122345247585	0.310144830038793	538852590986866	7.10379e+06	7.1567e+07	UP	PSME4
ENSG00000068885.14	163236474134872	14009491554477	120565065754002	116198597552807	0.245241161698343	0.370489973770445	None	IFT80
ENSG00000068903.19	268268745180473	269495068514004	157943863735353	17062712164973	0.0879575945709277	0.168671730399957	None	SIRT2
ENSG00000068912.13	358057167956125	-135933205456026	0.279791129542583	-485838152475586	1.18349e+08	9.80699e+08	DOWN	ERLEC1
ENSG00000068971.13	29981160448178	-297300436411594	0.788801328579523	-376901541161162	0.000163892769094515	0.000853132818410498	DOWN	PPP2R5B
ENSG00000068976.13	109100520332871	0.537623083547249	154958689996068	0.346946069020648	0.728631835647109	0.813442847952678	None	PYGM
ENSG00000068985.4	0.410207077394829	258496482190204	403873911679023	0.640042534848458	0.522144946813832	NA	None	PAGE1
ENSG00000069011.15	192321342182392	-0.665409039625907	101184114847886	-0.657622039414233	0.510781028982763	0.636262717305452	None	PITX1
ENSG00000069018.17	155507136637505	0.573386077038068	0.696967400422438	0.82268708219428	0.410685963151182	0.544032474841876	None	TRPC7
ENSG00000069020.18	148496482131966	-0.519530292239747	0.285934979650404	-181695255639917	0.0692243782048478	0.141087044256191	None	MAST4
ENSG00000069122.18	0	NA	NA	NA	NA	NA	None	ADGRF5
ENSG00000069188.16	418287740870117	0.962094931227848	0.463189195562796	20771100458396	0.0377914036045255	0.0875359683592106	None	SDK2
ENSG00000069206.15	0.262648769648333	-12111361108646	403161393353174	-0.300409744294049	0.763864631877047	NA	None	ADAM7
ENSG00000069248.11	21187630404328	0.46116842813473	0.211505047441862	21804133457453	0.0292268357607582	0.070828200586867	None	NUP133
ENSG00000069275.12	784415721877328	-168088110425195	0.594644468738233	-282669930121201	0.0047030467756899	0.0157791808290336	DOWN	NUCKS1
ENSG00000069329.16	742733724471785	-0.643167051571306	0.266020142702017	-241773816463121	0.0156173100768998	0.0422991808266562	DOWN	VPS35
ENSG00000069345.11	23029555084844	111477296389175	0.268981453948465	414442314712648	3.4067e+09	0.000209177858391088	UP	DNAJA2
ENSG00000069399.14	0.118162300510152	-0.237684028653007	40804728567969	-0.0582491385176336	0.953550180260729	NA	None	BCL3
ENSG00000069424.14	263075658218565	-346394242501341	255339157188077	-135660447193453	0.174906920085928	NA	None	KCNAB2
ENSG00000069431.11	0.327661116617432	0.724096650775851	40804728567969	0.177454103038503	0.859151713489803	NA	None	ABCC9
ENSG00000069482.6	116547788510111	36553891721982	178993427046057	204219184610484	0.0411325049911408	0.0936602784771769	None	GAL
ENSG00000069493.14	133692024004458	-0.528819329908231	298468253880981	-0.177177747727605	0.859368773871539	NA	None	CLEC2D
ENSG00000069509.5	396998158203776	256743431358995	0.599176943508347	42849350953942	1.82793e+09	0.000120784901236806	UP	FUNDC1
ENSG00000069535.13	0	NA	NA	NA	NA	NA	None	MAOB
ENSG00000069667.15	112793260316261	0.427078110245624	0.543090764848032	0.786384409179061	0.431642314562667	0.564757611571466	None	RORA
ENSG00000069696.6	0.433459407414542	-192726871880703	398327684787499	-0.483840012233948	0.628499416105678	NA	None	DRD4
ENSG00000069702.10	145777803508703	-0.317306477457137	130195964849381	-0.243714525119283	0.807451923105559	0.871002504626294	None	TGFBR3
ENSG00000069712.12	0	NA	NA	NA	NA	NA	None	KIAA1107
ENSG00000069764.9	0.566526130518589	-233999913137815	396439339423832	-0.590254018377441	0.555020361643612	NA	None	PLA2G10
ENSG00000069812.11	0.629224675222747	-109105585968	397696082108555	-0.2743441307984	0.783820173482977	NA	None	HES2
ENSG00000069849.10	355102652024042	158945645458971	0.552902964570115	287474757134919	0.00404350629000453	0.0138802652940704	UP	ATP1B3
ENSG00000069869.15	222034507079226	-222440832510882	0.804885878892839	-276363194266571	0.00571619766331104	0.0185458857520758	DOWN	NEDD4
ENSG00000069943.9	349883202299654	0.588263793262368	0.906515305566019	0.648928693923223	0.516384466976618	0.640326085742002	None	PIGB
ENSG00000069956.11	198908128939358	0.700356493996154	0.410779651183194	170494446835152	0.0882047817736821	0.169057633414113	None	MAPK6
ENSG00000069966.18	149947235053611	-0.593403301470729	0.414070301739827	-143309795215302	0.151829846601213	0.255880091327335	None	GNB5
ENSG00000069974.15	313151372065511	-0.379428385127071	0.563503854057594	-0.673337693069782	0.500732477917659	0.627494014699867	None	RAB27A
ENSG00000069998.12	289864017416824	255603399974578	15047551531725	169863781117935	0.0893874475434776	0.170436513786258	None	HDHD5
ENSG00000070010.18	121753935922789	272602345735943	0.463119144686059	588622493507011	395116	491451	UP	UFD1
ENSG00000070018.8	193949576805351	-0.00924338370938712	0.252979206286809	-0.0365381164921028	0.970853286423112	0.981686201123485	None	LRP6
ENSG00000070019.4	103909316002343	-55377850721119	17626395245112	-314175700425621	0.00167937348773101	0.00651492085202439	DOWN	GUCY2C
ENSG00000070031.3	0	NA	NA	NA	NA	NA	None	SCT
ENSG00000070047.11	178999677362055	-0.667999892339102	0.5807013961511	-115033285052631	0.250006805520531	0.376145022847443	None	PHRF1
ENSG00000070061.14	160687216690213	-0.352760107340221	0.877526708208016	-0.401993584970863	0.687688747420306	0.780571493647433	None	ELP1
ENSG00000070081.15	564244739561637	-0.805252580433452	0.539552411258611	-149244552267878	0.135582388621246	0.233843392187929	None	NUCB2
ENSG00000070087.13	525911041434765	-0.926482351127454	0.451724181541165	-205099126632216	0.0402677972751895	0.0921464295626992	None	PFN2
ENSG00000070159.13	118179256888809	-0.312560047105449	0.277974729559652	-112441892685923	0.260835346415041	0.388402706220746	None	PTPN3
ENSG00000070182.19	146282494742954	160383431574306	0.761641281216275	210576075023386	0.0352251398237394	0.0828011336822782	None	SPTB
ENSG00000070190.12	133797155696754	-0.903609540045608	0.437061348109827	-206746614394862	0.0386902512110782	0.0892695172806966	None	DAPP1
ENSG00000070193.4	0	NA	NA	NA	NA	NA	None	FGF10
ENSG00000070214.15	265481531384125	212976760099155	103730689655969	205317019298252	0.0400560741730509	0.0917648244691712	None	SLC44A1
ENSG00000070269.13	326048317275702	0.937870829299024	0.790126898390574	118698759808	0.235232512417318	0.359374951994858	None	TMEM260
ENSG00000070366.13	48799603965417	0.799852987915341	0.303018616088813	263961666197072	0.00829998508698956	0.0253211485340398	UP	SMG6
ENSG00000070367.15	767202572440127	-0.72927295369261	0.213091518371015	-342234622601387	0.000620832038450537	0.00275998699355633	DOWN	EXOC5
ENSG00000070371.15	568298159383395	0.435600314861406	0.867359331015922	0.502214364087367	0.615516739934715	0.723748542527262	None	CLTCL1
ENSG00000070388.11	0.236324601020305	-108022984485387	404325285240621	-0.267168511168182	0.789339419633838	NA	None	FGF22
ENSG00000070404.9	304567924542887	0.865989823241131	125201527728038	0.691676722285873	0.489140368428423	0.617458739971815	None	FSTL3
ENSG00000070413.19	118727103661933	-190004120924404	0.781734775955018	-243054456279346	0.0150761519751891	0.0411546062821752	DOWN	DGCR2
ENSG00000070423.17	166683702614196	-0.599326865436368	0.456602761897156	-13125782747047	0.189325094235559	0.303868478845925	None	RNF126
ENSG00000070444.14	124699983599116	-223679935339131	0.476954223522029	-468975688457866	2.7353e+08	2.12673e+09	DOWN	MNT
ENSG00000070476.14	115177527346046	-277858529677807	114887212785741	-24185331242738	0.0155832266883315	0.0422379605361054	DOWN	ZXDC
ENSG00000070495.14	23181780087796	11120121594838	117486239283929	0.946504174668825	0.343891493991752	0.478229163936946	None	JMJD6
ENSG00000070501.11	198502740650539	-231079261560943	0.440323385056064	-524794433826224	1.53806e+07	1.47904e+08	DOWN	POLB
ENSG00000070526.14	0	NA	NA	NA	NA	NA	None	ST6GALNAC1
ENSG00000070540.12	604408082292158	-0.969287669140728	10923611024929	-0.887332647536329	0.374899833474997	0.508978401225538	None	WIPI1
ENSG00000070601.9	349878431576904	0.572031042721726	257927377701146	0.221779885415857	0.824485238655551	NA	None	FRMPD1
ENSG00000070610.14	117551031108095	227461821781745	0.513999635153189	442533041320067	9.62948e+08	6.70238e+09	UP	GBA2
ENSG00000070614.14	896058309781243	0.350615167344852	0.594328750123395	0.589934724295362	0.555234412905217	0.673930605687805	None	NDST1
ENSG00000070669.16	189224245213059	480322441961605	393556891010176	122046507870494	0.222288619936943	NA	None	ASNS
ENSG00000070718.11	245522666171722	-204419721832793	128123878320909	-159548496745304	0.110603828948688	0.200105039077504	None	AP3M2
ENSG00000070729.13	148665267723171	777065306476063	227468869315865	341613913505247	0.000635157853772348	0.00281415314980639	UP	CNGB1
ENSG00000070731.10	0	NA	NA	NA	NA	NA	None	ST6GALNAC2
ENSG00000070748.18	0	NA	NA	NA	NA	NA	None	CHAT
ENSG00000070756.15	748508059243304	0.973088556536442	0.345664157224516	281512715796102	0.00487579372259655	0.0162550020516285	UP	PABPC1
ENSG00000070759.16	269384582538654	13616524449578	0.281425635929509	483840940950691	1.30882e+08	1.07296e+09	UP	TESK2
ENSG00000070761.7	402463209748231	332036827766843	0.417881714276085	794571325864414	0.193077	5.31712	UP	CFAP20
ENSG00000070770.8	658863488825941	181138273808546	0.417892435945823	433456694181538	1.46047e+09	9.77688e+09	UP	CSNK2A2
ENSG00000070778.12	299697576779977	-124661882795403	0.598975911674904	-208125035357121	0.0374109967823378	0.0868078578213781	None	PTPN21
ENSG00000070785.16	143247619107158	-0.522383410621304	0.906728273260281	-0.576119027085142	0.564534731467155	0.681442317589881	None	EIF2B3
ENSG00000070808.15	210400279686332	-0.322286647595944	0.78495579116421	-0.410579361568813	0.681380999642384	0.775517222633254	None	CAMK2A
ENSG00000070814.17	331689215036623	0.242016009958352	0.337823676616813	0.716397418860805	0.473745988271754	0.60405238708283	None	TCOF1
ENSG00000070831.15	747102122894368	0.161476697541241	0.384090345353444	0.420413320706223	0.674183538659668	0.770710935693715	None	CDC42
ENSG00000070882.12	214838954205979	-177452505929815	0.664392546737812	-267089850422183	0.00756485168111849	0.0234760459738193	DOWN	OSBPL3
ENSG00000070886.11	431749509186585	149141660179821	146375483940733	101889781105836	0.308251483014338	0.440639854031531	None	EPHA8
ENSG00000070915.9	171875536141377	464802007154024	393882495149984	118005245949565	0.237979351038283	NA	None	SLC12A3
ENSG00000070950.9	18517050224741	-183055246147139	0.925800988632	-197726345505019	0.0480118582509927	0.106080488155809	None	RAD18
ENSG00000070961.15	393107998360813	-0.816456459601262	0.24983439137754	-32679906681361	0.00108313936888265	0.00447259973736592	DOWN	ATP2B1
ENSG00000070985.13	544539419961222	0.47734116886353	0.748837888767224	0.637442597421658	0.523836589103048	0.646875068345283	None	TRPM5
ENSG00000071051.13	573667753716741	-198691922611521	0.347598894513802	-571612642466651	1.0898e+06	1.26167e+07	DOWN	NCK2
ENSG00000071054.16	224776892519543	0.0411873413939093	0.441372977657806	0.0933164092021999	0.925652196306292	0.953533025421504	None	MAP4K4
ENSG00000071073.12	327050418409401	-0.543765354694247	0.250608077051997	-216978383574375	0.0300232254670924	0.0725413569853085	None	MGAT4A
ENSG00000071082.10	214539329418813	235674818607194	0.198165206419402	118928455133746	1.28938e-18	1.85307e-16	UP	RPL31
ENSG00000071127.16	168736763522948	0.130858896256705	0.261616184112469	0.500194193645332	0.616938346392618	0.725049372020609	None	WDR1
ENSG00000071189.21	218366877575959	-0.367725482693486	0.445183376241967	-0.826009016324137	0.408798977184746	0.542235632294368	None	SNX13
ENSG00000071203.9	0.346391777519733	-163218429685503	400041710294576	-0.408003529345266	0.683271083787036	NA	None	MS4A12
ENSG00000071205.11	953055162421164	-143105505440508	0.286150973386696	-500104905277117	5.70192e+06	4.97829e+08	DOWN	ARHGAP10
ENSG00000071242.11	881729184750178	-330802746030719	124694739878749	-265290056623388	0.00798033758543294	0.0245331367348971	DOWN	RPS6KA2
ENSG00000071243.15	324245219931294	-15117379136249	0.215968132563508	-699981935149787	25.6293	4906.1	DOWN	ING3
ENSG00000071246.10	150480122513127	-608160574718638	154570210667892	-39345264012438	8.33609e+08	0.000469536810292747	DOWN	VASH1
ENSG00000071282.11	264457962284225	-601367958521321	126215017642575	-476463078446273	1.892e+08	1.50217e+09	DOWN	LMCD1
ENSG00000071462.11	237748270398525	-0.7295137065491	0.503130667275547	-144994879858828	0.147072797832998	0.249428522995835	None	BUD23
ENSG00000071537.13	493532763629138	0.164317499618697	0.340953169314801	0.481935686208517	0.629851634295466	0.735526608550713	None	SEL1L
ENSG00000071539.13	231812989906757	-0.800811704515721	0.538357639681059	-148750875902894	0.136880491573288	0.235508185838215	None	TRIP13
ENSG00000071553.16	347075389819451	-131744141811876	0.662999458825775	-198709275035014	0.0469121194852549	0.104163590832921	None	ATP6AP1
ENSG00000071564.14	431174977826539	-172922219184898	0.745983547842813	-231804333600846	0.0204469659650556	0.0528661118613018	None	TCF3
ENSG00000071575.11	280659348469686	0.575211525657126	179541496315527	0.320378039317578	NA	NA	None	TRIB2
ENSG00000071626.16	103513357359513	-278371537284182	0.720589652716663	-386310761242138	0.000111953659324028	0.000608959052905031	DOWN	DAZAP1
ENSG00000071655.17	249362815102307	209818823870293	16445628584038	127583340945655	0.202014414666161	0.319238654084589	None	MBD3
ENSG00000071677.1	0	NA	NA	NA	NA	NA	None	PRLH
ENSG00000071794.15	148033282607826	132861556913695	0.544182735870007	244148790757361	0.0146268781817943	0.0401606046316849	UP	HLTF
ENSG00000071859.14	212184133043237	-0.225988809009991	112459768058516	-0.200950804817953	0.840737041377273	0.894689501785605	None	FAM50A
ENSG00000071889.16	145155324465906	109880658464318	181513952867752	0.605356539970101	0.544942121213019	0.665433472408543	None	FAM3A
ENSG00000071894.16	164667631613287	113234626794995	0.665204302487559	17022533734606	0.0887078812880079	0.169580191642335	None	CPSF1
ENSG00000071909.18	13628942609451	-0.488458168632802	0.505649775465677	-0.966000960215908	0.334043700553919	0.468081320788603	None	MYO3B
ENSG00000071967.11	341484450672419	373557800426481	323760614097028	115380866035338	0.248578622823323	NA	None	CYBRD1
ENSG00000071991.8	0.236324601020305	-108022984485387	404325285240621	-0.267168511168182	0.789339419633838	NA	None	CDH19
ENSG00000071994.10	463155580402683	-123952715427816	0.359690775576616	-344609102719159	0.000568758740616359	0.00254881505295458	DOWN	PDCD2
ENSG00000072041.16	267865639048022	529765721916625	392723593017452	13489531348148	0.177352019655891	NA	None	SLC6A15
ENSG00000072042.12	472602406938496	0.668211409789726	185445603236542	0.360327448118249	0.718602275352536	0.805422985279063	None	RDH11
ENSG00000072062.13	1066793156967	-371834157754595	0.888534149128167	-418480435579702	2.85412e+09	0.000178707816268369	DOWN	PRKACA
ENSG00000072071.16	152812926904926	0.366566684134074	0.507601215692938	0.722154858580599	0.470199273418213	0.600414363297701	None	ADGRL1
ENSG00000072080.10	0	NA	NA	NA	NA	NA	None	SPP2
ENSG00000072110.13	10251943422239	-0.993986607464803	0.386209471125441	-257369816583798	0.0100618008315949	0.0296107643733833	DOWN	ACTN1
ENSG00000072121.15	559442617100256	-0.40643469487126	0.951632033315474	-0.427092280043628	0.669312115656871	0.766857603364711	None	ZFYVE26
ENSG00000072133.10	101413032987378	0.536742192871416	0.730703820444657	0.734555065751252	0.462610512367533	0.593706082427316	None	RPS6KA6
ENSG00000072134.15	237178656734779	-346883963847895	0.598809847032528	-579289010638216	691854	8.27526e+06	DOWN	EPN2
ENSG00000072135.12	120822969275432	-0.359780085525702	210241908540468	-0.171126721605294	0.864124124975836	0.911045541965449	None	PTPN18
ENSG00000072163.19	968217236942543	-0.0542732610750803	0.954637263745012	-0.0568522339701763	0.954662904498416	0.971670841604119	None	LIMS2
ENSG00000072182.12	392858368323147	584595197365468	392077582763053	149101918361591	0.135956458413089	NA	None	ASIC4
ENSG00000072195.14	109431957579803	73303921955485	204952579318582	357662841810545	0.000348054370290126	0.001663067063859	UP	SPEG
ENSG00000072201.13	6175030352478	-343922109055522	0.414854056247691	-829019516324028	0.0113063	0.357372	DOWN	LNX1
ENSG00000072210.18	19796030153772	-135723294508935	114999819616453	-118020441215994	0.237918924635694	0.362224326541275	None	ALDH3A2
ENSG00000072274.12	187603597130949	213340026412723	0.64525769522582	330627636045566	0.000945447886302859	0.0039822749303975	UP	TFRC
ENSG00000072310.16	274736575532612	248233057618377	186785036174923	132897721735005	NA	NA	None	SREBF1
ENSG00000072315.3	224687680490079	83654253602684	257442059734824	324944003667665	0.00115632453863922	0.00472889514553283	UP	TRPC5
ENSG00000072364.12	114688830128236	-0.0298084773331963	0.345087903231292	-0.0863793748029976	0.931164842163523	0.95659286516112	None	AFF4
ENSG00000072401.14	879982378424046	1186551019997	101550983587792	116842887983573	0.242633811361147	0.367516804759132	None	UBE2D1
ENSG00000072415.8	566053286027888	-0.675776192570302	0.567424645728068	-119095319115582	0.233671961298101	0.357628306503622	None	MPP5
ENSG00000072422.16	628226898837207	984901860476715	136967785999628	719075549983258	64.4338	1318.49	UP	RHOBTB1
ENSG00000072501.17	760759001304663	0.44702865206132	0.323510257974718	138180673113696	0.167031051721038	0.275455242264474	None	SMC1A
ENSG00000072506.12	119877047991134	213901553215312	0.480356130364529	44529785235173	8.46872e+08	5.9667e+09	UP	HSD17B10
ENSG00000072518.20	565620010214395	-178105818011754	0.548549794569303	-324684868675587	0.00116690410719213	0.00476924415816627	DOWN	MARK2
ENSG00000072571.19	128575500533264	-0.992911883092601	0.262502738823224	-378248199444979	0.000155272328230546	0.000813554471697274	DOWN	HMMR
ENSG00000072609.17	222664710848255	-130153046263373	0.321072828915653	-405369232591041	5.04155e+09	0.000298789887455701	DOWN	CHFR
ENSG00000072657.8	924295831390182	-137778104906369	0.659361831451008	-208956749290706	0.0366566691825168	0.0854671845730771	None	TRHDE
ENSG00000072682.18	506228333133173	18481863952739	145172336788677	127309819222945	NA	NA	None	P4HA2
ENSG00000072694.20	0	NA	NA	NA	NA	NA	None	FCGR2B
ENSG00000072736.18	105919050442729	0.079746644391619	0.255599407943663	0.311998548952806	0.755041626100563	0.833518108122057	None	NFATC3
ENSG00000072756.16	356386906415463	-200638372683175	0.511641784379354	-39214618275667	8.80134e+09	0.000492275577447768	DOWN	TRNT1
ENSG00000072778.19	413345834086686	0.376324687517687	108453606331439	0.346991400514263	0.728597779279932	0.813442847952678	None	ACADVL
ENSG00000072786.12	656346267435588	-0.127393946668581	144463961864421	-0.0881838937714721	0.929730518350564	0.9555996544629	None	STK10
ENSG00000072803.17	647051017607647	-0.155155448965681	0.390049215047905	-0.397784287161364	0.690789200604478	0.782931312569773	None	FBXW11
ENSG00000072818.11	110824458700065	474615013205466	21411666083108	22166187879228	0.0266491525997254	0.0658921789280308	None	ACAP1
ENSG00000072832.14	791700851950461	-0.572344290882745	0.314092501678209	-182221570978195	0.068422261804917	0.139792972919064	None	CRMP1
ENSG00000072840.12	218446989759024	-293748151234041	16608740426621	-176863593318137	0.07695465013651	0.152680947358848	None	EVC
ENSG00000072849.10	207598054739242	-0.630613275957853	171306952310377	-0.3681189043719	0.712784575474508	0.800805243094482	None	DERL2
ENSG00000072858.10	441044476445374	412934108149849	388118736184499	106393757799302	0.287356978324949	NA	None	SIDT1
ENSG00000072864.14	971529639977825	-0.383933198415297	0.21162293728827	-181423244254618	0.0696419474175049	0.141781016455558	None	NDE1
ENSG00000072952.18	361751074180807	-0.609990710266786	0.35398935412798	-172318942124528	0.0848542761418804	0.16415808853781	None	MRVI1
ENSG00000072954.6	324362336766212	-484875898799022	386060343957423	-125595883231274	0.209130896316607	NA	None	TMEM38A
ENSG00000072958.8	536953991189167	0.26258455849277	0.509303400880102	0.515575898450728	0.60615064715432	0.715938831784967	None	AP1M1
ENSG00000073008.14	83790460743848	-311287489837444	119814971419389	-259806838953241	0.00937498201380626	0.0279834770608438	DOWN	PVR
ENSG00000073050.11	387796770002129	204414249246246	0.340565531136705	600220018050485	194661	2.53253e+06	UP	XRCC1
ENSG00000073060.15	336047398971686	110562517043967	0.98305637396879	112468135064935	0.260724087187995	0.388269518845509	None	SCARB1
ENSG00000073067.13	0	NA	NA	NA	NA	NA	None	CYP2W1
ENSG00000073111.13	533068334033768	0.871991594177267	0.237286731551804	367484346248368	0.000237995287419503	0.00118874865798783	UP	MCM2
ENSG00000073146.15	132645686908078	0.224158025070316	155093344322742	0.144531040999319	0.885081146598959	0.925027231420796	None	MOV10L1
ENSG00000073150.13	0	NA	NA	NA	NA	NA	None	PANX2
ENSG00000073169.13	331396789527623	-488053794561765	26436107704104	-184616358816695	0.064868456162796	NA	None	SELENOO
ENSG00000073282.12	349733607275448	-160651485602385	0.386738000974914	-415401344572823	3.26694e+09	0.000201537967387158	DOWN	TP63
ENSG00000073331.17	400249581312437	231817351168095	0.764278605132634	303315243435167	0.00242013317226513	0.00894170914581029	UP	ALPK1
ENSG00000073350.13	303367961170073	0.635395913121067	0.417758202665816	152096573823435	0.12826843544529	0.223132495361849	None	LLGL2
ENSG00000073417.14	183511879962983	-0.572791946652454	0.424396234089784	-134966312290904	0.177124066385734	0.288461626272845	None	PDE8A
ENSG00000073464.11	419074670397446	-0.884655530932325	0.599115802444918	-147660189786708	0.139782382694365	0.239314724248073	None	CLCN4
ENSG00000073536.17	897836539591557	400565841151353	0.696428640837644	575171406893265	883431	104110	UP	NLE1
ENSG00000073578.16	407643986641465	-0.657041063675607	0.346960050787697	-189370811476404	0.0582637636287632	0.1232543923315	None	SDHA
ENSG00000073584.18	525445603013429	-142216322541425	0.398656955623372	-356738595765988	0.00036056021657098	0.0017167962777064	DOWN	SMARCE1
ENSG00000073598.5	112858035797911	488267368462361	215476830043469	226598548142675	0.0234522721881064	0.0592340146103262	None	FNDC8
ENSG00000073605.18	0.254553645637609	-117034625560352	403513180669578	-0.290039163940439	0.771786276216672	NA	None	GSDMB
ENSG00000073614.12	212493208606032	-10945127758745	0.409565827340923	-267237328607357	0.00753168136490052	0.02339233671935	DOWN	KDM5A
ENSG00000073670.13	141091109352404	21386318942611	208675160434026	102486174675171	0.305428426450022	0.437454167936359	None	ADAM11
ENSG00000073711.10	245240187149639	-322961021271159	159238649721826	-202815724596597	0.0425442018626131	0.0962660685688352	None	PPP2R3A
ENSG00000073712.14	129940786344834	0.0933337244658952	0.235499120408968	0.39632302788992	0.691866741339699	0.783964533153399	None	FERMT2
ENSG00000073734.8	502875948131405	-100701478077444	224798722141868	-0.447962858142459	0.654180002172455	0.754776899560578	None	ABCB11
ENSG00000073737.16	119508154773151	-340575753807617	393441224280484	-0.865633118213409	0.386691387893666	NA	None	DHRS9
ENSG00000073754.5	0	NA	NA	NA	NA	NA	None	CD5L
ENSG00000073756.11	0	NA	NA	NA	NA	NA	None	PTGS2
ENSG00000073792.15	257648171431872	0.195276329281581	0.626248247837068	0.311819362299255	0.755177808215128	0.833568400331543	None	IGF2BP2
ENSG00000073803.13	10695674911394	116861648711614	0.546965749209845	213654417813975	0.0326350840637186	0.0777259200461117	None	MAP3K13
ENSG00000073849.14	337986786478695	-199278565700179	206542679328491	-0.964829963221505	0.334629985503522	NA	None	ST6GAL1
ENSG00000073861.2	0	NA	NA	NA	NA	NA	None	TBX21
ENSG00000073905.8	203406419654119	21761733624693	223937559177368	0.971776851754323	0.331161574227328	NA	None	VDAC1P1
ENSG00000073910.20	0.20949881610728	168586932298948	40804728567969	0.413155382269313	0.679492775281539	NA	None	FRY
ENSG00000073921.17	557480491597459	-0.141467418563564	0.255080721371163	-0.554598629810668	0.579169226444915	0.694004447120804	None	PICALM
ENSG00000073969.18	322134954561418	0.426983475993383	0.241745683649776	176625067114731	0.0773538034160922	0.153241499853805	None	NSF
ENSG00000074047.21	0.590811502550761	-239701519612848	396217760283914	-0.604974192578059	0.545196144433442	NA	None	GLI2
ENSG00000074054.17	128900385435829	0.513286042971044	0.662994971394481	0.774192965432975	0.438816687631091	0.57119768534811	None	CLASP1
ENSG00000074071.14	51114141519615	1377356039433	0.55579844463855	247815741968967	0.0132062864495697	0.036971974665391	UP	MRPS34
ENSG00000074181.8	0.288972938276361	-133383484613318	402159388679044	-0.331668210088137	0.740139807798651	NA	None	NOTCH3
ENSG00000074201.8	24837297541265	0.25699327206818	0.405146659709815	0.634321586786006	0.52587097145267	0.648647069253273	None	CLNS1A
ENSG00000074211.13	170183526961933	0.554678096112201	0.62137761666456	0.892658636610715	0.372040007668421	0.506029425587303	None	PPP2R2C
ENSG00000074219.13	350349413126017	-639824961671926	142478183145921	-449068725853025	7.09937e+08	5.07579e+09	DOWN	TEAD2
ENSG00000074266.19	18635265177815	6369221435523	0.592620365329996	107475574721033	6.08517e-13	5.43411e-11	UP	EED
ENSG00000074276.10	0	NA	NA	NA	NA	NA	None	CDHR2
ENSG00000074317.10	321840052347364	-0.57754580472159	0.720115753697234	-0.802018011349343	0.422542539554066	0.55557805429466	None	SNCB
ENSG00000074319.12	19809770867342	-321193731640687	0.337736991061809	-951017330470341	1.90345e-07	1.01202e-05	DOWN	TSG101
ENSG00000074356.16	126016051565236	-115173781536333	0.295010722677786	-390405407948941	9.45946e+09	0.00052493598623291	DOWN	NCBP3
ENSG00000074370.17	572272903733722	-243331128318579	173063775518376	-140601999228164	0.15971818825293	0.266042719223189	None	ATP2A3
ENSG00000074410.13	2202979729015	0.660284935578744	0.570138050733473	115811413521567	0.246817462322709	0.372504228147392	None	CA12
ENSG00000074416.13	0	NA	NA	NA	NA	NA	None	MGLL
ENSG00000074527.11	462314366240603	-0.200933843091249	111104088040691	-0.180851890002156	0.856483832260446	0.905057715743016	None	NTN4
ENSG00000074582.12	740345421525048	-0.72660975881233	0.481710643648679	-150839465225157	0.131453550894809	0.227790083106717	None	BCS1L
ENSG00000074590.13	111956940872577	403220292160033	395576953523329	101932200187252	0.308050121970592	NA	None	NUAK1
ENSG00000074603.18	581968567347522	104992005352751	0.375606152938621	279526851547366	0.00518566241813468	0.0170928947937656	UP	DPP8
ENSG00000074621.13	215191132921553	0.492627156636918	141448265897221	0.34827373351814	0.72763461812606	0.812689924563122	None	SLC24A1
ENSG00000074657.13	949917364581045	127385586425763	0.324265106910235	392843953022139	8.54988e+09	0.000479669627225239	UP	ZNF532
ENSG00000074660.15	0	NA	NA	NA	NA	NA	None	SCARF1
ENSG00000074695.5	967230132763091	0.375587527437708	0.287397837657441	130685578743074	0.191261694164829	0.306218461780347	None	LMAN1
ENSG00000074696.12	407973020386591	220282092885292	0.979815709846647	224819923452512	0.0245634884785233	0.0615710497412339	None	HACD3
ENSG00000074706.13	893951673166642	-183712622650132	0.936498034350987	-196169789910397	0.0497976665867127	0.109147846363537	None	IPCEF1
ENSG00000074755.14	707888704112985	-0.59388679528574	0.626554948203101	-0.94786067365512	0.343200387619189	0.4774284884031	None	ZZEF1
ENSG00000074771.3	0	NA	NA	NA	NA	NA	None	NOX3
ENSG00000074800.13	290640904433991	215751547069412	0.381064775992714	566180766793144	1.49787e+06	1.70091e+07	UP	ENO1
ENSG00000074803.17	116585418064188	473940798323093	247554218828936	191449291619867	0.0555572034005717	0.118923704183956	None	SLC12A1
ENSG00000074842.7	660750773924037	0.888167045967829	0.915201931549453	0.970460196105735	0.331817156135407	0.465784693190915	None	MYDGF
ENSG00000074855.10	140386160514443	-0.256256677832964	144424131321621	-0.177433421608955	0.859167957133534	0.907148811308528	None	ANO8
ENSG00000074935.13	951257553615788	0.115691794975578	0.83364510030965	0.138778234206145	0.889625394117983	0.928489092828458	None	TUBE1
ENSG00000074964.16	437764322021593	568833532991981	224348439291902	253549137576957	NA	NA	None	ARHGEF10L
ENSG00000074966.10	202201979125355	821150091335678	208948637085908	392991360359085	8.49764e+09	0.000477175108221925	UP	TXK
ENSG00000075035.9	291334850251842	416797778663055	143255456761892	29094722678231	0.00362039504902929	0.0126145980269034	UP	WSCD2
ENSG00000075043.18	155048200284984	132178370897805	135287625093941	0.97701745304512	0.328560511959575	0.46258986514682	None	KCNQ2
ENSG00000075073.14	229951069835077	507888204415927	393057655026064	129214683373168	0.196306299546905	NA	None	TACR2
ENSG00000075089.9	748719938584923	264292963676198	0.962027068699031	274725080276178	0.00600971588510206	0.0193412759661192	UP	ACTR6
ENSG00000075131.9	393942667515687	0.115517798414647	0.375098883070287	0.30796625537539	0.758108009526857	0.835599457355067	None	TIPIN
ENSG00000075142.13	657162337025538	0.061503175467365	0.333877375394246	0.184208874275298	0.853849597947526	0.903607962022821	None	SRI
ENSG00000075151.20	650972856123807	-0.506213138064628	0.421593319897399	-120071432390775	0.229862035851912	0.353055190075292	None	EIF4G3
ENSG00000075188.8	956177093090082	-401645174173734	0.900088704433709	-446228435258977	8.10905e+08	5.73085e+09	DOWN	NUP37
ENSG00000075213.10	724861811564463	-0.524801109774532	0.679767446155957	-0.772030365299559	0.440096443085735	0.572399191671746	None	SEMA3A
ENSG00000075218.18	847683675830945	-266910260761235	0.311915555135443	-855713209446497	0.0011571	0.041332	DOWN	GTSE1
ENSG00000075223.13	16519842050447	-171734438126305	173676431575388	-0.988818324792445	0.322752036899617	0.456227637221866	None	SEMA3C
ENSG00000075234.16	179527269985871	-29553744473049	138556166828814	-2132979364936	0.0329264189899191	0.0782981390561727	None	TTC38
ENSG00000075239.13	478065410283449	0.00804363816209717	0.312847317728892	0.0257110664092944	0.97948779705765	0.987053273879624	None	ACAT1
ENSG00000075240.16	333852803693007	-159467653995297	144012541510048	-110731782331729	0.268156541044356	0.396544029666557	None	GRAMD4
ENSG00000075275.16	383305707448979	-0.358202420344302	0.403133474928866	-0.888545463527948	0.374247411892612	0.508355267605145	None	CELSR1
ENSG00000075290.7	358037669733879	-0.0790492412489007	203243385487801	-0.0388938813724127	0.968974994837124	0.980487569033209	None	WNT8B
ENSG00000075292.18	120807200229608	0.434976483051213	0.414457503080884	104950804320781	0.29394435533199	0.424909662163074	None	ZNF638
ENSG00000075303.12	233464838517571	-36982364076657	156034584106699	-237013892070029	0.0177814027264094	0.0470860349150752	DOWN	SLC25A40
ENSG00000075336.11	186278072529325	-121881465256711	0.613361426728844	-198710678476676	0.0469105645427864	0.104163590832921	None	TIMM21
ENSG00000075340.22	295922323237263	-129822033820151	0.404915818947913	-32061487288263	0.00134524438340612	0.00538448992104853	DOWN	ADD2
ENSG00000075388.3	2078527866169	825438386803822	259339607575464	318284736574082	0.00145834469365049	0.00577934273683635	UP	FGF4
ENSG00000075391.16	103507302649868	-0.518281554264969	0.560934063848437	-0.923961634116426	0.355506291307548	0.489513004108807	None	RASAL2
ENSG00000075399.13	168644022604673	126715572192946	153336939582581	0.826386469808875	0.408584896145371	0.542068927555909	None	VPS9D1
ENSG00000075407.18	552064601948561	-459761211268373	19543726828257	-235247460890435	0.0186489629380177	0.0489116512985135	DOWN	ZNF37A
ENSG00000075413.17	146514851297861	0.872992573290511	0.226239674505899	385870681257433	0.000113988584814973	0.000617471733291004	UP	MARK3
ENSG00000075415.12	191443296730587	386554475522561	0.999242638107908	386847459046095	0.000109518346438171	0.000597479092845967	UP	SLC25A3
ENSG00000075420.12	200627904634075	-120165988815271	0.360994109592003	-332875206609555	0.000872360250090721	0.00370622151516603	DOWN	FNDC3B
ENSG00000075426.11	841042763770913	-257400534058176	129426140437666	-198878320243309	0.0467251376308853	0.103811066649489	None	FOSL2
ENSG00000075429.8	338613110257714	-490969903726508	288317522597611	-17028791705169	0.0885906828147308	NA	None	CACNG5
ENSG00000075461.5	0.491072960403934	281899879897017	401930161038533	0.701365329659823	0.483075052924119	NA	None	CACNG4
ENSG00000075539.14	183302366996383	-0.912798039720556	0.562090625916445	-162393393099611	0.104389909948533	0.191518578180235	None	FRYL
ENSG00000075568.16	225390408597211	-0.968874399307664	0.432751884670976	-223886812195932	0.0251644982122426	0.062824136780936	None	TMEM131
ENSG00000075618.17	969202864627742	715251898095185	219806848691487	32540018764342	0.00113791528164229	0.00466631509609708	UP	FSCN1
ENSG00000075624.13	238436656994166	119653354861761	0.272347814859069	439340241902357	1.1159e+09	7.64834e+09	UP	ACTB
ENSG00000075643.5	10733666902824	-0.379295388406866	0.429862291891899	-0.882364877220378	0.377579522812325	0.511601018611332	None	MOCOS
ENSG00000075651.15	191276114392824	0.118555012044955	0.451281002399029	0.26270773955631	0.792775850966203	0.860666436418934	None	PLD1
ENSG00000075673.11	0	NA	NA	NA	NA	NA	None	ATP12A
ENSG00000075702.16	129236103078858	0.897126654963705	0.551591295410189	162643367005377	0.10385743305171	0.190960653515168	None	WDR62
ENSG00000075711.20	702246253322409	-109955535500606	0.242745834631826	-452965694210062	5.90795e+08	4.29406e+09	DOWN	DLG1
ENSG00000075785.12	101588184960211	-0.578077453281111	0.37572668479627	-153855841672401	0.12391213688194	0.21699073489578	None	RAB7A
ENSG00000075790.10	757403179983594	-0.840212216229326	0.674884976081301	-124497098914247	0.213142414350199	0.332630278102023	None	BCAP29
ENSG00000075826.16	225201964981513	0.809368439722848	208893403836041	0.387455240261256	0.698419215224699	0.789148079557372	None	SEC31B
ENSG00000075856.11	166242381229948	-158747480427588	0.339720424191483	-467288597102748	2.96997e+08	2.29561e+09	DOWN	SART3
ENSG00000075884.13	206236181087001	-0.636089383762357	0.288408777171601	-220551326488892	0.0274180980098202	0.0673768809763094	None	ARHGAP15
ENSG00000075886.10	110880814831469	0.431844164992615	0.762115859599377	0.566638470454641	0.570959832261807	0.687258854563123	None	TUBA3D
ENSG00000075891.21	12043042854595	746453001845833	289894178626751	257491545839876	0.010026459057285	0.0295256508432553	UP	PAX2
ENSG00000075914.12	64028188673934	-0.476253743574266	0.23121102856485	-20598227797801	0.039415486013942	0.0906019343636733	None	EXOSC7
ENSG00000075945.12	866187921332812	-270592402797061	135479061523555	-199730054042347	0.045792544695303	0.102109048753308	None	KIFAP3
ENSG00000075975.15	648250509076182	-0.402870826035748	0.661957348351737	-0.608605413987608	0.542786015041428	0.663373075518344	None	MKRN2
ENSG00000076003.4	387733875398677	0.84752522839754	0.479377881773168	176796898776939	0.0770660883270628	0.152803164568296	None	MCM6
ENSG00000076043.9	132978687636578	-153010824027752	0.346004647261511	-442221875453904	9.76925e+08	6.79452e+09	DOWN	REXO2
ENSG00000076053.10	120633493071779	721002424865376	0.568808991783379	126756509703693	8.0686e-23	1.68671e-20	UP	RBM7
ENSG00000076067.12	403105620831998	-0.446155898882351	0.420197724801718	-106177609384459	0.288337345055246	0.418547605116098	None	RBMS2
ENSG00000076108.11	268188694139878	-0.775437945417485	0.202747544332888	-382464778041556	0.000130959174636462	0.000698702139388733	DOWN	BAZ2A
ENSG00000076201.14	938740182347751	-134043819125785	0.746317452170482	-179606973863403	0.0724834264904834	0.145998589041819	None	PTPN23
ENSG00000076242.14	169853021082094	202365004041027	0.504387760460733	401209188454883	6.01831e+09	0.000349725759511135	UP	MLH1
ENSG00000076248.10	222602151420335	-0.696166663035238	0.286345380329362	-243121318120966	0.0150483575293259	0.0411092344979921	DOWN	UNG
ENSG00000076258.9	0	NA	NA	NA	NA	NA	None	FMO4
ENSG00000076321.10	908296474047204	-278134820929003	0.24530073649785	-113385236791346	8.45589e-16	9.42755e-14	DOWN	KLHL20
ENSG00000076344.15	254538293177999	20816871910409	159047206326133	130884863627992	0.190585628277755	0.305348651611006	None	RGS11
ENSG00000076351.12	0.110067176499428	-0.237684028653007	40804728567969	-0.0582491385176337	0.953550180260729	NA	None	SLC46A1
ENSG00000076356.6	189033092577603	341544140060927	192727502845802	177216087490217	NA	NA	None	PLXNA2
ENSG00000076382.16	121288028341856	-143904252789234	0.653849524272359	-220087722705586	0.0277447165081409	0.0680250306389123	None	SPAG5
ENSG00000076513.16	104702820470473	0.107215884991707	0.402795512961351	0.266179442276941	0.790101014765521	0.85861875399495	None	ANKRD13A
ENSG00000076554.15	157004382144471	-155493330656557	0.348236314265891	-446516702269688	8.00063e+08	5.66293e+09	DOWN	TPD52
ENSG00000076555.15	312322036691229	191714743363391	0.889750065776777	21547033345372	0.0311850567020627	0.0749192680272814	None	ACACB
ENSG00000076604.14	892677523397813	403421487403431	0.765082934870883	527291185068078	1.34276e+07	1.29939e+08	UP	TRAF4
ENSG00000076641.4	127198776311789	-0.456131750746034	0.29215627384715	-156125947507351	0.118462541132191	0.209945752087456	None	PAG1
ENSG00000076650.6	630997755602946	-0.624751865857493	0.392552708280373	-159151077722606	0.111494671957732	0.201005094603531	None	GPATCH1
ENSG00000076662.9	215918797033966	-0.226550415458715	148155204199534	-0.15291424738182	0.878465900262496	0.921022381239535	None	ICAM3
ENSG00000076685.18	172785368352753	-0.441791980290865	0.475733706768173	-0.928653938128778	0.353068459155121	0.486904899022036	None	NT5C2
ENSG00000076706.16	39800561319163	-0.814307376783412	0.508121447011485	-160258414907058	0.109026495595931	0.198066567383069	None	MCAM
ENSG00000076716.8	378997853685659	372425473774354	100317925049468	371245192313046	0.000205261059437897	0.00104317229370045	UP	GPC4
ENSG00000076770.14	704848259766766	669038229672715	337039354366003	198504483528704	0.0471394834379076	0.104542246814195	None	MBNL3
ENSG00000076826.9	101134072323905	-64905472786501	18365485598063	-353410055181697	0.00040916538629827	0.00191429462012792	DOWN	CAMSAP3
ENSG00000076864.19	265331632071758	-0.639728986790324	149293101227965	-0.428505390757126	0.668283209646711	0.766012706378023	None	RAP1GAP
ENSG00000076924.11	397109139707408	0.0557690241783266	0.851068330437476	0.0655282568788097	0.947753408942574	0.967045965439436	None	XAB2
ENSG00000076928.17	364196155792204	-395703675450114	225705072889392	-17531891081776	0.0795695519804523	NA	None	ARHGEF1
ENSG00000076944.15	247760712243115	0.469778914333506	125935669670925	0.373030862154509	0.709125474418569	0.797708131576323	None	STXBP2
ENSG00000076984.17	16858072628977	-238094533267021	0.513532329184855	-463640787026896	3.54516e+08	2.70273e+09	DOWN	MAP2K7
ENSG00000077009.13	108917871427916	205918816805677	0.495679900828908	415427005334141	3.26328e+09	0.000201379483411974	UP	NMRK2
ENSG00000077044.10	129101662171852	0.488894329703337	0.624599506066827	0.782732494910153	0.433784215961604	0.566552675671258	None	DGKD
ENSG00000077063.10	344535496654701	-0.889580139485223	0.576210982837656	-154384447013544	0.122626015222403	0.215250780155661	None	CTTNBP2
ENSG00000077080.9	0.118162300510152	-0.237684028653007	40804728567969	-0.0582491385176336	0.953550180260729	NA	None	ACTL6B
ENSG00000077092.18	121164599337397	-0.0666431268184171	0.434524238838146	-0.153370332105318	0.878106239612553	0.920889984007536	None	RARB
ENSG00000077097.15	61132786968924	-0.533515066677133	0.451185809945111	-118247306302039	0.237018047643263	0.361230745608982	None	TOP2B
ENSG00000077147.14	765278609670043	0.637581692291459	0.394029636101754	161810593385623	0.105639769939539	0.193311785110986	None	TM9SF3
ENSG00000077150.18	252395710628278	230461104758134	0.257098780712424	896391278556529	3.13357e-05	0.0013725	UP	NFKB2
ENSG00000077152.9	503251693781622	-108928212871093	0.417149234318114	-261125285412906	0.00902111663497263	0.0270633499049179	DOWN	UBE2T
ENSG00000077157.21	18574275314749	-0.0176991561976568	0.421894962843664	-0.0419515703111519	0.966537305392135	0.979044120367475	None	PPP1R12B
ENSG00000077232.17	314367237832697	-0.0304931064316607	0.713301637151821	-0.0427492449805922	0.965901423606579	0.978760014150885	None	DNAJC10
ENSG00000077235.17	204320881552261	0.390887619631373	0.321073967425441	121743790929467	0.223437646888777	0.344915578766966	None	GTF3C1
ENSG00000077238.13	241129430412392	-206937163216164	101307124693199	-20426713702798	0.0410849807675807	0.0936090297498657	None	IL4R
ENSG00000077254.14	171015500357619	-0.574055539062643	0.438720422098294	-130847690270965	0.19071160371155	0.305497271149223	None	USP33
ENSG00000077264.14	10785576332343	283668687148876	206867165755094	137126008428377	0.170293893930449	0.279557957589197	None	PAK3
ENSG00000077274.8	13578983561088	763806907433839	279024526254142	273741852620563	0.00619234565434941	0.0198284404973737	UP	CAPN6
ENSG00000077279.18	784545740629698	194145040118469	0.932491934919069	208200235142321	0.0373422549410203	0.0867468268588217	None	DCX
ENSG00000077312.8	210146744670654	-0.755339196454149	0.438610998161514	-172211640752337	0.0850484334585135	0.16446452033037	None	SNRPA
ENSG00000077327.15	101389728467871	-0.788522545992739	0.637587948850703	-123672749369574	0.216188268023083	0.336179152878498	None	SPAG6
ENSG00000077348.8	194357922501465	0.0497033626295871	184339891302456	0.0269628902775234	0.978489332531257	0.986479408190114	None	EXOSC5
ENSG00000077380.15	190064696092314	-149724784785795	0.159531940957843	-938525438146336	6.27647e-07	3.18956e-05	DOWN	DYNC1I2
ENSG00000077420.15	0.491072960403934	281899879897017	401930161038533	0.701365329659823	0.483075052924119	NA	None	APBB1IP
ENSG00000077454.15	293328071365018	0.461778896655269	0.991477501851684	0.465748235126718	0.641395721740117	0.744752616116341	None	LRCH4
ENSG00000077458.12	321444104384291	-0.277308092828702	0.47490675439864	-0.583921138750381	0.559273370462816	0.676957028756018	None	FAM76B
ENSG00000077463.14	144283825807261	-0.459827498835635	175756923162121	-0.261626962149015	0.793609055061773	0.861006851669991	None	SIRT6
ENSG00000077498.8	0.288972938276361	-133383484613318	402159388679044	-0.331668210088137	0.740139807798651	NA	None	TYR
ENSG00000077514.8	11536231741779	-180560145757591	0.473180181198023	-381588563790729	0.000135695345634602	0.000721251539524457	DOWN	POLD3
ENSG00000077522.12	333928512111545	10372679881859	184832700600062	0.561192897587057	0.574666044207216	NA	None	ACTN2
ENSG00000077549.17	385631069651155	0.225874351975907	0.44795622526189	0.504233090730803	0.614097589511937	0.722842044327237	None	CAPZB
ENSG00000077585.13	502026769281215	-191357149980868	0.468064283208871	-408826643787038	4.34609e+09	0.000261191240071476	DOWN	GPR137B
ENSG00000077616.10	173862790151338	0.442620329157163	0.469200178031978	0.943350727217746	0.345501537081572	0.48008507260009	None	NAALAD2
ENSG00000077684.15	237501220781918	0.934108000503525	0.504575917235685	185127345280573	0.0641302232409077	0.132843411328947	None	JADE1
ENSG00000077713.18	163245378043036	693036168461879	205310573576109	337555030113912	0.000736682239987099	0.00320226996380025	UP	SLC25A43
ENSG00000077721.15	105336352557186	0.671905785047856	0.296024653035907	226976293412412	0.0232219706302126	0.0587608489289397	None	UBE2A
ENSG00000077782.19	322512546509989	-217142087640547	0.510867567119304	-425045748871815	2.13334e+09	0.000138625865123427	DOWN	FGFR1
ENSG00000077800.11	178523988535947	0.22514739961402	0.35265795028022	0.638429955811628	0.523193836201323	0.646270606602745	None	FKBP6
ENSG00000077935.16	160390319751082	-137037476213096	10654676337901	-128617211698514	0.198382999859109	0.314961048192645	None	SMC1B
ENSG00000077942.18	203370018043127	-0.385988708157329	205118461865283	-0.188178433402468	0.850736778119091	0.901558486680039	None	FBLN1
ENSG00000077943.7	344648532036166	212557932216828	102348106724432	207681352415372	0.0378187735049973	0.0875883365728227	None	ITGA8
ENSG00000077984.5	0	NA	NA	NA	NA	NA	None	CST7
ENSG00000078018.19	143718121711711	438963341833487	394507734959286	111268627439913	0.265843192457387	NA	None	MAP2
ENSG00000078043.15	580589495766705	-0.946447654531615	0.392531851078749	-241113594204038	0.015902919694231	0.0429462875359768	DOWN	PIAS2
ENSG00000078053.16	194654163167405	-0.313414323891336	0.516424260677367	-0.606893106610149	0.543921853142099	0.664364013704405	None	AMPH
ENSG00000078061.12	830634520556195	185792709126076	0.938717493624043	197921856562829	0.047791403514665	0.105745809364419	None	ARAF
ENSG00000078070.12	120256897400453	0.227423329894333	0.949588667944695	0.23949667637312	0.810720473357223	0.873134701005765	None	MCCC1
ENSG00000078081.7	106475771140952	0.636988276126114	0.571555511274043	111448190693887	0.265072502205138	0.393093148780084	None	LAMP3
ENSG00000078098.13	0	NA	NA	NA	NA	NA	None	FAP
ENSG00000078114.18	515374862593623	-0.796517157130648	0.465945347199015	-170946477289414	0.0873648916179771	0.167867615020295	None	NEBL
ENSG00000078124.11	175944703212983	-0.332062672627711	0.434686332019953	-0.763913305220899	0.444918907953228	0.577309105695403	None	ACER3
ENSG00000078140.13	60535142840444	-0.920349586563251	0.386141604220921	-238345098405065	0.0171511683512293	0.045640516850747	DOWN	UBE2K
ENSG00000078142.12	26937857979646	0.514120808842971	0.376536810730135	136539322104006	0.172129493381491	0.282118153977719	None	PIK3C3
ENSG00000078177.13	554719734303886	-104170379863085	0.580283448072612	-179516372919273	0.0726276174779586	0.146224980970179	None	N4BP2
ENSG00000078237.6	492331490711432	159174011756774	0.333759494762863	476912310374473	1.8503e+08	1.47704e+09	UP	TIGAR
ENSG00000078246.16	383841704494888	-0.341506514984273	0.173759221841528	-196540080788192	0.0493678660672035	0.108464261814436	None	TULP3
ENSG00000078269.14	622688563663264	-152243845839821	0.327687951986637	-464600071247141	3.38432e+08	2.59408e+09	DOWN	SYNJ2
ENSG00000078295.16	152801078964216	-708634127501345	180884452965307	-391760660401951	8.94325e+09	0.000498999169202093	DOWN	ADCY2
ENSG00000078304.19	144755862369788	-124337517648392	0.431696296478938	-288020811534709	0.00397412744323649	0.013677838811184	DOWN	PPP2R5C
ENSG00000078319.9	199314186114216	-0.560208416065105	109577400891554	-0.511244482445361	0.609179874454156	0.718501825380436	None	PMS2P1
ENSG00000078328.20	170337732370164	-0.318300501161683	0.706015316270245	-0.450840787482075	0.652104302208066	0.753098797377084	None	RBFOX1
ENSG00000078369.17	252431499188413	-148638241487332	0.198635757397301	-748295490373535	7.26698	166.273	DOWN	GNB1
ENSG00000078399.17	477235186200225	441901036440839	112563098666055	392580731765251	8.64393e+08	0.000484207651019402	UP	HOXA9
ENSG00000078401.6	584549621199921	-0.137675059608816	0.646925203934615	-0.212814493501679	0.83147165851191	0.888048805735316	None	EDN1
ENSG00000078403.16	605974475850372	-0.563036382240549	0.447656648086362	-125774158531413	0.208485227581119	0.32724634702943	None	MLLT10
ENSG00000078487.17	643413805260427	-0.877588208670933	0.691816485879521	-126852745862978	0.204609651277665	0.322619280440895	None	ZCWPW1
ENSG00000078549.14	546849929851455	-560283821516812	224733547666467	-249310273136588	0.0126632201922995	0.035723447118163	DOWN	ADCYAP1R1
ENSG00000078579.8	0	NA	NA	NA	NA	NA	None	FGF20
ENSG00000078589.12	268697812510686	323174274884919	269227165269686	120037766085452	0.229992700734538	NA	None	P2RY10
ENSG00000078596.10	0.845058245649394	238479408629685	398523394312307	0.59840755155969	0.549568028224057	NA	None	ITM2A
ENSG00000078618.21	105608679879741	163499158439907	0.608239426790386	268807234846111	0.00718658239674171	0.0224990418261505	UP	NRDC
ENSG00000078668.13	83304138436715	0.0818124083261879	0.283126895531923	0.288960214014579	0.772611823982196	0.846463409801469	None	VDAC3
ENSG00000078674.17	127391501073219	-0.825447319428593	0.297907061096746	-277082159915816	0.00559150529389379	0.0182049208350712	DOWN	PCM1
ENSG00000078687.17	130059119979036	0.534890404667296	0.334216319112094	160043173860669	0.109502838861954	0.198724874120139	None	TNRC6C
ENSG00000078699.21	655766698144934	0.159368078825436	151826997525953	0.104966890883944	0.916402080794314	0.947405455675632	None	CBFA2T2
ENSG00000078725.12	454596393760126	-0.257126543751904	0.312476235835312	-0.822867515235366	0.410583337578231	0.543986728338114	None	BRINP1
ENSG00000078747.14	408048771409456	-0.558564881307827	0.515981794554535	-10825282736769	0.279017859114128	0.408761052501672	None	ITCH
ENSG00000078795.16	123832440302922	38506642127529	0.636186260512889	605273086163244	142411	1.8861e+06	UP	PKD2L2
ENSG00000078804.12	279152902795164	-0.950208296541938	0.373755645527995	-254232493317821	0.0110117749793645	0.0318060311697896	DOWN	TP53INP2
ENSG00000078808.16	290037190388474	169396597340229	121327218182879	139619616997148	0.162655429755656	0.269787150462992	None	SDF4
ENSG00000078814.15	600408339814745	-49289135401177	0.823645983546899	-598426221772141	217373	2.81803e+06	DOWN	MYH7B
ENSG00000078898.6	0.236324601020305	-108022984485387	404325285240621	-0.267168511168182	0.789339419633838	NA	None	BPIFB2
ENSG00000078900.14	24819426728542	-778570153758778	155843147236456	-499585748597259	5.85749e+07	5.10442e+08	DOWN	TP73
ENSG00000078902.15	657317356888382	-121371790099537	0.98996559653861	-122602028316853	0.22019104227033	0.340933794596835	None	TOLLIP
ENSG00000078967.12	419763725498746	0.107826189441458	14528543398462	0.0742167927535481	0.94083788401568	0.963034370929916	None	UBE2D4
ENSG00000079101.16	632235676084666	0.365933102685437	1178697820497	0.310455399443379	0.756214671071093	0.834262374154352	None	CLUL1
ENSG00000079102.16	185891366698251	-187591532088982	0.32041682563423	-585460928019822	478133	5.86382e+06	DOWN	RUNX1T1
ENSG00000079112.9	211476819715363	-0.257781975675161	0.70239366538165	-0.36700498364417	0.71361530060388	0.801395950791098	None	CDH17
ENSG00000079134.11	211266787324997	-0.164871393040998	0.297308385102362	-0.554546730944819	0.579204733455409	0.694004447120804	None	THOC1
ENSG00000079150.17	55930740593834	536875394325697	301024933497459	178349144732966	0.0745063389853086	0.148980283910189	None	FKBP7
ENSG00000079156.16	19102099225835	0.223777661943422	0.383661790690294	0.583268043296143	0.559712871733753	0.677102843529535	None	OSBPL6
ENSG00000079215.13	18196097138109	805864409233099	217476179739789	37055295444187	0.000210949537405903	0.00106845476049532	UP	SLC1A3
ENSG00000079246.15	432301505324143	0.263668909701903	0.26006017339499	1013876543493	0.31064166531603	0.44329147085621	None	XRCC5
ENSG00000079257.7	113425478342387	213305987213172	103878718204339	205341373960334	0.0400324678856614	0.0917221670475312	None	LXN
ENSG00000079263.18	163057975174191	-385403686861483	392704927283893	-0.981407820694007	0.32639167103071	NA	None	SP140
ENSG00000079277.19	392405849215634	-121425426998674	0.372157564598636	-326274241206487	0.00110339760716843	0.00454299516147504	DOWN	MKNK1
ENSG00000079308.16	0.254553645637609	-117034625560352	403513180669578	-0.290039163940439	0.771786276216672	NA	None	TNS1
ENSG00000079313.13	186301114542097	-123063764849287	0.460010918988727	-267523573396532	0.00746767209521263	0.0232209763122941	DOWN	REXO1
ENSG00000079332.14	515648132205721	103674543793507	0.447571142594329	231638132862101	0.0205374572976844	0.0530404414499794	None	SAR1A
ENSG00000079335.18	170304561814139	274198843188957	0.987251357912114	277739646536264	0.00547962944618483	0.017882430954766	UP	CDC14A
ENSG00000079337.15	0.472649202040609	-207602540103716	39758526918374	-0.52215853099873	0.601559956494429	NA	None	RAPGEF3
ENSG00000079385.21	551996486495342	534449908669556	377754301087058	141480826857981	0.157124719113257	0.26279355694222	None	CEACAM1
ENSG00000079387.13	109397853451346	-0.541585559520836	0.521489396742859	-103853609086492	0.299020541828415	0.430488487046136	None	SENP1
ENSG00000079393.20	0	NA	NA	NA	NA	NA	None	DUSP13
ENSG00000079432.7	101346630281711	-0.336092414747313	325561714825172	-0.103234624786209	0.9177767601035	NA	None	CIC
ENSG00000079435.9	191899500536846	-145609775357292	196208646736021	-0.74211701563385	0.458016441239243	0.589248930207505	None	LIPE
ENSG00000079459.12	296087745061385	-254074730117492	0.264901721414231	-959128271273824	8.69966e-08	4.80598e-06	DOWN	FDFT1
ENSG00000079462.7	191379849218975	-121349600510914	127055461248659	-0.955091574327703	0.339531389486024	0.473793479555859	None	PAFAH1B3
ENSG00000079482.12	247050576410456	-188147584446939	158539080175481	-118675839571345	0.235322933748404	0.359402298815745	None	OPHN1
ENSG00000079557.4	0	NA	NA	NA	NA	NA	None	AFM
ENSG00000079616.12	298121996585298	0.963107653677536	0.335957429878805	286675503507981	0.00414703871177776	0.0141669311312653	UP	KIF22
ENSG00000079689.13	0.20949881610728	168586932298948	40804728567969	0.413155382269313	0.679492775281539	NA	None	SCGN
ENSG00000079691.17	153240684152257	-0.527399327064163	0.247559948298625	-213039035873435	0.0331393991118794	0.0787231903489326	None	CARMIL1
ENSG00000079739.15	125360219977031	18718541122858	0.530259882204901	353006926434327	0.00041545088756724	0.00193729645822229	UP	PGM1
ENSG00000079785.14	761235707900078	-0.752200954737027	0.401852203368601	-187183483985296	0.0612294566128974	0.128128436338398	None	DDX1
ENSG00000079805.16	630969594027384	-0.246611109202849	118028199277299	-0.208942532981845	0.834493100357689	0.890356410014126	None	DNM2
ENSG00000079819.18	113374964700213	0.340651273993671	0.289427591992726	117698271836582	0.239202404026094	0.363546548617319	None	EPB41L2
ENSG00000079841.18	225753280506958	457556366705601	139626857087751	327699395552563	0.00104918615450943	0.00435782987093146	UP	RIMS1
ENSG00000079931.14	0.245536480201967	168586932298948	40804728567969	0.413155382269313	0.679492775281539	NA	None	MOXD1
ENSG00000079950.13	417977583785759	0.0202692563300127	0.326812794456793	0.0620210000153238	0.950546108599173	0.968874457767641	None	STX7
ENSG00000079974.17	672275886281806	-114352878975683	0.8152945233453	-140259594172757	0.160737362677531	0.267382739031653	None	RABL2B
ENSG00000079999.13	375248896366587	126711895591048	0.779104033376829	162637966385372	0.10386891422031	0.190962676993485	None	KEAP1
ENSG00000080007.7	857159512211086	-102540246460225	0.331793830468796	-309048080596751	0.00199832719997006	0.00757963446817511	DOWN	DDX43
ENSG00000080031.9	175794776592192	-104477296996676	0.549394924047049	-190167932799701	0.0572130899994074	0.121605084185915	None	PTPRH
ENSG00000080166.15	213813661192839	-0.449741119220102	0.211035821440932	-213111269996398	0.0330798586966887	0.0786122052169339	None	DCT
ENSG00000080189.14	153497594399373	-0.767600816833954	0.37640267024485	-203930757540755	0.0414193400690281	0.0941842002360744	None	SLC35C2
ENSG00000080200.9	937246635246607	-115029969218375	0.368527038353705	-312134408732233	0.00180027548668479	0.00691395988581492	DOWN	CRYBG3
ENSG00000080224.17	830405392402885	267781299974848	18382808233767	145669419258243	0.145200813569514	0.246778679169989	None	EPHA6
ENSG00000080293.9	0	NA	NA	NA	NA	NA	None	SCTR
ENSG00000080298.15	646440772455146	-0.160896033805095	118894522720505	-0.13532669977012	0.892353575883027	0.930604258230887	None	RFX3
ENSG00000080345.17	285573683462393	128786379829474	0.297471677482604	432936610703066	1.49539e+09	9.98158e+09	UP	RIF1
ENSG00000080371.5	199142221032488	-0.51446775014725	0.468499763207897	-109811741765802	0.27215322062014	0.401172556021863	None	RAB21
ENSG00000080493.15	207956125965074	82528707494692	278750464737831	296066618480121	0.00306974459146258	0.010952486715389	UP	SLC4A4
ENSG00000080503.22	294061239267353	-117364923039559	0.224136345112856	-52363182321218	1.63811e+07	1.56626e+08	DOWN	SMARCA2
ENSG00000080511.3	0.110067176499428	-0.237684028653007	40804728567969	-0.0582491385176337	0.953550180260729	NA	None	RDH8
ENSG00000080546.13	620778077053159	0.352773864983162	0.626469989205049	0.563113750158743	0.573357428982599	0.689332936642304	None	SESN1
ENSG00000080561.13	189780222220411	0.416025412038728	284468065979637	0.146246788934301	0.883726570371392	NA	None	MID2
ENSG00000080572.12	102135481664499	722727863931333	294238260350657	245626745845366	0.0140388628745557	0.038818415968785	UP	PIH1D3
ENSG00000080573.6	0.327661116617432	0.724096650775851	40804728567969	0.177454103038503	0.859151713489803	NA	None	COL5A3
ENSG00000080603.16	131941941529637	-0.353708324752031	156599684643157	-0.22586783974567	0.821304211637596	0.880923111030565	None	SRCAP
ENSG00000080608.9	470325606422823	-0.360793862599036	0.243191756513928	-14835776827755	0.137920993624341	0.23685094529234	None	PUM3
ENSG00000080618.13	0	NA	NA	NA	NA	NA	None	CPB2
ENSG00000080644.15	1461470354936	-0.198742099182044	107668371338029	-0.184587262454343	0.853552777347742	0.903501281613083	None	CHRNA3
ENSG00000080709.14	251036991379626	-21405904802601	0.293931209349095	-728262400239973	32.7389	693.055	DOWN	KCNN2
ENSG00000080802.18	132161297275259	-146374242740633	0.324857010721103	-450580525923447	6.61217e+08	4.75518e+09	DOWN	CNOT4
ENSG00000080815.18	25967419658727	-184710332759615	0.656592930163158	-281316359458388	0.00490566862700979	0.0163338787443388	DOWN	PSEN1
ENSG00000080819.6	460962790078237	549450625950035	137621392637934	399247976944673	6.53859e+09	0.000376122343199553	UP	CPOX
ENSG00000080822.16	45514307372779	-0.856463875280673	0.321648381445353	-266273335942834	0.00775088052885852	0.0239477994976287	DOWN	CLDND1
ENSG00000080823.22	138590962402349	-186942772717851	0.515043066350677	-362965322574729	0.000283802226606696	0.00138814830115841	DOWN	MOK
ENSG00000080824.18	269457566346204	-154944080804353	0.248049567432067	-624649671468536	41976.1	601396	DOWN	HSP90AA1
ENSG00000080839.11	901756603175623	-632498701300918	201354724059988	-314121610135396	0.00168247838198832	0.00652176898775593	DOWN	RBL1
ENSG00000080845.17	162414802870826	0.297808293853992	0.377590658365547	0.788706731101602	0.43028343288811	0.56338035810745	None	DLGAP4
ENSG00000080854.14	114447200707131	-334474706707905	368865933274586	-0.906764969425679	0.364531098266173	NA	None	IGSF9B
ENSG00000080910.11	0	NA	NA	NA	NA	NA	None	CFHR2
ENSG00000080947.14	280600052496412	11854767054429	180574918890314	0.656501308558243	NA	NA	None	CROCCP3
ENSG00000080986.12	174950412443424	-133894323251304	0.511195009456277	-26192415961517	0.00881255101129178	0.0265328458925898	DOWN	NDC80
ENSG00000081014.10	259547270567937	147366253151967	155838678273029	0.945633361274931	0.344335622208655	0.478718115640146	None	AP4E1
ENSG00000081019.13	199543585168727	129875682696241	0.493321475335661	263267847011672	0.00847145024145171	0.0257205477210341	UP	RSBN1
ENSG00000081026.18	100260521519064	-0.131514603626372	0.714657337450843	-0.184024702097763	0.853994076376751	0.903624079159572	None	MAGI3
ENSG00000081041.8	0	NA	NA	NA	NA	NA	None	CXCL2
ENSG00000081051.7	0	NA	NA	NA	NA	NA	None	AFP
ENSG00000081052.11	176912986378351	-189269920701639	107743988120266	-175666340186306	0.0789751991733214	0.155482423372477	None	COL4A4
ENSG00000081059.19	620842470588734	-0.890760439647237	0.199892855501278	-445618947917597	8.34293e+08	5.88258e+09	DOWN	TCF7
ENSG00000081087.14	155477543331911	-0.904693112735057	0.719705180566076	-125703293121147	0.208741711211111	0.327478468313116	None	OSTM1
ENSG00000081138.13	691616508210022	666873742752552	391469101446462	170351565497374	0.0884716108609486	0.169392563842424	None	CDH7
ENSG00000081148.11	201560073871163	-0.497419300394038	278154634066449	-0.17882833484457	0.858072495912936	NA	None	IMPG2
ENSG00000081154.11	398097051832796	0.364349975550944	0.450765946412163	0.808290817997588	0.418923187060165	0.552339141573326	None	PCNP
ENSG00000081177.18	921481592870161	-185518476858065	125391532323077	-147951359570332	0.139003100405726	0.238351757661299	None	EXD2
ENSG00000081181.7	377339855460289	0.992302465933071	0.233044361654684	425799817205371	2.06266e+09	0.000134507714548479	UP	ARG2
ENSG00000081189.15	0.374169413300142	247420820557865	404905241258358	0.611058577036281	0.541160801543262	NA	None	MEF2C
ENSG00000081237.18	0.433459407414542	-192726871880703	398327684787499	-0.483840012233948	0.628499416105678	NA	None	PTPRC
ENSG00000081248.10	0	NA	NA	NA	NA	NA	None	CACNA1S
ENSG00000081277.12	0	NA	NA	NA	NA	NA	None	PKP1
ENSG00000081307.12	771311569019794	-0.776524047887672	0.302607964400011	-256610578451663	0.0102847457175904	0.0301127140252734	DOWN	UBA5
ENSG00000081320.10	41442029576525	202089272988998	0.457842428606671	441394812630203	1.01502e+09	7.03821e+08	UP	STK17B
ENSG00000081377.16	207145220715712	0.702104752894064	0.845435607029389	0.830465084574629	0.406275880725928	0.539823120392501	None	CDC14B
ENSG00000081386.12	101461095704079	-279330530900601	148103214907905	-188605312230593	0.0592877964663363	0.124989491610672	None	ZNF510
ENSG00000081479.12	973674263147717	16305309146345	230780611064063	0.70652855416085	0.479859501927408	0.609254979464187	None	LRP2
ENSG00000081665.13	202015406207333	0.535731293507735	0.53654706729374	0.99847958578896	0.318046858673021	0.451066996542201	None	ZNF506
ENSG00000081692.12	457733633384395	294647303687128	124121461298535	237386267132681	0.0176030962041526	0.0466945288783838	UP	JMJD4
ENSG00000081721.11	365145070797136	19438117480402	0.448813516435757	433100090985882	1.48433e+09	9.91842e+09	UP	DUSP12
ENSG00000081760.16	274104498102534	0.0108934559510029	0.383574194461267	0.0283998665924408	0.977343230603337	0.985756130828389	None	AACS
ENSG00000081791.8	130889644722094	139364549689813	0.496507257525404	280689854131049	0.00500209936359663	0.0165888984843562	UP	KIAA0141
ENSG00000081800.8	0.575738009700251	-0.608204610574931	400448705313307	-0.151880778363131	0.879280969044287	NA	None	SLC13A1
ENSG00000081803.15	412868344520607	0.147193517453848	0.357499362404071	0.41173085306787	0.680536708258106	0.774987822527926	None	CADPS2
ENSG00000081818.3	0	NA	NA	NA	NA	NA	None	PCDHB4
ENSG00000081842.17	0	NA	NA	NA	NA	NA	None	PCDHA6
ENSG00000081853.14	0	NA	NA	NA	NA	NA	None	PCDHGA2
ENSG00000081870.11	460715289917654	-132817632996458	0.344050598846715	-386040987696792	0.000113196985942659	0.000614087806959938	DOWN	HSPB11
ENSG00000081913.13	362357292172678	-0.0939627729296699	0.313189044586883	-0.300019347910502	0.764162397550286	0.839857298681746	None	PHLPP1
ENSG00000081923.11	132786487162585	152263112292571	0.764454266887105	199178837620455	0.0463942821478776	0.103200630519027	None	ATP8B1
ENSG00000081985.10	0	NA	NA	NA	NA	NA	None	IL12RB2
ENSG00000082014.16	134612276278157	-170450243484619	195884861598408	-0.870155264137083	0.3842155598167	0.5181459891788	None	SMARCD3
ENSG00000082068.8	563208339667504	-0.941495721800543	0.291273129030721	-323234664637135	0.00122778016528394	0.00497846849572072	DOWN	WDR70
ENSG00000082074.15	0	NA	NA	NA	NA	NA	None	FYB1
ENSG00000082126.17	293513648360061	-56893848337146	131070382700604	-434070971373487	1.42023e+09	9.53525e+09	DOWN	MPP4
ENSG00000082146.12	165810957099037	-0.799751705415329	0.464741018572367	-172085456943757	0.0852772172394058	0.164806548632433	None	STRADB
ENSG00000082153.17	196515853525777	367743337159712	0.208923409465417	176018253818792	2.38511e-55	2.19383e-52	UP	BZW1
ENSG00000082175.14	0.118162300510152	-0.237684028653007	40804728567969	-0.0582491385176336	0.953550180260729	NA	None	PGR
ENSG00000082196.20	0	NA	NA	NA	NA	NA	None	C1QTNF3
ENSG00000082212.12	382802895532585	-0.18253200973577	0.8383777289845	-0.217720489733029	0.827646898122011	0.885300170825242	None	ME2
ENSG00000082213.17	442741683589842	-0.0660822438297407	0.444207533108305	-0.148764347527688	0.881739584083855	0.923296982514037	None	C5orf22
ENSG00000082258.12	403993673955006	-0.188137122218036	0.951399267857567	-0.19774781059239	0.843242380820012	0.896145975595895	None	CCNT2
ENSG00000082269.16	23499525684684	0.897151877012252	0.6238800754787	143801976096748	0.150428447338394	0.253855767107338	None	FAM135A
ENSG00000082293.12	237107632287322	844528509377419	258173471009076	327116688665401	0.00107104685404579	0.00443261595658634	UP	COL19A1
ENSG00000082397.17	242444713884554	0.373840652093172	0.614445925935038	0.608419124147137	0.542909530806286	0.663479952747787	None	EPB41L3
ENSG00000082438.15	417048042158723	-0.555545195682619	0.241461225875937	-23007635849909	0.0214049978113757	0.0549415850060092	None	COBLL1
ENSG00000082458.11	448349899683485	-0.949988155372808	0.503037525625868	-188850355486075	0.0589583811331148	0.124451908126768	None	DLG3
ENSG00000082482.13	0.22822947700958	-103656739105627	404736705330929	-0.25610906483234	0.797866622640782	NA	None	KCNK2
ENSG00000082497.11	0.7366094406059	34137115327892	39817058658156	0.857348997598531	0.391252037140464	NA	None	SERTAD4
ENSG00000082512.14	917434555651701	-201798793720059	138026358507392	-146203084615358	0.14373275725482	0.244870142846793	None	TRAF5
ENSG00000082515.17	138520642734829	374410614786487	0.748269380863295	500368750027593	5.62439e+07	4.91994e+08	UP	MRPL22
ENSG00000082516.8	144072149992151	-154163946588969	0.226353549729123	-681075895533587	970.852	17356.5	DOWN	GEMIN5
ENSG00000082556.10	0	NA	NA	NA	NA	NA	None	OPRK1
ENSG00000082641.15	166556327174055	-163989668220962	0.92752368853665	-176803752020272	0.0770546313601697	0.152796916945314	None	NFE2L1
ENSG00000082684.14	255002345738205	522562447220948	392828078248223	133025737251589	0.183433486863388	NA	None	SEMA5B
ENSG00000082701.14	210455934057564	-126621980385585	0.321146554471468	-394280986741319	8.05325e+09	0.00045485902702908	DOWN	GSK3B
ENSG00000082781.11	141272177362258	127747911375478	0.902223826806057	141592260789338	0.156798164892432	0.262382706606406	None	ITGB5
ENSG00000082805.19	888134483072026	-0.563101137937121	0.266956815984944	-210933418522971	0.0349157460203564	0.0821999057832707	None	ERC1
ENSG00000082898.16	860072250912763	121301047322944	0.364457979219524	332825879084076	0.000873906452552838	0.00370850821249412	UP	XPO1
ENSG00000082929.8	0	NA	NA	NA	NA	NA	None	LINC01587
ENSG00000082996.19	243998967311617	-151425281464681	0.938419564360864	-161362025276842	0.106609821137834	0.19460153499222	None	RNF13
ENSG00000083067.22	501184354332195	-187423058322188	183918095327525	-101905719493463	0.308175814156986	0.440600161438713	None	TRPM3
ENSG00000083093.9	440107324950077	-173109545764765	0.38239152437724	-452702360615053	5.98203e+08	4.34104e+09	DOWN	PALB2
ENSG00000083097.14	238975582322633	-0.44707061814501	0.251808989867163	-177543549331123	0.0758260078331614	0.150832097761552	None	DOPEY1
ENSG00000083099.10	420041611847562	-0.106845077459006	0.263089945741794	-0.406116156045994	0.684657255438052	0.778212468332588	None	LYRM2
ENSG00000083123.14	127148577973668	0.276131424453998	102591649646352	0.269155847874426	0.787809755147848	0.857209604895846	None	BCKDHB
ENSG00000083168.9	328285897635192	-0.57853315246424	0.467948763671908	-123631730090405	0.216340642644671	0.336358161164215	None	KAT6A
ENSG00000083223.17	734822101106732	0.88439737030065	0.241851680407857	365677579254033	0.000255407592335848	0.00126814522769508	UP	ZCCHC6
ENSG00000083290.19	448274207398195	0.281590577055685	0.280699995268631	100317271749934	0.315777534065112	0.448748156774263	None	ULK2
ENSG00000083307.10	460834955961882	0.0761107615531153	0.519716250352132	0.146446761096169	0.883568715176836	0.924215230045455	None	GRHL2
ENSG00000083312.17	10305764820356	-0.0606613537497243	0.357793997407684	-0.169542681512917	0.865369803267918	0.911944095061366	None	TNPO1
ENSG00000083444.16	3405189700067	-0.566363085550923	200263741285028	-0.282808601255901	0.777323560543858	NA	None	PLOD1
ENSG00000083454.21	763893457900125	-0.219966739523769	138388313372689	-0.158948927234472	0.873709112305084	0.918170881206062	None	P2RX5
ENSG00000083457.11	174236415499647	-0.706821629685254	0.642287305546338	-110047578954409	0.271124872563222	0.399950906656036	None	ITGAE
ENSG00000083520.14	742462982274929	456939775032692	0.285464826894013	160068678164103	1.14427e-43	6.79032e-41	UP	DIS3
ENSG00000083535.15	157681636269033	-0.00658944350767236	0.631570692747014	-0.0104334219167321	0.991675484765883	0.994432391264823	None	PIBF1
ENSG00000083544.13	143833083411541	0.244526790343452	0.597711298787476	0.409105183120183	0.682462472726501	0.776267832082898	None	TDRD3
ENSG00000083622.8	0	NA	NA	NA	NA	NA	None	AC000061.1
ENSG00000083635.7	913475455721624	-0.24959310703018	0.268368194422295	-0.930039819239644	0.352350468019198	0.486332473715574	None	NUFIP1
ENSG00000083642.18	178541241803262	-145679369953278	0.510193110530938	-285537705128309	0.00429857626597132	0.0145847631950285	DOWN	PDS5B
ENSG00000083720.12	615471923209026	234013013165291	147421452265114	158737422247378	0.112427913952843	0.202081228904906	None	OXCT1
ENSG00000083750.12	151858282559476	145971936085969	0.40478881712999	360612571070838	0.00031080261408978	0.0015018452557908	UP	RRAGB
ENSG00000083782.7	0	NA	NA	NA	NA	NA	None	EPYC
ENSG00000083799.17	610836899642308	-0.555517071733471	0.34031398444336	-163236627681378	0.102602348876076	0.18948627747458	None	CYLD
ENSG00000083807.9	865291980645616	-418341712243116	17772932946726	-235381359676024	0.0185819266102412	0.0487984470980724	DOWN	SLC27A5
ENSG00000083812.11	335427363875845	-0.630089068970015	0.6204039791476	-101561094085135	0.309814692761168	0.442387202120423	None	ZNF324
ENSG00000083814.13	93260937698684	-637430263831386	20274668357822	-314397381294508	0.00166670353973357	0.00647122801117322	DOWN	ZNF671
ENSG00000083817.8	485721815064496	-0.722632448183526	0.579534228561892	-124691935794152	0.212427067997218	0.331876397499831	None	ZNF416
ENSG00000083828.15	477268048382979	0.488703984403506	0.323896515176382	150882754677795	0.131342859174517	0.227662605990239	None	ZNF586
ENSG00000083838.15	237140119658647	-439931585779261	292530243375864	-150388411366412	0.132611208166118	NA	None	ZNF446
ENSG00000083844.10	618894274962577	181703331095347	154926718285161	117283405410357	0.240862359003664	0.365389963310233	None	ZNF264
ENSG00000083845.8	953295481681102	284382505664516	0.208755403392949	136227614252078	2.93266e-28	8.05211e-26	UP	RPS5
ENSG00000083857.13	56158921476852	0.824121684018823	0.255235525723582	322886746146515	0.0012428147885877	0.00502590038488882	UP	FAT1
ENSG00000083896.12	656549107605634	-0.49656772520621	0.492381722220334	-100850154016075	0.313213748709028	0.446207707058878	None	YTHDC1
ENSG00000083937.8	753616101221791	-118699787705887	0.362887737100461	-327097819987856	0.00107176171961975	0.00443457683178697	DOWN	CHMP2B
ENSG00000084070.11	119127940152391	101207314444655	100820670023453	100383497174848	0.315458164734676	0.448502078866922	None	SMAP2
ENSG00000084072.16	783801091997598	-0.406317858229135	0.817072534304358	-0.497284930248044	0.618988137170051	0.726993920154521	None	PPIE
ENSG00000084073.8	578438016195456	-0.467829862231249	0.292650598025956	-159859527158648	0.109910561056596	0.199144556406692	None	ZMPSTE24
ENSG00000084090.13	171149566312481	-127508098505043	0.211200095054323	-603731255292507	156702	2.06496e+06	DOWN	STARD7
ENSG00000084092.6	536397093238288	249589603465429	0.337603014515962	739299096079689	14.3562	314.776	UP	NOA1
ENSG00000084093.16	114189970622812	226261565068181	0.402376792166164	562312661846425	187532	2.09462e+07	UP	REST
ENSG00000084110.10	149856732901156	-0.535691829157815	0.48480472950833	-110496411555451	0.269175138495346	0.397539005118849	None	HAL
ENSG00000084112.14	362334968140913	-196883483637187	0.261156977376589	-753889425490174	4.73973	110.931	DOWN	SSH1
ENSG00000084207.15	45114045524773	213724818509984	11936641507542	179049373624017	0.0733745733191968	0.147372498787748	None	GSTP1
ENSG00000084234.16	960368026293693	-0.303129225385311	0.2840947584942	-106700041560781	0.285971648267332	0.416263209489305	None	APLP2
ENSG00000084444.13	930451625769555	0.310577188742862	0.670967456200818	0.462879661111175	0.643450626918136	0.746479014491142	None	FAM234B
ENSG00000084453.16	294156634540718	166084170806095	101753645001704	163221839181597	0.102633487670359	0.189524757998787	None	SLCO1A2
ENSG00000084463.7	870562912699446	-113694332079167	0.250174517776213	-454460082864512	5.50395e+08	4.03068e+09	DOWN	WBP11
ENSG00000084623.11	928130313276732	174360300712014	0.339529177803973	513535543071002	2.81611e+07	2.59156e+08	UP	EIF3I
ENSG00000084628.9	958984519375113	714197313868184	248384572930637	287536905147338	0.00403555501298365	0.0138588029053028	UP	NKAIN1
ENSG00000084636.17	103108020854847	-320010729425061	393862892039329	-0.812492712294172	0.416508966622331	NA	None	COL16A1
ENSG00000084652.15	123266035282144	594778783955314	0.676928510101425	878643424054036	0.000154382	0.00622809	UP	TXLNA
ENSG00000084674.14	0.110067176499428	-0.237684028653007	40804728567969	-0.0582491385176337	0.953550180260729	NA	None	APOB
ENSG00000084676.15	140831376213698	0.369336460469319	0.395814754960757	0.933104326810498	0.350766105347709	0.485160426957733	None	NCOA1
ENSG00000084693.15	119539224108684	-0.763132935468573	0.836614836610301	-0.912167585457301	0.36168050462205	0.49532546462031	None	AGBL5
ENSG00000084710.13	752299203047126	-179630312691251	0.507480214475685	-353965154832372	0.000400655657538888	0.00187830312846212	DOWN	EFR3B
ENSG00000084731.14	486041729622604	-0.311197567728064	0.440969580002263	-0.705712098613394	0.480367195541566	0.609605058580481	None	KIF3C
ENSG00000084733.10	133620102394846	-0.307926364564572	0.292547593853057	-105256844026288	0.292538827856789	0.423510213052136	None	RAB10
ENSG00000084734.8	250736133355964	0.945410863608177	204489339452889	0.462327701843834	0.643846336992167	NA	None	GCKR
ENSG00000084754.10	261618817624427	0.481351399113547	0.333086925345167	144512246649951	0.148423489468681	0.251209726034213	None	HADHA
ENSG00000084764.10	534855076528823	0.617122902500604	101167582392164	0.610000642407765	0.54186138201633	0.662561075823766	None	MAPRE3
ENSG00000084774.13	303597583208089	-0.649587519186784	0.394140605543106	-164811113103073	0.0993298685729588	0.185133967808323	None	CAD
ENSG00000085063.14	744922576413388	-0.757434452571967	0.352588210314576	-214821264697475	0.0316968664756848	0.0759696219090458	None	CD59
ENSG00000085117.11	789470519582334	0.0947341901150195	0.510445862968679	0.185591062613495	0.852765462803543	0.903084074246387	None	CD82
ENSG00000085185.15	269790581837879	-0.678279123440749	0.334199513710237	-202956346617799	0.0424009316544186	0.0960212086631995	None	BCORL1
ENSG00000085224.21	190892576492063	-0.91733261487129	0.378320985294784	-242474684336242	0.015319065032087	0.0416569874841497	DOWN	ATRX
ENSG00000085231.13	499443755326345	-0.946623019103499	0.911739663800323	-103826021471719	0.299148925769071	0.430605918501395	None	AK6
ENSG00000085265.10	0	NA	NA	NA	NA	NA	None	FCN1
ENSG00000085274.15	380549152962663	-0.377348694398948	0.348369838233856	-108318417091447	0.278726684254763	0.408399528757516	None	MYNN
ENSG00000085276.17	242553225435805	-0.399816546269674	0.748946216895473	-0.533838795430453	0.593453070119357	0.705562119686919	None	MECOM
ENSG00000085365.17	377767835399458	-157814436554518	0.665104778412045	-237277556374356	0.0176549881147837	0.046798438236248	DOWN	SCAMP1
ENSG00000085377.13	108472022135074	0.112884364417758	0.287843604449931	0.392172564102926	0.694930714409868	0.786303302460467	None	PREP
ENSG00000085382.11	167679100610281	-140169508239028	0.644259078275911	-217566989687025	0.029579952696949	0.0716179007387568	None	HACE1
ENSG00000085415.15	575005934123768	-0.967144378800738	0.306589305911426	-315452744160668	0.00160758259216534	0.00627612253087299	DOWN	SEH1L
ENSG00000085433.15	191359511918343	281880865518061	0.273855618479331	102930466456483	7.57412e-11	5.52911e-09	UP	WDR47
ENSG00000085449.14	535419712499296	-0.232208162856885	0.268182809719411	-0.865857744945827	0.386568177781347	0.520326933377161	None	WDFY1
ENSG00000085465.12	22527544672501	837096087867382	259950692214662	322021103593032	0.00128096260297588	0.00516088218229177	UP	OVGP1
ENSG00000085491.15	459533749647488	70648352656566	216922239542379	325685152456504	0.00112655343227542	0.00462487769251029	UP	SLC25A24
ENSG00000085511.19	295994905570728	-0.305877333123207	0.349719617156893	-0.874635902926723	0.381772046118604	0.515720264385213	None	MAP3K4
ENSG00000085514.15	0	NA	NA	NA	NA	NA	None	PILRA
ENSG00000085552.16	237191731171016	-0.78229196159839	0.776596076957808	-100733442365933	0.31377409265043	0.446936756360612	None	IGSF9
ENSG00000085563.14	560915510526132	448212507207582	229705285015572	195125030395882	0.051027277606577	0.111352052058196	None	ABCB1
ENSG00000085644.13	652184204268742	101474195574359	173471908278874	0.584960392614284	0.558574349026049	0.676377943962822	None	ZNF213
ENSG00000085662.13	356199661019631	-193438939184509	0.291672392128816	-663206201220023	3310.29	55259.7	DOWN	AKR1B1
ENSG00000085719.12	17213906016879	329878141911964	131677303272127	250520122841695	0.0122381744278489	0.0347185026001936	UP	CPNE3
ENSG00000085721.12	677783258923516	-101817528963836	0.46653021755373	-218244231847876	0.0290769039643565	0.0705671141594066	None	RRN3
ENSG00000085733.15	386854774715212	-116901526022502	0.510207352126747	-229125522270916	0.0219486567385036	0.0561177886534416	None	CTTN
ENSG00000085741.12	0	NA	NA	NA	NA	NA	None	WNT11
ENSG00000085760.14	311851816488566	-101291467688593	0.467245422983944	-216784290880199	0.0301706408667844	0.0728371534626463	None	MTIF2
ENSG00000085788.13	17896010326554	-0.641542517035162	0.712014521326284	-0.901024484500888	0.367575301629944	0.501253910213821	None	DDHD2
ENSG00000085831.15	660585921682527	103428729888063	128983457235488	0.80187593126172	0.422624730082587	0.555646407561412	None	TTC39A
ENSG00000085832.16	677998051853707	110687637155567	0.336086130138497	329343067831911	0.000989727439896746	0.00415022247192627	UP	EPS15
ENSG00000085840.12	371448841903643	0.292042625605635	0.380750378845864	0.767018608073034	0.443070452014008	0.575372302361265	None	ORC1
ENSG00000085871.8	839491856665147	-0.356910450753704	0.360205692058345	-0.990851778921619	0.321757961462303	0.45513721330723	None	MGST2
ENSG00000085872.14	525745471512643	-129247788191141	0.45453428516354	-284352121302881	0.00446180391875166	0.0150770288187648	DOWN	CHERP
ENSG00000085978.21	147969087340291	0.953039508968355	0.873760784915332	109073275594613	0.275390492843656	0.404590877739852	None	ATG16L1
ENSG00000085982.13	273656360139077	-12123626575647	0.591629540702367	-204919222952494	0.0404433216076568	0.0924447495395693	None	USP40
ENSG00000085998.13	97072256270563	-0.935704842908194	107751604219687	-0.868390637600582	0.38518051845352	0.518914743132256	None	POMGNT1
ENSG00000085999.11	298120222345972	136167795378733	0.273650675298656	497597147275891	6.49212e+06	5.61227e+08	UP	RAD54L
ENSG00000086015.20	147403544891703	120826711718816	0.445327986013678	271320724305669	0.00666354182762173	0.0211167123963703	UP	MAST2
ENSG00000086061.15	997628912776697	107258254777284	0.342110576061934	313519260386345	0.00171741313397393	0.00663869132435058	UP	DNAJA1
ENSG00000086062.12	104378044023467	0.167983327551639	0.406823732082189	0.412914277866419	0.679669419881932	0.774527575304963	None	B4GALT1
ENSG00000086065.13	231491295306476	0.19343950722224	0.460726453301122	0.419857609295579	0.674589476825128	0.770913830653929	None	CHMP5
ENSG00000086102.18	240738834646883	0.72282963289687	0.81446181147989	0.887493584976657	0.374813218445806	0.508898366412949	None	NFX1
ENSG00000086159.12	111139485141857	387224054763811	183503371048757	211017406683458	0.0348433654102041	0.0820610101249666	None	AQP6
ENSG00000086189.9	192765992718	0.662222771382502	0.575392547022988	115090606371035	0.249770882921575	0.375934743128293	None	DIMT1
ENSG00000086200.16	159711559032218	0.68441116401859	0.395338699661331	173120204170473	0.0834157353494319	0.162091039134694	None	IPO11
ENSG00000086205.16	646145788213458	988891793882468	152961938528019	646495333021245	10133	158509	UP	FOLH1
ENSG00000086232.12	860637204523002	-17677090309508	0.397457133216895	-444754637221758	8.68567e+08	6.1102e+08	DOWN	EIF2AK1
ENSG00000086288.11	0	NA	NA	NA	NA	NA	None	NME8
ENSG00000086289.11	0	NA	NA	NA	NA	NA	None	EPDR1
ENSG00000086300.15	602716237442101	-141558317114203	0.539223986683821	-262522292423921	0.00865922532861292	0.0261654252866563	DOWN	SNX10
ENSG00000086475.14	333048716583809	0.072163916755469	0.283732445203171	0.254337908742847	0.799234515507503	0.865501304527655	None	SEPHS1
ENSG00000086504.15	12621537555756	196806917251875	225401317384233	0.873140048761944	0.382586747137948	0.516555288099061	None	MRPL28
ENSG00000086506.2	494608111711018	-0.522218704922425	175996532244668	-0.296721019591707	0.766679508061724	0.841768799182541	None	HBQ1
ENSG00000086544.2	31001242829045	-142196920200097	251878854119532	-0.564544890825237	0.572383358259507	NA	None	ITPKC
ENSG00000086548.8	0	NA	NA	NA	NA	NA	None	CEACAM6
ENSG00000086570.12	212641523693053	0.372706296403205	0.581925605716336	0.640470693748581	0.521866635932955	0.645190623507423	None	FAT2
ENSG00000086589.11	512788025255954	-147655475981941	0.343549162916245	-429794311616291	1.7239e+09	0.000114322046725903	DOWN	RBM22
ENSG00000086598.10	888941623475108	-138536283352333	0.269980526310701	-513134355449405	2.87681e+07	2.64345e+08	DOWN	TMED2
ENSG00000086619.13	966284709968791	-0.967305266375599	0.352367144222332	-274516305573955	0.00604808390778309	0.0194477454234535	DOWN	ERO1B
ENSG00000086666.18	114150095691331	-0.985813730054901	0.317862699251468	-310138223949014	0.00192619469785367	0.00733932843034715	DOWN	ZFAND6
ENSG00000086696.10	0	NA	NA	NA	NA	NA	None	HSD17B2
ENSG00000086712.12	138779899734069	-0.237848045568075	0.340588217848784	-0.698344901859394	0.484961524775091	0.613364980519574	None	TXLNG
ENSG00000086717.18	426432002762443	112396329945443	0.378146748023598	297229397139836	0.00295583518292097	0.010603655231087	UP	PPEF1
ENSG00000086730.16	141998640271768	-365993051895229	35582408504705	-10285786355548	0.303677721600212	NA	None	LAT2
ENSG00000086758.15	293127521464551	0.866245434680635	0.830121150150043	10435168824744	0.296708965934566	0.42803153523622	None	HUWE1
ENSG00000086827.8	212780385268832	143870417852314	0.382337938199917	376291242584164	0.000167946024604759	0.000871519060262102	UP	ZW10
ENSG00000086848.14	25232538233122	-121883817948707	194756846049424	-0.625825589298031	0.531429345563655	0.653306906247392	None	ALG9
ENSG00000086967.9	106563378643661	-0.388831161028755	136728425626805	-0.284382094832318	0.776117579057468	0.848988302071396	None	MYBPC2
ENSG00000086991.12	159759444471321	170999696209886	185476499942184	0.921948043354223	0.356555677466063	0.490297372003715	None	NOX4
ENSG00000087008.15	876533774946996	122346973196657	0.731868342003428	167170741204275	0.0945820318485201	0.178213454528092	None	ACOX3
ENSG00000087053.18	442175914936465	-0.21268833409746	0.38245779017359	-0.55610930032547	0.578136137623755	0.693381566655108	None	MTMR2
ENSG00000087074.7	274610209774828	170312799238472	0.402917923314501	422698493622317	2.36844e+09	0.000151758040114002	UP	PPP1R15A
ENSG00000087076.8	0.609235260914086	185722579898413	401930102125922	0.462076811157148	0.644026238678636	NA	None	HSD17B14
ENSG00000087077.13	613029099722267	108034713143335	249396766605802	0.433184097025987	0.664881031216105	0.763349650518097	None	TRIP6
ENSG00000087085.13	258818497376029	308960368630739	107932273592552	286253924194236	0.00420261215196611	0.0143195504996423	UP	ACHE
ENSG00000087086.14	695321586929746	-170446449677473	0.204335267101913	-83415091332453	0.00733484	0.239241	DOWN	FTL
ENSG00000087087.19	370699501504861	148391414724987	0.314280388615986	472162502338968	2.33968e+07	1.83856e+09	UP	SRRT
ENSG00000087088.19	985239905645209	-439103708420391	172390803627366	-254714114199236	0.010860949535426	0.0314692121048505	DOWN	BAX
ENSG00000087095.12	165814671844665	-0.499389275057426	111896566901555	-0.44629543951673	NA	NA	None	NLK
ENSG00000087111.20	997651702179442	0.915926065616056	0.441195693398799	207600862682979	0.0378931531250958	0.0877385078526448	None	PIGS
ENSG00000087116.14	194045023234255	-490045377844172	12094366879995	-405184812654183	5.08146e+09	0.000300864580507974	DOWN	ADAMTS2
ENSG00000087128.9	146400700203014	235460802852307	391322839583335	0.601704728257151	0.547370702088995	NA	None	TMPRSS11E
ENSG00000087152.15	467238515520512	502633296978252	100570414063789	499782467495308	5.79807e+07	5.05743e+08	UP	ATXN7L3
ENSG00000087157.18	127594953528755	-239848975538849	105880967578006	-226526996329294	0.0234961180870722	0.0593062315230548	None	PGS1
ENSG00000087191.12	633809911044252	0.995771914269912	0.273360333587671	364270814715901	0.000269784665549836	0.00132734921301278	UP	PSMC5
ENSG00000087206.16	990868456871674	106375857609452	0.3012285712649	353139999843857	0.000413366131206557	0.00193002115474006	UP	UIMC1
ENSG00000087237.10	0.144486469138181	-0.237684028653007	40804728567969	-0.0582491385176337	0.953550180260729	NA	None	CETP
ENSG00000087245.12	213102582516749	496632062514221	393250155401656	126289095043579	0.206628372612247	NA	None	MMP2
ENSG00000087250.8	0.577945876552722	-234676005790223	396412612048749	-0.591999342748872	0.553851028512233	NA	None	MT3
ENSG00000087253.12	191567528541513	481676061748008	393530104774763	122398783702633	0.220956815899405	NA	None	LPCAT2
ENSG00000087258.14	397145780774055	0.284952770222772	0.588574263776406	0.484140724051474	0.628286001304456	0.734136401391288	None	GNAO1
ENSG00000087263.16	233799539240759	-226735875517302	0.335851327810867	-675107872865066	1467.5	25588.7	DOWN	OGFOD1
ENSG00000087266.15	219892069104919	0.538538805072552	158987071201446	0.338731194305851	0.734812238790643	0.817910446226942	None	SH3BP2
ENSG00000087269.15	554532446129683	0.465041240041119	0.63101469423784	0.736973709626225	0.461138337337781	0.592147204639523	None	NOP14
ENSG00000087274.16	401038313048673	-179261262409665	0.65856431476485	-272200084928186	0.0064887975707213	0.0206304735760437	DOWN	ADD1
ENSG00000087299.11	917631047164377	0.552550812559462	0.740527287194422	0.74615861172769	0.455571606602416	0.587212393151489	None	L2HGDH
ENSG00000087301.8	712294901067588	0.760167634011517	0.670328113221064	113402320299347	0.256784815235206	0.383956227023235	None	TXNDC16
ENSG00000087302.8	534082895514995	147160741960158	0.20356004874559	722935285519017	48.5301	1006.49	UP	C14orf166
ENSG00000087303.17	538965631156466	-119955989980071	0.283840401775627	-422617743033267	2.37695e+09	0.000152197347396112	DOWN	NID2
ENSG00000087338.4	65266824678037	-11325683517884	0.366089609868575	-309369160243306	0.0019768285942439	0.0075104788970902	DOWN	GMCL1
ENSG00000087365.15	111236717662078	0.00475030034068012	0.296981011840231	0.015995299872019	0.987238141375133	0.991985168389751	None	SF3B2
ENSG00000087448.9	37770536307055	-0.765862594435098	0.310110197582056	-246964659790799	0.0135246590223052	0.0376854933920518	DOWN	KLHL42
ENSG00000087460.24	738569286834811	0.619833862292939	0.291408432122013	212702788927334	0.0334177660000727	0.0793332331058636	None	GNAS
ENSG00000087470.17	493408252774901	-0.598996187424101	0.200638636298417	-298544786026752	0.0028316340651584	0.010211868312616	DOWN	DNM1L
ENSG00000087494.15	177561304203466	0.238601807235691	122213447508176	0.195233676899369	0.845210015942347	0.897511166778771	None	PTHLH
ENSG00000087495.16	993367885381659	-0.386625107606021	0.301495207117498	-128235905075382	0.199716722014351	0.316646564004149	None	PHACTR3
ENSG00000087502.17	371628746064872	-293884283329696	0.426270155911524	-689431993429758	541.231	9936.61	DOWN	ERGIC2
ENSG00000087510.6	65739359474556	779203136458478	0.800241086089301	97371048550677	2.09436e-08	1.23487e-06	UP	TFAP2C
ENSG00000087586.17	11605769448729	-317812731427105	0.304273025586488	-104449854144816	1.54479e-11	1.23556e-09	DOWN	AURKA
ENSG00000087589.16	483698304328085	-439032596127002	210750674839114	-208318477016577	0.0372343847819122	0.0865520993018205	None	CASS4
ENSG00000087842.10	687963570398361	160749593819491	247488978567214	0.649522232263099	0.516000881071175	0.640120858330658	None	PIR
ENSG00000087884.14	157383276966951	106704117286714	113598627195008	0.939308158218682	0.347572551181521	0.481943517866531	None	AAMDC
ENSG00000087903.12	28830961626339	0.92587620453936	145283512443417	0.637289248427247	0.523936452909276	0.646954959573033	None	RFX2
ENSG00000087995.15	398628174898544	0.176166937139373	175865002758599	0.100171685313188	0.920208024771788	NA	None	METTL2A
ENSG00000088002.11	611427060393073	0.54758000178976	182465638633357	0.300100339927594	0.76410061992259	0.839839577229847	None	SULT2B1
ENSG00000088035.15	113128896730415	-174951687746059	0.822819384167249	-212624655073145	0.0334827359161032	0.0794417952302477	None	ALG6
ENSG00000088038.17	149393827097472	0.0311033838686217	0.341165395039616	0.0911680502209491	0.927359061432279	0.954228509570881	None	CNOT3
ENSG00000088053.11	0.472649202040609	-207602540103716	39758526918374	-0.52215853099873	0.601559956494429	NA	None	GP6
ENSG00000088179.8	664017575183903	-920591349685594	134529108804699	-684306435882254	7.75168	13968.1	DOWN	PTPN4
ENSG00000088205.12	105412155180828	-211472630065146	0.319428251007582	-662034836925323	3583.53	59604.6	DOWN	DDX18
ENSG00000088247.17	800475714205143	-163321128260952	0.470956940984464	-346785691107033	0.000524626555053032	0.00237651566283072	DOWN	KHSRP
ENSG00000088256.8	266124358027478	-178331570828074	0.435489242983709	-409497074155618	4.22222e+09	0.000254495101280577	DOWN	GNA11
ENSG00000088280.18	500438544146899	170223587835665	0.908769470973574	187312176820049	0.0610515720436081	0.127828900445506	None	ASAP3
ENSG00000088298.12	140940533543812	19203122236696	0.800815460031471	239794599319316	0.0164872959476963	0.0442064270884449	UP	EDEM2
ENSG00000088305.18	124999473351296	-182721845915076	0.222027144806821	-822970750148845	0.00187671	0.579261	DOWN	DNMT3B
ENSG00000088320.3	473010649365679	142319535540075	154409620186549	0.921701221518014	0.356684443244881	0.490364473352726	None	REM1
ENSG00000088325.15	166910115777744	-125653244140224	0.340229493976458	-36931908128141	0.00022145772531207	0.00111553568314371	DOWN	TPX2
ENSG00000088340.15	285994475197654	-112732757686743	114006280134547	-0.988829365835801	0.322746633966954	0.456227637221866	None	FER1L4
ENSG00000088356.5	379926352258835	0.844240933561958	0.370961851885647	227581604219025	0.0228570221742373	0.0579969351610028	None	PDRG1
ENSG00000088367.21	35107195959057	-125728371984055	0.998159883956619	-125960153282937	0.207813142303653	0.326578725936955	None	EPB41L1
ENSG00000088386.16	142462249365805	0.0858176222160082	38528391175575	0.0222738659979169	0.982229495621915	NA	None	SLC15A1
ENSG00000088387.18	449933830781114	-0.00648505212899989	0.38729104821437	-0.0167446476206967	0.986640328494907	0.991707763249498	None	DOCK9
ENSG00000088448.14	733426915204645	-0.32965739510739	0.548096052128907	-0.601459167288177	0.547534200535426	0.667314108456982	None	ANKRD10
ENSG00000088451.10	765724600786448	770236247280204	103739519328854	742471386279089	11.3024	251.718	UP	TGDS
ENSG00000088538.12	137087257338189	-692864712498672	173105771796775	-400255118767554	6.26631e+09	0.000362272304870997	DOWN	DOCK3
ENSG00000088543.14	305564002391705	468135148766692	162565686732865	287966764804402	0.00398094582234548	0.0136936199229371	UP	C3orf18
ENSG00000088682.13	699078565444444	0.0321644709119309	0.854360820909991	0.0376474085945	0.969968808100783	0.981128484035708	None	COQ9
ENSG00000088726.15	445935226025478	40221386455493	244559193759781	16446483093578	0.10004235827487	NA	None	TMEM40
ENSG00000088727.12	113047000579065	0.779114886984527	0.375850631652629	207293754851157	0.0381780919969191	0.0882538552871732	None	KIF9
ENSG00000088756.12	251446068415374	488692572436047	178801198331049	273316161746991	0.00627295432176234	0.0200551386345394	UP	ARHGAP28
ENSG00000088766.11	944309453920514	-0.276852466389652	0.323054266565139	-0.856984398730512	0.391453506846773	0.525234019825662	None	CRLS1
ENSG00000088782.4	0	NA	NA	NA	NA	NA	None	DEFB127
ENSG00000088808.16	89866931480033	-0.144582356125276	0.33768828779584	-0.428153303950796	0.66853951086387	0.766150843886373	None	PPP1R13B
ENSG00000088812.17	95749649761858	0.748319175444265	0.587633678908904	127344500885946	0.202860174515895	0.320327533939433	None	ATRN
ENSG00000088826.17	115817434762678	0.902512976361909	0.56411477378356	159987473880304	0.109626374336891	0.198864686155354	None	SMOX
ENSG00000088827.12	0.118162300510152	-0.237684028653007	40804728567969	-0.0582491385176336	0.953550180260729	NA	None	SIGLEC1
ENSG00000088832.16	39300773671397	0.210382839613659	0.440513687329173	0.477585250277253	0.632945430991813	0.738155455085926	None	FKBP1A
ENSG00000088833.17	445516708629945	-0.566844577594272	0.483346064427384	-117275099418841	0.240895675401785	0.365395518196836	None	NSFL1C
ENSG00000088836.12	104053769269756	-0.668635751458471	0.967208120349072	-0.69130493984806	0.489373928123581	0.617626425752017	None	SLC4A11
ENSG00000088854.12	839194796471677	0.221495862183689	0.388060675778939	0.570776365678095	0.568151245684453	0.684550059969295	None	C20orf194
ENSG00000088876.11	127069293361558	-0.533145181349659	0.60216370086773	-0.885382464239186	0.375950386926148	0.509915455127437	None	ZNF343
ENSG00000088881.20	104075638142736	393445796872216	20753669193213	189578909256626	0.0579879387578606	0.122840410109351	None	EBF4
ENSG00000088882.7	0	NA	NA	NA	NA	NA	None	CPXM1
ENSG00000088888.17	526042235162819	124159298139611	0.658473534647613	188556246540805	0.0593539394128711	0.125071600164854	None	MAVS
ENSG00000088899.14	302714411969209	879436505273785	186828839622539	470717747351299	2.5117e+08	1.96368e+09	UP	LZTS3
ENSG00000088926.13	462661882688594	-536347077072168	238900045407695	-224506896244773	0.024763705746941	0.0619968877137624	None	F11
ENSG00000088930.7	314130099787643	-0.776192887127431	0.257672972390035	-301231782257909	0.00259260999935133	0.00948938590291826	DOWN	XRN2
ENSG00000088970.15	188593869327708	0.00024686576711427	0.310294698665099	0.000795584868759592	0.999365215183373	0.999473877270487	None	KIZ
ENSG00000088986.10	162337650619851	210853664792009	0.32435551934136	650069606400318	7994.92	126570	UP	DYNLL1
ENSG00000088992.17	199398327331203	0.0230823376723076	0.50221888613388	0.0459607121707374	0.963341563943939	0.977098274814617	None	TESC
ENSG00000089006.16	361822095862257	164851611383015	0.264687490653059	622816027218661	47194.4	670934	UP	SNX5
ENSG00000089009.15	315590100750956	18390010081823	0.184048075701378	999195998748782	1.65281e-09	1.0706e-07	UP	RPL6
ENSG00000089012.14	0	NA	NA	NA	NA	NA	None	SIRPG
ENSG00000089022.13	114496570795242	0.0702763700341097	0.496192939291247	0.141631136739856	0.887371371281977	0.926994888837202	None	MAPKAPK5
ENSG00000089041.16	100827537568988	-0.112337574092341	32372670832574	-0.0347013611182508	0.972317875567063	NA	None	P2RX7
ENSG00000089048.14	154525860269612	-19171822936842	0.375070532053113	-511152471293775	3.19569e+07	2.91029e+08	DOWN	ESF1
ENSG00000089050.15	185333983156577	726114079738659	318978876787524	227637042004613	0.0228238485533965	0.0579367349231794	None	RBBP9
ENSG00000089053.12	224533859822609	0.951571910298373	0.370090795015098	257118502571661	0.0101351162210433	0.0297741293520141	UP	ANAPC5
ENSG00000089057.14	537945293439659	-557966194685975	221703322158264	-251672455448218	0.0118451391825755	0.0338388648632555	DOWN	SLC23A2
ENSG00000089060.11	176428988650555	249443667075149	17565023772806	142011573853566	0.155573989063351	0.26086401447538	None	SLC8B1
ENSG00000089063.14	277732162505252	-178841706381355	0.472786145667574	-378271884699225	0.000155124600820751	0.000813243703818335	DOWN	TMEM230
ENSG00000089091.16	103986097721739	-804445707401198	116936964160248	-687931068826792	601.429	10954.3	DOWN	DZANK1
ENSG00000089094.18	125873405920935	-0.06923289741024	0.985015129097194	-0.0702861259336136	0.9439659250971	0.964840379935896	None	KDM2B
ENSG00000089101.17	31727188373735	-124277537696048	191837343442053	-0.647827662050519	0.517096421880674	0.640745370936069	None	CFAP61
ENSG00000089116.3	678740783715532	383263219796028	285517473970783	134234593233774	0.179483856821276	0.291403418535169	None	LHX5
ENSG00000089123.15	153048216930973	-0.186163644178956	0.354397184550579	-0.525296622813286	0.599377004743797	0.710401351669795	None	TASP1
ENSG00000089127.12	0	NA	NA	NA	NA	NA	None	OAS1
ENSG00000089154.10	40078666642115	-0.101620220516889	0.267174501234475	-0.380351493302522	0.703684516375627	0.79349252381642	None	GCN1
ENSG00000089157.15	258209389417342	258673103287898	0.208396479454909	124125466977415	2.23431e-21	4.02965e-19	UP	RPLP0
ENSG00000089159.16	178050011462906	-40490612306416	0.45771407670209	-884626765210236	9.04951e-05	0.00373262	DOWN	PXN
ENSG00000089163.4	469006626262735	-22054866192232	250396758752863	-0.880796792341855	0.3784278162166	0.512369037103155	None	SIRT4
ENSG00000089169.14	864195335860463	-127860701850157	0.405377346895791	-315411561176914	0.00160985297124294	0.00627875027316508	DOWN	RPH3A
ENSG00000089177.18	198604401160703	-0.588403027623969	0.351753729110223	-167276983562438	0.0943726152213072	0.177968080944251	None	KIF16B
ENSG00000089195.14	49002271941023	-161698312386057	0.507528977724792	-31859917262446	0.00144258722738661	0.00572800229548977	DOWN	TRMT6
ENSG00000089199.9	0	NA	NA	NA	NA	NA	None	CHGB
ENSG00000089220.4	147069665838087	-119145510677834	0.217402317430512	-548041585232489	4.24327e+06	4.46308e+06	DOWN	PEBP1
ENSG00000089225.19	577498965755213	-0.784396255341983	0.541470367752571	-144864114835628	0.147437823567004	0.249886327836614	None	TBX5
ENSG00000089234.15	497775804357837	-0.467608548047324	0.373830351006444	-125085763311728	0.210986423434044	0.330211523353129	None	BRAP
ENSG00000089248.6	157898203163803	-0.797546049554724	0.510652608726678	-156181724312233	0.118331048498122	0.209773341830148	None	ERP29
ENSG00000089250.18	112976169204651	737185652876062	308976470350786	238589576752923	0.0170375791887425	0.0453842031213591	UP	NOS1
ENSG00000089280.18	427383333846089	0.483631256728884	0.390736479426693	123774278111552	0.215811450780915	0.335905529111237	None	FUS
ENSG00000089289.15	70592219920517	158240910375211	0.245962265299231	643354419356559	12466.2	192551	UP	IGBP1
ENSG00000089327.14	0.118162300510152	-0.237684028653007	40804728567969	-0.0582491385176336	0.953550180260729	NA	None	FXYD5
ENSG00000089335.20	836500727889879	-857232240108707	12854126213361	-666892658341625	2576.81	43649.2	DOWN	ZNF302
ENSG00000089351.14	110663479937531	0.180619912919255	0.685208796347871	0.263598357000013	0.792089424687447	0.860271404920904	None	GRAMD1A
ENSG00000089356.18	0	NA	NA	NA	NA	NA	None	FXYD3
ENSG00000089472.16	0	NA	NA	NA	NA	NA	None	HEPH
ENSG00000089486.16	195108266333557	-0.375305039705784	0.309021843190818	-121449356404892	0.224559306011563	0.346356417656469	None	CDIP1
ENSG00000089505.17	0	NA	NA	NA	NA	NA	None	CMTM1
ENSG00000089558.8	0.330201529498285	-156998595577266	40044875437314	-0.392056646107019	0.695016359742038	NA	None	KCNH4
ENSG00000089597.16	144452540765913	0.0706074383430831	137609718719665	0.0513099212759259	0.959078562484719	0.974526489952106	None	GANAB
ENSG00000089639.10	0.20949881610728	168586932298948	40804728567969	0.413155382269313	0.679492775281539	NA	None	GMIP
ENSG00000089682.16	11109523160572	-0.422869586877141	0.513907362088852	-0.822851778496275	0.410592287615499	0.543986728338114	None	RBM41
ENSG00000089685.14	243175179157436	0.00598105981083761	0.537135524608426	0.011135103780741	0.991115656206547	0.99399999584477	None	BIRC5
ENSG00000089692.8	0.110067176499428	-0.237684028653007	40804728567969	-0.0582491385176337	0.953550180260729	NA	None	LAG3
ENSG00000089693.10	137424543103984	182130410846911	0.56909946094984	320032653945816	0.00137271969131099	0.00548134392041609	UP	MLF2
ENSG00000089723.9	117228047117564	742594535712263	286173566886061	259490959906833	0.00946158012065782	0.0281779549780834	UP	OTUB2
ENSG00000089737.16	12435985061206	-0.547411946066829	0.379331028194761	-144309825819408	0.14899279394921	0.251964647682448	None	DDX24
ENSG00000089775.11	11020155434755	404012272931966	0.653478968972106	618248317260247	6310.1	881402	UP	ZBTB25
ENSG00000089818.17	299369781436833	0.496538182237517	0.652805483202382	0.760621954034017	0.446882902953474	0.579000715244724	None	NECAP1
ENSG00000089820.15	624736242637766	404533086464089	374519018347532	108014030435353	0.28007970640074	0.409924916775242	None	ARHGAP4
ENSG00000089847.12	218216502517042	234056272958248	160326997543986	145986812292193	0.144326321604501	0.245676599633238	None	ANKRD24
ENSG00000089876.11	19095461357305	-240407178183685	0.419589281441507	-57295834001708	1.00678e+06	1.17591e+07	DOWN	DHX32
ENSG00000089902.9	993559217529271	-242449748321991	0.491597168731192	-493187845137009	8.14426e+07	6.94906e+08	DOWN	RCOR1
ENSG00000089916.17	290993061726004	-0.486226267279922	0.348300004821822	-139599845118767	0.162714961550439	0.26986156082599	None	GPATCH2L
ENSG00000090006.17	608098707160343	0.621374043967357	0.870723657513518	0.71362944902839	0.475456342542563	0.605519339126756	None	LTBP4
ENSG00000090013.9	141927134190983	493447083898175	243154344371633	202935746500173	0.042421894165189	0.0960334015624987	None	BLVRB
ENSG00000090020.10	468209889797121	0.698088446482434	0.465388739674701	150001146776861	0.133611432007628	0.231028846998057	None	SLC9A1
ENSG00000090054.13	274200967797883	-0.109037786112541	0.517097644616896	-0.210864983137419	0.832992629143594	0.889181916994048	None	SPTLC1
ENSG00000090060.17	139752443510471	0.881776706916458	0.320959048315054	274731842440816	0.00600847682833412	0.0193406718694723	UP	PAPOLA
ENSG00000090061.17	376951777760242	-0.808177483600795	0.378595815428608	-213467093577317	0.0327878986670321	0.0780198648918822	None	CCNK
ENSG00000090097.21	612592587802336	161669432941841	247290389952783	0.65376350845138	0.513264179982964	0.638062385630286	None	PCBP4
ENSG00000090104.11	0.390022949340147	0.724096650775851	40804728567969	0.177454103038503	0.859151713489803	NA	None	RGS1
ENSG00000090238.11	568478534560558	-0.198942088629643	0.795564892236462	-0.250063936419297	0.802537904679657	0.867725831344009	None	YPEL3
ENSG00000090263.15	446850672457537	0.379002957003899	0.334386065583288	113342927834862	0.257034024635466	0.384110310088874	None	MRPS33
ENSG00000090266.12	130341259487373	108249817127426	0.388279913393398	278793245268265	0.00530456028011461	0.0174161504395839	UP	NDUFB2
ENSG00000090273.13	264046141434838	-0.744920958888728	0.511838020189933	-145538418309039	0.14556293273033	0.247232546441431	None	NUDC
ENSG00000090316.15	891577187688482	-0.374498683326227	0.288603642490449	-129762285775246	0.194416963621713	0.309921530570626	None	MAEA
ENSG00000090339.8	188426105583512	0.0412065800098746	0.492671290005034	0.083639093338387	0.933343383826985	0.957937547387805	None	ICAM1
ENSG00000090372.14	742529128602365	0.120835148151975	0.625683946761902	0.193124897605784	0.846861154223584	0.898525710185	None	STRN4
ENSG00000090376.10	262852649307918	-454351118631967	288467283098191	-157505251116228	0.115244324266563	NA	None	IRAK3
ENSG00000090382.6	0	NA	NA	NA	NA	NA	None	LYZ
ENSG00000090402.7	0.988023583157174	387588586141642	396133165498707	0.978430032874658	0.327861680383885	NA	None	SI
ENSG00000090432.6	179066648816204	-407137857594332	106815711436574	-38115914982796	0.000138074927096428	0.000732418211899043	DOWN	MUL1
ENSG00000090447.11	60994347817318	-0.00937206501365317	0.64248973745491	-0.0145871046139642	0.988361587187102	0.992365600011111	None	TFAP4
ENSG00000090470.14	898333639283447	-191568128597867	0.347540179376299	-551211456878621	3.54548e+06	3.78322e+07	DOWN	PDCD7
ENSG00000090487.10	728452722101135	-207756550810559	0.650922784452125	-319172343898556	0.00141426676687499	0.00562526517695836	DOWN	SPG21
ENSG00000090512.11	0.83676840789265	-151434425043459	325353308099759	-0.465446089753684	0.641612034766484	NA	None	FETUB
ENSG00000090520.11	431923783113228	-0.814642972516525	0.46216557521551	-176266475956513	0.0779570477202046	0.154121209012454	None	DNAJB11
ENSG00000090530.9	343765645160094	-195672481431569	13284972716559	-147288583579606	0.140781821963137	0.240667446969043	None	P3H2
ENSG00000090534.17	0	NA	NA	NA	NA	NA	None	THPO
ENSG00000090539.15	0	NA	NA	NA	NA	NA	None	CHRD
ENSG00000090554.12	0.353985285245461	0.724096650775851	40804728567969	0.177454103038503	0.859151713489803	NA	None	FLT3LG
ENSG00000090565.15	442037673943376	0.795118617226808	0.509527303164394	156050247413389	0.118641185751945	0.210161115414118	None	RAB11FIP3
ENSG00000090581.9	100834705473336	-304444444175836	0.323773570758024	-940300480558267	5.30267e-07	2.71721e-06	DOWN	GNPTG
ENSG00000090612.20	227223517562797	208251917369163	0.637102512113461	326873483324259	0.00108029490598024	0.0044628576443774	UP	ZNF268
ENSG00000090615.14	120104285416078	-0.761527692248647	0.210737217792886	-361363645313511	0.00030193233897952	0.00146475403688482	DOWN	GOLGA3
ENSG00000090621.13	184746215196299	-0.639104255277569	0.2576560905285	-248045467881877	0.0131214943354593	0.0367905821970904	DOWN	PABPC4
ENSG00000090659.17	716042106945212	386210224115492	294309092604588	131226059207887	0.189432223814321	0.303950673575382	None	CD209
ENSG00000090661.11	286680770423269	100451643500029	145825638881008	0.68884761466395	0.490919168244275	0.619024540340098	None	CERS4
ENSG00000090674.15	374283824068738	-140306296246363	0.662720064275048	-211712763517798	0.0342490168726977	0.0809618240028458	None	MCOLN1
ENSG00000090686.15	53141860851176	0.578671723985813	0.269553325529288	214678013283475	0.0318107897173911	0.0761670294990403	None	USP48
ENSG00000090776.5	219568454200849	380891512581768	0.332172560365582	114666760000455	1.93968e-16	2.31703e-14	UP	EFNB1
ENSG00000090857.13	765612695818359	-0.359781183908926	0.425751821214989	-0.845049077845869	0.398083437943785	0.531619641618038	None	PDPR
ENSG00000090861.15	110317509947773	-0.925664168523729	0.742364091503244	-124691398616724	0.212429037864781	0.331876397499831	None	AARS
ENSG00000090863.11	693716051119858	0.314056561780192	0.389606437582074	0.806086685141163	0.420192868336743	0.553517222049604	None	GLG1
ENSG00000090889.11	259992457432025	-218631318806023	0.289165186803219	-756077594343348	4.00672	94.3759	DOWN	KIF4A
ENSG00000090905.18	24725863650423	-253173889075228	0.347686236873745	-72816770474341	32.9696	697.136	DOWN	TNRC6A
ENSG00000090924.14	563250165760367	0.64650774983397	17773962782466	0.363738665229878	0.716053167564667	0.803222418766948	None	PLEKHG2
ENSG00000090932.10	308707221492834	-115546580510875	117913810769843	-0.979924062808987	0.327123604088993	0.461025497649668	None	DLL3
ENSG00000090971.4	418203343879728	0.207442655347197	0.489315702342113	0.423944407167542	0.671606357244898	0.768863684602473	None	NAT14
ENSG00000090975.12	0.619174467774646	-245932608835888	395985264331222	-0.621065052133297	0.534556822371428	NA	None	PITPNM2
ENSG00000090989.17	366985504567667	0.767635696251669	0.445410356319797	172343477281099	0.0848099312065526	0.164106815449221	None	EXOC1
ENSG00000091009.7	274977587679892	-165015366252088	0.397909219726509	-414706063773807	3.36771e+09	0.000206990890499855	DOWN	RBM27
ENSG00000091010.4	0	NA	NA	NA	NA	NA	None	POU4F3
ENSG00000091039.16	681329821150268	-0.406015706275377	0.268153850097612	-151411477451314	0.129996732067757	0.225669518082331	None	OSBPL8
ENSG00000091073.19	360004371302064	0.382582930659464	0.542245324430355	0.705553212582109	0.480466029087942	0.609688423198026	None	DTX2
ENSG00000091106.18	386142150401651	729964853157225	127802231480266	571167533385316	1.11869e+06	1.2934e+07	UP	NLRC4
ENSG00000091127.13	185146762764418	0.0556123121984464	0.847697613618949	0.0656039504004606	0.947693143926686	0.967038111586161	None	PUS7
ENSG00000091128.12	255323532051474	-174636667032091	100167097511612	-174345340306826	0.0812544469507677	0.159084376980239	None	LAMB4
ENSG00000091129.19	750558963385609	-0.112429311632224	0.668809960611095	-0.168103524549032	0.866501836621748	0.912692114886554	None	NRCAM
ENSG00000091136.13	262667841066207	-0.992342663068802	0.286073948863166	-346883268124305	0.00052272489284071	0.00237023592031001	DOWN	LAMB1
ENSG00000091137.11	136765619183236	-0.084892092138114	385734363499068	-0.0220079153353209	0.982441641543552	NA	None	SLC26A4
ENSG00000091138.12	0.384804950191719	-0.0301298373643542	405170006701108	-0.007436344464308	0.994066710247549	NA	None	SLC26A3
ENSG00000091140.13	578448848033379	0.285365076492466	0.25979579364781	109842069606145	0.272020829258842	0.40103343284546	None	DLD
ENSG00000091157.13	492277248241668	-0.584391597304385	0.295969850220508	-19744970539026	0.0483252521031547	0.106530646649889	None	WDR7
ENSG00000091164.12	108071040727777	187180331154823	0.407124077112421	459762371418619	4.27337e+08	3.21657e+09	UP	TXNL1
ENSG00000091181.19	200042687557898	-400840061156129	155657839257802	-257513571476637	0.0100200761578681	0.0295115787704359	DOWN	IL5RA
ENSG00000091262.15	124730945582365	175468403662957	0.236288886795715	74260116945178	11.1921	249.564	UP	ABCC6
ENSG00000091317.7	1247887663997	-0.411010786865289	0.265748428170884	-154661605976084	0.121955854805299	0.214278882998881	None	CMTM6
ENSG00000091409.14	23767175796856	-0.612304810276931	0.313629783416804	-195231716709505	0.0509005605273413	0.111115071966414	None	ITGA6
ENSG00000091428.17	3158025903594	553782499539783	379570086035284	14589729799948	0.144572544674266	NA	None	RAPGEF4
ENSG00000091436.16	248483785620491	-0.192600198804444	0.606983962713386	-0.317306898758031	0.751010743187912	0.830332378460073	None	MAP3K20
ENSG00000091482.5	0.144486469138181	-0.237684028653007	40804728567969	-0.0582491385176337	0.953550180260729	NA	None	SMPX
ENSG00000091483.6	790352783506768	0.326856314900915	0.359687437186549	0.908723188826285	0.363496260616808	0.497128630607896	None	FH
ENSG00000091490.10	21563031738741	830833957042242	275271914405688	301823002479571	0.00254255833887611	0.00932660083787933	UP	SEL1L3
ENSG00000091513.14	0.118162300510152	-0.237684028653007	40804728567969	-0.0582491385176336	0.953550180260729	NA	None	TF
ENSG00000091527.15	749544718083623	0.478026400701129	0.494077410940857	0.967513167199523	0.333287562120574	0.467278255679451	None	CDV3
ENSG00000091536.16	374405057956122	120148878700272	0.743213012343058	161661430444402	0.105961562233088	0.193802833449979	None	MYO15A
ENSG00000091542.8	419660371138595	-200200033482401	0.229853330549812	-87099035286337	0.000304134	0.0117292	DOWN	ALKBH5
ENSG00000091583.10	0.947337200677074	-307620185780338	394147251593919	-0.780470203804114	0.435114159239637	NA	None	APOH
ENSG00000091592.15	646451651885836	-0.939806190486208	133098009145556	-0.706100862454253	0.480125415418465	0.609382305922318	None	NLRP1
ENSG00000091622.15	389977976321036	-406054387964884	216755087892997	-187333267196632	0.0610224609161983	NA	None	PITPNM3
ENSG00000091640.7	159073458757696	0.495632691785436	0.656964377368488	0.754428563951556	0.450591925268185	0.582589897190999	None	SPAG7
ENSG00000091651.8	530719500890782	0.140256345880129	0.343537213184456	0.408271187217266	0.683074590128008	0.776675947833293	None	ORC6
ENSG00000091656.15	101524079961564	105420232810954	140112178201695	752398786201152	5.31303	123.407	UP	ZFHX4
ENSG00000091664.7	0	NA	NA	NA	NA	NA	None	SLC17A6
ENSG00000091704.9	243212694538611	-182036571430905	188127646256758	-0.967622649052121	0.333232861578204	0.467272789205934	None	CPA1
ENSG00000091732.15	287704290658891	-0.997333930133734	0.518097908885155	-192499122854945	0.0542304556027361	0.116902947591636	None	ZC3HC1
ENSG00000091831.23	181042977719775	-286881193889575	255261934141283	-112386985883603	0.261068239778292	NA	None	ESR1
ENSG00000091844.7	100669477976187	227172614278604	225874282024244	100574803046511	0.314536792304004	0.447676505317173	None	RGS17
ENSG00000091879.13	213681510549121	-349921234574888	114278078247193	-306201539212078	0.00219852147105732	0.00822701403205256	DOWN	ANGPT2
ENSG00000091947.9	9964929809622	142020161636005	0.569197261687854	249509565831131	0.0125923178281082	0.0355517592002374	UP	TMEM101
ENSG00000091972.18	0	NA	NA	NA	NA	NA	None	CD200
ENSG00000091986.15	320730739502942	887687096981894	179056827513488	495757190222208	7.13796e+07	6.13311e+07	UP	CCDC80
ENSG00000092009.10	0	NA	NA	NA	NA	NA	None	CMA1
ENSG00000092010.14	105032674847577	-0.297585761028987	0.942299313246288	-0.315808105604771	0.752148165368486	0.831195955811537	None	PSME1
ENSG00000092020.10	744100993218239	-0.672736203170321	0.348621018685014	-192970637773895	0.0536432292859832	0.115892054720487	None	PPP2R3C
ENSG00000092036.18	394624148467496	173106163337071	0.299496429286864	577990741823723	74741.7	8.90511e+06	UP	HAUS4
ENSG00000092051.16	0.609235260914086	185722579898413	401930102125922	0.462076811157148	0.644026238678636	NA	None	JPH4
ENSG00000092054.12	293550496867746	177588297355633	140143706305584	126718710413153	0.205088395780807	0.32320792673552	None	MYH7
ENSG00000092067.5	0	NA	NA	NA	NA	NA	None	CEBPE
ENSG00000092068.19	965010727752035	0.236832898837025	0.364232932674783	0.650223737589618	0.51554771000678	0.63977439782007	None	SLC7A8
ENSG00000092094.10	666972021412881	562189499924989	278899766521541	20157403031801	0.0438271388320782	0.0985990028072532	None	OSGEP
ENSG00000092096.16	105580686486846	727484629303466	39119723558244	185963642667449	0.0629369819970846	0.130853155607863	None	SLC22A17
ENSG00000092098.16	153324790818994	125258557549087	149428354839271	0.838251600131835	0.401889412403476	0.53538689482036	None	RNF31
ENSG00000092108.20	462725401023849	-108636086556744	0.472450395053979	-229941783717488	0.0214812240289424	0.0550988005070307	None	SCFD1
ENSG00000092140.14	175448085390679	0.391402201613159	138206995195276	0.28319999364731	0.777023533222817	0.849568021552083	None	G2E3
ENSG00000092148.12	762847411921158	0.780862313028114	0.369643392449717	211247469582277	0.0346457541188887	0.0817106785603944	None	HECTD1
ENSG00000092199.17	264727324566091	-0.164699296720499	0.225929445087051	-0.728985531996682	0.466010512619455	0.596654328378863	None	HNRNPC
ENSG00000092200.12	409000555085725	539407121739912	222714159724194	242197048633058	0.0154366041892143	0.0419084667450985	UP	RPGRIP1
ENSG00000092201.9	237923858931518	0.438737250898412	0.615779205709912	0.712491176756458	0.476160673219017	0.605974316679852	None	SUPT16H
ENSG00000092203.13	846205095128457	-0.53478877105382	0.267473223529436	-199941049798192	0.0455639569999403	0.101772043828424	None	TOX4
ENSG00000092208.16	180948131011772	-0.796652057942398	0.534205130176116	-149128492584816	0.135886704870233	0.234225564658293	None	GEMIN2
ENSG00000092295.11	0	NA	NA	NA	NA	NA	None	TGM1
ENSG00000092330.15	410696564178674	-0.0842989061457704	0.313408397894695	-0.268974624522011	0.78794920999286	0.857242513870049	None	TINF2
ENSG00000092345.13	113237600865012	-0.685395139180454	0.397070942305388	-172612766676166	0.0843244474507771	0.163494154226865	None	DAZL
ENSG00000092377.13	0	NA	NA	NA	NA	NA	None	TBL1Y
ENSG00000092421.16	17982861862124	80426905466262	18980410038839	423736396114136	2.26159e+09	0.000145622249236062	UP	SEMA6A
ENSG00000092439.13	508014489558185	111328976901309	0.514741494326756	216281333695313	0.0305555393945752	0.0736214410874402	None	TRPM7
ENSG00000092445.11	398542122993768	293029517913832	0.427746938746205	685053454205304	735.745	13321.6	UP	TYRO3
ENSG00000092470.11	697044234420028	0.180849981519982	0.442441247744901	0.408754794996544	0.682719617240949	0.776464301623771	None	WDR76
ENSG00000092529.23	0	NA	NA	NA	NA	NA	None	CAPN3
ENSG00000092531.9	364753589462793	-166153842801494	0.395587706230483	-420017710825137	2.66706e+09	0.000168544437564565	DOWN	SNAP23
ENSG00000092607.13	704848259766766	669038229672715	337039354366003	198504483528704	0.0471394834379076	0.104542246814195	None	TBX15
ENSG00000092621.12	513838250313894	956025533830706	138810519051625	688727007407235	56.8732	10400	UP	PHGDH
ENSG00000092758.15	472948358220062	100875728564751	0.611276088531224	165024823410214	0.09889217518055	0.184448996717165	None	COL9A3
ENSG00000092820.17	398964544197743	-188504607040446	0.351973327758009	-535565033410849	8.52492e+06	8.44505e+07	DOWN	EZR
ENSG00000092841.18	535479264686758	-0.480267613546351	0.230053227247281	-208763693208319	0.0368305978730128	0.0858276234785616	None	MYL6
ENSG00000092847.11	175304250210944	-0.739523921189749	0.453116295661997	-163208414323152	0.102661761678936	0.189541010774471	None	AGO1
ENSG00000092850.11	0	NA	NA	NA	NA	NA	None	TEKT2
ENSG00000092853.13	556678902340371	105936682841931	0.264044971485502	401206969577711	6.01887e+08	0.000349725759511135	UP	CLSPN
ENSG00000092871.16	401120964057531	-118945756269607	0.411385968488263	-289134208214981	0.00383600323737744	0.0132396089221005	DOWN	RFFL
ENSG00000092929.11	152007124607515	0.778269209431863	0.469617063413756	165724218744192	0.0974705203889277	0.182667857892697	None	UNC13D
ENSG00000092931.11	380874283487078	325585575820227	0.483469901189072	673435047392741	1646.64	28469.5	UP	MFSD11
ENSG00000092964.17	116760798604983	-0.337068929736358	0.39447591791447	-0.854472768625235	0.392843091454616	0.526461827813733	None	DPYSL2
ENSG00000092969.11	304493663248063	548751372834217	392471802565478	139819311667025	0.162055083241378	NA	None	TGFB2
ENSG00000092978.10	673883873722063	-0.412457205020941	0.505632802736368	-0.815724776535102	0.414657564985612	0.548070165647027	None	GPATCH2
ENSG00000093000.18	917211786025871	-0.20080059767123	0.366246292202311	-0.548266568007493	0.583508879621035	0.69680164553772	None	NUP50
ENSG00000093009.9	321319816956571	-136228088322267	0.565577703132333	-240865379889972	0.0160114783761282	0.0431507700274325	DOWN	CDC45
ENSG00000093010.13	0.525297539296666	-221684734204469	396948380057057	-0.558472449673693	0.576521812278908	NA	None	COMT
ENSG00000093072.15	0	NA	NA	NA	NA	NA	None	ADA2
ENSG00000093100.13	0	NA	NA	NA	NA	NA	None	AC016026.1
[truncated: 61,237 more rows]

## Sheet: HSV1_18hpi_DE_genes
Gene ID	baseMean	log2FoldChange	lfcSE	stat	pvalue	padj	Status	external_gene_name
ENSG00000000003.14	84617292285934	-134700775884738	0.139152884216739	-968005633824542	3.66514e-08	6.95408e-07	DOWN	TSPAN6
ENSG00000000005.5	0.0462147160632252	0.649191306075698	316074699792792	0.205391733821557	0.837266078065835	NA	None	TNMD
ENSG00000000419.12	598493011229038	0.700488888742708	0.228934011071296	305978515583933	0.00221495819264375	0.00526115353014586	UP	DPM1
ENSG00000000457.13	227587357892401	0.330031312851082	0.105469940485539	312915046061236	0.00175312513753752	0.00424559926381788	UP	SCYL3
ENSG00000000460.16	455722030798077	0.0543084713600725	0.111016775761696	0.48919157476388	0.62470607379067	0.704644234345722	None	C1orf112
ENSG00000000938.12	0.73713496069846	35365676032996	207319865348733	170585081046176	0.0880358601236198	0.140897331709196	None	FGR
ENSG00000000971.15	395982500288472	156767996192994	0.943015624631717	16624114394098	0.0964303067989258	0.15201771515832	None	CFH
ENSG00000001036.13	651498390117612	-134659638505339	0.129293905042401	-104150028155758	2.11791e-11	5.23029e-10	DOWN	FUCA2
ENSG00000001084.10	460852830686846	-0.274340125502776	0.0924708999736115	-296677252607106	0.00300943521466932	0.00696082448217745	DOWN	GCLC
ENSG00000001167.14	437428022215009	-0.129385230637633	0.0856626269317697	-151040465687199	0.130940201084768	0.197104164736906	None	NFYA
ENSG00000001460.17	165476940315494	-0.623293357590691	0.15377604128682	-405325402042401	5.05101e+09	0.00015690399722716	DOWN	STPG1
ENSG00000001461.16	498998748495014	0.14607637549527	0.108237836315553	134958698794943	0.177148500305035	0.254181456404804	None	NIPAL3
ENSG00000001497.16	125038136540505	0.237304934784536	0.0750386095001099	316243779522845	0.00156454157322826	0.00381684377981159	UP	LAS1L
ENSG00000001561.6	322070214718964	-0.350902750176796	0.098248264867107	-357159233958417	0.000354817404092793	0.000968103922172001	DOWN	ENPP4
ENSG00000001617.11	357385569411763	133353769185351	0.181857005574383	733289150803741	22.5239	187.247	UP	SEMA3F
ENSG00000001626.14	359910774578973	465403708139529	143496891932885	324330166229107	0.00118153041118997	0.00293746781421241	UP	CFTR
ENSG00000001629.9	620047678697555	0.51133834964325	0.113609964081302	450082309045819	6.76908e+08	2.37177e+09	UP	ANKIB1
ENSG00000001630.15	573872802198978	0.199336268447994	0.196442058683878	101473314718603	0.310233048897071	0.402521616911249	None	CYP51A1
ENSG00000001631.15	411695210978085	-0.661714257665467	0.0936281022389787	-706747484827249	15.7778	1194.02	DOWN	KRIT1
ENSG00000002016.17	219276000542693	-0.104524933886747	0.117635402113943	-0.888549977374185	0.374244985028983	0.469979465689027	None	RAD52
ENSG00000002079.14	333829364884278	447490526877237	137321290181544	325871193232773	0.00111919247411924	0.0027989362878756	UP	MYH16
ENSG00000002330.13	270103600660971	-14055960765511	0.14488039816651	-970176845411247	2.96317e-08	5.67791e-07	DOWN	BAD
ENSG00000002549.12	790431657961104	0.625848346576639	0.197647996902848	316647958180051	0.00154296177777821	0.00376931873417006	UP	LAP3
ENSG00000002586.18	824180459695337	-121103284510075	0.150471728254802	-80482417471144	0.0839919	0.901219	DOWN	CD99
ENSG00000002586.18_PAR_Y	0	NA	NA	NA	NA	NA	None	CD99
ENSG00000002587.9	0.503311448494349	122057262466808	204312953932764	0.597403444653711	0.550238054482064	NA	None	HS3ST1
ENSG00000002726.20	0.549732717416222	23564300746056	198970764796039	118430970349897	0.236290489094259	NA	None	AOC1
ENSG00000002745.12	100808786437209	0.445997249556665	137421622400558	0.324546633758017	0.74552422251586	0.806093456369564	None	WNT16
ENSG00000002746.14	186092510964322	0.589791733805261	0.355833835781842	16574919934451	0.0974200462832957	0.153378003730089	None	HECW1
ENSG00000002822.15	469255367823541	0.147449678706735	0.104134963040965	141594786612379	0.156790769002663	0.2293030792744	None	MAD1L1
ENSG00000002834.17	996853064554404	0.475269624301602	0.0953295074291578	498554578869286	6.17871e+07	2.48374e+08	UP	LASP1
ENSG00000002919.14	29054087728841	0.593091389332828	0.102312118787898	579688307073728	675588	3.42909e+06	UP	SNX11
ENSG00000002933.7	0.633231879585981	330181543079411	253530743247152	130233335354339	0.192802454576637	NA	None	TMEM176A
ENSG00000003056.7	672778473546428	-0.124706654481952	0.0857603395683065	-145412967240674	0.145910358400443	0.215902672759691	None	M6PR
ENSG00000003096.14	193518325171306	-0.884792393532756	0.13887013358299	-637136561119529	18735.2	112761	DOWN	KLHL13
ENSG00000003137.8	186190880354737	-0.0188155690993024	0.113341716508537	-0.166007447909837	0.868151088918877	0.902320091591722	None	CYP26B1
ENSG00000003147.17	840170479817778	-150239487697586	0.183625690736883	-818183376708782	0.0279557	0.315018	DOWN	ICA1
ENSG00000003249.13	293506984961464	-122697082248152	0.147099281342732	-834110684485777	0.00735984	0.00868668	DOWN	DBNDD1
ENSG00000003393.14	424240360544631	-0.11363015986754	0.132133535960605	-0.859964573273957	0.389808571305372	0.486341810551714	None	ALS2
ENSG00000003400.14	620668990974684	0.895503749925486	0.227748587910462	393198376394564	8.42478e+09	0.000252291674727102	UP	CASP10
ENSG00000003402.19	301989363450212	0.0330466699704741	0.118834836752807	0.278089076179031	0.780943981089536	0.833882589389694	None	CFLAR
ENSG00000003436.15	932445174127211	-0.357432133444901	0.160554206668216	-222623960382136	0.0259981365219659	0.0487574153049028	DOWN	TFPI
ENSG00000003509.15	292946430062585	0.724129936225985	0.176726113582213	409746992987044	4.1769e+09	0.000131423489608261	UP	NDUFAF7
ENSG00000003756.16	334451122840008	0.320524376807767	0.113681578627608	281949266255111	0.00480996306495267	0.0106831408651745	UP	RBM5
ENSG00000003987.13	788333179112586	-0.214831990256563	0.201546867972985	-106591579624725	0.286461707659812	0.377108830212477	None	MTMR7
ENSG00000003989.17	434602371385367	-0.0261442994571286	0.120229594161894	-0.217453112433568	0.827855243547976	0.871353603633917	None	SLC7A2
ENSG00000004059.10	581062335235663	-108195764626682	0.138449137287438	-781483848484037	0.550336	5.43419	DOWN	ARF5
ENSG00000004139.13	523669051272541	-0.0917739148655212	0.166867480455824	-0.549980826790379	0.582332524314872	0.666721622067567	None	SARM1
ENSG00000004142.11	95902059497741	-0.872306735882639	0.132482667287226	-658430837591348	4570.08	29520	DOWN	POLDIP2
ENSG00000004399.12	376309814492164	-0.406411350303109	0.131208743936278	-309744105545652	0.00195199211588127	0.00468075942324067	DOWN	PLXND1
ENSG00000004455.16	206778444679254	-0.117038179421387	0.0654116905621513	-178925477105935	0.0735737944952426	0.120718260906566	None	AK2
ENSG00000004468.12	121136465998159	154867096856764	143284631931995	108083536083804	0.279770355947388	0.370180355185122	None	CD38
ENSG00000004478.7	219565579285823	-0.457958105590598	0.0881595391782953	-519465176269145	2.05103e+07	8.7247e+07	DOWN	FKBP4
ENSG00000004487.15	176885994110242	-0.164078513014832	0.100299174875016	-163589095542702	0.101862411258155	0.159334309297537	None	KDM1A
ENSG00000004534.14	201412982952215	151177957050176	0.172423519976101	876782686440516	0.000182148	0.000254541	UP	RBM6
ENSG00000004660.14	223989361834292	-0.176580101556554	0.14438690727659	-122296477490368	0.221343001090257	0.307053999230689	None	CAMKK1
ENSG00000004700.15	54862767079828	-0.101738330084517	0.184598249147975	-0.551133775938269	0.58154197317088	0.666118334495896	None	RECQL
ENSG00000004766.15	260465884788777	-0.00797454324296074	0.13634464388871	-0.0584881299002098	0.95335981727679	0.966819919577995	None	VPS50
ENSG00000004776.12	582912451986707	-0.00640051918682003	0.568354097885287	-0.0112614991439929	0.991014813620845	0.994297498281041	None	HSPB6
ENSG00000004777.18	204678241329499	-0.0397824991123636	0.138084363954386	-0.288102852293292	0.7732680093386	0.827760602715453	None	ARHGAP33
ENSG00000004779.9	449396353420009	-0.565559494843036	0.194676810533687	-290511999499382	0.00367112328146987	0.0083461782687785	DOWN	NDUFAB1
ENSG00000004799.7	676604215171558	116563242510513	0.249028563583589	468071777924333	2.85872e+08	1.05071e+08	UP	PDK4
ENSG00000004809.13	0.106746975674545	0.0432541035898497	315650861411596	0.0137031476475041	0.989066812224235	NA	None	SLC22A16
ENSG00000004838.13	102403719060933	27345385680009	0.199826419111638	136845697388651	1.25548e-28	9.71163e-27	UP	ZMYND10
ENSG00000004846.16	0.870636927663422	-0.51977543573018	17160388353756	-0.302892583206844	0.761971723765329	0.81922632405852	None	ABCB5
ENSG00000004848.7	427422311446486	134515001156311	0.64571936052722	208318054838067	0.0372347694562035	0.0670786172790367	None	ARX
ENSG00000004864.13	573646195539444	-0.733275201363173	0.116526175827833	-629279383927078	3118.02	183019	DOWN	SLC25A13
ENSG00000004866.20	244436159215117	0.337076874634709	0.127629273745621	26410623890765	0.00826464985909178	0.0173897972428496	UP	ST7
ENSG00000004897.11	132815452403742	-0.247442920167906	0.0836000322675245	-295984240025261	0.00307796454991191	0.00710625666128988	DOWN	CDC27
ENSG00000004939.13	4513204412093	202412010033924	0.886030723616974	228448071425371	0.0223432947484654	0.0426202939294869	UP	SLC4A1
ENSG00000004948.13	943603354327028	327196616804429	0.684112570535965	478278913290671	1.72879e+08	6.53759e+07	UP	CALCR
ENSG00000004961.14	354860582116716	0.294937804686089	0.0970784539129975	303813866824058	0.00238044388245266	0.00562288445032978	UP	HCCS
ENSG00000004975.11	823220931227695	-0.212000774785871	0.0815568146079837	-259942441112846	0.00933802416446662	0.0194497040177872	DOWN	DVL2
ENSG00000005001.9	379991513927154	142606632336652	0.746619843034799	191003003291469	0.0561293465326498	0.0956413021438807	None	PRSS22
ENSG00000005007.12	117824873386584	-0.716528675448095	0.150257345768617	-476867651150636	1.8544e+08	6.98213e+08	DOWN	UPF1
ENSG00000005020.12	430288414841013	-100846369127046	0.0905249131054612	-111401785063919	7.99589e-15	2.62767e-13	DOWN	SKAP2
ENSG00000005022.5	469225685302724	-14722305420788	0.166803988923008	-882611112350764	0.000108378	0.000154721	DOWN	SLC25A5
ENSG00000005059.15	227233098687601	-0.975871361270769	0.137686121834031	-708765232306491	136.406	1039.8	DOWN	MCUB
ENSG00000005073.5	301069250523859	0.283898394016337	0.102919220090228	275845846643074	0.00580746845771504	0.0126483372630128	UP	HOXA11
ENSG00000005075.15	21147271632037	-0.883138330123118	0.158168726326034	-558352052669817	2.35698e+06	1.12209e+07	DOWN	POLR2J
ENSG00000005100.12	104128795161129	0.761525221485672	0.102106114672203	745817450728036	8.77294	76.0091	UP	DHX33
ENSG00000005102.12	768300355713531	-208582022454626	0.627460537990122	-33242253468681	0.000886645198267094	0.00226320035378564	DOWN	MEOX1
ENSG00000005108.15	190656807834236	-0.678765192105541	0.342746988203616	-198036807168764	0.047662184903366	0.083054503948889	None	THSD7A
ENSG00000005156.11	444060312340336	-0.475409479467155	0.10722745662724	-443365434955566	9.26491e+08	3.18545e+09	DOWN	LIG3
ENSG00000005175.9	677889808464527	0.0742737654201395	0.0905309439988219	0.820424068715179	0.411974399201983	0.507790912494113	None	RPAP3
ENSG00000005187.11	27605290444165	-0.789883797055485	0.430621900276522	-183428617204156	0.0666115257027696	0.110725585570459	None	ACSM3
ENSG00000005189.19	198613445267972	-0.197544135227418	0.118046878107927	-167343803066785	0.0942410963423612	0.149007620254526	None	REXO5
ENSG00000005194.14	401096082499008	-0.961825443336209	0.156774013169713	-613510762332149	85101.6	476599	DOWN	CIAPIN1
ENSG00000005206.16	466757330527228	-0.502439690215281	0.163023071413047	-308201585125496	0.00205603888526923	0.00490918582730254	DOWN	SPPL2B
ENSG00000005238.19	484156812469072	0.483882432663384	0.251918392787939	192079040878412	0.054758136134962	0.0936603308227612	None	FAM214B
ENSG00000005243.9	820405350311821	0.203300775318061	0.541316288950761	0.375567444519581	0.707238497304388	0.774026404612569	None	COPZ2
ENSG00000005249.12	300446140637702	-0.124469491921538	0.169721926951025	-0.733373077701712	0.463330914864048	0.557125788253479	None	PRKAR2B
ENSG00000005302.17	374097022153447	-0.0862971672594027	0.159649838453155	-0.540540272984519	0.588824495094059	0.672835225974484	None	MSL3
ENSG00000005339.14	143751067067706	0.521873490275285	0.140917769053412	37033902380152	0.000212737249201642	0.000601125597946419	UP	CREBBP
ENSG00000005379.15	171210443638342	699983366456055	0.985802328837925	71006463058492	124.175	950.017	UP	TSPOAP1
ENSG00000005381.7	0.654262634806852	341337066506673	211136174000304	161666785960695	0.105949995227967	NA	None	MPO
ENSG00000005421.8	0	NA	NA	NA	NA	NA	None	PON1
ENSG00000005436.13	407353345502004	-0.620739619766249	0.123769667868057	-501528064556155	5.29561e+07	2.14763e+07	DOWN	GCFC2
ENSG00000005448.16	428375916538786	-105157468105298	0.125198020494348	-839929159343582	0.0044918	0.00543949	DOWN	WDR54
ENSG00000005469.11	189609406824916	0.638212573116117	0.148973677448832	428406268842578	1.83511e+09	6.05363e+09	UP	CROT
ENSG00000005471.15	952769048014415	190769446113125	0.264094468044595	722353056183332	50.6549	404.66	UP	ABCB4
ENSG00000005483.20	151746136922032	209829907152231	0.132418253432131	158459956776107	1.49829e-42	2.11612e-40	UP	KMT2E
ENSG00000005486.16	431949825593467	-0.619108218129572	0.131566507501403	-470566734564243	2.53037e+08	9.36886e+07	DOWN	RHBDD2
ENSG00000005513.9	195866064308853	116055440132898	0.140789264362211	8243202396052	0.0167662	0.192529	UP	SOX8
ENSG00000005700.14	596109208812473	-0.343596962236257	0.0797693827263003	-430737897791168	1.652e+09	5.49066e+09	DOWN	IBTK
ENSG00000005801.16	397109006330603	0.662203632914819	0.168071827053968	39400037741137	8.14803e+09	0.000244645339415259	UP	ZNF195
ENSG00000005810.17	267840401788604	0.611201045510154	0.0983687293722229	621336729071081	5186.1	297464	UP	MYCBP2
ENSG00000005812.10	116269485549717	0.938061145448992	0.101947576176879	920140704298307	3.53293e-06	5.74129e-05	UP	FBXL3
ENSG00000005844.17	448647372542532	107601916760253	0.821644099332745	130959276464879	0.19033363742171	0.27013987719651	None	ITGAL
ENSG00000005882.11	289032674936969	-201338248220363	0.173820962130418	-115830821411113	5.02078e-17	1.94788e-15	DOWN	PDK2
ENSG00000005884.17	342977879044854	0.974221291729018	0.219777982546428	443275200018371	9.30379e+08	3.19794e+08	UP	ITGA3
ENSG00000005889.15	692786980973361	0.593481966662391	0.0874386167481747	678741257277243	1141.62	7837.36	UP	ZFX
ENSG00000005893.15	958184480884421	-0.777738335418251	0.0856727891176011	-907800882203878	1.10579e-05	0.000172027	DOWN	LAMP2
ENSG00000005961.17	159605936318593	-0.481052854608702	0.160317935658887	-300061782003139	0.00269432496595499	0.00630506652183827	DOWN	ITGA2B
ENSG00000005981.12	0.305946873109959	177261894016153	260428050242832	0.680655919555778	0.496089234585747	NA	None	ASB4
ENSG00000006007.11	535053460043923	-107820980296	0.134502570760415	-801627654300061	0.108999	1.16013	DOWN	GDE1
ENSG00000006015.17	190127998216698	-0.943748921863363	0.193664998800481	-487310008369471	1.09861e+08	4.26284e+08	DOWN	C19orf60
ENSG00000006016.10	362139148117249	-0.969725948973239	0.293921108636758	-329927290173525	0.00096935624594792	0.00245562434735295	DOWN	CRLF1
ENSG00000006025.11	314127552667204	0.709330981454619	0.0899290524276102	788767325248541	0.307873	3.11591	UP	OSBPL7
ENSG00000006042.11	429352642662414	-12200441248664	0.108196822414962	-112761548595875	1.72105e-15	5.9927e-14	DOWN	TMEM98
ENSG00000006047.12	373052660646144	529959099066213	114543639570015	462670036551678	3.71537e+07	1.34705e+08	UP	YBX2
ENSG00000006059.3	0	NA	NA	NA	NA	NA	None	KRT33A
ENSG00000006062.14	107358384770885	0.652519323002346	0.147397583908894	442693364231577	9.55821e+08	3.2818e+09	UP	MAP3K14
ENSG00000006071.12	141784344789766	-0.00522317973520438	0.174151284135476	-0.0299921976523651	0.976073275744431	0.983348647600184	None	ABCC8
ENSG00000006116.3	0	NA	NA	NA	NA	NA	None	CACNG3
ENSG00000006118.14	561060035056045	-0.892286131973498	0.109564899088551	-81439050224684	0.0382729	0.426499	DOWN	TMEM132A
ENSG00000006125.17	253056764465191	-0.129263118862442	0.0853772706834384	-151402261781971	0.130020103091587	0.196000803005487	None	AP2B1
ENSG00000006128.11	0.238701401825863	180333292562667	316074699792792	0.570540105490529	0.568311428686157	NA	None	TAC1
ENSG00000006194.9	547376863350393	0.964070000722124	0.122388247342857	787714524599239	0.334945	3.38038	UP	ZNF263
ENSG00000006210.6	881571397911417	124227234705185	0.537722074348583	231024986012856	0.020874325075481	0.0400840614419181	UP	CX3CL1
ENSG00000006282.20	395734153617202	-0.649734615557671	0.14082233419208	-461386057322015	3.95258e+07	1.42893e+09	DOWN	SPATA20
ENSG00000006283.17	839756918550102	-0.767467355593145	0.223446900329187	-343467443254972	0.000593266115249354	0.00156142275307462	DOWN	CACNA1G
ENSG00000006327.13	440031503075482	409767285686301	0.122811269611538	33365609441416	4.32582e-230	1.08751e-225	UP	TNFRSF12A
ENSG00000006377.10	744463908448825	-0.200544738079892	0.199302832211085	-100623125047963	0.31430434277181	0.407068733052563	None	DLX6
ENSG00000006432.15	35757104332824	0.733909682006494	0.129630585871534	566154721181164	1.50014e+06	729187	UP	MAP3K9
ENSG00000006451.7	349767144926596	-0.762213380566683	0.106958366131773	-712626237790162	103.131	795.555	DOWN	RALA
ENSG00000006453.13	534922768611737	0.0395830175379405	0.084650327520611	0.467606194769922	0.640066234089429	0.717559202898918	None	BAIAP2L1
ENSG00000006459.10	713543122341375	136368517324746	0.104639551909058	130322153370137	8.02435e-25	4.98104e-23	UP	KDM7A
ENSG00000006468.13	392112150906994	179962460210951	0.27530576090312	653682144611132	628.4	39954.4	UP	ETV1
ENSG00000006530.15	672537131398415	-0.503701367221298	0.100258951438561	-50240039417325	5.06052e+07	2.05694e+08	DOWN	AGK
ENSG00000006534.15	248476370363596	0.152025373543651	0.37703208153523	0.403216015264861	0.686789318990895	0.757342024714058	None	ALDH3B1
ENSG00000006555.10	0.445829636303742	184621720322069	237576121112953	0.777105541824604	0.437096504646335	NA	None	TTC22
ENSG00000006576.16	447443705119082	0.540559247129467	0.140488450653067	384771306549865	0.00011922557481098	0.000349257859560479	UP	PHTF2
ENSG00000006606.8	0.333161466218909	0.608159269639005	258783336576761	0.235007121279083	0.814203206013504	NA	None	CCL26
ENSG00000006607.13	11046975300242	154584910629771	0.123837073508755	124829266591835	9.25222e-22	4.84585e-20	UP	FARP2
ENSG00000006611.15	172998014621901	-0.0329989880199706	0.143066626438297	-0.230654687550088	0.817583078396866	0.863496442713752	None	USH1C
ENSG00000006625.17	323303086004107	-12163860112801	0.161240446780343	-75439260779101	4.5603	40.7412	DOWN	GGCT
ENSG00000006634.7	329778053894202	0.592808711066765	0.157575229667587	376206788539878	0.000168514291308056	0.000483944400672209	UP	DBF4
ENSG00000006638.11	316834567524267	-0.422859370213685	0.258989719957016	-163272646606926	0.10252653855602	0.160233568276659	None	TBXA2R
ENSG00000006652.13	366110567959604	254348471985058	0.236198026113497	107684418947193	4.85142e-13	1.36579e-11	UP	IFRD1
ENSG00000006659.12	0	NA	NA	NA	NA	NA	None	LGALS14
ENSG00000006695.10	253557675939344	0.340433749171758	0.112466561879997	302697747206858	0.00247012366732331	0.00581995398280301	UP	COX10
ENSG00000006704.10	309039009611844	-0.436141990798473	0.160830943406436	-271180396981381	0.00669181543177076	0.0143775950734738	DOWN	GTF2IRD1
ENSG00000006712.14	810519537918098	0.00797703586275189	0.0720821488497377	0.110665899810795	0.911881287846024	0.936122160008536	None	PAF1
ENSG00000006715.15	444304372846126	-119767010179002	0.109732582928793	-109144437306028	9.83294e-14	2.94637e-12	DOWN	VPS41
ENSG00000006740.16	263521213939289	-108237996419738	0.123973523347467	-873073487767009	0.000253023	0.00348739	DOWN	ARHGAP44
ENSG00000006744.18	202318131502562	0.880214088053295	0.0811389489504565	108482313295771	2.03322e-13	5.91609e-12	UP	ELAC2
ENSG00000006747.14	53486448780528	2530584569032	0.275733535226524	917764524707903	4.40621e-06	7.05555e-05	UP	SCIN
ENSG00000006756.15	184519548108481	431085962944928	1244490747639	34639547442419	0.000532296054146799	0.00141055368412043	UP	ARSD
ENSG00000006757.11	269124079854259	-137010352128913	0.309004182758659	-44339319586467	9.25298e+08	3.18222e+08	DOWN	PNPLA4
ENSG00000006788.13	145323916617605	45181169989911	188242056456326	240016343002466	0.0163877534073059	0.0322722952106901	UP	MYH13
ENSG00000006831.9	993534031887508	-0.222026702928998	0.0754760270332719	-294168508407474	0.00326431704909833	0.00750136477279085	DOWN	ADIPOR2
ENSG00000006837.11	955332437812251	0.672453958671965	0.52328415037726	128506464066829	0.198769696491536	0.280230494044259	None	CDKL3
ENSG00000007001.12	0.134049118873964	180333292562667	316074699792792	0.570540105490529	0.568311428686157	NA	None	UPP2
ENSG00000007038.10	0.715959160909047	-0.0979449923481911	22613367347192	-0.0433128736841367	0.965452129137567	0.975384444885004	None	PRSS21
ENSG00000007047.14	398119586738858	-0.976723950469393	0.151479841209263	-644788073893009	1134.25	6994.12	DOWN	MARK4
ENSG00000007062.11	9654241770633	487691902735005	0.97176863443851	501860098640449	5.20491e+07	2.11255e+07	UP	PROM1
ENSG00000007080.10	561697197408173	-107243681648817	0.168516369300421	-636399194298031	19657.6	117946	DOWN	CCDC124
ENSG00000007129.17	0.897153895809991	202665441796302	164952034611269	12286325674849	0.219209599161337	0.304605865737122	None	CEACAM21
ENSG00000007168.12	105568423980274	-123068339515292	0.124473998569841	-988707207362985	4.73679e-10	9.78496e-08	DOWN	PAFAH1B1
ENSG00000007171.16	683140270512722	-0.371438859901581	0.216451519368829	-171603720308684	0.0861552334541858	0.138310508878559	None	NOS2
ENSG00000007174.17	0.735060631404812	353315151614315	207398193765492	170355944379059	0.0884634237014002	0.141258287084172	None	DNAH9
ENSG00000007202.14	208185846448439	-0.85351225815356	0.0739763154185676	-115376421943196	8.52294e-17	3.22206e-15	DOWN	KIAA0100
ENSG00000007216.14	0.103903081112479	180333292562667	316074699792792	0.570540105490529	0.568311428686157	NA	None	SLC13A2
ENSG00000007237.18	57136305939371	-0.305675565607253	0.260468516197328	-117356051345445	0.240571105145488	0.327595058653008	None	GAS7
ENSG00000007255.10	150866161335907	-150737495333689	0.211408300278859	-713015974939762	100.253	774.777	DOWN	TRAPPC6A
ENSG00000007264.14	387863385825292	-115711028759108	0.163363146780733	-708305582007522	141.01	1073.91	DOWN	MATK
ENSG00000007306.14	0.238701401825863	180333292562667	316074699792792	0.570540105490529	0.568311428686157	NA	None	CEACAM7
ENSG00000007312.12	107255470168151	0.509843395157074	133268554763149	0.382568413128808	0.70203979434558	0.770038413169628	None	CD79B
ENSG00000007314.12	289967387420977	-0.715066104520372	0.380684828135566	-187836775114592	0.0603308740032079	0.101622658119976	None	SCN4A
ENSG00000007341.18	38391748230203	0.657828939170678	0.137776531318078	477460807640728	1.80058e+08	6.79371e+08	UP	ST7L
ENSG00000007350.16	172605572904139	269518002741243	0.722502973023538	373033762910844	0.000191223346550284	0.000544434307165816	UP	TKTL1
ENSG00000007372.21	82073048511181	123166095428693	0.110033598324995	111934988315941	4.38771e-15	1.47469e-13	UP	PAX6
ENSG00000007376.7	460168577224991	-134499270595589	0.137148683611968	-980682184133286	1.05231e-08	2.10965e-07	DOWN	RPUSD1
ENSG00000007384.15	147112568520113	0.123094887303797	0.15770459985249	0.780540880982129	0.43507257434811	0.530391063869241	None	RHBDF1
ENSG00000007392.16	873308012371483	0.675915655798607	0.0961024554296948	703328185296039	201.731	1504.9	UP	LUC7L
ENSG00000007402.11	212109777279555	-140844483692771	0.127211458827415	-110716821417677	1.72139e-14	5.48083e-13	DOWN	CACNA2D2
ENSG00000007516.13	104619916838649	0.261072938422659	0.201226831515796	129740619805051	0.194491461049803	0.274969931998204	None	BAIAP3
ENSG00000007520.3	285202267607155	-171405112620048	0.18192926710862	-942152493351778	4.44584e-07	7.72414e-06	DOWN	TSR3
ENSG00000007541.16	471561121148751	-0.581496866516761	0.171180821814907	-339697438271162	0.000681353451583465	0.00177394633106963	DOWN	PIGQ
ENSG00000007545.15	388616610605515	0.936296356203833	0.17210910458064	544013263264142	5.32409e+06	2.43006e+07	UP	CRAMP1
ENSG00000007866.19	169004483074303	0.325070234806985	0.157965288746363	205785864341965	0.0396037047067856	0.070875744012641	None	TEAD3
ENSG00000007908.15	511845347112654	636952264708659	113077846937857	563286516287051	1.7724e+06	8.54587e+06	UP	SELE
ENSG00000007923.15	811279596120488	-0.0372723140848024	0.0716419428957406	-0.520258281368	0.602883568938319	0.685565990732285	None	DNAJC11
ENSG00000007933.12	0.342604482938342	234823900567199	293357691113989	0.800469555359139	0.42343879582567	NA	None	FMO3
ENSG00000007944.14	94221127808547	376814790717339	0.25939467495409	145266972340134	8.20837e-34	7.99839e-32	UP	MYLIP
ENSG00000007952.17	165553661058195	128760498607349	131711274347928	0.97759663510062	0.328273862241283	0.422008841109933	None	NOX1
ENSG00000007968.6	434166289504088	-0.0763091780445305	0.154187119501588	-0.494912793566679	0.620661679494819	0.701372527644166	None	E2F2
ENSG00000008018.8	119978783897179	-0.960788442444653	0.137938186293182	-696535504970707	327.577	2390.5	DOWN	PSMB1
ENSG00000008056.13	122697423191132	-0.297139828674942	0.455682632509941	-0.652076264215445	0.514351975251807	0.605573392864255	None	SYN1
ENSG00000008083.13	431825936996416	0.153006785542218	0.108715769620885	140740194431577	0.159308234995379	0.232241752843365	None	JARID2
ENSG00000008086.11	283238719268886	0.853836034904582	0.125453302687112	680600682976119	1003.45	6926.61	UP	CDKL5
ENSG00000008118.9	149887132209906	-0.875802087409197	0.499777624019469	-175238355083916	0.0797078779680808	0.129389555893172	None	CAMK1G
ENSG00000008128.22	626918735155416	135136290918178	0.23013964292951	587192580982532	430762	2.24071e+06	UP	CDK11A
ENSG00000008130.15	562616698553204	-0.580372676877682	0.106685841737925	-544001591423324	532758	2.43121e+07	DOWN	NADK
ENSG00000008196.12	0.153754746640607	180333292562667	316074699792792	0.570540105490529	0.568311428686157	NA	None	TFAP2B
ENSG00000008197.4	0	NA	NA	NA	NA	NA	None	TFAP2D
ENSG00000008226.19	362431406310447	170818273200684	0.360499471307758	473837791165182	2.15436e+08	8.05122e+08	UP	DLEC1
ENSG00000008256.15	505906228057163	0.567905285092911	0.177658668465633	319660892427981	0.00139053313983976	0.0034222225291798	UP	CYTH3
ENSG00000008277.14	510640053152598	0.889496637260473	0.145179080296521	612689263111268	89611.9	500187	UP	ADAM22
ENSG00000008282.8	434427070989105	-0.715775359313628	0.0987665591833018	-724714281060671	4.25655	34.32	DOWN	SYPL1
ENSG00000008283.15	195494267403608	-0.815077061950749	0.169975957157646	-479524913746946	1.62473e+07	6.16352e+08	DOWN	CYB561
ENSG00000008294.20	375751298174845	0.836058802333024	0.158942860933883	526012176590181	1.4396e+07	6.22918e+07	UP	SPAG9
ENSG00000008300.16	359062255424729	-0.40144355796278	0.121567096038623	-330223860768409	0.000959164396015822	0.00243225669919687	DOWN	CELSR3
ENSG00000008311.14	574602078103485	12200066980886	0.202790731380904	601608707548395	178683	965836	UP	AASS
ENSG00000008323.15	0.983760758736666	205232925701818	149371375967269	13739776069733	0.169448634464872	0.244824061519936	None	PLEKHG6
ENSG00000008324.11	242779598431668	-0.155020010173519	0.121189869364452	-127914990738483	0.200844271794788	0.282758861674467	None	SS18L2
ENSG00000008382.15	169017292347842	-0.509238675374556	0.146901683582818	-346652715581347	0.000527228474308495	0.00139859911829857	DOWN	MPND
ENSG00000008394.12	139050616026867	-0.54428359557479	0.354340623005971	-153604627930458	0.124527030320715	0.188875387165175	None	MGST1
ENSG00000008405.11	82331450929983	13338638652326	0.112193008887856	118890105404507	1.34996e-18	5.81132e-18	UP	CRY1
ENSG00000008438.4	0	NA	NA	NA	NA	NA	None	PGLYRP1
ENSG00000008441.16	270431048483335	-0.358387161371231	0.153559064477046	-233387174239266	0.0196024387823475	0.0378906128700765	DOWN	NFIX
ENSG00000008513.14	235525860410915	-0.0299060866905749	0.134945797907721	-0.221615546050757	0.824613179409483	0.868959857918196	None	ST3GAL1
ENSG00000008516.16	988152831452014	317398506168868	0.620679650717658	511372502388112	3.15867e+07	1.31428e+08	UP	MMP25
ENSG00000008517.16	113084594129232	0.529524123804315	0.404048930971914	131054454847976	0.190011684067409	0.269759077109479	None	IL32
ENSG00000008710.19	103586680009739	0.0161661333313115	0.122950724929939	0.131484652412773	0.895391926769076	0.9234731181818	None	PKD1
ENSG00000008735.13	456494682433845	0.150599492948535	0.143247524253892	105132353060157	0.293110023464366	0.384231201892489	None	MAPK8IP2
ENSG00000008838.19	122000895130314	-0.360974476140431	0.0980248718914009	-36824784279274	0.000230977418469156	0.00064967244353486	DOWN	MED24
ENSG00000008853.16	111119255456813	-0.749561836540957	0.180483515076955	-415307645255778	3.28035e+09	0.000104495716674629	DOWN	RHOBTB2
ENSG00000008869.11	639271442083652	-0.348635951625662	0.089561428566259	-389270199467324	9.91339e+08	0.000293825298991316	DOWN	HEATR5B
ENSG00000008952.16	140618169101343	0.0615782009511109	0.0959683489566499	0.641651144576078	0.521099717259448	0.611941652274969	None	SEC62
ENSG00000008988.9	3617448961795	-0.340269298613211	0.125856356805689	-270363219824134	0.00685861595995975	0.0147007933526633	DOWN	RPS20
ENSG00000009307.15	729479234640005	-0.970684393101521	0.102343765348068	-948454837283207	2.43435e-07	4.30377e-06	DOWN	CSDE1
ENSG00000009335.17	164266321441222	0.164346636019477	0.0753815168794597	21801980488437	0.029242784187715	0.0540640972554167	None	UBE3C
ENSG00000009413.15	148632906609097	140763749189843	0.163524617503695	860810753381902	0.000742766	0.00975608	UP	REV3L
ENSG00000009694.13	420542112698753	-0.883403992034919	0.297612431624984	-296830339785027	0.00299448596253328	0.00693007245678787	DOWN	TENM1
ENSG00000009709.11	704990375400723	0.667440002268203	0.600538997838017	111140159868224	0.266395524510167	0.355755552855292	None	PAX7
ENSG00000009724.16	127245246997971	368638039206644	0.533128600120084	691461758239213	46.9127	3354.34	UP	MASP2
ENSG00000009765.14	0.114492249492781	0.649191306075698	316074699792792	0.205391733821557	0.837266078065835	NA	None	IYD
ENSG00000009780.15	350786064268874	113850669456028	0.114792801344202	991792761591821	3.47904e-09	7.28253e-08	UP	FAM76A
ENSG00000009790.14	128589429449893	239224911478446	181109462873824	132088576534022	0.186539456754738	0.26565467301955	None	TRAF3IP3
ENSG00000009830.11	841642921559351	118918344078712	0.0903240508909376	131657452146716	1.38168e-25	9.26276e-24	UP	POMT2
ENSG00000009844.15	950065855028977	0.21102363212182	0.0993383550601169	212429158902535	0.0336457686141573	0.061271613398038	None	VTA1
ENSG00000009950.15	35098803302501	-0.0734813318627474	0.140415297776654	-0.523314290011533	0.600755558237851	0.683860258203197	None	MLXIPL
ENSG00000009954.10	242944030482778	0.221436734178016	0.0787595622220086	281155364416357	0.00493028686510491	0.0109060635097877	UP	BAZ1B
ENSG00000010017.12	525008114296125	0.172729368393608	0.0932207513781572	185290684573994	0.0638957117374139	0.106781926120449	None	RANBP9
ENSG00000010030.13	0.782306371973148	-0.41552609310371	155979058209106	-0.266398642147623	0.789932210865951	0.841086602904155	None	ETV7
ENSG00000010072.15	929056615742107	110528598204741	0.126696909517868	872385906059956	0.000268878	0.00369983	UP	SPRTN
ENSG00000010165.19	47238473062521	-0.462812184369539	0.0988168781049205	-468353375703835	2.81971e+08	1.03713e+09	DOWN	METTL13
ENSG00000010219.13	454977111378988	157586317427915	0.191624343510357	822371075308592	0.0197302	0.225155	UP	DYRK4
ENSG00000010244.18	371963194787505	104211265409928	0.132462541368489	786722527994007	0.362593	3.64916	UP	ZNF207
ENSG00000010256.10	220924075756727	-0.587709260595971	0.130167593195661	-451501979999398	6.33109e+08	2.22762e+09	DOWN	UQCRC1
ENSG00000010270.13	337327103028787	-0.76783378355105	0.135426917978591	-566972796111651	1.43024e+06	6.96423e+06	DOWN	STARD3NL
ENSG00000010278.12	26997374947727	-17789992055354	0.154923079743744	-114831128355956	1.604e-16	5.95635e-15	DOWN	CD9
ENSG00000010282.14	212533855075361	135206537285836	106913464384395	126463526427052	0.206002105694322	0.288839539160918	None	HHATL
ENSG00000010292.12	189381273620922	-106560938370824	0.119120630971919	-894563246529013	3.69826e-05	0.000548844	DOWN	NCAPD2
ENSG00000010295.19	591769930747029	0.393013616232599	0.120509891065577	326125609074474	0.00110919813784981	0.00277630836176268	UP	IFFO1
ENSG00000010310.8	20312959301892	17928500177723	0.151781227350379	118120669404893	3.38145e-18	1.41212e-16	UP	GIPR
ENSG00000010318.20	124276611530048	-0.882208888749024	0.150252326593538	-587151566135526	431829	2.2458e+06	DOWN	PHF7
ENSG00000010319.6	809578677114218	-0.640898506616826	0.204387634682391	-313570098119072	0.00171443909964747	0.00416153316260861	DOWN	SEMA3G
ENSG00000010322.15	227786553455275	0.103015351910682	0.12918990406607	0.797394755073101	0.425221804425431	0.520765113266298	None	NISCH
ENSG00000010327.10	121010923560596	-0.590251995253134	0.57847202889673	-102036393424047	0.307555891907454	0.399542947630911	None	STAB1
ENSG00000010361.13	441091201078912	-116416551715432	0.212763207608004	-547164864753862	4.45868e+06	2.05258e+07	DOWN	FUZ
ENSG00000010379.15	204645314478273	45349294801333	0.503145537669131	901315651360397	2.00209e-05	0.000304492	UP	SLC6A13
ENSG00000010404.17	551413384410706	-0.286285105719061	0.148453889113327	-192844463307065	0.0537998447261119	0.092278644771403	None	IDS
ENSG00000010438.16	10277623573461	403478309170674	224669171147214	179587749894842	0.0725140017444259	0.119204996001757	None	PRSS3
ENSG00000010539.11	234430449348923	0.622147503421589	0.111703006088935	556965765922408	2.5524e+06	1.21093e+07	UP	ZNF200
ENSG00000010610.9	228198447173338	356821378167083	133894980173651	266493469511938	0.00770032746251783	0.0163061179588695	UP	CD4
ENSG00000010626.14	49497285130326	-0.681441943130684	0.257272821743958	-264871329397113	0.00807988451127801	0.0170352479548414	DOWN	LRRC23
ENSG00000010671.15	194093687737083	354627468168613	0.672224018110567	527543584600519	1.32441e+07	5.75253e+07	UP	BTK
ENSG00000010704.18	318380711900178	394486573624516	120774748649299	326630010028016	0.00108962708187756	0.00273358196172057	UP	HFE
ENSG00000010803.16	499249175846109	-0.625518573174114	0.191953423247375	-325869975430442	0.00111924051320658	0.0027989362878756	DOWN	SCMH1
ENSG00000010810.17	851128551595271	-0.237998669750201	0.136072267625055	-174906080352833	0.0802805096662613	0.130209807290955	None	FYN
ENSG00000010818.9	59747115450082	14728169894983	0.12996315534946	11332573340021	9.0506e-16	3.20468e-14	UP	HIVEP2
ENSG00000010932.16	0.906305608654491	-0.608809857197747	15225780656914	-0.399854609045144	0.689263606187598	0.759171393627873	None	FMO1
ENSG00000011007.12	153395836596201	176959714035344	0.249591397114696	708997650083369	134.135	1024.04	UP	ELOA
ENSG00000011009.10	592168310438102	131888338258795	0.110824241711796	119006759010161	1.17392e-18	5.06217e-17	UP	LYPLA2
ENSG00000011021.21	31497172254786	101910605943803	0.18030150906502	56522325560266	1.58377e+06	7.67463e+06	UP	CLCN6
ENSG00000011028.13	734764248738706	-0.5470408156837	0.200172258123561	-273285030009516	0.00627888631792574	0.0135657616047313	DOWN	MRC2
ENSG00000011052.21	0	NA	NA	NA	NA	NA	None	NME1-NME2
ENSG00000011083.8	0.218669216726128	122626355716432	316074699792792	0.387966375660001	0.698040916815653	NA	None	SLC6A7
ENSG00000011105.12	261339713693811	0.26972589469923	0.130673747204451	206411693603015	0.0390066305666199	0.0699398539651112	None	TSPAN9
ENSG00000011114.14	499243126491359	0.356556538535508	0.121879346559887	292548777622719	0.00343916687041495	0.00786864353132797	UP	BTBD7
ENSG00000011132.11	168534386639517	-0.435062002202298	0.145662348458527	-298678420886622	0.00281928647398046	0.00656875458349109	DOWN	APBA3
ENSG00000011143.16	467454644911936	-0.7724568646873	0.129778619935925	-595211187381006	264704	1.40989e+06	DOWN	MKS1
ENSG00000011198.7	499654866355512	266830513638173	0.189334601018947	140930665711478	4.18966e-31	3.632e-29	UP	ABHD5
ENSG00000011201.11	412112126776139	353866835406924	116289056184052	304299344253733	0.00234237437370164	0.00553868432607782	UP	ANOS1
ENSG00000011243.17	120491778078146	0.87449245347429	0.089368548263858	978523731741034	1.30289e-08	2.59135e-07	UP	AKAP8L
ENSG00000011258.15	934439318207691	0.940937353223266	0.131057708527343	717956512284783	69.9335	550.103	UP	MBTD1
ENSG00000011260.13	111497381877265	0.540939475371215	0.0756366906086341	715181310840517	85.6391	665.935	UP	UTP18
ENSG00000011275.18	73440320915291	0.424485537214813	0.0785608227046886	540327255495351	6.54359e+06	2.95343e+07	UP	RNF216
ENSG00000011295.15	135574011315266	0.696625414671449	0.0886342002723885	785955548231491	0.385499	3.87503	UP	TTC19
ENSG00000011304.19	489236366620295	0.0579806182831564	0.0770872718799023	0.752142563476458	0.45196532985386	0.546663863003418	None	PTBP1
ENSG00000011332.19	235681857584323	0.497211711437862	0.116752135150067	425869480501382	2.05624e+09	6.74063e+09	UP	DPF1
ENSG00000011347.9	742723482700353	-0.950833861918726	0.189035328165522	-502992679276417	4.90667e+07	1.99828e+08	DOWN	SYT7
ENSG00000011376.9	524291170327897	-0.683796414569113	0.103748062621397	-659093189107983	437.074	28283.3	DOWN	LARS2
ENSG00000011405.13	112333448599787	0.508828389685989	0.129745249193075	392174968139911	8.79083e+09	0.000262707384655761	UP	PIK3C2A
ENSG00000011422.11	157007583341402	142440359602257	0.18861403753503	755194902053893	4.28792	38.4857	UP	PLAUR
ENSG00000011426.10	20106566921351	116994673508148	0.136909578350654	854539725544263	0.00128095	0.0164637	UP	ANLN
ENSG00000011451.17	568299390922149	-0.884530651269955	0.143076086892781	-618223960746709	6319.85	359216	DOWN	WIZ
ENSG00000011454.16	832571223901696	0.160311903246977	0.113572444527777	141153872238586	0.158085826264939	0.230801477445883	None	RABGAP1
ENSG00000011465.16	129627240547156	-0.250157750593202	164937832454572	-0.151667902306223	0.879448874494431	0.911221648417508	None	DCN
ENSG00000011478.11	216860020077699	0.0919066791515205	0.126769541477053	0.72499023093932	0.468458023592509	0.561827817627882	None	QPCTL
ENSG00000011485.14	108341196844865	-0.659943098570543	0.13493494719117	-489082415125241	1.00415e+08	3.91384e+08	DOWN	PPP5C
ENSG00000011523.13	473747118511257	0.833472195597807	0.112885905844323	738331494409249	15.4396	13.034	UP	CEP68
ENSG00000011566.14	432024785678041	0.684927140638242	0.163753444196658	418267318894183	2.88101e+09	9.24779e+09	UP	MAP4K3
ENSG00000011590.13	0.499632352272614	0.0862105629920581	208287055241952	0.0413902644559037	0.966984773986495	NA	None	ZBTB32
ENSG00000011600.11	0.274117033857048	0.616689067540329	268873385799937	0.229360397908328	0.818588813632577	NA	None	TYROBP
ENSG00000011638.10	128775304688734	-0.473503755669964	0.188743918966093	-250870999322116	0.0121172921105614	0.0245787254848728	DOWN	TMEM159
ENSG00000011677.12	0.705629126612696	145177672964563	175669267583968	0.826426129972733	0.408562405887864	0.504730166290953	None	GABRA3
ENSG00000012048.20	107701969636488	-0.448137710987307	0.112794912391606	-397303124303554	7.09637e+09	0.000215280360280045	DOWN	BRCA1
ENSG00000012061.15	578348254578782	-0.503303520927166	0.170125852027733	-29584188112993	0.00309221685601227	0.007135885052336	DOWN	ERCC1
ENSG00000012124.16	136076757849943	-106498104122805	121199083379365	-0.878703874264925	0.379561857469505	0.475729638886397	None	CD22
ENSG00000012171.19	132612826478154	-0.112088910198029	0.140100692261142	-0.800059645594754	0.423676240341366	0.519218677145168	None	SEMA3B
ENSG00000012174.11	533140480028641	-0.864627230697906	0.133616446762275	-647096410396404	9737.96	60657.1	DOWN	MBTPS2
ENSG00000012211.12	127081117538967	0.199812741943863	0.153204671919035	13042209447076	0.192158260613199	0.272191721423023	None	PRICKLE3
ENSG00000012223.12	0.750123435962205	286441389414156	209343231879738	136828588553896	0.171222607070422	0.246876367386465	None	LTF
ENSG00000012232.8	449592857266501	-0.616344159339928	0.12508175886864	-492753032028603	8.32755e+07	3.29174e+08	DOWN	EXTL3
ENSG00000012504.13	119350700912931	425968385584216	264865401582305	160824472747094	0.107781590782613	0.167263823815486	None	NR1H4
ENSG00000012660.13	130602398437399	-0.217791518036233	0.0946740055914968	-230043628845671	0.0214235149223927	0.0410314178018201	DOWN	ELOVL5
ENSG00000012779.10	386225305358349	0.299989516468935	0.302570542311014	0.991469672419641	0.321456294098998	0.414740602960614	None	ALOX5
ENSG00000012817.15	243676699335854	157738832391448	112106113529974	140704933410498	0.159412760372032	0.232367182452188	None	KDM5D
ENSG00000012822.15	665815473086717	-0.612124074261555	0.104623390407827	-585073827062443	489396	2.52844e+06	DOWN	CALCOCO1
ENSG00000012963.14	58468169106448	-0.620444670690427	0.0931299540888442	-666213869383565	2698.71	17910.7	DOWN	UBR7
ENSG00000012983.11	924627014922958	0.477196060239512	0.0992757756872899	480677241689492	1.53386e+08	5.83732e+08	UP	MAP4K5
ENSG00000013016.15	113939512278085	-13274566776601	0.173362647755663	-765710892654927	1.90165	17.7328	DOWN	EHD3
ENSG00000013275.7	109293625572322	0.433253380479382	0.167463057860289	258715794405736	0.00967712229576641	0.0200877594348582	UP	PSMC4
ENSG00000013288.8	202208473995622	-0.549949657663105	0.175390193282079	-3135578149336	0.00171515723823954	0.00416276464838563	DOWN	MAN2B2
ENSG00000013293.5	0.238701401825863	180333292562667	316074699792792	0.570540105490529	0.568311428686157	NA	None	SLC7A14
ENSG00000013297.10	275034504719949	222897483301415	0.854609044235737	260818072082011	0.00910248833647164	0.0189905856248047	UP	CLDN11
ENSG00000013306.15	137198070158627	-0.50836863340843	0.103740092461948	-490040659636869	9.56385e+07	3.73985e+08	DOWN	SLC25A39
ENSG00000013364.18	134169627951385	0.373681169283694	0.230183221339512	162340750602551	0.104502321216429	0.162936514226062	None	MVP
ENSG00000013374.15	9662934636645	-0.446067858170815	0.122939733014435	-362834575310524	0.000285243089461578	0.000789237427808063	DOWN	NUB1
ENSG00000013375.15	863555914980765	0.0857580743804676	0.131694747454764	0.651188267094137	0.514924963280892	0.606106076265644	None	PGM3
ENSG00000013392.7	100304747830379	-0.790731958486321	0.159885437225489	-494561588727519	7.59035e+06	3.01551e+08	DOWN	RWDD2A
ENSG00000013441.15	197507490643529	240966025554341	0.200831509650588	11998417278921	3.62156e-19	1.60575e-17	UP	CLK1
ENSG00000013503.9	383150669071576	0.292760177989208	0.123351443448864	237338266828287	0.017625992126882	0.0344115432220092	UP	POLR3B
ENSG00000013523.9	485424724615494	-121108305464317	0.0982093520291711	-123316469319891	6.11833e-21	3.05795e-19	DOWN	ANGEL1
ENSG00000013561.17	340560836674637	-0.515453538311155	0.119802466368365	-430252860342838	1.6886e+09	5.60488e+09	DOWN	RNF14
ENSG00000013563.13	362405855143211	-128609879534559	0.139049045653453	-924924575570901	2.26082e-06	3.72458e-05	DOWN	DNASE1L1
ENSG00000013573.16	120962203828177	0.804599223117457	0.0763562375728055	105374393591653	5.80582e-12	1.50628e-10	UP	DDX11
ENSG00000013583.8	257109701394049	-169705732057523	0.209668995070673	-809398318527355	0.0577447	0.630352	DOWN	HEBP1
ENSG00000013588.7	76415312156524	155072585073351	0.217267026457862	713741922101681	95.0995	73.6084	UP	GPRC5A
ENSG00000013619.13	160509122451755	-0.834341137841154	0.175970597132658	-474136674783329	2.12281e+07	7.94159e+08	DOWN	MAMLD1
ENSG00000013725.14	0.880792277276194	264805819064049	181956477345914	145532504765209	0.145579295530839	0.21551594730048	None	CD6
ENSG00000013810.18	138185046986772	0.0157890810934606	0.0720406393057998	0.219169086304727	0.826518335612375	0.870465039493035	None	TACC3
ENSG00000014123.9	596957103732723	-0.0495065191886563	0.086452674194249	-0.572643005552621	0.566886434912816	0.653769667127309	None	UFL1
ENSG00000014138.8	906219175179645	-0.613251531508864	0.152280088001525	-402712882266473	5.64621e+08	0.000174123800199979	DOWN	POLA2
ENSG00000014164.6	293660900504575	0.0123744249697259	0.13492036913582	0.0917165069217155	0.926923282043961	0.947462952249854	None	ZC3H3
ENSG00000014216.15	473490470630375	-146498658610949	0.13422170646655	-109146771016101	9.80772e-14	2.94232e-12	DOWN	CAPN1
ENSG00000014257.15	263162519781184	0.341291865458872	0.911919841439131	0.374256431267322	0.70821354335126	0.774734611303078	None	ACPP
ENSG00000014641.17	145979865193223	-103805506340291	0.147684753765973	-702885732570511	208.232	1552.01	DOWN	MDH1
ENSG00000014824.13	108477210349171	-114765729299878	0.112201146174264	-102285701361401	1.47684e-10	3.45374e-09	DOWN	SLC30A9
ENSG00000014914.20	106629696628689	-0.171894757010278	0.146326692728809	-11747327422267	0.240101655676082	0.327074268420303	None	MTMR11
ENSG00000014919.12	573692822913896	-0.926535287743617	0.111717303407845	-829357010490244	0.0109899	0.12797	DOWN	COX15
ENSG00000015133.18	290489781630413	0.45080900638035	0.145418176125595	310008706195707	0.00193463767187123	0.00464091517851552	UP	CCDC88C
ENSG00000015153.14	223290380083292	0.935976150288447	0.117932270123337	793655671437152	0.207871	2.14439	UP	YAF2
ENSG00000015171.19	68773712711866	0.225171771173788	0.093439670294707	240980913635077	0.0159608679032903	0.0315378620678077	UP	ZMYND11
ENSG00000015285.10	207249550014179	-0.967164027106145	0.346687585099668	-27897278952983	0.00527523559839066	0.0116007192917723	DOWN	WAS
ENSG00000015413.9	503694171455306	-0.467873010831912	0.651001480686817	-0.718697306707043	0.472327443140762	0.565739764665242	None	DPEP1
ENSG00000015475.18	249103874190554	-13700357429684	0.212269570385063	-645422582465829	10877.4	67237.9	DOWN	BID
ENSG00000015479.18	581256838978028	0.0884310607617823	0.220111235491776	0.401756232771164	0.687863435509622	0.758027737198611	None	MATR3
ENSG00000015520.14	372148894756584	236487148303235	0.307178780715442	769868113130858	1.37478	13.0768	UP	NPC1L1
ENSG00000015532.9	404932512757059	-0.325779641187082	0.0988547590154921	-329553826676192	0.000982333238071887	0.00248499271534788	DOWN	XYLT2
ENSG00000015568.12	0	NA	NA	NA	NA	NA	None	RGPD5
ENSG00000015592.16	118159338196102	225619707387626	15431943491334	146203041447323	0.143732875543401	0.213220303957108	None	STMN4
ENSG00000015676.17	834273488997718	-0.616872313881018	0.107350402515932	-57463437436992	911938	4.55788e+06	DOWN	NUDCD3
ENSG00000016082.14	101706640883272	0.354432799580684	0.160870292788237	220322095172192	0.0275791792800311	0.0513319439623885	None	ISL1
ENSG00000016391.10	307073394903638	-141766660675202	0.124439445736767	-113924214171677	4.56135e-16	1.64052e-14	DOWN	CHDH
ENSG00000016402.13	0.238701401825863	180333292562667	316074699792792	0.570540105490529	0.568311428686157	NA	None	IL20RA
ENSG00000016490.15	0.103903081112479	180333292562667	316074699792792	0.570540105490529	0.568311428686157	NA	None	CLCA1
ENSG00000016602.9	0	NA	NA	NA	NA	NA	None	CLCA4
ENSG00000016864.18	45967848773293	-113212215910591	0.10944755159012	-103439697157018	4.45684e-11	1.07839e-09	DOWN	GLT8D1
ENSG00000017260.19	891099593239755	-0.394626440794624	0.121994251775403	-323479536987651	0.00121729939237489	0.00302101744563718	DOWN	ATP2C1
ENSG00000017427.15	0.155829075934255	180333292562667	316074699792792	0.570540105490529	0.568311428686157	NA	None	IGF1
ENSG00000017483.14	923635736060426	227658879635251	0.505849038886412	450053004225183	6.77842e+08	2.37471e+09	UP	SLC38A5
ENSG00000017797.12	404867030605112	-0.821458025050702	0.109502563113412	-750172417608083	6.29838	5.53834	DOWN	RALBP1
ENSG00000018189.12	715473110020944	0.740580930082898	0.121372652394359	610171167452642	104939	58160.4	UP	RUFY3
ENSG00000018236.14	312925792305479	-0.796813819063479	0.163933560189859	-48605899740154	1.17036e+08	4.52454e+08	DOWN	CNTN1
ENSG00000018280.16	313899130959132	-0.729471545752781	0.805028286865775	-0.906143992272421	0.364859643022304	0.460447338265184	None	SLC11A1
ENSG00000018408.14	334520621872141	-0.0295555771495923	0.152748323912335	-0.193491989912471	0.846573678649183	0.886022188666347	None	WWTR1
ENSG00000018510.13	118973483247158	0.364898355715309	0.104642946128297	348708029749017	0.000488324717858962	0.0013018540198276	UP	AGPS
ENSG00000018607.6	0.0533734878372723	0.649191306075698	316074699792792	0.205391733821557	0.837266078065835	NA	None	ZNF806
ENSG00000018610.13	567720528654042	0.156193045240327	0.121319069054801	128745667484287	0.197935161256167	0.279320233173171	None	CXorf56
ENSG00000018625.14	147680368122477	169482285705412	110323425814445	153623117170479	0.124481693406107	0.188829407604509	None	ATP1A2
ENSG00000018699.11	291591836614271	0.229105237655986	0.133093331568728	172138780324752	0.0851804760175753	0.136981843989116	None	TTC27
ENSG00000018869.16	417562445039044	0.239075594468984	0.236973501255278	100887058343052	0.313036704625469	0.405615027022177	None	ZNF582
ENSG00000019102.11	0.763043605541083	216315753038921	170992073401291	126506304494749	0.20584872890225	0.288753322430676	None	VSIG2
ENSG00000019144.18	372365159011542	-0.107319421484705	0.101994087420832	-105221218404456	0.292702210695349	0.38381668980185	None	PHLDB1
ENSG00000019169.10	0.300681628184664	122626492661832	307189521945236	0.39918839641833	0.689754392485866	NA	None	MARCO
ENSG00000019186.9	150231293538827	325125236691002	0.496734683313262	654524935771324	5939.62	37851	UP	CYP24A1
ENSG00000019485.13	145931443777015	-0.244678035973981	0.217286645848575	-112606108405067	0.26013966476283	0.349316909098255	None	PRDM11
ENSG00000019505.7	152333379694239	-0.914000285055605	0.440038664186353	-207709085460848	0.0377931745064339	0.0679822844227067	None	SYT13
ENSG00000019549.9	364822128619992	-0.491495160113813	0.217485881233312	-225989456109362	0.0238277955628202	0.0451077394916641	DOWN	SNAI2
ENSG00000019582.14	647232151278357	0.450271418445108	0.584612039363667	0.770205517722857	0.441177991374455	0.536455366537064	None	CD74
ENSG00000019991.15	440805634847032	0.867283216160139	0.780630756865233	111100313244494	0.266567000982643	0.355932356315256	None	HGF
ENSG00000019995.6	716491058128149	0.39553710965597	0.119948928429825	329754600423442	0.000975336955054198	0.00246878484193139	UP	ZRANB1
ENSG00000020129.15	517553192956688	-0.259477097213129	0.123487434715394	-21012429143998	0.0356196480297143	0.0645017612523962	None	NCDN
ENSG00000020181.17	401723632213062	-186490104862182	0.228957458326252	-814518584480631	0.03787	0.422196	DOWN	ADGRA2
ENSG00000020219.9	0.934600145979104	336697722660215	171028788652376	196866109684358	0.0489920215110913	0.0850769787102877	None	CCT8L1P
ENSG00000020256.19	317712197161312	-0.205511993724612	0.112601011618462	-182513452384398	0.0679807314919447	0.112658905056525	None	ZFP64
ENSG00000020426.10	319130344827244	-0.258822080513209	0.129776625247241	-199436593469833	0.0461120784604589	0.0807845054004137	None	MNAT1
ENSG00000020577.13	411916201399681	147055456503122	0.195152492732021	753541266342193	4.86793	43.351	UP	SAMD4A
ENSG00000020633.18	141387066357264	10589124867772	0.147686880448713	716998343766168	75.0068	587.62	UP	RUNX3
ENSG00000020922.12	879251445672941	-0.50806846408643	0.0952400543240918	-53346091378479	9.57506e+06	4.23201e+07	DOWN	MRE11
ENSG00000021300.13	131573245105757	-237056394384864	0.213403453475126	-111083672979311	1.14229e-14	3.70066e-13	DOWN	PLEKHB1
ENSG00000021355.12	127978843451365	-102485490893908	0.162536320684275	-630539010988102	28746.9	169528	DOWN	SERPINB1
ENSG00000021461.16	0.94960471807595	168959563402336	147113957086256	114849445116395	0.250764502378747	0.338790820604133	None	CYP3A43
ENSG00000021488.12	460256089256021	186700020346292	0.700778385989535	266418063226454	0.00771761093585869	0.0163377919269558	UP	SLC7A9
ENSG00000021574.11	326472072812835	0.319129908934469	0.129751431570122	245954826912258	0.0139111989526452	0.0279000831008777	UP	SPAST
ENSG00000021645.18	141548549015262	-0.742786865458116	0.162060684969113	-458338717746184	4.57504e+08	1.63911e+09	DOWN	NRXN3
ENSG00000021762.19	182610594830933	-0.760123194153973	0.167199143681173	-454621463614329	5.46193e+08	1.93726e+09	DOWN	OSBPL5
ENSG00000021776.10	77401332145317	0.818123338603621	0.132051235020801	619549933383618	58100.5	331363	UP	AQR
ENSG00000021826.14	424286969099096	-12094325403901	0.143726461903081	-841482162975426	0.00393493	0.0480448	DOWN	CPS1
ENSG00000021852.12	0	NA	NA	NA	NA	NA	None	C8B
ENSG00000022267.16	151438546852369	-0.854576721679404	0.0811202413929006	-105346915517709	5.97789e-13	1.54773e-10	DOWN	FHL1
ENSG00000022277.12	562886717751867	-0.2016655732325	0.135299185439035	-149051579710633	0.136088665970047	0.20355660998026	None	RTFDC1
ENSG00000022355.16	0	NA	NA	NA	NA	NA	None	GABRA1
ENSG00000022556.15	53693677193477	346521926000381	0.931338152439305	372068861447146	0.000198680290549135	0.000564068041152483	UP	NLRP2
ENSG00000022567.9	886133321819685	-101059760394779	0.333178776701538	-303319921500609	0.00241975801103306	0.00570824025498463	DOWN	SLC45A4
ENSG00000022840.15	103161425899315	-0.945675377227693	0.0938525465118715	-100761823986105	7.04088e-10	1.56505e-08	DOWN	RNF10
ENSG00000022976.15	23133557432704	-0.896227004188042	0.205488492670369	-4361446193611	1.29206e+09	4.36766e+09	DOWN	ZNF839
ENSG00000023041.11	76371633481792	-0.102898150437377	0.0957738535450324	-107438665803496	0.282649419764211	0.373008210649463	None	ZDHHC6
ENSG00000023171.16	185420438991608	0.226205701171998	0.154001202965196	146885671550968	0.14187165699783	0.210869898127318	None	GRAMD1B
ENSG00000023191.16	72417575494444	-0.343114495785257	0.114825516129992	-298813806677622	0.00280682725617855	0.00654397080778343	DOWN	RNH1
ENSG00000023228.13	1389963974072	-0.466244802546835	0.101570677301067	-459034846410281	4.42507e+08	1.58878e+08	DOWN	NDUFS1
ENSG00000023287.12	116410940735209	0.0108900687919942	0.108494521361587	0.100374365961762	0.920047119971679	0.942196610700559	None	RB1CC1
ENSG00000023318.7	413770386882665	-101697552838035	0.141212711122768	-720172794852874	59.4542	470.765	DOWN	ERP44
ENSG00000023330.14	602013330745697	0.812573692433899	0.115839393493292	701465769052871	230.513	170.846	UP	ALAS1
ENSG00000023445.13	151967334473438	26015284117972	0.485616260500937	535716907237332	8.4536e+06	3.76481e+07	UP	BIRC3
ENSG00000023516.8	110304209451004	0.298384819259519	0.13072519717345	228253485717533	0.0224577819711834	0.042814031906844	UP	AKAP11
ENSG00000023572.8	885101911533638	0.0104073761894097	0.212930911657032	0.0488767746703346	0.961017497863573	0.972154349601248	None	GLRX2
ENSG00000023608.4	330617562745267	183528634490452	0.460105015894613	398884228926748	6.63965e+09	0.000202451077239017	UP	SNAPC1
ENSG00000023697.12	203593332068069	-124109052784765	0.145003213011159	-855905536211903	0.00113796	0.0147087	DOWN	DERA
ENSG00000023734.10	139230991792779	-0.662323270885885	0.130739788810369	-506596558639504	4.06335e+07	1.67107e+08	DOWN	STRAP
ENSG00000023839.10	548159408302279	209960142448716	0.362451905342039	57927724852372	692339	3.51057e+06	UP	ABCC2
ENSG00000023892.10	951555013455143	-0.2212922763143	0.157739110872064	-140290049240725	0.160646514032545	0.233880783112009	None	DEF6
ENSG00000023902.13	283179006496955	0.100872420472201	0.122666583820145	0.822330070103696	0.410889067141429	0.506683236765366	None	PLEKHO1
ENSG00000023909.9	226386028486202	-0.491656157593634	0.134592546471772	-365292262076895	0.000259272380436569	0.000722548236800283	DOWN	GCLM
ENSG00000024048.10	110096595214134	131084269013517	0.134462942527917	974872827777819	1.86794e-08	3.65731e-07	UP	UBR2
ENSG00000024422.11	130834614116151	-0.561574951352172	0.159598693014771	-351866886090476	0.000433717699806056	0.00116541930024842	DOWN	EHD2
ENSG00000024526.16	795971435032675	-115179931587686	0.13897596822694	-828775888789667	0.0115402	0.134129	DOWN	DEPDC1
ENSG00000024862.17	190870741509396	-0.762234259246106	0.151857833244741	-501939375111231	5.18348e+07	2.10419e+08	DOWN	CCDC28A
ENSG00000025039.14	287649887970894	-0.904326186895245	0.141953118780183	-637059752308516	18829.3	113246	DOWN	RRAGD
ENSG00000025156.12	643398271100802	0.229598199939536	0.0871592170664422	263423889827408	0.00843261327831684	0.017713560980689	UP	HSF2
ENSG00000025293.16	521551896899057	-0.605591398768607	0.0991400698587567	-6108442324394	100608	558493	DOWN	PHF20
ENSG00000025423.11	598657480912397	-202411438266885	0.250009145858199	-809616134530094	0.0567206	0.62052	DOWN	HSD17B6
ENSG00000025434.18	971276057875438	0.212152871158603	0.219041292008759	0.968551952981172	0.332768785743181	0.42684867970731	None	NR1H3
ENSG00000025708.13	154711572099139	0.845295896864332	0.399331523061862	211677728415491	0.0342787541201155	0.0622889684553455	None	TYMP
ENSG00000025770.18	972371286096546	-0.318023456846075	0.0788617214918817	-403267200905338	5.51462e+09	0.000170400201822455	DOWN	NCAPH2
ENSG00000025772.7	3746246171437	-0.990945688773266	0.177474892164567	-558358242502489	235614	1.12206e+07	DOWN	TOMM34
ENSG00000025796.13	130811202904766	-0.0644346246922734	0.095372821196518	-0.675607829189663	0.499289669402358	0.591273366092387	None	SEC63
ENSG00000025800.13	191010447605491	114520214263841	0.113688915978231	100731204338133	7.26363e-10	1.61172e-08	UP	KPNA6
ENSG00000026025.15	948260193637289	-0.320308473918584	0.0981213593257609	-326441129759696	0.00109691803710307	0.00274967787942679	DOWN	VIM
ENSG00000026036.21	585659983911308	0.539193398996151	0.223977515411461	24073550329622	0.0160685402488118	0.0317107388221312	UP	RTEL1-TNFRSF6B
ENSG00000026103.21	174264914915612	-0.199218793721859	0.157503622595755	-12648521376119	0.2059243373987	0.288773032930327	None	FAS
ENSG00000026297.15	195789009280418	-126782992384244	0.16483944802821	-769130168177626	1.45646	13.8223	DOWN	RNASET2
ENSG00000026508.17	198457375794224	293696667441359	0.829828983802896	353924330402901	NA	NA	None	CD44
ENSG00000026559.13	179040018033712	-0.952068492989194	0.18438181633588	-516357042092943	2.42283e+07	1.02078e+08	DOWN	KCNG1
ENSG00000026652.13	408841602058143	-0.159667741175227	0.0996407325615401	-160243443690675	0.109059574812092	0.168900247075462	None	AGPAT4
ENSG00000026751.16	0.524359417931159	123160988674261	232705634862686	0.52925658094586	0.596627471079149	NA	None	SLAMF7
ENSG00000026950.16	118217502517576	0.0943652883632713	0.143711889849618	0.656628261322124	0.511419972352193	0.602855446379431	None	BTN3A1
ENSG00000027001.9	138017779264838	-0.536004941214204	0.196541569475401	-27271835807808	0.00638774893123963	0.0137761008948584	DOWN	MIPEP
ENSG00000027075.14	175502273869284	0.269676247660718	0.137717733076797	195818099554642	0.0502087783071285	0.0868958203663232	None	PRKCH
ENSG00000027644.4	839678612193858	-0.215905335268346	0.482306818554663	-0.447651426358337	0.654404782442724	0.729890693460962	None	INSRR
ENSG00000027697.13	58628040709863	0.473969866514026	0.116225958511906	40780035078435	4.54241e+09	0.000142300486804412	UP	IFNGR1
ENSG00000027847.13	195689067533875	-0.500566707451116	0.124004095061381	-403669497530175	5.42095e+09	0.000167691179346184	DOWN	B4GALT7
ENSG00000027869.11	42336717459233	-12167594234877	0.343211989969699	-354521246065769	0.000392296741675851	0.00106252317234765	DOWN	SH2D2A
ENSG00000028116.16	193083641926979	-0.376073623555354	0.113402163851054	-33162826068231	0.00091223529294339	0.00232380132380148	DOWN	VRK2
ENSG00000028137.18	671089534812593	0.0044269955215025	0.548999711041341	0.00806374836355632	0.993566129404635	0.995782793241251	None	TNFRSF1B
ENSG00000028203.17	628024225384989	-0.665004808946594	0.10740699355068	-619144793986636	59614	339456	DOWN	VEZT
ENSG00000028277.21	483901634737737	221919382870738	0.309720232877293	71651561413703	77.6979	607.567	UP	POU2F2
ENSG00000028310.17	72276042697938	0.84573306545851	0.140335627819809	602650288168042	167545	907778	UP	BRD9
ENSG00000028528.14	108528752420957	0.428143948459483	0.119169677605244	359272557468631	0.000327237162914945	0.000896843156620705	UP	SNX1
ENSG00000028839.9	302535488354667	0.260102582210818	0.108867533468413	238916574964274	0.0168866819640512	0.033130262570333	UP	TBPL1
ENSG00000029153.14	359492844124511	-0.163228631250744	0.0993594739674816	-164280893137745	0.10042247171615	0.157346272293176	None	ARNTL2
ENSG00000029363.16	279069285441957	0.0989808948327037	0.066208528616011	149498707948582	0.13491781419645	0.201995739148067	None	BCLAF1
ENSG00000029364.11	108129944351701	0.242707317663558	0.0935757234194384	259369961347411	0.00949494035275374	0.0197389233828024	UP	SLC39A9
ENSG00000029534.19	112589284902654	-0.954270861586424	0.176283366938676	-541327794084161	61881.3	2.80479e+07	DOWN	ANK1
ENSG00000029559.6	100390807099216	397621579709129	197047428262434	201789783919212	0.0436019021490818	0.0769121400524781	None	IBSP
ENSG00000029639.10	187509166018943	-0.482745599612398	0.137318501618109	-351551752985873	0.00043889778382724	0.00117745067606625	DOWN	TFB1M
ENSG00000029725.16	13369800978617	-0.135870361884353	0.0921474675038121	-147448829105078	0.14035016799892	0.208941980428309	None	RABEP1
ENSG00000029993.14	103329891467127	-0.890850933409197	0.10115361432276	-880691154116032	0.000128641	0.00182302	DOWN	HMGB3
ENSG00000030066.13	18601703470074	0.715079778884444	0.100335499922348	71268870881977	102.664	792.552	UP	NUP160
ENSG00000030110.12	142469927395175	0.332333456557613	0.125838326937394	264095577751087	0.00826725096359203	0.0173938144802664	UP	BAK1
ENSG00000030304.13	0.238701401825863	180333292562667	316074699792792	0.570540105490529	0.568311428686157	NA	None	MUSK
ENSG00000030419.16	678416088993442	-0.847025282928658	0.219447272881228	-385981229936312	0.000113474152740866	0.000333341925672513	DOWN	IKZF2
ENSG00000030582.17	12228807444317	-110795601116653	0.131588749563134	-841983843485765	0.00377004	0.0461885	DOWN	GRN
ENSG00000031003.10	793687354904347	0.899042420058335	0.143455521725668	62670464632068	36796	214530	UP	FAM13B
ENSG00000031081.10	621719888283506	-0.58888694169386	0.198823346645212	-296186012171243	0.00305786667600793	0.00706374788521909	DOWN	ARHGAP31
ENSG00000031691.6	362100648083066	0.870924536899427	0.185906182719151	46847529445276	2.80298e+08	1.03112e+09	UP	CENPQ
ENSG00000031698.12	497362266897741	0.159208301262067	0.0959176009379973	165984448844776	0.0969457412563013	0.152726904072153	None	SARS
ENSG00000031823.14	653036122026732	-0.68871893878405	0.089856041503693	-76646926267695	1.7926	16.7969	DOWN	RANBP3
ENSG00000032219.18	107904088367105	198601139898645	0.176547337455311	112491721915045	2.33776e-15	8.02886e-14	UP	ARID4A
ENSG00000032389.12	226699962953992	-0.905134670168809	0.134474725817822	-67308906165388	1686.28	11396	DOWN	EIPR1
ENSG00000032444.15	26719850934087	-114706466487145	0.132447889149219	-866049789271572	0.000469708	0.00629114	DOWN	PNPLA6
ENSG00000032742.17	943761222531551	-102822453872152	0.179224133528107	-573708751427872	963185	4.79875e+06	DOWN	IFT88
ENSG00000033011.11	201648482746803	-0.011307669840701	0.14238107547995	-0.079418348278268	0.936699874920357	0.954590151874607	None	ALG1
ENSG00000033030.13	805533254223694	138704255532204	0.183824024249388	754549118911838	4.50586	40.3409	UP	ZCCHC8
ENSG00000033050.7	151980965759536	0.805879121977275	0.146103716883329	551580164535313	3.47194e+06	1.61908e+07	UP	ABCF2
ENSG00000033100.16	378472397715389	-0.749626419997353	0.155206699014597	-482985866432769	1.3663e+08	5.23689e+08	DOWN	CHPF2
ENSG00000033122.18	0.917398795635649	31901109345281	163022500983399	195685314314554	0.0503647368930207	0.0871177573613967	None	LRRC7
ENSG00000033170.16	213632989880982	-156006866423052	0.162432874868553	-960438990871143	7.66103e-08	1.41305e-06	DOWN	FUT8
ENSG00000033178.12	795031738237099	-0.179208639409809	0.0890899824004117	-201154646775394	0.0442677672869954	0.0779718117841424	None	UBA6
ENSG00000033327.12	234385441291476	0.485393992148881	0.162971603980085	297839611499557	0.00289761237506349	0.0067325300470514	UP	GAB2
ENSG00000033627.16	118537397044682	0.46666084525261	0.0949057788784349	491709620602089	8.78374e+07	3.4563e+08	UP	ATP6V0A1
ENSG00000033800.13	102543857116469	132625258515419	0.135807735494332	976566305539744	1.58075e-08	3.12421e-07	UP	PIAS1
ENSG00000033867.16	567706284516866	0.820296128409182	0.113667201872156	721664750164066	0.532849	42.4994	UP	SLC4A7
ENSG00000034053.14	272568332039128	-0.655253167932572	0.17849561148655	-367097634768431	0.000241625701896622	0.000677425019034356	DOWN	APBA2
ENSG00000034152.18	346205338023083	0.859083413570361	0.11245831176363	763912778075511	2.18698	20.2731	UP	MAP2K3
ENSG00000034239.10	0.248258508060705	0.713125636046302	31583889400025	0.225787782819977	0.821366479628227	NA	None	EFCAB1
ENSG00000034510.5	223801730377791	0.578116235747602	0.244766220686232	236191184439905	0.0181809649636653	0.0353690689022852	UP	TMSB10
ENSG00000034533.11	788411592400996	-0.704052072320146	0.223197727043312	-315438728542035	0.0016083549289635	0.00391575081485011	DOWN	ASTE1
ENSG00000034677.12	388985878836748	103598071783428	0.0971846818999724	106599177728499	1.56736e-12	4.23238e-11	UP	RNF19A
ENSG00000034693.14	239271955877676	0.287026889817348	0.139456672741673	205817967813582	0.0395728886309811	0.0708490542787967	None	PEX3
ENSG00000034713.7	603831545019952	-0.536016623871242	0.075405210848694	-710848252843956	117.326	899.259	DOWN	GABARAPL2
ENSG00000034971.16	0	NA	NA	NA	NA	NA	None	MYOC
ENSG00000035115.21	17922974131872	-105062302453305	0.156775640123545	-670144305394079	2063.71	13849.9	DOWN	SH3YL1
ENSG00000035141.7	868811968401715	-0.607310446441887	0.120388740079789	-504457847170246	4.54522e+07	1.85921e+08	DOWN	FAM136A
ENSG00000035403.17	177310034156564	-0.658579935353559	0.0962560321769145	-684196013963174	781.168	5467.31	DOWN	VCL
ENSG00000035499.12	400296718271989	0.175342618649975	0.109478335597339	160161933128839	0.109239813374473	0.169127288350429	None	DEPDC1B
ENSG00000035664.11	513291023795933	0.173344478086846	0.219032478403368	0.791409928566013	0.428704818063734	0.52415324998163	None	DAPK2
ENSG00000035681.7	339329664546819	-0.111464422763212	0.108902778662341	-102352230248242	0.306060960518204	0.397847598108979	None	NSMAF
ENSG00000035687.9	124779071345398	0.519630970571131	0.0951476750401738	546131022488704	4.72633e+06	2.16904e+06	UP	ADSS
ENSG00000035720.7	0.809816618301436	166340885117977	156718641872373	106139820464651	0.288508972487562	0.379264680621788	None	STAP1
ENSG00000035862.12	316893719087148	-0.915904731229305	0.284584297607684	-32183951782608	0.00128910078540645	0.00318725351545223	DOWN	TIMP2
ENSG00000035928.15	179650237858172	0.282270741613576	0.079414418978178	355440164702509	0.000378840176808991	0.00102973748999654	UP	RFC1
ENSG00000036054.12	5003601775571	0.5553008573843	0.148644895111954	373575464509608	0.000187153081503272	0.000534298031909181	UP	TBC1D23
ENSG00000036257.12	707222471723986	-0.0165467524307691	0.0745011430745972	-0.222100651720216	0.824235530530486	0.868707551986602	None	CUL3
ENSG00000036448.9	8644713652756	-104764129812284	0.253312379134274	-413576826250374	3.53769e+09	0.000112288012301035	DOWN	MYOM2
ENSG00000036473.6	0.290964725344364	-0.925769191091733	311048911292772	-0.29762817276681	0.765986969748363	NA	None	OTC
ENSG00000036530.8	811791106412814	121685053880725	0.509617015657516	238777454720042	0.0169507366970129	0.0332377755684349	UP	CYP46A1
ENSG00000036549.12	940335094217908	-0.277472804820466	0.0725363620523454	-382529254252136	0.000130616888441356	0.000380631572437195	DOWN	ZZZ3
ENSG00000036565.14	0	NA	NA	NA	NA	NA	None	SLC18A1
ENSG00000036672.15	123281992460471	-0.191939986185776	0.148878626497897	-128923802362247	0.197315349764472	0.278492470979049	None	USP2
ENSG00000036828.15	0.238701401825863	180333292562667	316074699792792	0.570540105490529	0.568311428686157	NA	None	CASR
ENSG00000037042.8	10888566524773	-0.304618226001144	0.163312946893864	-186524235705032	0.0621474408519178	0.104312101950675	None	TUBG2
ENSG00000037241.7	156980620351312	-0.510096832692527	0.177280574329975	-28773419457852	0.00401040756833261	0.00904067846734952	DOWN	RPL26L1
ENSG00000037280.15	710288546422589	-0.22596608483225	0.11295063720534	-200057379420935	0.0454383400302238	0.0797820832769819	None	FLT4
ENSG00000037474.14	142473534556081	112434756880794	0.170271152454839	660327690626367	4021.67	26199.8	UP	NSUN2
ENSG00000037637.10	390606766721608	0.433263606634804	0.103879486492939	417082930674915	3.03493e+09	9.71333e+09	UP	FBXO42
ENSG00000037749.11	248531761776412	-0.152914206636063	0.116326382252059	-131452731251217	0.188668813013601	0.268200958957417	None	MFAP3
ENSG00000037757.13	726032150491954	-0.193293185637552	0.0912696459697526	-211782552220714	0.034189847004586	0.0621588627202265	None	MRI1
ENSG00000037897.16	953919156882522	0.334309494316425	0.159739839307976	209283730198252	0.0363636807021847	0.0656504799176247	None	METTL1
ENSG00000037965.5	142442598363119	139325183599556	0.135670864476514	102693517976128	9.68532e-11	2.29707e-10	UP	HOXC8
ENSG00000038002.8	184845512382029	-102911626910938	0.16693605007101	-616473355318771	70601.9	399220	DOWN	AGA
ENSG00000038210.12	187968105484872	-158932373883533	0.16221610155763	-979757079336967	1.15326e-08	2.30835e-07	DOWN	PI4K2B
ENSG00000038219.12	212176048113427	0.920181253958221	0.102448087263957	898192712556338	2.66065e-05	0.000400292	UP	BOD1L1
ENSG00000038274.16	597835572249033	-0.330581213835648	0.123910418519453	-266790490893023	0.00763258570227507	0.0161776582543795	DOWN	MAT2B
ENSG00000038295.7	580334911827306	0.81320231425513	0.252768541149343	321718165780237	0.00129456603041955	0.00319982204353037	UP	TLL1
ENSG00000038358.14	911425427541448	0.651403272989839	0.0944282575450067	68983934462559	525.939	3737.17	UP	EDC4
ENSG00000038382.18	105542383349304	0.0819157201500204	0.119730937111835	0.684165029740868	0.493870961858907	0.586369449157746	None	TRIO
ENSG00000038427.15	813050903868333	-137019443959305	0.116554813582986	-11755794526817	6.59376e-18	2.70419e-16	DOWN	VCAN
ENSG00000038532.14	424085687682907	0.307740201822477	0.149005942289794	206528811598647	0.0388957473436003	0.0697460119984388	None	CLEC16A
ENSG00000038945.14	0.886469121415408	144267693866753	185293867018668	0.778588607318658	0.436222092279635	0.531611973431094	None	MSR1
ENSG00000039068.18	118548316443308	0.251182856068456	0.212934131372407	117962702573574	0.238148589206331	0.324924320669008	None	CDH1
ENSG00000039123.15	148864365827991	0.376618571175056	0.168418083753362	223621218566167	0.0253378753798515	0.04765067228078	UP	SKIV2L2
ENSG00000039139.9	276448842276722	0.0907644529679424	0.857374127558203	0.10586329823882	0.915690814147652	0.938882787539132	None	DNAH5
ENSG00000039319.16	693769046472411	0.0602857900874658	0.130094861958295	0.463398701378322	0.643078609322178	0.720165541376434	None	ZFYVE16
ENSG00000039523.19	326390139508134	-0.791281803037549	0.154172677687656	-513243860653854	2.86012e+07	1.19699e+08	DOWN	RIPOR1
ENSG00000039537.13	0	NA	NA	NA	NA	NA	None	C6
ENSG00000039560.13	779491800778024	-0.340003676079487	0.10457382435973	-325132678431926	0.00114867745990437	0.00286599358296902	DOWN	RAI14
ENSG00000039600.10	160553131097047	0.57188279433786	10333321407068	0.553435601012749	0.579965166631209	0.664887787364157	None	SOX30
ENSG00000039650.11	523028783979302	-0.170948811550093	0.0812448782635702	-210411800969792	0.035368154223255	0.0641063732640685	None	PNKP
ENSG00000039987.6	19121737147036	626649214094129	0.900115665165471	696187432732804	335.775	2448.2	UP	BEST2
ENSG00000040199.18	578620811346198	151780644797769	0.174897532477902	867826107363443	0.000401866	0.00542875	UP	PHLPP2
ENSG00000040275.16	120519286926781	-0.225015143662962	0.101492955938936	-22170518296693	0.0266195499634608	0.0497631979537035	DOWN	SPDL1
ENSG00000040341.17	364185445087757	-0.496229578439186	0.117731581673782	-4214923229471	2.49863e+09	8.08432e+09	DOWN	STAU2
ENSG00000040487.12	130321282442067	-0.564738462250626	0.157669264230556	-358179170180449	0.000341245831886946	0.000932896934932342	DOWN	PQLC2
ENSG00000040531.14	131647790410479	-12428770424709	0.162094983367309	-766758487308967	1.75265	16.4409	DOWN	CTNS
ENSG00000040608.13	862395005895579	0.434122880173342	0.162296117378967	267488148936829	0.00747556707445279	0.0158890561592613	UP	RTN4R
ENSG00000040633.12	412332551598409	-0.0300414380486513	0.105578799440422	-0.284540440011384	0.775996247509079	0.829825757817658	None	PHF23
ENSG00000040731.10	849403599664026	0.632497307453643	0.479941914139257	131786220127905	0.187549781050124	0.266942280224204	None	CDH10
ENSG00000040933.15	521872917312723	-0.438883406770713	0.0910085129803625	-482244344400413	1.4181e+08	5.4247e+08	DOWN	INPP4A
ENSG00000041353.9	951807065209823	185654413503257	0.523246661606173	354812418551066	0.000387985243026203	0.00105197896998261	UP	RAB27B
ENSG00000041357.15	179646795974202	-121761927015836	0.15299206420903	-795870868501223	0.173844	1.80597	DOWN	PSMA4
ENSG00000041515.15	0.357872867931735	185358067420427	296071568479917	0.626058315467736	0.531276692237674	NA	None	MYO16
ENSG00000041802.10	516517206545282	126684328349961	0.14110833166127	897780640296043	2.76219e-05	0.000414823	UP	LSG1
ENSG00000041880.14	128273881031635	-0.961360756757945	0.178293937623529	-539199913116437	6.96781e+06	3.13757e+07	DOWN	PARP3
ENSG00000041982.15	140395247608642	0.734925780797276	0.355531402273249	206711918018549	0.038722925207135	0.0694906374264668	None	TNC
ENSG00000041988.15	240910302320664	110979930962988	0.133978241667997	828342942714534	0.0119678	0.138842	UP	THAP3
ENSG00000042062.11	116282408019043	0.176132633264733	128150953783843	0.137441531306761	0.890681805275825	0.919729753743294	None	RIPOR3
ENSG00000042088.13	276795790219914	-0.778079439664921	0.122269861754243	-636362410574101	19704.8	118172	DOWN	TDP1
ENSG00000042286.14	106948354113069	0.441468405985891	0.158215911198796	279029082878518	0.00526607149453598	0.0115846200011056	UP	AIFM2
ENSG00000042304.11	0.0619802263588012	0.649191306075698	316074699792792	0.205391733821557	0.837266078065835	NA	None	C2orf83
ENSG00000042317.16	119128550504243	-0.920283141283236	0.149675436817436	-614852484049026	78206.9	440045	DOWN	SPATA7
ENSG00000042429.11	235273057155339	215158795529301	0.249088911972792	863783111922712	0.000572902	0.00760843	UP	MED17
ENSG00000042445.13	543450855921248	-0.0410276403616008	0.0893501033414825	-0.459178432114391	0.646106037354624	0.722942047716369	None	RETSAT
ENSG00000042493.15	861060321192117	-111499384202703	0.37138942340377	-300222292764331	0.00268015827561865	0.00627483507627611	DOWN	CAPG
ENSG00000042753.11	619262053481259	-125089141856075	0.157638199215591	-793520494896029	0.210148	2.16699	DOWN	AP2S1
ENSG00000042781.12	203351859139354	0.0260129125259473	0.939596408672871	0.0276851979060766	0.977913229539172	0.984413333491422	None	USH2A
ENSG00000042813.7	0	NA	NA	NA	NA	NA	None	ZPBP
ENSG00000042832.11	513242771657892	342363039745609	0.968501676969491	353497622034984	0.000407811856500202	0.0011014600421589	UP	TG
ENSG00000042980.12	0.134049118873964	180333292562667	316074699792792	0.570540105490529	0.568311428686157	NA	None	ADAM28
ENSG00000043039.6	103708656604412	-0.0845407240452549	0.160678925675679	-0.526146933642656	0.598786121231212	0.682048076106776	None	BARX2
ENSG00000043093.13	17439477739216	-0.17017775876197	0.116197390562801	-146455749081554	0.143041686979079	0.212282645257028	None	DCUN1D1
ENSG00000043143.20	997641411443162	-0.331410169856236	0.21833153522016	-151792167595968	0.129034144857291	0.194714614035543	None	JADE2
ENSG00000043355.11	985243178443117	0.847298535948099	0.130109654925625	651218801888639	7406.39	4667.75	UP	ZIC2
ENSG00000043462.11	0.601110945581376	264380101160594	260955946464656	101312158140992	0.311002091076316	NA	None	LCP2
ENSG00000043514.15	362884912800788	0.704357682569568	0.156970169320265	448720725485408	7.21629e+08	2.51829e+08	UP	TRIT1
ENSG00000043591.5	928978668075168	147443270463659	0.524309478881379	281214199633071	0.0049212772679731	0.01089188401416	UP	ADRB1
ENSG00000044012.3	0.153754746640607	180333292562667	316074699792792	0.570540105490529	0.568311428686157	NA	None	GUCA2B
ENSG00000044090.8	509819308348221	-0.569077823237503	0.147449652161785	-385947213095559	0.000113632214492541	0.000333689273722987	DOWN	CUL7
ENSG00000044115.20	169404563767406	-0.581557057381977	0.082362005823836	-706098706029414	165.324	1247.75	DOWN	CTNNA1
ENSG00000044446.11	671834267660963	-0.109173572679798	0.113587343130962	-0.96114205747312	0.336480745432545	0.430913401947612	None	PHKA2
ENSG00000044459.14	316969821935457	-0.312531278387804	0.194426221058032	-16074543684852	0.107954731707692	0.167457392184326	None	CNTLN
ENSG00000044524.10	177999089094692	0.0263942006081585	0.184585854928534	0.142991458464559	0.886296927029831	0.916444072945747	None	EPHA3
ENSG00000044574.7	513044775784014	0.946773428527393	0.215761767485792	438805002183594	1.14371e+09	3.89111e+09	UP	HSPA5
ENSG00000046604.12	247731387956985	-110335112683986	0.106927065943114	-103187262935547	5.79873e-11	1.39129e-09	DOWN	DSG2
ENSG00000046647.13	918430419706875	-134828546247971	0.175637218598234	-76765361763322	1.63448	15.4303	DOWN	GEMIN8
ENSG00000046651.14	608987670442776	0.555066493955953	0.0915242776551577	606469133848087	132207	723334	UP	OFD1
ENSG00000046653.14	147482291529598	-18991730862591	0.15572462807258	-121957143822744	3.27618e-20	1.5511e-18	DOWN	GPM6B
ENSG00000046774.9	0.573097646334346	0.247715468556552	181824633340137	0.136238673498741	0.891632603143246	NA	None	MAGEC2
ENSG00000046889.18	210840054322222	170571250131229	0.151575324139714	112532334071742	2.23255e-15	7.69907e-14	UP	PREX2
ENSG00000047056.14	835216323937654	210510829038029	0.173182310766086	121554463678662	5.36679e-20	2.5125e-18	UP	WDR37
ENSG00000047188.15	108022966059893	-0.415798759237298	0.1242477701533	-334652894554387	0.00081830135681884	0.00210219661868237	DOWN	YTHDC2
ENSG00000047230.14	449218138836829	-117212595668981	0.148349146927507	-790113041406693	0.0276385	2.8074	DOWN	CTPS2
ENSG00000047249.17	369791728046956	-0.329421691016995	0.208028801552223	-158353885884545	0.113298697017892	0.174465836275255	None	ATP6V1H
ENSG00000047315.15	326874009410503	0.839409107022373	0.231565382793708	362493347190054	0.000289035847333942	0.000798856563040066	UP	POLR2B
ENSG00000047346.12	332400360560388	167944962442465	0.151572785317712	110801528183595	1.56605e-14	5.00261e-13	UP	FAM214A
ENSG00000047365.11	101152234456301	0.628076918047137	0.153737943229678	408537349240335	4.4006e+09	0.00013808164502696	UP	ARAP2
ENSG00000047410.13	635558236229087	0.0483899368977961	0.112139271161823	0.431516420576399	0.666092915599727	0.740056371358886	None	TPR
ENSG00000047457.13	0.372750520699827	242987199322963	287805291960894	0.844276342757378	0.398515002616139	NA	None	CP
ENSG00000047578.12	257436148737482	-0.19479638517844	0.138600739399341	-140544982676597	0.159887558992874	0.232937716335237	None	KIAA0556
ENSG00000047579.19	15049825898846	-0.708795308397623	0.181596965400105	-390312308818577	9.49594e+09	0.000282451347560561	DOWN	DTNBP1
ENSG00000047597.5	534135524360173	-0.815007712464985	0.24895808957721	-327367435157082	0.00106158876494334	0.00266910106517408	DOWN	XK
ENSG00000047617.14	855348115026966	0.0737554681027927	0.474799659807918	0.155340187338447	0.876553135206155	0.909104707651035	None	ANO2
ENSG00000047621.11	375465342644159	0.484363053303487	0.146485828762236	330655229516888	0.000944517183134276	0.0023977746121373	UP	C12orf4
ENSG00000047634.14	195710124919757	0.370111720702239	0.0791026414286432	467887941562747	2.88447e+08	1.05986e+09	UP	SCML1
ENSG00000047644.18	14144945039525	0.871763339319645	0.492490339061838	17701125690715	0.0767083901206142	0.125110219776323	None	WWC3
ENSG00000047648.21	17483281788693	0.183350871015683	106163203101105	0.172706611763653	0.86288204645738	0.898478075212829	None	ARHGAP6
ENSG00000047662.4	11891850692999	263782477781179	0.835874115086498	31557679920963	0.0016007613528896	0.00389877353338931	UP	FAM184B
ENSG00000047849.21	246032738846936	-0.935415066160788	0.142276829052392	-657461283324168	4877.99	31428.2	DOWN	MAP4
ENSG00000047932.13	817216511454899	-0.0152623566669591	0.075038802993178	-0.203392858869919	0.83882798095793	0.880249423604055	None	GOPC
ENSG00000047936.10	168873932284912	206554971739018	130551266988548	158217516002458	0.113609589338444	0.174858887961827	None	ROS1
ENSG00000048028.11	775873513410265	-0.357792468138253	0.0741276867762171	-482670488853088	1.38811e+07	5.31399e+08	DOWN	USP28
ENSG00000048052.21	374407200893097	0.37835946062446	0.220069385536586	171927349050356	0.0855645846232882	0.137450073957154	None	HDAC9
ENSG00000048140.17	331882590673607	-0.827411584796154	0.110660405225564	-747703375122842	0.760189	66.2202	DOWN	TSPAN17
ENSG00000048162.20	545317827680604	189799930613067	0.243860192565159	778314527748734	0.707433	6.90943	UP	NOP16
ENSG00000048342.15	166332033804763	-0.747278604618285	0.147303087944049	-50730681552455	3.91452e+07	1.61277e+08	DOWN	CC2D2A
ENSG00000048392.11	953984224071962	0.638829653509532	0.190591910018671	335181935816137	0.000802823841691064	0.00206539003071156	UP	RRM2B
ENSG00000048405.9	361731452864286	135348202473159	0.15985922965131	846671179189243	0.00252418	0.0314927	UP	ZNF800
ENSG00000048462.10	0.257657827753086	234751205333157	315691398840549	0.743609760023036	0.457112596880562	NA	None	TNFRSF17
ENSG00000048471.13	205087751705125	-0.38319182200498	0.160715514039527	-238428644736025	0.0171122766773178	0.0335179303208235	DOWN	SNX29
ENSG00000048540.14	582392752335015	-0.747229283233185	0.632322879112054	-118172109205109	0.237316386404913	0.324181602793681	None	LMO3
ENSG00000048544.5	247308797219567	0.0458771751466639	0.11468244747062	0.400036589369241	0.689129567432282	0.759156799669058	None	MRPS10
ENSG00000048545.13	0.155829075934255	180333292562667	316074699792792	0.570540105490529	0.568311428686157	NA	None	GUCA1A
ENSG00000048649.13	161175602286461	130051411855102	0.0798637961601744	162841510306211	1.27892e-45	1.96049e-43	UP	RSF1
ENSG00000048707.13	855239946352032	-0.105707389930156	0.16755215872524	-0.63089243811833	0.528110856543687	0.618441724124664	None	VPS13D
ENSG00000048740.18	123699851330709	135956983756473	0.251335354992253	540938555026067	632414	2.86208e+07	UP	CELF2
ENSG00000048828.16	117720369489717	-0.643046199874375	0.0969191797285268	-663487043199875	3247.88	21391.6	DOWN	FAM120A
ENSG00000048991.16	554931317011404	-0.884847953973893	0.111696363895126	-792190473455963	0.0233899	2.39912	DOWN	R3HDM1
ENSG00000049089.13	628509098598944	-0.477219334179801	0.199451245500578	-239266158996443	0.0167266608095815	0.0328599087874408	DOWN	COL9A2
ENSG00000049130.14	409292290646668	0.14388068791171	0.131106512452242	109743356924486	0.272451905591127	0.362335429053127	None	KITLG
ENSG00000049167.13	200025588181824	0.327047045413175	0.131257831967323	249163833130045	0.0127155441634913	0.0256844592857281	UP	ERCC8
ENSG00000049192.14	832078404699165	182033419923144	0.261240271252628	696804589316598	321.373	2346.6	UP	ADAMTS6
ENSG00000049239.12	379814798879227	-122178512835808	0.159686208289835	-765116249826976	1.9917	18.5244	DOWN	H6PD
ENSG00000049245.12	65379326937236	-0.791867239683773	0.082302292019932	-962144820331368	6.49107e-09	1.20968e-06	DOWN	VAMP3
ENSG00000049246.14	773941984035635	0.395295756278934	0.275000398007637	143743703333825	0.150593852349556	0.221762502815595	None	PER3
ENSG00000049247.13	0.426124008537099	18464642001269	239015338902115	0.772529582665442	0.439800832775364	NA	None	UTS2
ENSG00000049249.8	73629872741403	128166804930537	0.540352776154308	237190980756499	0.0176964099102455	0.0345248909780825	UP	TNFRSF9
ENSG00000049283.17	443660173336183	0.373040908550339	0.711961755229222	0.523962004715037	0.60030496703392	0.683468451212932	None	EPN3
ENSG00000049323.15	443193322185212	-0.828915049209054	0.15668445461962	-529034645601183	1.22085e+07	5.3248e+07	DOWN	LTBP1
ENSG00000049449.8	912800732521394	-0.858823565214754	0.148675794234892	-577648547051245	76277.1	3.8483e+06	DOWN	RCN1
ENSG00000049540.16	103330164950711	329874407011523	0.767314606448039	429907634025811	1.71511e+09	5.68914e+09	UP	ELN
ENSG00000049541.10	780631315732121	-0.182556528432826	0.0899659594074767	-202917336329384	0.0424406356209616	0.0752332237703408	None	RFC2
ENSG00000049618.22	106672716249888	0.112186031333245	0.17472750370311	0.642062806115896	0.520832404338364	0.611819506713212	None	ARID1B
ENSG00000049656.13	106783047529717	0.244386623284662	0.0893409993591284	273543641819238	0.00622976202268214	0.0134723627742133	UP	CLPTM1L
ENSG00000049759.17	414303451913976	0.90721872686941	0.144038167659107	629846062063572	30061.6	176866	UP	NEDD4L
ENSG00000049768.14	723340661236629	-0.381828484831518	0.552110732340231	-0.691579537338574	0.48920141577573	0.581958245048117	None	FOXP3
ENSG00000049769.12	809597226298305	-0.0377112338308152	0.208387516014669	-0.180966857094071	0.85639359066422	0.893498293048576	None	PPP1R3F
ENSG00000049860.13	519339362101989	-136567827459433	0.106536579780405	-128188672605155	1.28565e-23	7.51657e-22	DOWN	HEXB
ENSG00000049883.14	490226027569631	0.616505840650396	0.126753099303587	486383247461113	1.15134e+07	4.45853e+08	UP	PTCD2
ENSG00000050030.13	596336404606969	115080623109053	0.231062274569351	498050247811063	6.34194e+06	2.54284e+08	UP	NEXMIF
ENSG00000050130.17	243125998246097	-0.868379775271045	0.167830665950289	-517414246290519	2.2896e+07	9.68707e+07	DOWN	JKAMP
ENSG00000050165.17	464454524614455	0.268749883540083	0.519404964399593	0.517418781029066	0.604863851991841	0.687101740906849	None	DKK3
ENSG00000050327.14	0.311031315590359	177268411345898	259210080365915	0.683879311698282	0.494051378877265	NA	None	ARHGEF5
ENSG00000050344.8	152384422960078	0.277256065507452	0.140979854000332	196663606636164	0.0492251823940078	0.0854143214140226	None	NFE2L3
ENSG00000050393.11	293368504724977	-0.786726290619501	0.106957054710699	-735553435673284	19.0165	15.9411	DOWN	MCUR1
ENSG00000050405.13	629261500379396	0.120938115799042	0.165423887526889	0.731080121541596	0.464730215454904	0.558395909598828	None	LIMA1
ENSG00000050426.15	105810396602121	-0.51069805237359	0.157139635739785	-324996332064355	0.00115419894200771	0.00287748526398987	DOWN	LETMD1
ENSG00000050438.16	565502351724656	-0.374327832368488	0.246669575004312	-151752737386419	0.129133587611537	0.194816274157107	None	SLC4A8
ENSG00000050555.17	206629859674133	-118252121691829	0.136126991428886	-868689746615057	0.000372472	0.00504795	DOWN	LAMC3
ENSG00000050628.20	309810022050581	377475571439757	0.423695683965614	890912005302353	5.14392e-05	0.000753163	UP	PTGER3
ENSG00000050730.15	129937788500186	-0.611664760756118	129917298473062	-0.470810868102331	0.63777580276416	0.71566165334275	None	TNIP3
ENSG00000050748.17	73495544650748	-11253180114173	0.0908626401140437	-1238482626088	3.15768e-21	1.59406e-19	DOWN	MAPK9
ENSG00000050767.15	436495960196819	-0.136581493605739	0.227526385222293	-0.600288592781444	0.548313919723593	0.636798064029405	None	COL23A1
ENSG00000050820.16	35130672524261	-0.232682809377409	0.131850188311452	-176475143765266	0.0776055495342369	0.12640126435314	None	BCAR1
ENSG00000051009.10	367758020586467	-0.369392431077115	0.123669038956181	-298694349204088	0.00281781801371104	0.00656594168733855	DOWN	FAM160A2
ENSG00000051108.14	74488649854612	0.192900916128258	0.17664393356836	109203249854944	0.274818816974945	0.364973325871638	None	HERPUD1
ENSG00000051128.18	613042412230574	-0.331064740384053	0.225046071631213	-147109762007566	0.141264718575039	0.210154152611189	None	HOMER3
ENSG00000051180.16	263949714318606	-0.127586403163164	0.154486209697646	-0.825875677918897	0.408874618948688	0.505091048123926	None	RAD51
ENSG00000051341.13	863708309226334	0.294033121063407	0.152784133490869	192450036757894	0.0542918947010494	0.0929703857219795	None	POLQ
ENSG00000051382.8	353686838474026	0.779896041702635	0.103102156687993	756430385896533	3.89947	35.2129	UP	PIK3CB
ENSG00000051523.10	560910914377879	-119608497813324	0.181703444035073	-658262139435489	4622.25	29834	DOWN	CYBA
ENSG00000051596.9	147170588268291	-0.750621408566232	0.156228942468134	-48046245254418	1.55042e+08	5.89587e+08	DOWN	THOC3
ENSG00000051620.10	699600618136295	-0.150979233549209	0.0899676451056813	-167815033250964	0.0933177549558624	0.147780054147426	None	HEBP2
ENSG00000051825.14	751474270341075	0.0891767395155641	0.118943659888424	0.749739326999158	0.453411716895979	0.547912447739133	None	MPHOSPH9
ENSG00000052126.14	462382126611324	0.725188418681646	0.0963668636343702	752528816786148	5.26042	46.6974	UP	PLEKHA5
ENSG00000052344.15	927168843649035	0.36799943179066	0.441827967104938	0.832902077706767	0.404899957781889	0.50094414068094	None	PRSS8
ENSG00000052723.11	870525600353741	-0.456536404813892	0.0991368413037301	-460511348566352	4.12241e+08	1.48691e+09	DOWN	SIKE1
ENSG00000052749.13	160277971280509	211604453078645	0.190417746319062	111126434993135	1.08887e-15	3.53673e-13	UP	RRP12
ENSG00000052795.12	224488696053604	-0.329198547843068	0.14835252375164	-221902896909382	0.0264847537614472	0.0495628040466564	DOWN	FNIP2
ENSG00000052802.12	254427915582689	0.541542618690817	0.200912516760142	269541503647249	0.00703010041148119	0.0150273551861778	UP	MSMO1
ENSG00000052841.14	958462450707366	-0.392701414352305	0.0966163881100171	-40645424863651	4.81268e+09	0.000150207401752268	DOWN	TTC17
ENSG00000052850.5	202191986653134	-103084315060575	0.13699682337773	-752457703171327	5.28913	46.9191	DOWN	ALX4
ENSG00000053108.16	393302374174023	0.835054465361294	0.278111670951602	30025869195062	0.00267695516456513	0.00626850343118175	UP	FSTL4
ENSG00000053254.15	499898023719664	-0.203951614260515	0.189300618367593	-107739539373544	0.281303661102954	0.371544291274995	None	FOXN3
ENSG00000053328.8	837209008103473	-130433796212005	0.562340706811777	-231947989238601	0.0203690301630902	0.0392035996248727	DOWN	METTL24
ENSG00000053371.12	388268940310595	-132873554279342	0.138406315492372	-960025225775666	7.9749e-08	1.46878e-06	DOWN	AKR7A2
ENSG00000053372.4	629706694116627	0.761628481959451	0.138702191247001	549110634166653	3.99424e+06	1.8479e+07	UP	MRTO4
ENSG00000053438.8	166029612656159	474078154681125	154691779642676	30646628785072	0.00217915479805471	0.00518541898940799	UP	NNAT
ENSG00000053501.12	145353921451114	-0.602577706735749	0.152125122129019	-396106637945503	7.46158e+09	0.000225705790411708	DOWN	USE1
ENSG00000053524.12	534221585990242	145930779219577	0.204102543427189	714987558553559	8.68566	674.776	UP	MCF2L2
ENSG00000053702.14	0.524967359942582	0.030680151238821	182964304557264	0.0167683807576897	0.986621394849609	NA	None	NRIP2
ENSG00000053747.15	551066512997113	-0.905380850504523	0.113203602563372	-799780952198657	0.126652	1.33839	DOWN	LAMA3
ENSG00000053770.11	643220699668857	0.739220606305635	0.119006457184774	621160081387761	52447.5	300554	UP	AP5M1
ENSG00000053900.10	385281454155781	0.275987484095832	0.126744789884314	217750555543734	0.0294428677621818	0.0544002075966367	None	ANAPC4
ENSG00000053918.15	359592463203319	-136094654495053	0.29805093649154	-45661542317924	4.96753e+07	1.77015e+09	DOWN	KCNQ1
ENSG00000054116.11	405252544498985	-12301879750565	0.161844002401916	-760107237092113	2.93687	26.8549	DOWN	TRAPPC3
ENSG00000054118.13	216330354479195	-0.388244482371342	0.0809890472044914	-479378997250151	1.6366e+08	6.20574e+08	DOWN	THRAP3
ENSG00000054148.17	49288254785927	-100334588917504	0.171977621740626	-583416539326416	540605	277363	DOWN	PHPT1
ENSG00000054179.11	327940050666449	118138896800377	0.279389133797566	42284714224418	2.35284e+09	7.64348e+09	UP	ENTPD2
ENSG00000054219.10	0.869858952118196	37761095358676	236635920118872	159574655190585	0.110545390677008	0.170749024429835	None	LY75
ENSG00000054267.21	408685080659732	260058132429925	0.152660045238883	17035114330209	4.5086e-51	8.71893e-49	UP	ARID4B
ENSG00000054277.13	182613909880435	-0.775315379549471	0.420355083275417	-184442965101836	0.0651205494110215	0.108527054172561	None	OPN3
ENSG00000054282.15	26203905391494	-0.177164637918436	0.121262033819852	-146100665094924	0.144013616205235	0.213598956424755	None	SDCCAG8
ENSG00000054356.13	0.671144731440427	35329314323498	204053367384283	173137619713789	0.0833846891674633	NA	None	PTPRN
ENSG00000054392.12	807676037105968	-122690508061644	0.204975896640799	-598560660410956	215585	115702	DOWN	HHAT
ENSG00000054523.17	160859287266968	0.845611172692199	0.101161041462986	835905957929075	0.00632202	0.0749696	UP	KIF1B
ENSG00000054598.6	169840574685631	0.0561480590229121	0.147945860565693	0.379517607374898	0.704303531748178	0.771870887948301	None	FOXC1
ENSG00000054611.13	163405587394984	-0.400071320513085	0.140548781185233	-284649441382077	0.00442035047789713	0.00987537643422498	DOWN	TBC1D22A
ENSG00000054654.16	113388407932541	-0.727145299780218	0.161686421408886	-449725643900146	6.88359e+08	2.40887e+09	DOWN	SYNE2
ENSG00000054690.13	403809253928709	-0.537450289112087	0.134380407234628	-399946912032869	6.34847e+09	0.000194232215586224	DOWN	PLEKHH1
ENSG00000054793.13	616792223977981	-0.971725107457209	0.181569412360836	-535181060963111	8.70785e+06	3.8705e+07	DOWN	ATP9A
ENSG00000054796.12	0	NA	NA	NA	NA	NA	None	SPO11
ENSG00000054803.3	0.238701401825863	180333292562667	316074699792792	0.570540105490529	0.568311428686157	NA	None	CBLN4
ENSG00000054938.15	0.883751298994018	253541759040033	154215449895474	164407495625037	0.100160720289812	0.15697528259372	None	CHRDL2
ENSG00000054965.10	120668988593731	0.469599302312858	0.148870503016948	315441469462488	0.0016082038624824	0.00391575081485011	UP	FAM168A
ENSG00000054967.12	371779018302941	159776889318011	0.136356209301933	117176100843503	1.03552e-17	4.21246e-16	UP	RELT
ENSG00000054983.16	327563947807279	-105920782407179	0.275932407447006	-383864959492013	0.000123712832707501	0.000361602210704172	DOWN	GALC
ENSG00000055044.10	253295345333942	0.854429941462637	0.143680459667014	594673724905125	273540	1.45479e+06	UP	NOP58
ENSG00000055070.16	104146925282302	-0.272616881751478	0.0975301666899918	-279520573996367	0.00518666954176549	0.0114234497685109	DOWN	SZRD1
ENSG00000055118.14	743854193203269	0.177318123781139	0.171540957877284	103367805552297	0.301286695307608	0.392880726180469	None	KCNH2
ENSG00000055130.15	148164379053923	0.061917239807399	0.0827745602360795	0.748022576390696	0.454446540081071	0.549030997051186	None	CUL1
ENSG00000055147.18	231963034892363	-13379483895498	0.128116482820619	-104432182346366	1.57383e-12	3.94477e-10	DOWN	FAM114A2
ENSG00000055163.19	945714626345914	-109869413225929	0.187524103328158	-585894886449146	465806	2.41302e+06	DOWN	CYFIP2
ENSG00000055208.18	133652136627571	0.56880289258202	0.0906353554138139	627572860485884	34800.1	203459	UP	TAB2
ENSG00000055211.12	470707755805461	-0.190144119685483	0.0980498632424367	-19392594073827	0.0524697590316263	0.0902373609286554	None	GINM1
ENSG00000055332.16	105534277982441	0.172424493118283	0.131836083683178	13078702605627	0.190917318085386	0.270800122808994	None	EIF2AK2
ENSG00000055483.19	148039616830864	124083752064364	0.112672895722067	11012741908262	3.31751e-14	1.03605e-12	UP	USP36
ENSG00000055609.17	161099265743473	0.963015865433418	0.153179676479496	628683835588545	32399.6	189866	UP	KMT2C
ENSG00000055732.12	58729640848414	-0.0606892952534545	0.236352323767995	-0.256774692484207	0.797352707660142	0.847226659029879	None	MCOLN3
ENSG00000055813.5	983398143460929	282832300138743	0.539885698735227	523874406751883	1.61673e+06	6.9585e+07	UP	CCDC85A
ENSG00000055917.15	134734264492942	-0.14276961569937	0.0850590449846605	-167847658911663	0.0932540969670472	0.1476978515562	None	PUM2
ENSG00000055950.16	619949597922912	-0.0990769807902194	0.0757586239380685	-130779805175993	0.190941815204364	0.270812705326841	None	MRPL43
ENSG00000055955.15	684348247379131	0.588381259542163	0.588180637725593	100034108878073	0.317145469015368	0.410093462146197	None	ITIH4
ENSG00000055957.10	694377282912029	563606744532365	10943225970334	515027968955631	2.60098e+07	1.09291e+08	UP	ITIH1
ENSG00000056050.6	230613696362639	-161399295552013	0.168503417194176	-957839895709788	9.85609e-08	1.79813e-06	DOWN	HPF1
ENSG00000056097.15	152838519688133	-0.236178161721707	0.121261598760555	-19476748132611	0.0514538856707226	0.0887269830414957	None	ZFR
ENSG00000056277.15	595635505380442	18463489383911	0.140319059792432	131582191408803	1.52641e-25	1.01788e-23	UP	ZNF280C
ENSG00000056291.17	530170298852656	-119021876229615	0.71099210124676	-167402529537113	0.0941256281046377	0.148853135217374	None	NPFFR2
ENSG00000056487.15	241158956219246	102641447109222	0.113867479072703	901411429717227	1.98468e-05	3.02026e-05	UP	PHF21B
ENSG00000056558.10	109484011517951	-0.239312256898903	0.19484708748046	-122820546097669	0.219369849214869	0.304761163199701	None	TRAF1
ENSG00000056586.15	124641316283619	0.603852325897502	0.112442988065897	537029775074649	7.86067e+06	3.51452e+07	UP	RC3H2
ENSG00000056678.11	0	NA	NA	NA	NA	NA	None	KIFC1
ENSG00000056736.9	217331507909443	-0.503340299542298	0.12264523601076	-410403466057287	4.06007e+08	0.000127907340975855	DOWN	IL17RB
ENSG00000056972.18	102458105824801	-0.402752260272323	0.185514457198026	-217100201437351	0.0299310201085096	0.0552058913710307	None	TRAF3IP2
ENSG00000056998.19	277862479196388	-114086551078277	0.137954890296496	-826984464509227	0.0134134	0.155326	DOWN	GYG2
ENSG00000057019.15	554140221423406	-0.0321370612290239	0.179594293302764	-0.178942552338489	0.857982810053118	0.894747909102559	None	DCBLD2
ENSG00000057149.15	0	NA	NA	NA	NA	NA	None	SERPINB3
ENSG00000057252.12	667215350438663	-0.0802622827040966	0.0749320813704861	-107113376855577	0.284109286490375	0.37460048578004	None	SOAT1
ENSG00000057294.14	157357584865584	-0.500652449818396	0.132728292282907	-377201003047087	0.000161937744566728	0.000466015899542988	DOWN	PKP2
ENSG00000057468.6	802521092956995	314309840814247	0.262138341048773	11990227738405	3.99804e-19	1.76645e-17	UP	MSH4
ENSG00000057593.13	124894915732449	374256454356673	151239735689417	247459077239621	0.0133388919205259	0.0268143085624517	UP	F7
ENSG00000057608.16	269934627739865	-0.233237687444774	0.0747058770883574	-312207950077228	0.00179578437869395	0.0043367933986903	DOWN	GDI2
ENSG00000057657.15	324777141057554	430804910715823	0.37294168208602	115515355726973	7.25131e-17	2.76209e-15	UP	PRDM1
ENSG00000057663.14	287158475712305	-0.309295587476555	0.135934261057377	-227533209855022	0.0228860152915265	0.0435116406586233	DOWN	ATG5
ENSG00000057704.12	170906166707681	0.961262302087192	0.127212878269693	755632853498763	4.14606	37.2656	UP	TMCC3
ENSG00000057757.9	773716614864527	110592725913598	0.0971066619033747	113887887551569	4.75554e-16	1.70548e-14	UP	PITHD1
ENSG00000057935.13	467133501417955	-0.337426260899768	0.098654744282588	-342027404108655	0.000625580819185724	0.00163858114131372	DOWN	MTA3
ENSG00000058056.8	365366069956871	-0.67507398288537	0.115500478555644	-584477217174597	507262	2.61216e+06	DOWN	USP13
ENSG00000058063.15	787101704423571	0.47310084168357	0.102629119688979	460981096902437	4.03035e+08	1.45579e+09	UP	ATP11B
ENSG00000058085.14	260885725129597	0.764428724447636	0.284144696636796	269027975357484	0.00713921429970349	0.0152385674558113	UP	LAMC2
ENSG00000058091.16	290919071268292	0.540928008280408	0.116951826392683	462522069953967	3.742e+08	1.35631e+09	UP	CDK14
ENSG00000058262.9	267336135809297	-0.233366519339513	0.103406553221297	-2256786558199	0.0240214150639508	0.0454503179579832	DOWN	SEC61A1
ENSG00000058272.16	130536783505454	10393583300009	0.0911865056676392	113981594358841	4.27052e-16	1.53812e-15	UP	PPP1R12A
ENSG00000058335.15	331715732013087	-0.848201357128096	0.342104710821835	-247936181612486	0.0131617718073641	0.0264985139134406	DOWN	RASGRF1
ENSG00000058404.19	803308713462961	-0.468840936431407	0.263040817800733	-178238852947369	0.0746858947452197	0.122247763128773	None	CAMK2B
ENSG00000058453.16	403884095878059	0.0648497197777287	0.146558565145438	0.442483315208324	0.658139501311128	0.733177961756625	None	CROCC
ENSG00000058600.15	75369805688134	-0.424078877147468	0.106354312816319	-398741589238494	6.67969e+09	0.000203572964989122	DOWN	POLR3E
ENSG00000058668.14	679708898302824	-125713179820236	0.0962133293126457	-130660876947445	5.1444e-25	3.22519e-23	DOWN	ATP2B4
ENSG00000058673.16	637605946265499	0.512231016612389	0.538382518430428	0.951425796858561	0.341388270083539	0.436080540109759	None	ZC3H11A
ENSG00000058729.10	517953394866499	0.946124295737078	0.194839101823487	485592618156397	1.19825e+08	4.62594e+08	UP	RIOK2
ENSG00000058799.14	122296483298819	-138059002024336	0.160879669680277	-85815070542292	9.36381e-05	0.0122099	DOWN	YIPF1
ENSG00000058804.11	105252691083961	-100449661294918	0.103456630464008	-970934978690066	2.75086e-08	5.28317e-07	DOWN	NDC1
ENSG00000058866.14	732401268277088	0.812856824145214	0.647210536719679	125593879893411	0.209138160128519	0.292649078572358	None	DGKG
ENSG00000059122.16	458563817088756	-122694566973916	0.120557833687545	-101772371998578	2.50575e-10	5.75818e-09	DOWN	FLYWCH1
ENSG00000059145.18	276102893588165	-0.219174127336903	0.112894866414652	-194140029832621	0.0522097421504375	0.0898516509900054	None	UNKL
ENSG00000059377.16	333023929978773	-0.91515759944159	0.243321692876699	-376110156321054	0.000169166720050133	0.000485707097083181	DOWN	TBXAS1
ENSG00000059378.12	122697564789609	3523552001831	0.601259185485013	586028802036295	462065	2.3961e+06	UP	PARP12
ENSG00000059573.8	183621050264742	-0.529666901039925	0.0789120052581605	-671212066284617	1918.16	12904.1	DOWN	ALDH18A1
ENSG00000059588.9	118468647126346	-0.894134903321705	0.214435342374374	-416971798315164	3.04977e+09	9.75584e+09	DOWN	TARBP1
ENSG00000059691.11	248122411380382	-116719810546385	0.162109032776363	-720008062150403	60.177	475.888	DOWN	GATB
ENSG00000059728.10	804705547496825	385019327057143	0.162984284254856	236230952461093	2.2319e-109	1.87033e-106	UP	MXD1
ENSG00000059758.7	347243504002674	0.344495894131866	0.099798336280524	345192021201155	0.000556612294383097	0.00147095901196164	UP	CDK17
ENSG00000059769.19	262538834418814	193181696890059	0.184673857668197	104606953755819	1.30891e-11	3.30051e-11	UP	DNAJC25
ENSG00000059804.15	220353947009558	106316854284076	0.180131917834979	590216634352799	358759	1.88489e+06	UP	SLC2A3
ENSG00000059915.16	582382957028422	0.712325096011522	0.191336528603797	37228912911164	0.000196954337179815	0.000559420634583725	UP	PSD
ENSG00000060069.16	274827676645035	0.877308918252232	0.123410861023146	710884691168058	117.016	897.162	UP	CTDP1
ENSG00000060138.12	346606874951309	0.134971849692466	0.111435150160803	121121432059543	0.225813275683755	0.311902958666534	None	YBX3
ENSG00000060140.8	480596626656121	137582712163311	0.342961506754465	401160799254974	6.03066e+08	0.000185094298244975	UP	STYK1
ENSG00000060237.16	35089766253493	0.61932250677515	0.105265898626244	588341062829956	401897	209794	UP	WNK1
ENSG00000060303.5	111439352898227	-140880120370176	142852973374553	-0.986189625894563	0.324040069061387	0.417377156276425	None	RPS17P5
ENSG00000060339.13	215803393344206	0.0211427723429418	0.0703526386373787	0.300525648397053	0.76377623546514	0.820569852974086	None	CCAR1
ENSG00000060491.16	963173679990567	0.888832417520764	0.0661055244016237	134456601859879	3.26479e-27	2.35177e-26	UP	OGFR
ENSG00000060558.3	392937323322535	-0.00975502041312278	0.714672627844463	-0.0136496348580539	0.98910950525982	0.992795253087458	None	GNA15
ENSG00000060566.13	162907984140768	-0.367620414273585	111070980248524	-0.330977914709159	0.740661167774294	0.801955545204533	None	CREB3L3
ENSG00000060642.10	116085340027104	-131089492082861	0.185918066404089	-705092811141554	177.728	1335.36	DOWN	PIGV
ENSG00000060656.19	184897129991952	-0.857811065206323	0.158588332838162	-540904270733277	6.33625e+06	2.86705e+06	DOWN	PTPRU
ENSG00000060688.12	106394851835725	0.0953020741335318	0.0785724791970626	121291927030215	0.225160687265046	0.311155435237646	None	SNRNP40
ENSG00000060709.14	966814489377318	0.260349475308423	0.482048969756399	0.540089268191961	0.589135471356172	0.673068200404188	None	RIMBP2
ENSG00000060718.20	133777094515695	116322346845743	179174894998847	0.649211190253474	0.516201879695608	0.607350260692841	None	COL11A1
ENSG00000060749.14	112023990105785	-0.180651194176151	0.111727106924123	-161689673302681	0.105900573742752	0.164820183488688	None	QSER1
ENSG00000060762.18	384285671108906	-0.303429257867368	0.1561340335581	-194338960540885	0.051969102235455	0.0895110461906919	None	MPC1
ENSG00000060971.17	441113256797464	0.0268540912093292	0.111378315320412	0.241106997642005	0.809472189412231	0.856919776057921	None	ACAA1
ENSG00000060982.14	127486565433258	-0.861457488804333	0.159450968215413	-540264821497059	6.56642e+06	2.96213e+07	DOWN	BCAT1
ENSG00000061273.17	319446077799575	-0.83622173083204	0.13111414641209	-637781470356222	17963.3	108444	DOWN	HDAC7
ENSG00000061337.15	296061939626366	-0.373158687862415	0.31201021901652	-119598226314074	0.231703480734319	0.318725405212342	None	LZTS1
ENSG00000061455.10	294575637656601	-0.0626163486706258	0.21873885479081	-0.286260750201462	0.774678417565185	0.828835213770372	None	PRDM6
ENSG00000061492.11	0.95424170385408	-0.833151206872542	147273721813377	-0.565716134972334	0.571586765010029	0.657772190439995	None	WNT8A
ENSG00000061656.9	520214049622625	0.861506916260112	0.232595069950239	370389155902754	0.000212317048379063	0.000600140611226629	UP	SPAG4
ENSG00000061676.14	184094418949961	-0.110140058193816	0.0965755053801892	-114045541631107	0.254096616845423	0.342574620448004	None	NCKAP1
ENSG00000061794.12	542496690111052	-0.191512465319645	0.112650676455484	-170005606131734	0.0891203809892244	0.142171862305292	None	MRPS35
ENSG00000061918.12	227631370945564	-0.930039560791395	0.150672354578414	-617259591776924	67177.7	380972	DOWN	GUCY1B3
ENSG00000061936.9	122471348718744	110805923991632	0.176772395619415	626828208122453	36505.3	212983	UP	SFSWAP
ENSG00000061938.17	40911836632183	-0.187620069380206	0.0999994885928458	-18762102888757	0.0606264098208084	0.102013554803846	None	TNK2
ENSG00000061987.15	572291874975526	-0.738110173044412	0.117713212170183	-627041059738728	360.097	210189	DOWN	MON2
ENSG00000062038.13	527584922701445	0.11812830366705	0.296253826937893	0.398740177934694	0.690084660070798	0.759809414189107	None	CDH3
ENSG00000062096.14	0.238701401825863	180333292562667	316074699792792	0.570540105490529	0.568311428686157	NA	None	ARSF
ENSG00000062194.15	128998148079051	0.0797271915447637	0.107819542647519	0.739450285050881	0.459633617414657	0.553833835400905	None	GPBP1
ENSG00000062282.14	389167818909642	-211075713997593	0.330558223995532	-638543223781496	17091.4	103462	DOWN	DGAT2
ENSG00000062370.16	115851343244007	114818934562193	0.199127556067599	576609972168868	81127.1	4.08233e+06	UP	ZNF112
ENSG00000062485.18	195440142858824	-0.294852251461827	0.0694325627346925	-424659899978749	2.1704e+09	7.08345e+09	DOWN	CS
ENSG00000062524.15	974039014055647	-0.270599467457997	0.153861014534871	-175872665519614	0.0786239476999667	0.127819842548963	None	LTK
ENSG00000062582.13	463785298895654	0.773851211747825	0.725230866907632	106704119620213	0.285953233585244	0.376517080501471	None	MRPS24
ENSG00000062598.17	404127803787444	-0.168963921060791	0.129459003909889	-130515387850814	0.191840455514786	0.2718334489709	None	ELMO2
ENSG00000062650.18	169415851277073	0.488337890714452	0.0818588754812579	596560712376583	243726	1.30257e+06	UP	WAPL
ENSG00000062716.12	764422541974742	0.0215413858713873	0.161230977054157	0.133605751605361	0.893714335847081	0.922103685594502	None	VMP1
ENSG00000062725.9	83082694314194	0.0221451111148937	0.101410379569442	0.218371247686038	0.827139865981438	0.870892332821266	None	APPBP2
ENSG00000062822.12	131428243851568	-0.458966580843018	0.107847877137298	-425568488713711	2.0841e+09	6.82217e+09	DOWN	POLD1
ENSG00000063015.19	0.422160501739104	0.72983783457887	19148738671674	0.381141466857287	0.703098279370163	NA	None	SEZ6
ENSG00000063046.17	355000016979886	-0.729879338803124	0.0968838800548351	-753354777275664	4.93799	43.9438	DOWN	EIF4B
ENSG00000063127.15	328369677295857	-0.00778827998186306	0.251513643727954	-0.0309656361636076	0.975296944891668	0.982645286733589	None	SLC6A16
ENSG00000063169.10	227538007470831	0.401181210374286	0.134009765253909	299367146576344	0.00275642576939632	0.00643541454704898	UP	BICRA
ENSG00000063176.15	157566259649343	-0.238065396440199	0.168510644727258	-141276176840649	0.157725782959963	0.230389064180668	None	SPHK2
ENSG00000063177.12	100160242110184	-0.102389450899334	0.119405335354953	-0.857494772699762	0.39117150248986	0.487727598700346	None	RPL18
ENSG00000063180.8	127771335014229	-142326524479204	0.175092040666529	-812866900959089	0.043403	0.481532	DOWN	CA11
ENSG00000063241.7	200774254006815	-123944269059293	0.210951465875341	-58754874513428	421601	219578	DOWN	ISOC2
ENSG00000063244.12	258485966533355	-0.422285448029495	0.0784280533553938	-538436732728689	7.26999e+06	3.26604e+06	DOWN	U2AF2
ENSG00000063245.14	950487273376649	-0.568304334825377	0.0988682059478621	-574810000218949	902519	4.51619e+06	DOWN	EPN1
ENSG00000063322.13	49099560704869	0.119891307133811	0.0870258160845933	137765220170151	0.168310695531689	0.243571890724537	None	MED29
ENSG00000063438.16	37885822650085	-0.625109681667961	0.160144372633225	-390341334752759	9.48455e+09	0.000282146053522847	DOWN	AHRR
ENSG00000063515.2	0.418216034923632	221548088674569	239799359195363	0.923889410788937	0.355543896891583	NA	None	GSC2
ENSG00000063587.13	72489931425715	0.383564945076251	0.111615124951924	34364961311602	0.00058929076970393	0.00155128481155569	UP	ZNF275
ENSG00000063601.16	716071241654694	-0.700379581893948	0.117065635667601	-598279399329984	219342	1.17625e+06	DOWN	MTMR1
ENSG00000063660.8	288030457630977	-0.934815919170596	0.158824399247703	-588584577431743	396023	2.06814e+06	DOWN	GPC1
ENSG00000063761.15	816140531270954	-0.794173443664298	0.174823304947883	-454272068532883	5.55328e+08	1.96661e+09	DOWN	ADCK1
ENSG00000063854.12	38158902142564	-108675867820492	0.113210270450233	-95994707360288	8.0356e-08	1.4778e-06	DOWN	HAGH
ENSG00000063978.15	748062149972304	13064781636684	0.139860030497081	934132617464047	9.51349e-07	1.6171e-05	UP	RNF4
ENSG00000064012.21	158091353345698	0.297656898816452	0.171561958251257	173498193801522	0.0827440044758089	0.13358491346788	None	CASP8
ENSG00000064042.17	155224067889751	-0.671150189108349	0.140129510983641	-478949925962919	1.67198e+08	6.33608e+08	DOWN	LIMCH1
ENSG00000064102.14	592574096916838	-0.34212173174734	0.194264583359086	-17611122204141	0.0782194110674744	0.127236233855471	None	INTS13
ENSG00000064115.10	540256404779877	-127981292254124	0.123121983423014	-103946743462063	2.62181e-11	6.4242e-10	DOWN	TM7SF3
ENSG00000064195.7	145797857287694	42353949878359	0.21228497350752	199514592006007	1.45577e-74	5.71845e-72	UP	DLX3
ENSG00000064199.6	126903892400586	-0.955333719596898	0.16709020958855	-571747274690333	1.0812e+06	5.35277e+06	DOWN	SPA17
ENSG00000064201.15	0	NA	NA	NA	NA	NA	None	TSPAN32
ENSG00000064205.10	0.225621435641527	-0.541867575033258	28468806561694	-0.190337299127377	0.849044827380326	NA	None	WISP2
ENSG00000064218.4	138356742540939	192127258157769	0.394588995039421	486904755512948	1.12137e+08	4.34783e+08	UP	DMRT3
ENSG00000064225.12	788474209019491	-0.623884117155542	0.217114005123635	-287353234905447	0.00405909506550946	0.00914059924282585	DOWN	ST3GAL6
ENSG00000064270.12	129866415542213	29973913597043	158956549143405	188566710579516	0.0593398282429627	0.10032483854695	None	ATP2C2
ENSG00000064300.8	73312456053232	566419696947531	0.228119912178235	248299103545584	4.26266e-122	4.65927e-119	UP	NGFR
ENSG00000064309.14	277873074476384	-0.94797019575189	0.122581682788533	-773337560871344	0.104732	10.0533	DOWN	CDON
ENSG00000064313.11	910940672862437	0.27486713462013	0.091749475333688	299584421186554	0.00273686218127567	0.00639805795399574	UP	TAF2
ENSG00000064393.15	882889736602451	-0.693341143149143	0.167789391418467	-413221084651262	3.59291e+09	0.000113961214164951	DOWN	HIPK2
ENSG00000064419.13	127321432412423	0.369722962173992	0.102360652939944	361196369459378	0.000303887118147445	0.000837138083522546	UP	TNPO3
ENSG00000064489.22	0.357246031653584	12202840745936	221229158350908	0.551592784463801	0.581227381129758	NA	None	BORCS8-MEF2B
ENSG00000064490.13	384803440068548	-106281994401366	0.16867504469334	-630099103246669	295.749	17404.3	DOWN	RFXANK
ENSG00000064545.14	576988995031455	-0.580717886446407	0.147786898214491	-392942739486676	8.51484e+09	0.000254806606045911	DOWN	TMEM161A
ENSG00000064547.13	531923748946896	-0.424311073633839	0.242780945773231	-174771159360326	0.0805139802555232	0.130537950704492	None	LPAR2
ENSG00000064601.16	332183266817559	-0.657435827309357	0.139991955881848	-469624003156456	2.64994e+08	9.78382e+08	DOWN	CTSA
ENSG00000064607.16	178712115368623	-0.440839924623696	0.145374654702199	-303244004621549	0.00242585280846038	0.0057210074676073	DOWN	SUGP2
ENSG00000064651.13	913626275331412	169116448525771	0.169790041603332	996032788076379	2.27312e-09	4.81434e-08	UP	SLC12A2
ENSG00000064652.10	13621422588766	-114300782612432	0.145599036562555	-785038042221686	0.414777	0.415604	DOWN	SNX24
ENSG00000064655.18	109383427676126	-138162656064456	0.248240079346416	-556568691196929	2.61122e+06	1.23674e+07	DOWN	EYA2
ENSG00000064666.14	211945531783404	-0.188519314699716	0.135776715008129	-138845099241375	0.164999758040049	0.239428220324781	None	CNN2
ENSG00000064687.12	303321147411853	-0.0989218900971064	0.108329476754425	-0.913157647030413	0.361159635267521	0.456580168491677	None	ABCA7
ENSG00000064692.18	384926155169922	-0.379613933342274	0.27607294089494	-137504940582618	0.169116128204846	0.244441986032877	None	SNCAIP
ENSG00000064703.11	874269588107813	11067665099778	0.119010037983774	929977444531778	1.40744e-06	2.36202e-05	UP	DDX20
ENSG00000064726.9	127717821289746	-0.325661015927498	0.116252660999033	-280132096013016	0.00508938730084831	0.0112244229093189	DOWN	BTBD1
ENSG00000064763.10	216480898756952	-149257029824039	0.140489607385588	-106240619930261	2.30316e-12	6.14665e-11	DOWN	FAR2
ENSG00000064787.13	134833028464094	297806133636439	0.637761087411191	466955635134935	3.01851e+08	1.10604e+08	UP	BCAS1
ENSG00000064835.10	0.238701401825863	180333292562667	316074699792792	0.570540105490529	0.568311428686157	NA	None	POU1F1
ENSG00000064886.13	109512313659154	426261174590077	178218464861877	239179018246195	0.0167664241810939	0.0329251604368615	UP	CHI3L2
ENSG00000064932.15	346915730447314	-0.747248909027853	0.133258364225262	-560751974836412	2.05247e+06	983213	DOWN	SBNO2
ENSG00000064933.17	393536522442199	-0.415869146142932	0.121202817094706	-343118382981131	0.000600953207702616	0.00158000038084541	DOWN	PMS1
ENSG00000064961.18	109529332159645	-0.586913595091754	0.111438736562174	-526669283229267	1.38903e+07	6.02178e+06	DOWN	HMG20B
ENSG00000064989.12	32024428711181	-0.233209961989758	0.252699849064768	-0.922873372710186	0.356073198358466	0.451148080169934	None	CALCRL
ENSG00000064995.16	419228097002501	-0.246138878361113	0.100289542941218	-245428258163845	0.0141166000735331	0.028269183196481	DOWN	TAF11
ENSG00000064999.13	549606895718931	-0.0636556886141839	0.111430265964107	-0.571260313016648	0.567823199709863	0.654549738213854	None	ANKS1A
ENSG00000065000.15	169684364627238	-118894744870192	0.122777916542032	-968372393169658	3.53596e-08	6.71913e-07	DOWN	AP3D1
ENSG00000065029.14	379331918197364	-14494928519941	0.18578796712579	-78018661510662	0.609983	6.00195	DOWN	ZNF76
ENSG00000065054.13	278298665325341	-0.832083242023727	0.14313156318758	-58134154584286	61210.9	3.12202e+06	DOWN	SLC9A3R2
ENSG00000065057.7	26701644137807	-167354118958993	0.140278119338774	-119301655702149	8.24094e-19	3.57819e-17	DOWN	NTHL1
ENSG00000065060.16	515896251166932	-126078745846162	0.191777787837347	-657421004110726	489.121	31505.3	DOWN	UHRF1BP1
ENSG00000065135.10	152820581098651	0.573531667492978	0.137828699400802	416119189970128	3.16591e+09	0.00010104221712198	UP	GNAI3
ENSG00000065150.18	443112687453439	-114874093077678	0.106926014403663	-107433250662472	6.37077e-14	1.7717e-11	DOWN	IPO5
ENSG00000065154.11	410221872735997	193404536699599	0.437212207162863	442358501274771	9.70764e+08	3.32811e+09	UP	OAT
ENSG00000065183.15	11874147400804	0.535378847997454	0.190403667228764	281180954017136	0.00492636642813026	0.0109012280611913	UP	WDR3
ENSG00000065243.19	126750305547075	-0.388167756004196	0.12343882066678	-314461653074316	0.00166304662990685	0.0040402968956183	DOWN	PKN2
ENSG00000065268.10	502333149122899	-0.999910869419691	0.160349170391479	-62358343793017	44937.6	25941	DOWN	WDR18
ENSG00000065308.4	302232799478685	-0.0727394147297055	0.151524975541652	-0.480049011522265	0.631192543061519	0.710271721613473	None	TRAM2
ENSG00000065320.8	340359395249839	-0.420534051665762	0.174757272080276	-240638942608687	0.016111080412557	0.0317772290578757	DOWN	NTN1
ENSG00000065325.12	0.704165391803908	356198403610434	205631534403961	173221682483138	0.0832349645092434	0.134222386642872	None	GLP2R
ENSG00000065328.16	177087564712858	104637285922385	0.161209852068714	649075007387171	8541.01	53453.1	UP	MCM10
ENSG00000065357.19	187838933596492	-0.219207262491177	0.107684957144799	-203563495128126	0.0417870254208673	0.0741883264260752	None	DGKA
ENSG00000065361.14	129140586994836	0.836773818730736	0.196942412961021	424882485265553	2.14895e+09	7.018e+09	UP	ERBB3
ENSG00000065371.17	0	NA	NA	NA	NA	NA	None	ROPN1
ENSG00000065413.18	106244766759948	0.184390966186639	0.188195985324313	0.979781613666642	0.327193929830281	0.420728116000883	None	ANKRD44
ENSG00000065427.14	14709539409099	-0.475003197936652	0.121762085896281	-390107638547903	9.57659e+09	0.000284681961538161	DOWN	KARS
ENSG00000065457.10	193358827706339	0.0536059749747466	0.114423866150774	0.468485961697108	0.63943710776303	0.717045759809206	None	ADAT1
ENSG00000065485.19	246321606704164	0.0926975198812338	0.163426687680658	0.567211642093417	0.570570399258219	0.656873189419409	None	PDIA5
ENSG00000065491.8	400980888260622	100607930802977	0.119892805474376	839149024871881	0.00480018	0.057934	UP	TBC1D22B
ENSG00000065518.7	419115721334787	-112675766329194	0.176733931397775	-637544615445662	182.431	109988	DOWN	NDUFB4
ENSG00000065526.10	440829535865463	0.943368609211151	0.115008436173016	82026035706804	0.0235236	0.266269	UP	SPEN
ENSG00000065534.18	1330154074786	-110562155003039	0.158481665232405	-697633728424708	302.975	2218.05	DOWN	MYLK
ENSG00000065548.17	946884447510372	-0.390385703651327	0.162023344532502	-240944108873777	0.0159769752324533	0.0315597672148877	DOWN	ZC3H15
ENSG00000065559.14	398237695490001	-0.576544910921457	0.107602944637625	-535807744725845	8.41122e+06	3.74793e+07	DOWN	MAP2K4
ENSG00000065600.12	352890256071237	-0.498142248931219	0.137705892138924	-36174359803622	0.0002975358917556	0.000820631082691804	DOWN	TMEM206
ENSG00000065609.14	932501393761326	-113471473964178	0.209159277336895	-542512268205099	5.79147e+06	2.63335e+07	DOWN	SNAP91
ENSG00000065613.13	18420981168445	-0.0238694929640219	0.0862707604923757	-0.276681146981792	0.782024949473792	0.834859536700969	None	SLK
ENSG00000065615.13	246810591627708	0.0405596694970978	0.140418842716235	0.288847769377096	0.772697874701169	0.827283231773387	None	CYB5R4
ENSG00000065618.18	47754860855061	377404314099945	103941803049085	363091944750777	0.000282413325627949	0.000782010244111315	UP	COL17A1
ENSG00000065621.14	120914567841218	-120282407128238	0.182964745309497	-657407561903648	4895.63	31525.7	DOWN	GSTO2
ENSG00000065665.20	311315930151671	0.947987217644037	0.109048930674841	869322800120539	0.000352284	0.00478209	UP	SEC61A2
ENSG00000065675.14	149558577777669	-0.195021420382832	0.118906959411163	-164011779755024	0.100980676589262	0.158161747520656	None	PRKCQ
ENSG00000065717.14	187991066284889	-0.743089378561142	0.209822786727294	-354150943351511	0.000397844632143783	0.00107582447610283	DOWN	TLE2
ENSG00000065802.11	530136855586101	0.948772778152989	0.129828939871929	730786817707141	27.1414	223.423	UP	ASB1
ENSG00000065809.13	54256682703208	0.325233272906516	0.154011372830595	211174841785389	0.0347080337191135	0.0630325773097243	None	FAM107B
ENSG00000065833.8	238806376130698	-0.282075242239562	0.161055224868737	-175141938095742	0.0798736969726107	0.129641987338849	None	ME1
ENSG00000065882.15	332705688975284	-121443144619992	0.132039290372929	-919750055282713	3.66372e-06	5.94616e-06	DOWN	TBC1D1
ENSG00000065883.14	855819810952564	0.590919616271416	0.130417420061291	45309868573823	5.87088e+07	2.07382e+09	UP	CDK13
ENSG00000065911.11	269264427666717	-0.985950003339654	0.23338937517106	-42244853803521	2.39487e+09	7.77267e+09	DOWN	MTHFD2
ENSG00000065923.9	350711057438231	-0.0384909915543371	0.120926560152737	-0.318300557840403	0.75025696120576	0.809921848364515	None	SLC9A7
ENSG00000065970.8	217262013801979	-0.116749912600311	0.157803105934947	-0.739845466973512	0.459393767019213	0.553597895832759	None	FOXJ2
ENSG00000065978.18	475731160509486	0.667641537898018	0.183662821976669	363514798864863	0.000277821107929598	0.000770227465080513	UP	YBX1
ENSG00000065989.15	164225353909448	0.634539231027645	0.137756962201548	460622258858516	4.10049e+07	1.47921e+09	UP	PDE4A
ENSG00000066027.11	371318901912312	-0.255490209683008	0.0980844752168979	-260479764119687	0.00919285362251881	0.0191695703442371	DOWN	PPP2R5A
ENSG00000066032.18	115113812054238	29432690090574	204411261349316	143987615439038	0.149902440584342	0.22094556341583	None	CTNNA2
ENSG00000066044.14	973766720692325	-0.695629304093811	0.117220962918794	-593434217543251	295026	1.56344e+06	DOWN	ELAVL1
ENSG00000066056.13	134462337642615	311908088748072	144814813533574	215384104110149	0.0312526399442677	0.0573539213226433	None	TIE1
ENSG00000066084.12	80822480722911	0.564947476434703	0.0936951936188315	602963134622474	164334	891147	UP	DIP2B
ENSG00000066117.14	14071599704218	0.0602856252768443	0.0819808675634243	0.735362128611343	0.462118979836881	0.555975840021975	None	SMARCD1
ENSG00000066135.12	863140575271649	-0.186199489424352	0.11220376320818	-165947633216974	0.0970198460212876	0.15282449429669	None	KDM4A
ENSG00000066136.20	520594753221146	-0.385658814202768	0.102774572875452	-375247304282286	0.000175098665486755	0.000501764556062582	DOWN	NFYC
ENSG00000066185.12	187128253343523	0.693123400050674	117399742717775	0.590396012806366	0.554925183088147	0.642450799117477	None	ZMYND12
ENSG00000066230.10	0.134049118873964	180333292562667	316074699792792	0.570540105490529	0.568311428686157	NA	None	SLC9A3
ENSG00000066248.14	202314008317216	-112840720456689	0.224393445142988	-502869949631483	4.93818e+07	2.01046e+08	DOWN	NGEF
ENSG00000066279.17	190735704480545	-0.3255699135842	0.101491371187546	-320785806492434	0.00133727478015493	0.00329987121840351	DOWN	ASPM
ENSG00000066294.14	0.716104205477589	350368311436373	296622909016353	118119100307609	0.237526854552888	0.324181602793681	None	CD84
ENSG00000066322.14	333159543244586	-0.610663284362534	0.129187723348927	-472694516578155	2.27923e+07	8.48509e+08	DOWN	ELOVL1
ENSG00000066336.11	485963941777673	247169948918083	0.764129009062508	323466255025875	0.00121786574684865	0.00302182637936983	UP	SPI1
ENSG00000066379.14	314143545006505	0.0849598175518808	0.12018061109033	0.706934477875331	0.47960719680138	0.572740116263856	None	ZNRD1
ENSG00000066382.16	746441828102011	-0.908812132899115	0.185583220641686	-4897059819076	9.72812e+07	3.80054e+08	DOWN	MPPED2
ENSG00000066405.12	0.238701401825863	180333292562667	316074699792792	0.570540105490529	0.568311428686157	NA	None	CLDN18
ENSG00000066422.4	100500692857349	173433897408959	0.152008583112744	114094805607341	3.74962e-16	1.35439e-14	UP	ZBTB11
ENSG00000066427.21	391742049501797	0.859242565513398	0.0957207468867791	897655517178248	2.79377e-05	0.000419065	UP	ATXN3
ENSG00000066455.12	316230721206791	-0.96073387842194	0.128646465368168	-746801612988323	8.14129	7.07473	DOWN	GOLGA5
ENSG00000066468.22	390688475843618	-0.610005301443832	0.180058483943219	-338781760284173	0.000704510979933306	0.00182987974331267	DOWN	FGFR2
ENSG00000066557.5	947584485243424	0.439022222000632	0.135312417612259	324450800412614	0.001176537107645	0.00292765939683216	UP	LRRC40
ENSG00000066583.11	402815330882096	-0.578773036090831	0.124202797203057	-465990339287291	3.16358e+08	1.15599e+09	DOWN	ISOC1
ENSG00000066629.16	241106673939552	-0.704605948994942	0.117812387572593	-598074585799205	222118	119088	DOWN	EML1
ENSG00000066651.18	510257795721512	103115385520476	0.198943231991515	518315624453484	2.18162e+07	9.25826e+07	UP	TRMT11
ENSG00000066654.13	758083955995648	0.71826584072832	0.0843831337780725	851195977880316	0.00171018	0.0217031	UP	THUMPD1
ENSG00000066697.14	187737564904509	-0.791794268790395	0.13512458333204	-585973513675695	46360.6	2.4031e+06	DOWN	MSANTD3
ENSG00000066735.14	493510741307109	-0.502349820641219	0.160871639281773	-312267484115913	0.00179215623006573	0.00432844726907987	DOWN	KIF26A
ENSG00000066739.11	800747743074817	0.134087292553831	0.0945432549660275	141826397453751	0.156113710335753	0.228565527799244	None	ATG2B
ENSG00000066777.8	63484716206042	-0.184055208665486	0.117573887726266	-156544290764631	0.117479094272227	0.17969750115696	None	ARFGEF1
ENSG00000066813.14	0.498433558872597	294706700140767	226366272605119	130190198720489	0.192949893076891	NA	None	ACSM2B
ENSG00000066827.15	130843119090103	-0.149733364864692	0.159030272422041	-0.941540013635411	0.346428193894948	0.441195784930041	None	ZFAT
ENSG00000066855.15	387802606959193	-108048127022964	0.17423107308426	-620142693896572	55953.5	319263	DOWN	MTFR1
ENSG00000066923.17	142625032284054	-0.453561208627818	0.409077207002476	-110874231285409	0.267541362735145	0.356873234953125	None	STAG3
ENSG00000066926.10	384630873054279	-0.691037082596904	0.107984046015458	-639943684364246	15595.1	94700.7	DOWN	FECH
ENSG00000066933.15	784334250428102	-0.722770912108937	0.167317440875941	-43197583487118	1.562e+09	5.21497e+09	DOWN	MYO9A
ENSG00000067048.16	610615630138701	287809025839045	0.848386993110907	339242619436789	0.000692765925496281	0.00180216632522522	UP	DDX3Y
ENSG00000067057.16	189778681859587	0.248347826919687	0.0713537315739147	348051631556824	0.00050044834273844	0.00133247948913836	UP	PFKP
ENSG00000067064.10	131311982447455	155762008126279	0.21928805644786	710307759799563	122.009	934.014	UP	IDI1
ENSG00000067066.16	123599858119997	214571543886187	0.779777454864602	275170232926835	0.00592863836612556	0.0128865613457026	UP	SP100
ENSG00000067082.14	661610305385349	0.955996880376382	0.122165125020766	782544838564918	0.505851	5.01067	UP	KLF6
ENSG00000067113.16	109270304192494	-0.695115328640686	0.155025685673524	-448387198302456	7.33006e+08	2.55586e+08	DOWN	PLPP1
ENSG00000067141.16	900779224575915	-0.557258316764207	0.150768536718074	-369611809529092	0.000218921169488278	0.000617766101799901	DOWN	NEO1
ENSG00000067167.7	136889874724759	-0.901339026021383	0.108998511018268	-826927833785102	0.0134772	0.155922	DOWN	TRAM1
ENSG00000067177.14	684739110596435	-0.168430775174689	0.092362914103535	-182357580214376	0.068216227589889	0.112952378423883	None	PHKA1
ENSG00000067182.7	24454178695986	-0.763099107189484	0.191743335206288	-397979468943992	6.89748e+09	0.000209752842704045	DOWN	TNFRSF1A
ENSG00000067191.15	167486714802025	100311081975786	0.129331144435942	775614276153491	0.875515	8.48841	UP	CACNB1
ENSG00000067208.14	441458722833191	102672427365811	0.101246619862919	10140825195431	3.64012e-10	8.27419e-09	UP	EVI5
ENSG00000067221.13	803393151112838	-10880179274787	0.248003242191105	-438711170816189	1.14866e+09	3.90497e+09	DOWN	STOML1
ENSG00000067225.17	817378944497122	-0.459022657770676	0.0974320408952533	-471120848493936	2.46252e+08	9.13229e+08	DOWN	PKM
ENSG00000067248.9	645502943519192	-0.03237273225127	0.188515329709287	-0.171724667172651	0.863653992285901	0.899021215107762	None	DHX29
ENSG00000067334.13	17426533224021	153590702190236	0.166290095914302	9236310878634	2.55142e-06	4.1896e-05	UP	DNTTIP2
ENSG00000067365.14	266932724405696	0.759875649018787	0.100391987115249	756908664579433	3.75857	34.0384	UP	METTL22
ENSG00000067369.13	101355579992321	-0.0461697407663004	0.107565363909895	-0.429224976219815	0.667759508465453	0.741427789337354	None	TP53BP1
ENSG00000067445.20	70419933464163	-0.238241763096306	0.0877438878810154	-2715194970838	0.00662367624670479	0.0142409322536696	DOWN	TRO
ENSG00000067533.5	632898916296377	0.401334442502513	0.123296375830843	325503843724594	0.00113377020221097	0.00283217238509378	UP	RRP15
ENSG00000067560.10	370014727009322	-146850138912554	0.147810541768014	-993502473883308	2.93103e-09	6.16105e-08	DOWN	RHOA
ENSG00000067596.10	19099912612557	1336690551435	0.166094212876358	804778521952505	0.0843057	0.904201	UP	DHX8
ENSG00000067601.7	643865352089931	0.190601299760236	0.542965610080697	0.351037517333571	0.725560202416536	0.789567288059549	None	PMS2P4
ENSG00000067606.16	34228046511709	-0.0197209124346679	0.155502571636498	-0.126820490665373	0.899082477480095	0.926649571251203	None	PRKCZ
ENSG00000067646.11	189248657665328	159653836313964	110538235373975	144433132819445	0.148645797416413	0.219369260173091	None	ZFY
ENSG00000067704.9	184218297893261	-123985241691061	0.121341712370619	-102178582507858	1.64945e-10	3.84603e-09	DOWN	IARS2
ENSG00000067715.13	279525608872072	0.687027687373918	0.100718939953499	682123628079401	902.603	62.6144	UP	SYT1
ENSG00000067798.14	120587818095255	257909343027442	0.494072480242983	522007100862212	1.78855e+06	7.66781e+07	UP	NAV3
ENSG00000067829.18	680969275287825	-0.261464996282449	0.0917281999553304	-28504319981181	0.00436598851940263	0.00976607806546687	DOWN	IDH3G
ENSG00000067836.12	219397226786036	-0.590733587374934	0.113602323257286	-520001326061832	1.99274e+07	8.49111e+07	DOWN	ROGDI
ENSG00000067840.12	455861329934409	-0.700675610966358	0.129115825731715	-54267213720359	5.73986e+06	2.61082e+07	DOWN	PDZD4
ENSG00000067842.17	153068625788114	-107606652546561	0.47170786122755	-228121389087158	0.0225357931722561	0.0429334525879447	DOWN	ATP2B3
ENSG00000067900.7	150783068568021	105142385411453	0.112916830953808	931148921939408	1.26052e-06	2.12254e-05	UP	ROCK1
ENSG00000067955.13	606505324663687	0.686385627060027	0.132314555975639	51875292328865	2.13102e+07	9.05118e+07	UP	CBFB
ENSG00000067992.12	133093031081321	0.089839126382109	0.165156865747535	0.543962407953662	0.586467341796655	0.670628366482881	None	PDK3
ENSG00000068001.13	192811570414678	-0.297481190717031	0.149441001937911	-199062631312272	0.04652198520373	0.0813212841066452	None	HYAL2
ENSG00000068024.16	134432332687238	-0.386383448348903	0.188792451496875	-204660432811478	0.0406969495548408	0.0725720890770817	None	HDAC4
ENSG00000068028.17	468490985912075	139146403653046	0.0913303388045156	152355072229477	2.05526e-38	2.42578e-36	UP	RASSF1
ENSG00000068078.17	147597403635298	204016963341547	0.213930424936123	953660347294984	1.47587e-07	2.65024e-06	UP	FGFR3
ENSG00000068079.7	533073413480449	0.0955163772661621	0.382115570189543	0.249967247392674	0.802612677515837	0.85152273433272	None	IFI35
ENSG00000068097.14	395290476560132	-0.583883674888361	0.104856375697103	-556841366113031	2.57069e+06	1.21892e+07	DOWN	HEATR6
ENSG00000068120.14	939314829207004	-0.233108368105257	0.144210258895906	-161644788581595	0.105997512220289	0.164960842962614	None	COASY
ENSG00000068137.14	375252887287701	-0.387377350126741	0.11737126294013	-33004445928501	0.000965317724210182	0.00244588667472727	DOWN	PLEKHH3
ENSG00000068305.17	101508696914915	0.675810993010371	0.11927782178252	566585625819511	1.46292e+06	711508	UP	MEF2A
ENSG00000068308.13	122359882502371	0.638068588528751	0.102878795155402	620213900799411	55700.8	317893	UP	OTUD5
ENSG00000068323.16	427727090834472	0.178189253901631	0.10386767100326	171554105507996	0.0862460750044287	0.138438662087303	None	TFE3
ENSG00000068354.15	160166462852094	-0.241929455181583	0.127058978964533	-190407208646871	0.0569007965010029	0.0967852519644934	None	TBC1D25
ENSG00000068366.19	763140767963485	0.000824087090928028	0.118865151949679	0.00693295787210116	0.994468344267196	0.996370722735426	None	ACSL4
ENSG00000068383.18	247778860217988	-0.936688555595715	0.127023462509299	-737413810875406	16.5412	139.218	DOWN	INPP5A
ENSG00000068394.10	371682559379903	-0.041528819709795	0.119924481413548	-0.346291426240043	0.7291237113594	0.792232044923488	None	GPKOW
ENSG00000068400.13	107955055235518	0.58496610037605	0.0983712380781632	594651558528978	273910	1.45645e+06	UP	GRIPAP1
ENSG00000068438.14	471531237086829	-0.0248092887310297	0.091003655593603	-0.272618595035578	0.785146416431456	0.837085303107663	None	FTSJ1
ENSG00000068489.12	455743756921844	-0.975748107077977	0.133185449584662	-732623653800651	23.6706	196.46	DOWN	PRR11
ENSG00000068615.17	115793188912398	-15177692210751	0.208613986687555	-727549118433891	34.5162	28.073	DOWN	REEP1
ENSG00000068650.18	570364659563875	-0.372303167019097	0.18398652402828	-202353497890895	0.0430180210291525	0.0760583056946967	None	ATP11A
ENSG00000068654.15	145343741307179	0.874041872233424	0.107585030688487	812419596518233	0.0450338	0.0498305	UP	POLR1A
ENSG00000068697.6	969127015423794	-0.103944670264016	0.14506324116647	-0.716547275713583	0.473653486956968	0.567084896756747	None	LAPTM4A
ENSG00000068724.15	191941341974854	-0.0354638191654164	0.109880230316586	-0.322749770939126	0.746884755758945	0.807182648086144	None	TTC7A
ENSG00000068745.14	132029948409876	0.0491223232789722	0.0777861216309745	0.631504981210063	0.527710393283994	0.618145526379629	None	IP6K2
ENSG00000068781.21	0.221239225167326	-0.514106400954234	312975920890061	-0.164263883142251	0.869523412523059	NA	None	STON1-GTF2A1L
ENSG00000068784.12	265643945235131	-0.743857132911955	0.146087168480573	-509187179578249	3.54546e+07	1.46721e+08	DOWN	SRBD1
ENSG00000068796.16	570963213041951	-0.470453314922093	0.106633006619741	-441189205702276	1.02471e+09	3.50493e+09	DOWN	KIF2A
ENSG00000068831.18	773456571114915	0.423313782280768	0.192510451068615	219891325344144	0.0278840910401753	0.0518265598661842	None	RASGRP2
ENSG00000068878.14	135001677860134	0.304295780964674	0.101365030006501	300197988344853	0.00268229900272533	0.00627926221515177	UP	PSME4
ENSG00000068885.14	286733029163199	-0.576278056999423	0.100871744786525	-571297798227839	1.11016e+06	5.48858e+06	DOWN	IFT80
ENSG00000068903.19	481012150521306	-0.0885276709422119	0.0849059714891526	-104265541503782	0.297107914121021	0.388438970357401	None	SIRT2
ENSG00000068912.13	326774656822872	-0.691343876569853	0.112444071307829	-614833551052431	78300.3	440472	DOWN	ERLEC1
ENSG00000068971.13	214572504939582	-0.306282091127349	0.123762357036743	-247475968025091	0.0133325855946093	0.026805918254037	DOWN	PPP2R5B
ENSG00000068976.13	654013485090629	390518499202929	0.336045904533252	11620986714459	3.22391e-17	1.26639e-16	UP	PYGM
ENSG00000068985.4	0.394530477760118	242953409565126	284425189396624	0.85419090369782	0.392999222420308	NA	None	PAGE1
ENSG00000069011.15	393201929235614	0.209548453066605	0.132282819764842	158409424170967	0.113172274583199	0.174319085516402	None	PITX1
ENSG00000069018.17	0.257657827753086	234751205333157	315691398840549	0.743609760023036	0.457112596880562	NA	None	TRPC7
ENSG00000069020.18	252492348289326	104232021589055	0.160423910556042	649728717045851	8178.13	51335.4	UP	MAST4
ENSG00000069122.18	271340912767109	22868329830889	143756724606036	159076592024195	0.111662265271401	0.172273049949249	None	ADGRF5
ENSG00000069188.16	438164306337354	-106026039495166	0.132477073539889	-800335006368039	0.0121079	1.28273	DOWN	SDK2
ENSG00000069206.15	0.477402803651726	243225137798162	315556450104482	0.770781702347169	0.440836334624542	NA	None	ADAM7
ENSG00000069248.11	24854288633299	0.0231335047023004	0.0970086734534701	0.238468416057625	0.811517809154213	0.858651419281857	None	NUP133
ENSG00000069275.12	788229545621528	-163918721747963	0.158773971630665	-103240298182667	5.48707e-11	1.31879e-09	DOWN	NUCKS1
ENSG00000069329.16	138695557935287	-0.556888404156487	0.0872559503108519	-638223986069208	17451.6	105516	DOWN	VPS35
ENSG00000069345.11	824806249512827	0.344902670437971	0.0883768710571699	390263500293937	9.51511e+09	0.000282988232075719	UP	DNAJA2
ENSG00000069399.14	579213843690821	11566450780182	0.20618479775273	560974955779874	2.0262e+06	9.71739e+06	UP	BCL3
ENSG00000069424.14	136621550988582	-0.768991311183662	0.237216954477362	-324172154084816	0.00118810049034008	0.00295234222863988	DOWN	KCNAB2
ENSG00000069431.11	268992921200594	12195066217215	0.300336072376524	406047336262904	4.89733e+09	0.000152582647237375	UP	ABCC9
ENSG00000069482.6	144148765712965	-0.683478578483065	0.239555389516032	-285311292667588	0.00432932338874756	0.00969132390654729	DOWN	GAL
ENSG00000069493.14	747495460616267	-0.246687335420827	0.206173930759315	-119650110230865	0.231501068675016	0.318516684899842	None	CLEC2D
ENSG00000069509.5	258876007457945	-0.649256351522756	0.135704135709626	-478435198844646	1.7154e+08	6.48986e+07	DOWN	FUNDC1
ENSG00000069535.13	601210375379498	-216663295004541	0.732040710306841	-295971647415243	0.0030792228437699	0.00710850893410241	DOWN	MAOB
ENSG00000069667.15	251625485844738	0.683963250883507	0.16619485322592	411542979585384	3.86459e+09	0.000122116258889065	UP	RORA
ENSG00000069696.6	247412675833853	153288071637688	0.340817919909344	449765293088057	6.87077e+08	2.40506e+09	UP	DRD4
ENSG00000069702.10	434818069688219	0.666480249506999	0.12188859659579	546794587944266	4.55281e+06	2.09399e+07	UP	TGFBR3
ENSG00000069712.12	0	NA	NA	NA	NA	NA	None	KIAA1107
ENSG00000069764.9	0.268098237747928	243225137798162	315556450104482	0.770781702347169	0.440836334624542	NA	None	PLA2G10
ENSG00000069812.11	295801281519057	0.810945978565844	0.364291996055854	22260878288457	0.0260082990293939	0.0487723229213644	UP	HES2
ENSG00000069849.10	735209431344704	-0.576625372374696	0.0997997810163844	-577782202027106	756738	3.82093e+06	DOWN	ATP1B3
ENSG00000069869.15	266440091711256	-0.189213289221212	0.127179321928136	-148776771532191	0.136812162579504	0.204437575323867	None	NEDD4
ENSG00000069943.9	685353106969182	-0.866044135582003	0.194610733313407	-445013551327254	8.58161e+08	2.9643e+09	DOWN	PIGB
ENSG00000069956.11	265521387875568	-0.342984480224016	0.158661753503155	-21617338309399	0.0306386983681571	0.0563300334192973	None	MAPK6
ENSG00000069966.18	35963285521832	0.781245833231431	0.128691390635084	607069229243723	127360	698480	UP	GNB5
ENSG00000069974.15	833399583042167	-0.883353187502079	0.194877425393828	-453286564986637	5.81888e+08	2.05661e+09	DOWN	RAB27A
ENSG00000069998.12	607002187430755	-0.272381764753779	0.109756266551533	-248169670226429	0.0130758519026821	0.0263424085931106	DOWN	HDHD5
ENSG00000070010.18	177725524951763	193177293626643	0.181327654712	106534931990084	1.67942e-12	4.52042e-11	UP	UFD1
ENSG00000070018.8	113472807972814	0.659994544132029	0.129617218140574	509187400871576	3.54542e+06	1.46721e+08	UP	LRP6
ENSG00000070019.4	166248454537064	242396682603192	121832493365498	198958977122796	0.0466361438506537	0.0814868401727435	None	GUCY2C
ENSG00000070031.3	0.56127369966447	235611612449407	198049775694007	118965856751807	0.234180616273082	NA	None	SCT
ENSG00000070047.11	793480068170539	105180669252569	0.179494370066914	585983110296764	463338	2.40221e+06	UP	PHRF1
ENSG00000070061.14	193937205962496	0.379220666409951	0.124647614871194	304234193973004	0.00234745064583198	0.00554964352418808	UP	ELP1
ENSG00000070081.15	52278820167817	-155538157430705	0.135326359715809	-114935595516898	1.42132e-16	5.29122e-15	DOWN	NUCB2
ENSG00000070087.13	152125500812579	-0.411719255355944	0.0754766060164337	-545492540120709	4.89934e+06	2.24598e+07	DOWN	PFN2
ENSG00000070159.13	343046338183544	-0.599804353168855	0.131200634822908	-457165740073177	4.83882e+08	1.72673e+09	DOWN	PTPN3
ENSG00000070182.19	231019169115832	0.375606639453686	0.136223931119902	275727353017792	0.00582855723166358	0.0126920683242982	UP	SPTB
ENSG00000070190.12	0	NA	NA	NA	NA	NA	None	DAPP1
ENSG00000070193.4	0	NA	NA	NA	NA	NA	None	FGF10
ENSG00000070214.15	475592250263475	-191938627972396	0.163815073578565	-1171678672661	1.04563e-17	4.24008e-16	DOWN	SLC44A1
ENSG00000070269.13	21795222213846	-0.359541528098923	0.11827340263761	-303991869753303	0.00236642020473593	0.00559186050823023	DOWN	TMEM260
ENSG00000070366.13	557108584723492	0.386645005730943	0.113455953509894	340788644200347	0.000654681338150705	0.00170910579866134	UP	SMG6
ENSG00000070367.15	685445698442089	-0.137816023278605	0.090894879405819	-151621328043461	0.129465431036447	0.195270034572611	None	EXOC5
ENSG00000070371.15	378927749320241	-0.453065206609797	0.108256928138778	-418509202504804	2.85051e+08	9.1522e+08	DOWN	CLTCL1
ENSG00000070388.11	111296579332828	362116248188352	0.579100279837738	625308363328395	40242.6	233703	UP	FGF22
ENSG00000070404.9	198686334753814	208035605557657	0.160879474722598	129311464943785	3.00307e-25	1.81048e-22	UP	FSTL3
ENSG00000070413.19	788332587029899	-180914249851236	0.159014780516937	-11377197092189	5.43175e-16	1.94522e-14	DOWN	DGCR2
ENSG00000070423.17	600080864445542	-0.090353316637458	0.0972199873169984	-0.929369763676777	0.352697491964357	0.447547695739144	None	RNF126
ENSG00000070444.14	347048387464799	-0.218887512519182	0.170039943490865	-128727114362363	0.197999797732244	0.27938008166294	None	MNT
ENSG00000070476.14	446864817044975	-0.333734582209573	0.138876512513972	-240310313218729	0.0162566019647334	0.0320356077180084	DOWN	ZXDC
ENSG00000070495.14	13916979873419	284544448757972	0.182363364399063	156031585453374	6.928e-42	9.21534e-40	UP	JMJD6
ENSG00000070501.11	318906298134844	0.453852019537961	0.181455362695299	250117721954612	0.0123781220144354	0.0250653231931459	UP	POLB
ENSG00000070526.14	106875265564952	283506107557396	164382405856703	172467428055857	0.0845861885872725	0.136165510730872	None	ST6GALNAC1
ENSG00000070540.12	903491050656666	-0.567927455509632	0.186398867706079	-304683962139278	0.00231261063496216	0.00547396962272372	DOWN	WIPI1
ENSG00000070601.9	258610208399274	-0.133421199037397	0.27048818533743	-0.493260727343622	0.621828373904019	0.702249014866675	None	FRMPD1
ENSG00000070610.14	925333917496503	0.00988231429425566	0.174756359593011	0.0565490967955072	0.954904384481905	0.967878733454626	None	GBA2
ENSG00000070614.14	709427336983494	-107991545038495	0.140208970540757	-770218514706967	1.33759	12.7375	DOWN	NDST1
ENSG00000070669.16	154749276012553	0.311666230079027	0.280951815048239	110932271437903	0.267290989626255	0.356651510657695	None	ASNS
ENSG00000070718.11	607554841359801	0.170920256557942	0.153604305016718	111273089995322	0.265824020376428	0.355204415449314	None	AP3M2
ENSG00000070729.13	320556516533303	513200027595855	12304786093985	41707350593175	3.03619e+09	9.71611e+09	UP	CNGB1
ENSG00000070731.10	491835494776774	-0.801642785549703	0.66138026186458	-121207546062789	0.225483496225781	0.311533034464505	None	ST6GALNAC2
ENSG00000070748.18	0.973762033230675	39328855495861	197525055529817	199108185998834	0.0464718883966208	0.0812563134157078	None	CHAT
ENSG00000070756.15	129839675689147	-0.0139222874677239	0.0979859876120818	-0.142084473576375	0.887013282038722	0.916996213111829	None	PABPC1
ENSG00000070759.16	162136580605471	-0.0697414948917032	0.17061891767494	-0.408755933058803	0.682718781974733	0.753911542600579	None	TESK2
ENSG00000070761.7	569351085423892	0.48115516159378	0.114161997682658	421467012982088	2.50144e+09	8.09032e+09	UP	CFAP20
ENSG00000070770.8	110159659020117	0.202669585840466	0.0911349400171871	22238406675008	0.026159166172105	0.0490191888466547	UP	CSNK2A2
ENSG00000070778.12	187789322753261	0.0851268230182146	0.195357886122355	0.435748076045922	0.663019520461983	0.737601148084532	None	PTPN21
ENSG00000070785.16	297772886491252	0.0256989605396599	0.147157349802358	0.174635929324463	0.861365714872583	0.897345187796152	None	EIF2B3
ENSG00000070808.15	234045413841036	465695191963827	119431397505941	389926938551198	9.64834e+09	0.000286577534386271	UP	CAMK2A
ENSG00000070814.17	290697920788859	0.0340353062168713	0.0964923540726084	0.352725421034505	0.72429429953934	0.788565185155213	None	TCOF1
ENSG00000070831.15	740703512291336	-0.904607647138787	0.114725188015853	-788499598722634	0.314546	3.1796	DOWN	CDC42
ENSG00000070882.12	487596850291819	0.298586578424262	0.111352087382513	26814636837347	0.0073300870122624	0.015607553780662	UP	OSBPL3
ENSG00000070886.11	483696382707427	-131179344328977	0.293744289078125	-446576662786075	7.97825e+07	2.77112e+09	DOWN	EPHA8
ENSG00000070915.9	0.585500093285886	0.0534307527496036	176917313672329	0.0302009744781472	0.975906771366075	NA	None	SLC12A3
ENSG00000070950.9	945629753503437	0.747618364944571	0.0897512973539729	832988922707174	0.0080918	0.0952378	UP	RAD18
ENSG00000070961.15	973151464047135	-0.138055738497588	0.0700659776913341	-197036768837756	0.0487962459452847	0.084760424449973	None	ATP2B1
ENSG00000070985.13	164222763954489	0.202168181617864	121111926186837	0.166926732967638	0.867427698392207	0.901791925298986	None	TRPM5
ENSG00000071051.13	270988189843074	-0.791612023641777	0.139676172421996	-566748078727505	1.44912e+06	7.0507e+06	DOWN	NCK2
ENSG00000071054.16	153465993640463	-0.498423385008677	0.0943231581579331	-528421010007029	1.26248e+07	5.49495e+07	DOWN	MAP4K4
ENSG00000071073.12	211718713320969	-0.323498155675755	0.139925454351114	-231193214398292	0.020781423004729	0.0399209119231975	DOWN	MGAT4A
ENSG00000071082.10	611787823874713	-0.683717814590432	0.170766236434013	-400382317294104	6.2327e+09	0.000190852587603366	DOWN	RPL31
ENSG00000071127.16	127216941485443	-0.377180706053241	0.125532613484229	-300464314080919	0.00265892612631308	0.00623034791830655	DOWN	WDR1
ENSG00000071189.21	494864285273066	-0.0774070565235318	0.134921285491363	-0.573720123119395	0.56615720876922	0.653198358350537	None	SNX13
ENSG00000071203.9	0.238701401825863	180333292562667	316074699792792	0.570540105490529	0.568311428686157	NA	None	MS4A12
ENSG00000071205.11	323754979855396	135758226765843	0.1185455458618	114519888350853	2.29811e-16	8.43425e-15	UP	ARHGAP10
ENSG00000071242.11	289923759840249	-0.997015166109974	0.194705664540826	-512062742735932	3.04521e+07	1.26854e+08	DOWN	RPS6KA2
ENSG00000071243.15	294740241156662	0.0380187435663642	0.0940407100658527	0.404279631020876	0.686007102199737	0.756612202742011	None	ING3
ENSG00000071246.10	485430444552917	-104095648922193	0.12881535193515	-8080997129488	0.0642393	0.697614	DOWN	VASH1
ENSG00000071282.11	607472623040068	0.804361266740369	0.241000419098822	333759281310852	0.000845074926199008	0.00216522458669416	UP	LMCD1
ENSG00000071462.11	110074699750098	118274548847476	0.252853545800881	467759107244694	2.90265e+08	1.06607e+09	UP	BUD23
ENSG00000071537.13	642104543690117	-0.421961199902756	0.13481235098674	-312998917988055	0.00174812741996447	0.0042350460915477	DOWN	SEL1L
ENSG00000071539.13	628963188120499	-0.57015994844961	0.104043220886026	-548002977603114	4.25254e+06	1.96199e+07	DOWN	TRIP13
ENSG00000071553.16	154594305652693	-0.307461103461865	0.0900490287747625	-341437445406447	0.000639286484274142	0.00167186749346218	DOWN	ATP6AP1
ENSG00000071564.14	981277076511568	-107575802859942	0.127015115301899	-84695276309633	0.0024639	0.0307865	DOWN	TCF3
ENSG00000071575.11	230523803081687	-0.428796068444383	0.175810973182722	-243896078089921	0.0147295667476345	0.0294146721769427	DOWN	TRIB2
ENSG00000071626.16	177237996713995	-0.64087571379306	0.122389533362975	-523636046468445	1.63774e+07	7.04531e+07	DOWN	DAZAP1
ENSG00000071655.17	124198145873358	-0.606241616694872	0.176404940713887	-343664760318785	0.000588961343683041	0.00155057997488655	DOWN	MBD3
ENSG00000071677.1	0	NA	NA	NA	NA	NA	None	PRLH
ENSG00000071794.15	184891612655761	-0.484080397828107	0.0996871043184228	-485599818690537	1.19782e+08	4.62496e+08	DOWN	HLTF
ENSG00000071859.14	171245921517517	-0.142785885492525	0.11973549165576	-11925109549225	0.233060957844327	0.320259769347164	None	FAM50A
ENSG00000071889.16	454245080675588	-130475949237286	0.130493553511747	-999865094681022	1.54487e-09	3.32233e-08	DOWN	FAM3A
ENSG00000071894.16	150337092684813	-0.740086307142673	0.133698558070363	-553548458430779	3.10369e+06	1.45708e+07	DOWN	CPSF1
ENSG00000071909.18	0.407518953023863	177387361107303	239762187289342	0.739847108974002	0.459392770575184	NA	None	MYO3B
ENSG00000071967.11	21122968935543	-0.158005961960772	0.160612242373398	-0.983772840886142	0.325227215851806	0.418634711137022	None	CYBRD1
ENSG00000071991.8	0	NA	NA	NA	NA	NA	None	CDH19
ENSG00000071994.10	827093265314608	-0.673838359928488	0.104346895987766	-645767517614986	10632.4	65853.1	DOWN	PDCD2
ENSG00000072041.16	815517453332297	-0.353482858115704	0.11461803699759	-308400725902447	0.00204232612209627	0.00487737044832338	DOWN	SLC6A15
ENSG00000072042.12	770806962248498	0.0344212082108643	0.0847889170747985	0.405963531536779	0.684769396233719	0.755545429945829	None	RDH11
ENSG00000072062.13	558557904727637	-119921593956496	0.123080164417973	-974337290850935	1.96908e-08	3.84337e-07	DOWN	PRKACA
ENSG00000072071.16	111220194082031	-0.265324156311883	0.171122078361662	-155049634069502	0.121022431120925	0.184494810404466	None	ADGRL1
ENSG00000072080.10	0	NA	NA	NA	NA	NA	None	SPP2
[truncated: 62,058 more rows]

## Sheet: FSHD_DE_genes
Gene ID	baseMean	log2FoldChange	lfcSE	stat	pvalue	padj	Status	external_gene_name
[truncated: 63,236 more rows]

[truncated: 1 more sheets: HSV1_FHSD_8cell_intersect]
