# Supplementary material for: Herpesviruses mimic zygotic genome activation to promote viral replication
Source: Nat Commun. 2025 Jan 16;16:710. doi: 10.1038/s41467-025-55928-5 (PMC11735616; doi:10.1038/s41467-025-55928-5)
Supplement: Supplementary file 12 — Supplementary Data 9 [file 41467_2025_55928_MOESM12_ESM.xlsx]

## Sheet: Sequences DUX4 nanobody
Sequence of the Trim21RING domain and the three nanobody contructs
T21RING	atggcttcagcagcacgcttgacaatgatgtgggaggaggtcacatgccctatctgcctggaccccttcgtggagcctgtgagcatcgagtgtggccacagcttctgccaggaatgcatctctcaggttgggaaaggtgggggcagcgtctgtcctgtgtgccggcagcgctttctgctcaagaatctccggcccaatcgacagctagccaacatggtgaacaaccttaaagaaatcagccaggaggccagagag
nb2-19	CAGCCGGCCATGGCCCAGGTGCAGCTGCAGGAGTCTGAAGGAGGATTGGTGCAGGCTGGGGGCTCTCTGAGGCTCTCTTGTACAGTTTCTGGCCTCACCTTCAGACACTATGTCATGGGCTGGTTCCGCCAGGCTCCAGGGAAGGAGCGTCAGTTTGTAGCAACTATTAGCATGTATGCTGAGAACACACGGTATGCAGACTCCGTGAACGGCCGCTTCACCATCTCCAGAGACAACGCCAAGAACACGGGATATCTGCAGATGGACAGTCTGAAACCTGAGGATACGGCCGTTTATTACTGTGCAATAGGGGGTCGATTAGCGGTAGATGCGACGCTGTAG
nb2-4	CAGCCGGCCATGGCCCAGGTGCAGCTGCAGGAGTCTGGAGGAGGATTGGTGCAGGCTGGGAGCTCTCTGAAACTCTCCTGTGCAGCCTCCGGACGCTCCTTCAGTAGTTATACCATGGGCTGGTTCCGCCAGGCTCCAGGGAAGGAGCGTGAGTTTGTAGCATCTATTAGCCGGAGTGGTAGTATTTCAAGGTATGCAGACTCCGTAAAGGGCCGATTCACCATCTCCAGAGACAACGCCAAGAACACGGTTTCCATCCAAATGAACAGCCTGAAACCTGAGGACACGGCCGTTTATTACTGTGCAGCAGACACGGTTCGAAATTGGGGTGCGAATAAGTAG
Ctrl	caggttcagctggttgaaagcggtggtgcactggttcagcctggtggtagcctgcgtctgagctgtgcagcaagcggttttccggttaatcgttatagcatgcgttggtatcgtcaggcaccgggtaaagaacgtgaatgggttgcaggtatgagcagtgccggtgatcgtagcagctatgaagatagcgttaaaggtcgttttaccatcagccgtgatgatgcacgtaataccgtttatctgcaaatgaatagcctgaaaccggaagataccgcagtgtattattgcaatgttaacgtgggctttgaatattggggtcagggcacccaggttaccgttagcagcTAG
