# Supplementary material for: Herpesviruses mimic zygotic genome activation to promote viral replication
Source: Nat Commun. 2025 Jan 16;16:710. doi: 10.1038/s41467-025-55928-5 (PMC11735616; doi:10.1038/s41467-025-55928-5)
Supplement: Supplementary file 14 — Source Data [file 41467_2025_55928_MOESM14_ESM.zip]

Archive with 22 entries (22 files):
- Figure 1.docx
- __MACOSX/._Figure 1.docx
- Supplemental Figure 6.docx
- __MACOSX/._Supplemental Figure 6.docx
- Supplemental Figure 5.docx
- __MACOSX/._Supplemental Figure 5.docx
- Supplemental Figure 4.docx
- __MACOSX/._Supplemental Figure 4.docx
- Supplemental Figure 3.docx
- __MACOSX/._Supplemental Figure 3.docx
- Supplemental Figure 2.docx
- __MACOSX/._Supplemental Figure 2.docx
- Supplemental Figure 1.docx
- __MACOSX/._Supplemental Figure 1.docx
- Figure 6.docx
- __MACOSX/._Figure 6.docx
- Figure 5.docx
- __MACOSX/._Figure 5.docx
- Figure 3.docx
- __MACOSX/._Figure 3.docx
- Figure 2.docx
- __MACOSX/._Figure 2.docx
